# Supplementary material for: Modular (de)construction of complex bacterial phenotypes by CRISPR/nCas9-assisted, multiplex cytidine base-editing
Source: Nat Commun. 2022 May 31;13:3026. doi: 10.1038/s41467-022-30780-z (PMC9156665; doi:10.1038/s41467-022-30780-z)
Supplement: Supplementary file 4 — Supplementary Dataset 1 [file 41467_2022_30780_MOESM4_ESM.zip]

Archive with 5 entries (4 files):
- Editing-site scanner/
- Editing-site scanner/Editing-site-scanner-S1.py
- Editing-site scanner/KT2440codingsequence.fasta
- Editing-site scanner/KT2440genome.fasta.txt
- Editing-site scanner/ReadMe.txt
