# Supplementary material for: Modular (de)construction of complex bacterial phenotypes by CRISPR/nCas9-assisted, multiplex cytidine base-editing
Source: Nat Commun. 2022 May 31;13:3026. doi: 10.1038/s41467-022-30780-z (PMC9156665; doi:10.1038/s41467-022-30780-z)
Supplement: Supplementary file 4 — Supplementary Dataset 1 [file 41467_2022_30780_MOESM4_ESM.zip › Editing-site scanner/KT2440codingsequence.fasta]

>lcl|NC_021505.1_cds_WP_016497343.1_1 [gene=dnaA] [locus_tag=PP4_RS00005] [db_xref=GeneID:45521526] [protein=chromosomal replication initiator protein DnaA] [protein_id=WP_016497343.1] [location=385..1929] [gbkey=CDS]
GTGTCAGTGGAACTTTGGCAGCAGTGCGTGGAGCTTCTGCGCGATGAACTGCCTGCCCAGCAATTCAACA
CCTGGATCCGTCCGCTACAGGTCGAAGCCGAAGGCGACGAGTTGCGCGTCTATGCGCCTAACCGTTTCGT
TCTCGATTGGGTCAATGAAAAGTACCTGGGTCGCTTGCTCGAGCTGTTGGGTGAAAACGGCAGCGGAATT
GCGCCTGCCCTTTCCTTATTAATAGGCAGCCGTCGCAGCTCGGCTCCACGGGCTGCGCCCAACGCGCCAG
TCAGCGCTGCCGTGGCGGCCTCGCTGGCGCAGACCCGGGCGCAGACCCAAGCTCAAAGGCCTTTGCCGGT
AGCGGCCGCAGCCGAGCCTGCGGCTGTAGCAGCGGTAGAACCTGTGCTGGTCAATGAATTGGCCGAGCCG
TCGTCGCGTGACAGCTTCGATGCCATGGCCGAGCCCGTCTCGCCGCCAGCCAGCAACAACCGGACCGAAC
AGCGCACTGTGCAGGTGGAAGGTGCGCTCAAGCACACCAGCTACCTGAACCGCACCTTCACTTTCGACAC
TTTCGTGGAAGGTAAGTCGAACCAGTTGGCGCGCGCGGCTGCCTGGCAGGTGGCCGATAACCCCAAGCAT
GGCTACAACCCGCTGTTCCTGTATGGCGGCGTGGGCCTGGGTAAAACCCACCTTATGCATGCTGTGGGTA
ACCATCTGCTGAAGAAGAACCCGAACGCCAAGGTCGTGTACCTGCACTCGGAGCGCTTCGTCGCAGACAT
GGTCAAGGCGCTGCAGCTCAACGCCATCAACGAATTCAAGCGCTTCTACCGTTCGGTGGATGCGTTGCTG
ATCGACGATATCCAGTTCTTTGCCCGCAAAGAGCGCTCGCAGGAAGAGTTTTTCCACACCTTCAACGCCC
TGCTTGAGGGCGGCCAGCAGGTAATTCTCACCTCTGACCGTTACCCCAAGGAGATCGAAGGCCTGGAAGA
GCGCCTGAAGTCGCGCTTTGGTTGGGGCCTGACGGTGGCTGTAGAGCCACCAGAGCTGGAAACCCGCGTA
GCGATCCTGATGAAGAAGGCCGACCAGGCCAAGGTCGAGCTGCCACATGATGCGGCCTTCTTCATTGCCC
AGCGCATTCGCTCCAACGTACGTGAGCTGGAAGGTGCGCTGAAGCGGGTGATTGCCCACTCGCACTTCAT
GGGCCGCGACATCACCATCGAGCTGATCCGTGAGTCGCTGAAAGACTTGCTGGCGCTGCAAGATAAACTG
GTGAGTGTGGATAACATTCAGCGAACCGTCGCCGAGTACTACAAGATCAAGATCTCTGATCTGTTGTCCA
AGCGTCGTTCGCGTTCTGTCGCGCGTCCACGTCAGGTGGCCATGGCCCTGTCCAAGGAGCTGACCAACCA
CAGTCTGCCGGAAATCGGTGACATGTTCGGTGGTCGCGACCACACGACCGTGCTACACGCCTGCCGCAAG
ATCAACGAATTGAAGGAATCCGACGCGGACATCCGCGAGGACTACAAGAACCTGCTGCGGACGCTGACGA
CCTGA
>lcl|NC_021505.1_cds_WP_016497344.1_2 [gene=dnaN] [locus_tag=PP4_RS00010] [db_xref=GeneID:45521527] [protein=DNA polymerase III subunit beta] [protein_id=WP_016497344.1] [location=1970..3073] [gbkey=CDS]
ATGCATTTCACCATTCAACGCGAAGCCCTGTTGAAACCCCTGCAACTGGTCGCCGGTGTCGTAGAGCGCC
GTCAGACCTTGCCGGTCCTGTCCAACGTATTGCTGGTCGTACAAGGCCAGCAACTGTCGTTGACCGGTAC
CGACCTGGAAGTCGAACTGGTAGGCCGCGTACAGCTGGAAGAGCCGGCCGAGCCTGGCGAAATCACCGTG
CCGGCGCGCAAGCTGATGGACATTTGTAAGAGCCTGCCGAACGACGCCCTGATCGATATCAAGGTCGACG
AGCAGAAACTGTTGGTGAAGGCCGGCCGCAGCCGCTTCACCCTGTCGACCCTGCCAGCCAATGACTTCCC
GACTGTGGAAGAAGGCCCGGGTTCGCTGACCTGCAACCTGGAACAAAGCAAGCTGCGCCGTCTGATCGAG
CGCACCAGCTTCGCCATGGCCCAGCAGGATGTGCGCTACTACCTCAACGGCATGCTGCTGGAGGTTTCCC
GGAACACCCTGCGCGCAGTTTCCACTGACGGCCACCGCCTGGCGCTGTGCTCCATGACCGCGCCCATCGA
GCAGGAAGATCGACACCAGGTCATCGTGCCACGCAAAGGTATCCTGGAACTGGCCCGCCTGCTGACCGAC
CCGGAAGGCATGGTCAGCATCGTCCTGGGCCAGCACCACATTCGCGCCACAACCGGTGAATTCACCTTCA
CCTCCAAGCTTGTGGATGGCAAGTTCCCGGACTACGAGCGTGTACTGCCCAAGGGCGGCGACAAACTGGT
GGTCGGTGACCGCCAGGCGCTGCGTGAAGCCTTCAGCCGTACTGCGATTCTTTCCAACGAAAAGTACCGC
GGTATTCGCTTGCAACTGGCTGCTGGCCAACTGAAGATCCAGGCCAACAACCCTGAGCAGGAAGAAGCTG
AAGAAGAGATCAGCGTGGACTACGAAGGTAGCTCGCTGGAAATCGGCTTTAACGTCAGCTACCTGCTGGA
CGTGCTGGGCGTTATGACTACCGAGCAAGTTCGTCTGATCCTGTCCGACTCCAACAGCAGTGCGCTGCTG
CAGGAAGCTGGCAATGACGATTCTTCCTACGTTGTCATGCCGATGCGCCTGTAA
>lcl|NC_021505.1_cds_WP_016497345.1_3 [gene=recF] [locus_tag=PP4_RS00015] [db_xref=GeneID:45521528] [protein=DNA replication/repair protein RecF] [protein_id=WP_016497345.1] [location=3089..4192] [gbkey=CDS]
ATGTCCCTTCGACGGATCATGGTCACCGCGGTGCGCAACTTGCACCCGGTGACCCTCTCGCCCTCCCCCC
GCATCAATATCCTTTACGGCGCCAATGGCAGTGGCAAGACCAGTGTGCTTGAAGCTGTGCACTTGCTCGG
GCTGGCGCGGTCATTTCGCAGCACCCGCCTGAACCCGGTTATCCAGTATGAGCAGTCTGCCTGTACCGTG
TTTGGTGAAGTGCAGTTGGCTGAAGGTGGCACCAGTAACCTGGGTGTCTCTCGAGAGCGGCAGGGAGAAT
TCACCATACGCATCGATGGGCAGAATGCACGTAGCGCCGCCCAGCTGGCGGAACTGTTACCGCTGCAGCT
CATCAACCCAGACAGTTTCCGGCTGTTGGAAGGTGCCCCGAAAATACGCCGCCAGTTCCTGGACTGGGGT
GTGTTCCACGTGGAACCTCGCTTTTTGCCAGCCTGGCAACGGCTGCAGAAGGCGCTGCGGCAGCGGAACT
CGTGGTTGCGTCATGGTACACTTGACGCAGCTTCGCAAGCCGCCTGGGACCGGGAATTGTGCCTGGCCAG
CGCGGAAATAGATGAATACCGTCGCAACTACATCAAGGCCTTGAAGCCTGTCTTCGAGCGAACCCTGAGC
GAACTGGTCGAGCTGGACGGGTTGACCCTGAGCTACTACCGAGGCTGGGACAAGGACCGCGAACTGCAAG
AAGTACTCGCATCCTCTCTCCTTCGCGATCAGCAGATGGGCCATACCCAGGCCGGTCCGCAGCGTGCTGA
TCTGCGTCTTCGTCTGGCTGCCAATAACGCGGCCGACATCCTGTCGCGTGGTCAGCAAAAGCTGGTGGTG
TGCGCATTGCGCATTGCCCAAGGCCACCTCGTCAGCCAGGCTCGTCGCGGTAACTGTATTTATCTCGTGG
ATGACTTGCCGTCCGAACTGGACGACAAGCATCGCCGCGCGCTGTGCCGCTTGCTTGAAGAATTACGCTG
CCAGGTGTTCATCACCTGTGTAGATCACGAATTACTGAGGGAAGGCTGGCAGACGGAAACGCCAGTTGCT
TTGTTCCACGTGGAACAAGGCCGTATCACCCAGACCCACGACCATCGGGAGTGA
>lcl|NC_021505.1_cds_WP_016497346.1_4 [gene=gyrB] [locus_tag=PP4_RS00020] [db_xref=GeneID:45521529] [protein=DNA topoisomerase (ATP-hydrolyzing) subunit B] [protein_id=WP_016497346.1] [location=4197..6617] [gbkey=CDS]
ATGAGCGAAAATCAAACGTACGACTCCTCCAGCATCAAGGTGCTGAAAGGTTTGGATGCCGTACGCAAGC
GTCCCGGCATGTACATTGGCGACACCGATGATGGTAGCGGCCTGCACCACATGGTCTTCGAGGTGGTCGA
CAACTCGATCGACGAAGCCCTCGCCGGTCACTGCGATGACATCACCGTCATCATCCACACGGACGAATCC
ATCAGTGTGCGCGACAATGGTCGCGGCATTCCGGTCGACGTGCATAAAGAAGAAGGCGTTTCCGCAGCCG
AGGTCATCATGACCGTACTGCACGCCGGCGGTAAGTTCGATGATAACTCCTACAAAGTATCTGGCGGCTT
GCACGGCGTAGGTGTTTCTGTTGTGAACGCCCTGTCCGAGAAGCTCGTGCTGACCGTTCGCCGTAGCGGC
AAGATCTGGGAGCAGACCTACGTTCACGGCGTACCACAAGCGCCGATGGCTGTTGTCGGTGAAAGCGAAA
CCACCGGTACCCACATCCACTTCAAGCCGTCGGCTGAGACCTTCAAGAATATCCACTTCAGCTGGGACAT
CCTGGCCAAGCGTATTCGCGAGTTGTCGTTCCTCAACTCGGGCGTTGGCATTCTGCTGAAGGATGAGCGC
AGCGGTAAGGAAGAGTTCTTCAAATACGAAGGCGGCCTGCGTGCGTTCGTCGAGTACCTGAACACCAACA
AGACGCCAGTCAACTCCCAGGTGTTCCACTTCAGCGTTCAGCGTGAAGACGGCGTGGGCGTGGAAGTTGC
TTTGCAGTGGAACGACAGCTTCAACGAAAACCTGCTGTGCTTCACCAACAACATTCCACAGCGCGACGGT
GGCACCCACTTGGTGGGCTTCCGTTCTTCGCTGACCCGTAGCCTGAACAGCTACATCGAACAGGAAGGCC
TGGCGAAGAAGAACAAGGTGGCGACCACGGGTGACGACGCCCGTGAAGGCCTGACCGCGATCATCTCGGT
GAAGGTACCGGACCCCAAGTTCAGCTCGCAGACCAAAGACAAGCTGGTTTCCTCGGAGGTGAAAACCGCC
GTGGAACAGGAGATGAACAAGTACTTCTCTGACTTTCTGCTGGAAAACCCGAACGAGGCCAAGGCCGTCG
TTGGCAAGATGATCGATGCCGCTCGTGCGCGTGAAGCAGCTCGTAAAGCCCGCGAGATGACTCGCCGCAA
AGGTGCGCTGGATATCGCCGGACTGCCAGGCAAGTTGGCGGACTGCCAGGAGAAGGACCCTGCCCTTTCC
GAACTGTACCTGGTGGAGGGTGACTCCGCAGGTGGCTCGGCCAAGCAAGGTCGTAACCGTCGTACCCAGG
CGATCTTGCCGCTGAAGGGTAAGATCCTCAACGTCGAGAAAGCACGCTTCGACAAGATGATCTCGTCCCA
GGAAGTGGGCACGCTGATCACTGCGCTTGGCTGTGGTATCGGCCGCGAAGAGTACAACATCGACAAGTTG
CGTTATCACAACATCATCATCATGACCGATGCTGACGTTGACGGTTCGCACATCCGTACCCTGCTGCTGA
CCTTCTTCTTCCGTCAGTTGCCGGAACTGGTCGAGCGTGGCTACATCTACATTGCCCAGCCGCCACTGTA
CAAGGTGAAAAAAGGTAAGCAGGAGCAGTACATCAAGGACGACGAGGCCATGGAAGAATACATGACCCAG
TCGGCCCTGGAAGACGCAAGCCTGCACCTGGACGAGTCGGCCCCAGCGGTTTCTGGCGTGCAGCTGGAAA
GCCTGGTGAACGAATTCCGTAGTGTCATGAAGACCCTTAAGCGCCTGTCGCGGTTGTACCCGGAAGAGCT
GACCGAGCACTTCGTGTACCTGCCTGAGGTGACCCTGGAGCAGTTGGGTGACCACGCGGTGATGCAAGCC
TGGCTGGCCAAGCTGCAGGAGCGTCTGAACTCCAGCCAGAAGTCTGGCCTGGCTTACAACGCGAGCCTGC
GTGAAGACAAAGAACGCAACGTATGGCTGCCGGAAGTGGAAATCACCTCCCACGGCCTGGCCAGCTACAT
CACGTTCAACCGTGACTTCTTTGGCAGCAATGACTACCGGACCGTCGTCAACATCGGTGCCAAGCTCTCC
AGCCTGTTGGGTGAAGGTGCTTACGTACAACGTGGTGAACGCCGTAAGGCAATTGTCGAGTTCAAGGAAG
GCCTGGACTGGCTGATGAATGAGACCACCAAGCGTCACACCATCCAGCGATACAAAGGGCTGGGTGAGAT
GAACCCGGACCAGCTGTGGGAAACCACCATGGACCCGACCGTTCGCCGTATGCTCAAGGTCACCATCGAG
GATGCGATCGCTGCTGACCAGATCTTCAACACCCTGATGGGTGATGCAGTCGAGCCGCGTCGTGAGTTCA
TCGAAAGCAACGCGTTGTCGGTGTCGAACCTGGACTTCTGA
>lcl|NC_021505.1_cds_WP_011953077.1_5 [locus_tag=PP4_RS00025] [db_xref=GeneID:45521530] [protein=hypothetical protein] [protein_id=WP_011953077.1] [location=7454..8092] [gbkey=CDS]
ATGACAGTACGAAAGGTGGTCACGCGGCGGTCCAACCATTACCGCGGCTACTTCCCATCGCTCAAAAATA
AAAAGCCTGTGCCCTGGGAGTCCCAGCTCGAAGGCGCTCTTTTTCGGCTTCTTGAGCTGTCTCCTGCGGT
CATCGGCTACGTCCCGCAGCCCAGTGAGGAACGTGTTCCATCGCTCCAGGGCTACTTCAAATATTACCCA
GACGTACAGGTTTTCCTCGCGGATGGGCGCGAGTGGTGGTTTGAAGTGAAGCCTCACGACCGACTGAAGA
TTGCCAGCGTCAGGCAGCGACTGGATGCCGCTGAGCGCTACTTCAACGCCACTGCCCGTAACTTTTCGGT
GATCACTGAAAAGTTAATTGAAGCTGAGCCCCTGGCTACCAATCTTAGAAGGCTGATGTATCACCGGCGC
GGTCCAGAGCTTTCGCATCAGGCGTTGGAGGAGGTAATGGCGACCTTCAACGAATGGCCGCCTATGACCG
TTGCAGATCTGCTCTACGTGGTTGGTGAGGGGAAAGCCTGGCGCTTGTTAGGCCTTGGGGTGGTGGGCAT
TGACCTTGATAGGTCAATTGACACTGACTCCCCGGTCTTCCTGCAAGGGGGGCACCGTCATGCAAACCTT
TTCCCTTAG
>lcl|NC_021505.1_cds_WP_016497347.1_6 [locus_tag=PP4_RS00030] [db_xref=GeneID:45521531] [protein=DDE-type integrase/transposase/recombinase] [protein_id=WP_016497347.1] [location=8073..10031] [gbkey=CDS]
ATGCAAACCTTTTCCCTTAGGGTGAAATTGGTCGTCATCGTTCGTGGCGTACTGATGGTGCTTGAGAAGA
GGCTTATTGACCGGAAGCTGCTCTTTTTCGATGAGCTTGGTGAGCCCACGAAGCTATCCGAGAAGGAGTT
CTATGAGGCCTACGAGAAGCGCGAGATCGAGATCTCCGCTGATCAGCCATACCTTGGGAAGGTTCCGTAT
GTGCGGAACGTCCCTCCAGATATTTCATGCTTCCCCAAAAAACATGGAGATGAGGCATTGCGTCGACGCA
AGTATCTGGACGACCTAACTAAGCGCGGTAAATACAAGCTACCGGGTGACGAAGACATGATCAAGAAACT
TAGAGATATCGCCAAAAAGATTGGGGATGCGTGCGCACCCTCGGTTTCCACTATTCGACGTTGGGCAGCC
AAATACATTGGCCAGAACGTAGTAAAGCTTATCCCTCAGCATGCCAAAAAGGGTCGGGCTGCCGCGATAC
AGGGAGAGCTCGAAGTTATTCTTGAAGGGGTGATTAATAAAACCTACCTGCAGGATACGATTCCAGCGGT
CAGCGTGGTCGTTTCAGAATTCGAAGATCAGATAAAAGAGAGGAACAAAAGTCGTTTGCCTTCGGATCAG
CTCAAGATCCCAAGCGGAATGACTGTCCGAAGGTACATCGCCAAGCTGGATCCGTACCTTGTGGATAAGG
AGAGGCTCGGAAAACACGCAGCAGACAAGAAGCACCGTGTTGCGGCGGGTGTCCTACGTGTCCATGAGAT
TTTGGAACGTTGGGAAATTGATCACACCTTGTTGGACGTCCAGCTTGTGGATGAAACCTCGGGGCTGTGC
ATTGGGCGCCCCTATCTGACGATCGTCCTCGACCGCTTCTCTCGAATGGTGATGGGATATTTGCTCCACC
TGTCGGCGCCAAATACGGAAACCGTGCTTCGTGTGATCGAACGCTCAATCCGTCCAAAAGCCGAATTGCT
GAAGCGCTTTCCGAAAGTGAGAAATGAATGGTGGGCACGTGGGCTGCCGGCTCGAATAGTCCCAGACAAC
GCAGCGGAATTTCACGCGGGCGATCTCATCATGGGATTCAACGAGTTGGGTATCGAGATCATGTATCCCG
CTTCAAGGGCCCCTCAAAGGAAAGGTGCCGTCGAACGCTTTTTCAGCACACAGAACCTGGGGCTTATCCA
CAACCTCCCGGGTACCACCTTCTCGAATATCCAGCAGCGTGGCGATTACGACTCGGAGAAGAATGCATGT
TTCACGCTCCCTCAATTGGAGGCGGTGGTAGTGAAATGGATCGTCGATGGTTACCACCAGACTCCTCATC
GGGGGCTGGACAACAGAACACCGGCTCAAGTCTGGGGGACTAGCGAGGCGAACCATGTCATCAGCCTTCC
CGTCGACCTGGACTCGTTGGAGTGCATTCTGGCCAAGCGGGCCTCGGTGAAGGTTCACCATTACGGCATC
GAGGTTGCCAAAGTGGGCTACCACTCTACGGAACTTGCTGAGCTCCGTATGCGTTTGGCAGACGGAGAAA
AGGTAAACGTCCGCTATCGAGACGAAGCCGGGCACGTTTGGGTTCACGACCGCTTCAGAAACTTGTTCTT
CAAAGTGCCCGCCAAAGATGAGCGAATGGCCGGTAAGAGCAGGGAGGTGTGGAAGGCTGCCGAGAAAGCG
CTGCGAGAAAAATATAATGAGCAGCCTAGCTTCGAGGCTACGCACAGGTGCTACCAGGAAATTATGGAAG
ATGCAGACGAGGCCCGCCGTTCGCAGACGCTCAGAAAACGACGCGCAGCTGCCATAGCGAAAATCGACAA
GGAGGGTCGAGTGACCGAAAGCACGCCTCCACCCAAGGTACTCGCTGAAGTGGAATGGACCGGTGACTCT
ATTCCTAACATTCCGCCAGCAGCCTTCAAGGTCTCGGTTCGTCGCCCTGCTGGGAGTTCTAAGCCATGA
>lcl|NC_021505.1_cds_WP_010951429.1_7 [locus_tag=PP4_RS00035] [db_xref=GeneID:45521532] [protein=TniB family NTP-binding protein] [protein_id=WP_010951429.1] [location=10028..10987] [gbkey=CDS]
ATGAACGCCATCAATCTGTACGAATGCTACGAGCATGGTGAATACAGCTTTACGCTCCGCGATCGTTTTA
TTCACAGCCCTCAAGTCGAGCGAGCGTTGACGCGACTAGGCGATATCCACGGCGATAGTCGGCGTACCAG
AGCAAGTAAAGGGTTGCTGATCCAAGGTCCAAGCGGAGTGGGCAAGAGCACATTGGTCAAGGAGTACATT
CGGTCATTGGAGGAATTGGAGAGCCATGACCCACAGAAGCGGACAGTTCTGTTCGTCGAGATGCCTTCGT
CTCCAACCAAAAAGAACCTGGCAGCAGCCATTTTGGCAGAGCTGAAGGATCCCTTCGCAGAGGCACGAGG
ACATTCGGCAGAGGTTAAATTTGCGCGAGTAGTCCTGCTGCTGAAGAACCTTGGCGTGGAGATGTTGGTC
CTCGATGAGGCGCAGCACCTGGTCGATTATCGTCGTAATGGTGCGTATGAGGCAGCAGACTGGATCAAGA
GTCTGATGAATGAAACCAGTATCGCGTTTGTTCTGATTGGGCTGAAGCGCACCGAAAATCTCCTGCTAGC
AAACGAGCAACTGCGACGCAGGTTTTCGGCCACGGTGGCATACGATCGCTTCACCTTCTCCGCTAATACG
TCTCTTCATTTCGTGATGTTGTTGCAGGCAATCGAGGGCGAACTGCCTGTTCAAACCATCAGTTTTGTAG
AGCCAGCGATGATTAAACGCTTCTACCTGGCTTCCTATGGATTGATCGACTACCTCATCAAGATTGTGGA
CAGGGCTGTTTGGCTGGTTCAAGTCCAGGACCTTGTCGGGATTGAACTTCCTGTGCTGGCCCAGGCTTTT
GAAGACGAGGTTTGGAGCTACGCCACCGAGGATCGAAACCCCTTCAGTGCGAGCTTCAATTTCCAGCCTC
TGTTCGGGAAGCGGGAGCCGTTTGAGACGTTCGAAGAGAGCAGTACCTGA
>lcl|NC_021505.1_cds_WP_010951430.1_8 [locus_tag=PP4_RS00040] [db_xref=GeneID:45521533] [protein=TniQ family protein] [protein_id=WP_010951430.1] [location=11063..12979] [gbkey=CDS]
ATGTTTGGTCTTTTAATCAACCCACGACCACACCAAGACGAAAGTCTTTTGGGGTACCTGCAGCGCCTGG
CGAAAGCCAACGGATTACCCAGAAAGGAACTGCTCACCGCCTTTGCACGAGCCGACGAGACCGATGTTGC
GGACTGGCTGCAGATGATGGAAGGACCACTGAGCTGGCCTGCGGTATCTGCTGAGTTTCGTGATCCAAGG
CCCAAGGGGGTCAAGTTATGGACGACTCATCACGCTCGTTACTGTCCGATCTGTTTGGGCGAAGCCGGTT
ATTGGAGAGAAAGCTGGGGCTTGACCCTGGTTACGACGTGTTCTGTCCACGGCACTGAACTCCACGGGCG
GTGCCCCAACTGTCTGAAGGAAACCGATCCAAGCGCAATGAGTGCGAATAGTTGCCAAGCGTGTGGCACC
TCATTGAGTGGGACCAATTTTGAGATCGCGCCGGCGAGTGATACGGCCGCCTGGCTCACCTCTGGCTTTG
AAGATAGGTTTTACGCCGACTCGTTGCCAGCTGACGCGGGATTGGCGGCCCTCACCTACGAACAGTTTCA
CGAGTTGTCATCGCGTCTCGCTGTCAGAAGTTTGCCTACGGAAAGAACCCAGCCGCTGAAGGTTGCTGAT
TCGGGTTCGCTAGAGATATCGCGGCTTATGGCAAACGCGGCGGGCGTGGTTCTCATGAACTGGCCTCTCG
CATTCAGAGAACTGCTGAGTGGCCTCAAGGCAGTCCATTCCGATAACGAACATTGGACGCTCAGCAGATC
GTTCGGCCCGATATACCACGACATCCACCGTGATCTGGATGACTCTTGTTTTGACTTTCTTCGTCGAGAG
TTCGAATCATTTCTGCAGCATGCGTGGGAAGCACCGTTAGCGAAGCGAAATCGCAATTTGAGTGAGGAGA
CGATTGAGAGACATCGTTGGGTGTCGTTCGATTCTGCTGCTGAAGCTTGTGGTCTCGGGGTATCAGTCAT
AAAACGCCTTCATCAGGAGGGACAAATCGCCTATCGGGAGAAGGTCCATGAAGATCGAGTCTTTACGGTC
GTGGACCTGGATCATTTGAAGGCAATCTCGCAGCATCTCCAGGGCGTGGCTGATATGAAAGAAACCTCGA
CTTTGCTAAGCCTCTGTCGCAATCGGGTTAGGCAGCTGCTAGCTGGTGGTACCCTCCAGTTCTTTGGTGG
AGAACCGCGCCCAGGCGAAAGGTGGCTGATTGACTGCCGCTCGATCAACGAATTGATTGATGAGAAGCTG
CCTACCAGCTCTGACCAGAGCCTGGTGTCGATCAACTACTTGGCCAAGCATTCTCTGCCCAAGGGGGGTG
GGTTGGTCGAGTTGGTTCAGGCAATACGTGCAGGTGAACTTCGCGCTTACGGCCCAGCTGAGAATGGCTC
GGTTGCGGTAGGGGCGTGGTTACTCAAGCCGCAAGATTTTGCAGCGTGGCAACAAGCCCGAGCTGAGAAC
AAGAGTCCGGTCTTTCCCGGCCTGTCGGTAGTCAAGGCTGCTGCGCTGTTAGGCGTCAAAGAACAATGCG
CATACGCGTTCGTTCGACTGGGTCTGCTATGGAGCACTGCTGTCGAACGAGGCCGGCGTACGCAATTGAT
GGTTAAGCCTCAAGCCATCGACAGATTCAGGCGTGGCTATATCTTGGGACCGGAGATTGCGGTGTATTTG
GGGAAGTCGACCAGGGAGGCGTTCAAGCACCTTTGGGAGGCCAGGTTTCGCCCCGTTGCGGGGCCATCCA
TTCCAAACGCGGCTTGCCGGCAGTACGTTTGGGTAAGAAGCAAAAAGCTGATCGATTACCTCGCAAGTGA
AGCCGCCCAGATCGACGATCCTGAAGCCATCACGTTTTTATCCACACCGATCGCTCAGCCTCGTGATTGC
CGATTCAGGCATGTGGGATCAAGATAG
>lcl|NC_021505.1_cds_WP_010951431.1_9 [locus_tag=PP4_RS00045] [db_xref=GeneID:45521534] [protein=DNA binding protein] [protein_id=WP_010951431.1] [location=13036..13395] [gbkey=CDS]
ATGTCCCGTCTCGCTGAATTCCGCCTGCTCGAACAACAGCTCGCAGCCCAACTGGCGGAGCTGGAAGCGC
TGAAAAATGACTCTGCCCTGAAGCAGGAAATGGAATTTGAAACGAAGCTGCGCAGTTTGCTCAACGAGTA
TGGCTACGGCCTGCGCCAAGTGGTGCTGATCCTCGATCCGCAAGCGGTGGCTTCCACTGATATGGCCCCA
AAAACCTCTCGGAAACCACGCGAAGTAAAGGTCTACAAGAATCCACACAGCGGAGAGGTTGTTGAGACCA
AGGGTGGTAATCAGCGTACGCTTAAGGCCTGGAAAAACGAGTATGGCGCTGAGGTAGTCGAGTCTTGGCT
CGCCAATTGA
>lcl|NC_021505.1_cds_WP_010951432.1_10 [locus_tag=PP4_RS00050] [db_xref=GeneID:45521535] [protein=TIGR04255 family protein] [protein_id=WP_010951432.1] [location=14041..14883] [gbkey=CDS]
ATGTCAGAACGCGAAGGGGTCTTAGCAAGGGCGCCGCTTATCTATGCGTTGAGCGTAATCAGATTTGCCC
CGATTCTTAAGCTGCCAAAGCTGATCCCAGACATTCAGCACACGATCCGTCAGAGCCTCCCGGGCTTCTT
CCAGATGGTCAAGGGCGTGCCGCCTGGAGTGATGCACAGCGGAGAACCGAATTCTTGGGCGTTCCTTAAT
CGGGATGCTGACTACGCGTGCGTGCTGGCCATGGATCACATGATCCTGCAAAGCACAAATTATCTTCATT
TTGATAACCACTTAGCGCTTTTCCGTGAGTGCATTGAGGCGCTGGTAGGGCAAGCAGGTGCATTGGATAT
CACCGCTATCGGGATGCGGTACGTCGATAAAATTGAACCAGCTGAAGGTGAGACCCTAGCCGACTACCTT
CCGGAAGCCATGCTCCCACTTAAATGCGATGAGCTAGCGGCGCATGGGAAAGTCCCCAAGGAGCAGCTTG
GAATCTCTACTACCACCTACCATCTAGATCCGGAGTATCTGCACATCAGATGCTGGCGGCAGACTGGTAT
GTGGATACCGGAAGATTTGGTCGAGCCGGCCATGGTTTTCGAAATTGCTAAGCAATCGAGGAATTCATCC
AAGCATGGTGCTCCTCTGCAAGGTGCATTTGTGCCTGTTAGCGAAAATGGTGCTCTTCTCGATACGGATG
CGCATTGGCCGCTGCAGTTAGCCGAACGACTGGGAACCGAGGAGATCTGCACGAGACTCGACGGTTTGCA
TAAGACTGCTAACTTTGCTTTTAGGACAGTCGCGAAAGATCATGCCTTTGAGGTTTGGGGGAAGGCGAAA
TGA
>lcl|NC_021505.1_cds_WP_126404318.1_11 [locus_tag=PP4_RS00055] [db_xref=GeneID:45521536] [protein=transcriptional regulator] [protein_id=WP_126404318.1] [location=14880..15563] [gbkey=CDS]
ATGACTACAGCAATGAATGGGCAATGGATTGATCCTACCGGGGCTGCTGTAAGCAGATCTTCTACTTGGG
AAAACCCTGAAATTGCTCCGCGTGTAGGTAGCACGACAGCAAACCCTGTATTGGCGATTGCTTTCACAGC
GATGCTGGCCGTTTCGGTAGTAGTCGCTCCTGGGACTGCCTCCCTGCCCTATCCACAACTTATCGGCTCA
GCAGGCATGAGCTTTCATGGCGTGCATGCTGGTGCCTGGACCGAGGTGGACACCAGCCAGGATGCCAATG
TTACCGAAGACGTAGCGCCGGCCTTAATCGAGGAGCTTAGGAGCGACTTCAAGTTGTCAGATAGCTCCAT
CGCGCAGATCTTCAACGTGTCTCGTCAGACCGTGTACAATTGGCGGACTGGAAAAACCGCCACTGGTTTT
CCCGAGAGGCTTGCGGCTTTAACTGAGGCGTTGCGCCAAGTTAACGCCGAAGAAGCGCAGTATCTGCATC
GGGTGCTTTTCTATCCAACCGCCGATGGCCGCCTGATTCAGGATGCGCTTTCGGATGAAGCGTGGAATCG
AAATGGCGCTAAAGGTGTGTACGGAATGGTTGCGGAGTTGGCTGGCAAGGCGCAGCAGCTACGTGATAGG
GACCTCAAAACCATCGCCAGGTTAGAAAAATCGGGCGGTTCGAATTTGGTTTGA
>lcl|NC_021505.1_cds_WP_032904964.1_12 [locus_tag=PP4_RS00060] [db_xref=GeneID:45521537] [protein=hypothetical protein] [protein_id=WP_032904964.1] [location=16187..16435] [gbkey=CDS]
GTGGTGTTCCGGTTTTTGACCAAACGAGAGCACGCCAGGCGCGCAAATGAGCTGCACGACCAGCTGAATG
AATTGCTCGGGGTGGCCAGAAATCTCAACGATGGGCTGTACTTCGGTGGAGCAGACGTCACGGTGCTCCA
AGACTTTACCATGCTCGATGCGGAAGACTTCGTGCGGTACAACCTTCACGACTGGCTCAGTGTTGGGGAT
ACCGATGAAGATGAAGAAGGTGCCGATGATGCTGACTGA
>lcl|NC_021505.1_cds_WP_010951435.1_13 [locus_tag=PP4_RS00065] [db_xref=GeneID:45521538] [protein=hypothetical protein] [protein_id=WP_010951435.1] [location=16746..17669] [gbkey=CDS]
ATGGATGTCTATAAGGTCCGCATCGAAGACACAGAAAGCAAGATCATCGACAAGGAAGGTTTCGAGGCCG
AGACCTTCCGCAGAGATCCATGGTACCAGCCTGGAAGTGCCGGCAAGCTAGCTCAGTTTGCTGTATGCCC
GGCATGCGACAACCCTGTCCAGCTGGTTGGGCTGTATGAGCTACCGCCTAACGTGAAGAACCCATTCGGG
AAACATGCTACTAAGAGCATTCGCGGCATCGCTCCATTTGATAGTGAGGCCCGTAACGATTGCCCGTACT
TCCAGCCTCGCCAGCACAAGAAAACAGAACGAAAAACCAGGTTTGACGGCGTCCCACGGAAGATTCTCAA
GCTATTGATCGAACAGTTCGATCGCGTGGTTTACATCCTGGAGAAAGAGACCCAACTGGTCCTTTCCGAG
AACGCGTTGAGAGGCATGCTGCAGCGTTACAAGGGAGAGCGTGGCTACCTCTATACCGGCGCGACGCTTC
GCAATGTGCCATGGATCTTTGCTTACATGTCGGACGCCACCCGCCTGTTTGGCCAGAAGGTCATTGGAAA
TGCTGAGCTGGTGAAAGCTATTGCCGCTGAGGTGCCAGGGGCGGAAATCAGCAGCACTGGTCGGCTGGAA
TCGAAGAAGGTGCCTGGTTCGAAGGCGGCATATTTTGATCTCAAAATGAGTTTCATCCGCCATCGAATCG
TCAAAGACAGTGAAGCGTCCGGCTTGGTTGAAAGCATGGAGTTTGTAGTGTCACAGCCTCGCGGAGGTGA
GCTTGAGCACATTCACAAGGAAGTCATCAAATTCGATTCGGCTTGGTTCGAATCCCTTATCCGGATGCCG
GTTGATCATCCTTATCGCAGAATGGATAGAGTGAAGATGGCCCGGGAGGAACTGGGCGATCTGCTGGAGC
TGACTCAGGCCTGA
>lcl|NC_021505.1_cds_WP_003298409.1_14 [locus_tag=PP4_RS00070] [db_xref=GeneID:45521539] [protein=hypothetical protein] [protein_id=WP_003298409.1] [location=17890..18099] [gbkey=CDS]
GTGAAGCGCACATTCATTGGAATGGTCGAGGCTGGTGAGCCACTGATGAGGCAAGCGCTTGAAGCTATCC
GACAGGCCCACGAAGCGGAGGCTGCTGGATTGCCAGACCTTGAGGTACAGCGTCTTCACCCATTGGCAGA
TTCGCTCTATCAGGCGGTCATTGATTTTCAGCTCCTCAAAGCAGGTAAACCACCGTCGACTATCCAGTGA
>lcl|NC_021505.1_cds_WP_003298411.1_15 [locus_tag=PP4_RS00075] [db_xref=GeneID:45521540] [protein=hypothetical protein] [protein_id=WP_003298411.1] [location=18114..18320] [gbkey=CDS]
ATGACGAAAAAGATGCCAGCTCTTCTCCCCGACCACCCCATGTATACCGACGCAGTGGATGCGATGAAGC
AATACCACGAGGCGCAGGCTTCTGGCTCATCTGCCGAAGAGGTTGAGCGCCTGCGTCAAATCGCAGAATC
ACAATTTCGGGCTGTCAGCGAGTATCAGCTCAACGCTCTGGGATATCAGTCTCGTCGTCCGCACTGA
>lcl|NC_021505.1_cds_WP_003298414.1_16 [locus_tag=PP4_RS00080] [db_xref=GeneID:45521541] [protein=phosphoethanolamine--lipid A transferase] [protein_id=WP_003298414.1] [location=complement(18715..20412)] [gbkey=CDS]
ATGACACCTTCCAAATCCATTGTTCACACCCTGTTAAGCAAATGGATCTTTGCTATTCGCAATGCGCGGC
AGAAAGGCATCAGTACTAATTTGCTAATCGGCCTGGTGACTTTTTGGTTACTGCTATTCGCGAACGCTGA
GCTCTGGAACGTGCTCTGGAAGCTGGTATTCAAAACCGATGAAGTGAACTGGCAGCTAGCGGCTAGCCTC
CCAGTCATAGTATTCGCATGGGTGTTTACCGTTCTGAGCTTGCTGTCATGGGGGCGGCTGGCCAAACCCA
TACTGTGCCTGGTACTGATCAGCGCGTCTTTTGCGAGTTACTTCATGAATGCCTACGGCATCGTGATCGA
TTACACAATGTTCACCAACGTTGTGGAGACCGACGTCGCTGAGGCAACCGAGCTGCTGAATTGGAAGCTC
GGTCTTTGGGTCGCAATGGTTGGGGTGTTGCCCGTCTACCTGATTGCCCGGGTTCCCCTCCGGCGCAAGC
CTTGGGCCAAAGCTTTGGTCAGCAGGTTCATTGCTCTGTCGCTCGCTCTGTTGACCTTATCTGGCATCGC
GTTGAGTCAGTACCAGTCGTATGCCTCCTTGCTGCGCAACAATCGGGAGATCCGGCTGATTCTGGTACCT
ACCAACTTGTTTGCGGCTGGCCATGGGTACCTGAAGCGTCAGCTGGCCTCACCTAAAACGCTGACGGCCA
TTGGTACTGATGCGGTAGTTAATCGACAGGGTGCGGCTCGTAAACCCAGGCTGCTGGTACTGGCAGTAGG
AGAGACCGCTCGCTCCGCCAACTTCTCCCTCAACGGCTACTCCCGTGAAACGAATCCGGAACTAGAAAAG
CGAAATGTCATTAGCTTCACGAACGTGAGCTCCTGCGGTACCGCTACCGCGGTCTCGCTGCCATGCATGT
TCCTGGACGTGGGTAAGGCCCAGTACAAAGATGGCTTGGCCAAGAGCCGAGAAGGGCTGCTCGACGTGCT
TCAACGCGCTGGCATCAGTGTCATGTGGACTGACAACAACTCGGGGTGCAAAGGGGTCTGCGACAGGGTT
CCCAACCACAAGGCTGCCTCTCACGCGGATTCCCAACTGTGCACCAGCGAGGAGTGTAAGGACGGGGTGC
TGCTCACGGAGATGCAAGACTTCATCAAGCGCCAGGAAGGCGATGCTGTCCTGGTGCTCCACTACAAAGG
CAGTCACGGCCCGGCCTACTACAAGCGCTACCCCTCGCAATTCAAGAAATTCGCACCGGTGTGCGAGACC
AACGAGCTCGACAAATGTAAGCAGGAGGAGGTGGTCAATGCCTACGACAACTCAATCCTCTACACCGATT
ATGTGACTGCAAATCTCATCGATATCCTGGCGGCCAACACCAAGTTCGACACTGCGCTGATGTACGTTTC
GGACCACGGCGAATCGCTGGGGGAGGGTGGGCTCTATCTACACGGGCTGCCTTACGCGATGGCTCCTGAC
GAGCAAACAAAGGTGCCGTTGGTACTTTGGATGTCTGACTCGCTCGCGAAGAGCGAAAAGGTCAACGTGG
GTTGTTTGAAAGCTCAAACCACGTCACCGCTGAGCCACGACAACCTGTTCCACACCGTGCTCGGCATGAT
GAACGTCCAGACGTCTTCGTATCGCTCAGCGCTGGATTTCACTGCCCCTTGTAAGCCCTTTGTCGGAGGC
TCTTATTCTGGCCTCTGA
>lcl|NC_021505.1_cds_WP_079732563.1_17 [locus_tag=PP4_RS27625] [db_xref=GeneID:45526939] [protein=zinc ribbon domain-containing protein] [protein_id=WP_079732563.1] [location=20903..21241] [gbkey=CDS]
ATGAGCTTTTTCAAAAACATCCTGGGCGGGCACCATGGCCGTGGAAACCACGGTGGAGGCAAGCACCACA
GCGGGGGACATGGGGCCGAGCAATATGATCGCCATGGCCGGCAGCAGGGCTGCGACGGCGGTAATCAGGT
GTATGACGGCGGGCGCCCTCCCACTCCTGCCCCCATCAAAGATCTGCAGGGCTGCAGGCAGTGCCGGACG
GCCAACGATCCGTCAGCACGCTTTTGTCTAAACTGCGGAACACCGCTATCGAGTGGTTGCACCGCCTGCG
GCTCGCTGCTGAGTGCAGGAGCAAGATTTTGCAGTCAGTGTGGCCAAGCGACGCTCTAA
>lcl|NC_021505.1_cds_WP_010951438.1_18 [locus_tag=PP4_RS00090] [db_xref=GeneID:45521542] [protein=cation transporter] [protein_id=WP_010951438.1] [location=21296..22201] [gbkey=CDS]
GTGGGTTCAAATCATGACCATGGCAGCGCTGCAGTACGCGAGGGGCATCAGAAGAAGCTAATCATGGCGC
TCGGCTTGACTGGCAGCTTCATGATTGCAGAAGTGATCGGTGCGTGGATTACCGGCAGCCTGGCGCTGCT
GTCGGACGCATCTCACATGTTCACAGATACTGCCGCCTTGGCGATCTCACTGATTGCACTTCAGATAGCC
AAGCGGCCGGCGGATCAGAAAAGAACCTTCGGCTATGCGCGCCTGGAAATTCTGGCTTCGACGTTCAACG
CCGTGCTGCTCTTCCTGGTGGCGATGTACATCTTGTATGAGGCCTACCAGCGCTTCTTCATGCCGGCGGA
GATCGCTACCGGAGCGATGATGTGGATCGCAATCGCCGGCCTGATCATCAACCTAATTTCGATGCGCCTT
CTGGCATCTGCGAGCAACGAAAGCCTCAACGTCAAAGGAGCCTACCTCGAAGTTTGGAGCGACATGCTCG
GCTCGCTTGGCGTAATCATCGCGGCACTTATCATCCGCTTCACCGGCTGGACCTGGGTCGACACGATTGT
CGCTGTGGCGATCGGCCTTTGGGTTCTGCCGCGGACGTGGCAGTTGCTTCGCGAAAGCCTGGGGATCCTC
ATGGAGGGTGTCCCGAGGGGGCTCGACGTTACGGCAATCGAGGCCACCATCCTCGGAGTAGATGGCGTGA
CGGACGTTCATGACTTGCACGTGTGGGCTGTCAGCAGTGGCAGTAACGTGATGACGTCGCACGTAGTGGT
TCGGGATTCTGCAGATGGGGATGCTGTGTTGGCGGCCGTCGTGGATGCTGTCAGCGATGCATTCGAAATC
CATCACTGCACCATCCAGATCGAGCGGGCAGCTTTCCACGAGAGCGTTCCCTCACCCTCGCACTGA
>lcl|NC_021505.1_cds_WP_011953105.1_19 [locus_tag=PP4_RS00095] [db_xref=GeneID:45521543] [protein=DUF3147 family protein] [protein_id=WP_011953105.1] [location=22359..22709] [gbkey=CDS]
ATGGCCTGGATCATCACGAAGTACCTACTCACTGCCGGTATAGTGATTCTCGTGTCAGAGCTGGCGAAAC
GCAGCGACAAGCTGGGCGGCTTGGTCGCCGCCCTACCCTTGGTCACGGTCGTGACGTTGGTCTGGCTCTA
TTTAGAGAACCAGAGCATGGAGAAGATCTCCAACCATGCTTGGTACACGTTCTGGTACGTGCTTCCGACC
CTGCCGATGTTTATTGCTTTTCCATTGCTGCTACCTAAGCTCGGCTTTTGGCCGACACTGATCAGCAGCA
TCCTCATCACAATGGCCAGCTTCGGAGGCTTCGCCATACTGCTGCGCCGGTTCGGCATTGAGCTTCTATG
A
>lcl|NC_021505.1_cds_WP_010951440.1_20 [locus_tag=PP4_RS00100] [db_xref=GeneID:45521544] [protein=DUF2790 domain-containing protein] [protein_id=WP_010951440.1] [location=complement(22742..23068)] [gbkey=CDS]
ATGAACACTACTGTATCAGCGATCGCCGTGTTTATGCTCTTTACATCACTAACAGCCAATGCCCAAAGCG
GTATGGAGATCAATAAACACATCGAGCGTACTGCTAGAGAGGCTACAGCGGATTATGCTCAACGCGTAAA
AAAGCCCATGCCTCAACTAGAAGACTACGCCTATGGCATGGACCTGGACGTTGGTAAGTTGGTGTATGTA
TCACCCAATGTGCGGTACTGCGGTAATGTAAGAAGCATGATGACCTACGAAGACTCGAAAGGCGAACTGC
ACATGGTTCGCTACCTGGTGAAGGGCGAGTGTGTTAATAGCCGTTAA
>lcl|NC_021505.1_cds_WP_003253457.1_21 [locus_tag=PP4_RS00105] [db_xref=GeneID:45521545] [protein=heavy metal response regulator transcription factor] [protein_id=WP_003253457.1] [location=23758..24432] [gbkey=CDS]
ATGCGCGTTCTAGTTGTGGAAGACGAAATTAAAACTGCCGAATATCTTCAGCAGGGCCTATCCGAAAGCG
GGTATGTCGTAGATATCGTGCACAACGGTGTAGATGCTCTGCACTTGTTCAACACTAATGTCTATTCGTT
GGTCCTCCTGGACGTGAACCTCCCGGGTATCGACGGCTGGGACCTGCTGGAAACCATCCGTAAGACCAGC
CGGGTCCGCATCATCATGCTGACCGCCCGCGGACGCATCAATGACAAGCTCAAGGGCTTGGACGGCGGCG
CGGATGACTACCTTGTGAAGCCATTCGAATTCCCTGAGCTGCTTGCTCGCATCCGTTCGCTGCAACGCCG
TGGTGATGAGTTAGTCGAGAAGAGCTCGCTGAAAATTGCCGATCTGGAACTCGACTCCGTCCGCCATCGC
GTCTTCCGCGGTGGCACACGCATCGATCTCACCACCAAGGAATTTGCGCTTCTGCACCTGCTCATGAGCC
GAACGGGCGAAGCGCTGACTCGCTCTCAGATCATCTCGTTGGTCTGGGATATGAATTTCGATTGCGACAC
CAATGTCATCGATGTAGCCATCCGGCGCTTGCGCTCGAAGATCGATGACCCGTTTGAAACCAAGCTCATT
CACACGCTTCGTGGCGTTGGGTACGTTTTTGAGGAACGCGCATGA
>lcl|NC_021505.1_cds_WP_010951441.1_22 [locus_tag=PP4_RS00110] [db_xref=GeneID:45521546] [protein=heavy metal sensor histidine kinase] [protein_id=WP_010951441.1] [location=24429..25847] [gbkey=CDS]
ATGAGGCCATTCAGCCTGGCTGCAAAGCTGGGGTTAAAAGTTGGGTTGATGAGCGCAGCGTTGCTGCTTC
TGTTCGCCACCTTTGGCTATCTGATGGTAGGCAAGGCTCTGGAAAGAAATGCCAGAGCAGACCTGGAAGT
AAAGATGGCGGGGATGGCTCACAACCTGTCCACCATCCCGGACATCTCCGGCGTCAACGCGGATGCGCAT
CAGCTTGTCGATTTGGTCATGGGCCACAACAACCTGTATGTGAGCATATTCGATACCTCACAGAATCAGA
CTCCCCTGCTCTCGATTGGCTCGAAACAGGTCAATCTGGAGGTGCACAAGTTTCAGCCGGCGGCCCAGCC
CAAAGAGCACGAATGGCGTGATACGCAGGACCGTCCTCTGCTGAGTGCTTCTCGAATCATGCGTTTGGGC
GATGGAACAGAGGTCAGCGTCTATATGACCATGGACCAGTCATCCAGTGAGGCGCTGCTCGATGCGTTGC
TGACCTGGGCCTTGATGATGTCCCCCGTCATCCTCGCACTGATCTTGGCCATTGGCTGGTGGACTGTGCG
CAGAGGCCTGCTACCACTGACCAAGTTCCTCAAGATCGCCTCGAAAATCTCAACCGAGAGCCTCGACCAT
CGCCTTCCAACTGATGGGATGCCGGCAGAACTCAAAATGCTCGCCGACGGCATCAACATCATGCTGGCTC
GCCTGGATGATGGGGTTCAGCAGCTCTCGCAGTTTTCTGACGACCTTGCTCACGAACTTCGAGCACCGCT
TTCCAACCTGATGGGCAAGGCCCAGGTTGCCTTGACCAGAGAACGATCGCTTTCCGAGTACCGGGAGGTT
CTGGAGTCGTGCACAGAAGAGCTGGACCGCATGAGCCGCATGGTTTCCGACATGCTGTTCTTGGCCCAGG
TCAGTCATCCAGCATCAATGGTGGAGTTCGAATCCGTCTCCTTGGTCGACGAGGTTCAGCGAGTGTGCGA
TCTCTTCAGCATTTCAGCAGAAGAAGGCGAGATTCAGCTGCAGATCTCCGGCAGTGATGACGTGGTGCGC
GGGAATCGCCTGATGGTTCAACGTGCCGTCTCGAATCTGGTCTCGAACGCGATCCGTTACTGCCCTCGCG
GCCGCACGGTCTACGTTAAGGTGCAGCATAGTGCGAGCGGTACGACGTTGAGTGTCGGCAACCCCGGCCG
TGGTATTGCCAAGGAACACCACGCGCACTTGTTTGAGCGGTTCTACCGTGTGGACAAGAGCCGAGCACGG
AGCGAAGGCGGTACCGGTCTTGGCTTGGCCATTGTGCAGTCGATCATGAGTCTGCACCAGGGATCGGCGA
GCGTGGAGGTGACCGAAGAAAACTTCACCTGGTTCCACCTTCACTTTCCGGAAGCCCAGCAAATGCAGCC
GGCAATGACCGCCGCTTAA
>lcl|NC_021505.1_cds_WP_010951442.1_23 [locus_tag=PP4_RS00115] [db_xref=GeneID:45521547] [protein=hypothetical protein] [protein_id=WP_010951442.1] [location=complement(25905..26492)] [gbkey=CDS]
ATGAATGACATAGAGCCCTGGGCAGTTGCTATCGGTGACTTTCGCCGCTGCACTGAAAAACTCACTGTCC
AGCTCGATGAGCTGACCTCGCAGACGCGCACCTCCAGCGCTGTTCTGGAGAGGTCGAACGAACTGGTGGA
GCAGGTGGACGCTGTCGGCCGGCAGATTCAGGAGGAGGTGCGAAAGGCGGAGAAGGCTTGGTCGAACGCG
GAGGAGGTTGCCTTGCGCGCCGCTGCATCAGCGTATTCAGCTGCATGCCGCGGAGTCGACACCGCCATCC
AGCCACTGATCTCGGAGCTTACAGCAGCGACAAAGGCGGCGGACGCCTCTATCCAGGAGCTCAAGCGGGC
ACCGGTGCTGGCCAAGCGTTATGTGATGGTGGTCGCCACGGCGTTCTTCATTCTGGCGCTGATCTGTGTC
TACTCGACCATGCGCCTGATCGATGCCGCCGGCAGCGTAAGTGCTCAAGAGAAAGTGAATGCTCAGTACT
TCTCACACCTGTGGAAAAACGCCAATCCTGACGAACAGAAGATTATTAAGTCGGTGATTCTGCGGTCGCC
CATGGACCCTGTGGTCCTTCGGCACTGA
>lcl|NC_021505.1_cds_WP_010951443.1_24 [locus_tag=PP4_RS00120] [db_xref=GeneID:45521548] [protein=hypothetical protein] [protein_id=WP_010951443.1] [location=26759..26980] [gbkey=CDS]
ATGAAATTTGTCAAATCTATCGCTATTGGCAGCCTGCTGCTGGGTCTCATGGGTACCGCTTACGCTGAAG
GCGGCTTCGAGCGAACGAAACAGTTCAACGAGAACTTCCGAACCGAACAGGCTCGCCTATGGAGCGATGA
CTCTTCGGACCAGAACAAACAACAAGTCGCTCAAGAGCAAAAGAAAGAAAGCAAGGATGGTAAGGAACAA
GCCGACAATTAA
>lcl|NC_021505.1_cds_WP_010951444.1_25 [locus_tag=PP4_RS00125] [db_xref=GeneID:45521549] [protein=phospholipid carrier-dependent glycosyltransferase] [protein_id=WP_010951444.1] [location=complement(27063..28517)] [gbkey=CDS]
ATGCTGAACCTGAAGAACGAGAGGACGCTGTGGTGGGTCCTGGGTTCGATTTTGCTATTGCGTTTGGTGG
GGCTGGGCATCTACCCGCTGATGGACACATCTGAGGCCCGTTACGCTGAAATGGCTCGCAAGATGGTCGA
GTTGAATGACTGGATCACGCCCATGTTCGACTACGGGGTACCGTTCTGGGGCAAGCCTCCGTTGTCCTTC
TGGACCCAGGCCGCGAGCATGACGGTCTTCGGCGTTAACGAGTTCGCTGCGCGCTTCCCAGCGTGGCTAC
TCCACCTGGCAAGCTGTTTCATCATCATCAAACTCGGCACGCAGCAGATTTCTCGTAACGCCGGCATCTG
GGCTGCCATTATTTTTTCCAGCACCACACTTGGCCTGGTCTCCAGCGGTGTTGTGCTGACTGACCCTGTT
TTGTCGTTCTCGATTCTGCTGGCCAGCTACGGTTTCTGGCGTTGGATGAAGTGCGCCAGCAAGGCGGATG
CCTACCTGATGTTCGCAGGTCTCGGGCTGGGCTTGCTTGCCAAAGGGCCGCTGACCCTGGTGCTTATGGG
GGCGCCGGCATTCGCCTGGTTCGTTATCTACAAGGAATGGGGACGGGTACTGAGGCTTCCCTGGATTAGC
GGCCTTGTACTCATGTTCGGTATATCCGTGCCATGGTATGTCGCGGCCGAGATGAAAACGCCCGGCTTCA
TGGAGTACTTCTTCGTTGGTGAGCACTGGAGCCGCTACGTCGTCAGTAACTGGGCAGGGGACCTCTATGG
TAGTGCTCATGCCAAGCCGTACGGCAGCATCTGGATCCAGCTCGGATTGTCGCTACTGCCATGGGCCTTG
TTTCTACCACTGTTGATCCGCAAGCGTGGATCGATGCAGCGCTTCAAAGCCTACCTCTGGCTGTGGGCCT
TGGCGACACCGGTCTTCTTCACATTTGCAGGCAACATTCTGTGGACCTACCTGCTACCCGCGCTGCCAGC
GTGGGCATTGCTGCTGTCTGCACGGGTCAGCGAAGTTGGCCCGAAGACCACCTGGGCTGCCGCTGCGAGC
GCATTGGTGTTGCCAATCATCGGTGCGGGCATCATCTACGCCGGGGTACTAGAGGAGCGCCCTCAGAATC
AGCGGGATGTGGTTCAAGCCTGGCTCAATGTGCAGTCTGCTCATTCCGCTCCCCTGATCTATCCTGGCCG
CCGCTCATACTCGTCGGAGTTTTACAGCAGCGGGAAGTCCGAGAACATCAAGGATCCTGCCAAGTGGCCG
CGGGATGGCTCGTTCTATCTGTCCAGGCGCTTGCGAGACAGCAAGGATGGTCTGCCCGCTGATCTAGCTT
GCACATCGATCACCGAAGCGAACGCCAGCCAGCTCCTGCTGTGCCATTGGAAACGCCCCGCACAAGGTGC
CGAGGGTCTGGCCGGAGAAAGCAATGCGGAAACGCCTCGCAAGAACGAAGGCTAA
>lcl|NC_021505.1_cds_WP_010951445.1_26 [locus_tag=PP4_RS00130] [db_xref=GeneID:45521550] [protein=glycosyltransferase family 2 protein] [protein_id=WP_010951445.1] [location=complement(28511..29494)] [gbkey=CDS]
ATGCAGACATTACATCGCTTTCCCGAGCGCCCTGATCCCTTGTTAACCATCGTGGTCCCTTGCTTCCAGG
AAGAGGAAACCATCCCCGAGTTCCACCAGCGAATCACCCGCGTGGTGAAGCGCTTACCCGTCTCCTGCGA
AATCCTCTATGTCGACGACGGCAGTAATGACCGGACGGCCGACATTCTTCGCCACTATCAGGATGGGTCA
TCTGTACGTTGCCTGTCCCTGAGTCGCAACTTCGGCAAAGAGGCTGCACTGAGCGCCGGGATAGACCATG
CCCGTGGCAGTGCGCTGATCTTCATTGATGTCGACCTGCAGGATCCACCAGAGCTCATCGCGGCCATGGT
GGACTACTGGCAACGCGGCTACGACGTGGTGAACATGCAGCGCAACCTGAGAATCGGTGATTCGTGGTTC
AAGCGCATGAGTGCCCGGGCTTACTACTGGGTCATGCAGCGCCTGGTGGAGAAGGTGGACATGCCGGCCG
ATGTCAGCGATTTCCGATTGATTGGGCCTGCGCCGCTGGCAGCCCTGCGGGCCCTGGATGAACGCTCCAG
GATTCTCAAAGGCATGATCGGCTGGGTAGGCTTTCGTACCATCGAACTGCCCTACAATCGCACTGTTCGC
CATGCCGGGAGCACCAAATGGAATGCAGCTGGCCTGTTCAATCTGGCCATCGAGAGCATCGTCAGCTTCT
CTCGCAAACCACTGCGCATTTTCAGCCTCATCAGTTTCGGTCTTTTCGTCTCCAGCATCTGCTACATGCT
TGCGTCGCTTGTGGCAGGCAGTTTCGACATCCATCACCTGATCGTCGGAATGGCTTCATTCATGTGCGTC
GGTGTCGCCATGGTGGGGGAGTACCTGGGCGTGACACTCGCGGAAGTGAAGCGCCGGCCTCTCTATTTCC
TGAAGCACAGCAACAAGGCAGATCCCGTGTCACTCCACCCTTCGATGGCTTCGATCGAGGGTAAGAAATG
CTGA
>lcl|NC_021505.1_cds_WP_010951446.1_27 [locus_tag=PP4_RS27630] [db_xref=GeneID:45526940] [protein=GtrA family protein] [protein_id=WP_010951446.1] [location=complement(29460..29879)] [gbkey=CDS]
ATGGAAAATCAAACCCCACCTCTTACTACCTTACTGATTCGTTATCTGGGGATCGGCTTCATAGCAACGG
GAGTCCATTATGCGGTGTTCCTATTGCTGGTTACGACAGAATTCGTTACTCCGTTACTGGCCAGTATCTG
TGGCGGCATGGTTGGCGCAATCGCGAGCTTCATTGGAAATAGGGCGCTCTGTTTTGTGGCAGATGGCTCT
CGTAAGTTTCAGCCTGTCAGGTTTGCACTGGTCGCGTTAACCACAAACTTCGGCAATGGCGTGGGTATGT
GGTTCCTCATCAAGTCGAATCTGTCACCGCTCATCTCCCAAGTCGTAGTGACCTTAAGCCTCACTGCACT
TGGATTCATTGCACATCGTTTTTGGACATTCAATCATGCAGACATTACATCGCTTTCCCGAGCGCCCTGA
>lcl|NC_021505.1_cds_WP_010951447.1_28 [locus_tag=PP4_RS00135] [db_xref=GeneID:45521551] [protein=LysR family transcriptional regulator] [protein_id=WP_010951447.1] [location=30137..31105] [gbkey=CDS]
ATGGTTACACAAAATGAAACATATACAAGCACCGTTGTTCCTTACAGCCCTGACATATTGGATGATTTGC
CAATTGATGATCAGCTGGCCGTAGAGTTTTTCGCAACAGCACGTTGTGCCAGTTTCAAACAGGCTGCCCG
AGGGCTCAATGTGCCAGTGGTAGGCCTGCGGAAACGCTTGGAGAAACTGGAAGAGCACATTGGTGCTCCC
GTGTTTGTCTACAAACACAACAAGCTTGCCCTGACCCGCACAGGCGAGAGGGTCAGCCATTACCTGTGCC
AGCTCTTCGGCCCAGACGGCCTTGGCAAGTCCGGTGAAAAGGAAGTCCCCAGGCTTACCATCGCGATCAC
AGAGCCAGTGCTGAACGACATCGTAAACCGCGATCTAGTCGCCTACGTGCGTGATCATGCCGAAATGCAG
CTGGAAATCCATTCAGAATGCACAACGCAGATGCTTTCTGAGTGTGAAGTCGATGTGGGTATCGCTTTGG
TGAGCCCAGATGATAAAGGCGCGCTTGATCGCCATCCTACGTATAGGTTTGAACGGCTTGGCCGGATTGG
GCACGCCCTGTTCATTTCCAGCCGCTATTCAAGAAGCGTCACCCTTCCAGTGGAGAGCTTGGATTTGCAC
AACTTCATGCTCGTTGTCCCTTGGGATGAAGAGATCTTGGCGGGCTCACGAAAGTGGGCATCGATAATGG
CTGAGCATCAGGGCGGTACCACTCGGGTCAAGAGCTACAACCTATCACGAGGCCTTGTCGTTGGCGGTGC
GTGTATTGGAGTGCTGCCCGACTACAGCCGAAAACTGGAGAGAAATATCCTACCCGTGCCGGGTTTCCTG
GACGACCTGGAGGAGAAAGATGTCTATCTTGTTATCAAAACGAAGCTTGTCCGCAATCCGCAGGTTTTGG
AAATTCGAAGATTGATCAAGAAGAGCTTCTTTGATAAGAAGGACTGGCTTGTTCGGTAA
>lcl|NC_021505.1_cds_WP_009395904.1_29 [locus_tag=PP4_RS00140] [db_xref=GeneID:45521552] [protein=OprO/OprP family phosphate-selective porin] [protein_id=WP_009395904.1] [location=31316..32623] [gbkey=CDS]
ATGATCCGTTCTTCGAACATGCGGGAAAAGCTGTTGGCTGCCGCAATAATAGGCACATTTTCCTCGCAAG
CATTCTCCGGAACAGTAACCACTGACGGAGCTGACATCGTTCTGAAGACCAAGGGCGGTCTTGAAGTATC
GACTTCTGACAAGGAATTCAGTTTCAAACTGGGCGGCCGAGTTCAGGCCGACTACGGCCGTTTCGATGGT
GTCTTCACCAAGAATGGCGATACCGCTGACGCAGGCTACTTCCGTCGCGCCTACCTTGAGCTCGGTGGCG
TGCTGTACCGCGACTGGAAGTATCAGCTCAACTACGACCTTTCCCGCAACACGGGCAACGACTCCGACGG
CTACTTCGACGAAGCCAGCCTGACCTACACGGGTTTCAAGCCGGTGCAACTGCGCTTTGGCCGTTTCTAC
ACCGACTTCGGTCTTGAGAAAGCCACCAGTTCGAAGTGGACCACCGCCATGGAGCGGAACCTCTCGTACG
ACCTGGCGGACTGGATCAACGACAACGCCGGCATGGGTGTTCAAGCCACCAGCACCATCGCTGACATGGC
TTATGTTTCCGGTAGCGTTTTCAGCGAAACCAATAACAACTCGGATGGCGACAGCACCAAGCGCTACAAC
GTACGTGGCGTGTTCGCACCGCTGCACAGTGATGGCAACGTCCTGCACGTCGGTGCTCAGTACGCTTACC
GCGACCTCAAAAACAGTGCGGTCGATACCCGGATTCGTTCGCGTCTGGGCGTCCGCGGTGTAGATACCAA
TGGCGGCGGCGATGCCGGCACCAACGGCAACCGCATGCTGTTTGGCGGTGCTGCTGCACAAGATGGCCTG
TGGAAGGACGACTCGGTCTGGGGTCTCGAAGGTGCCTGGGCCACCGGCCCGTTCTCGGTTCAAGCGGAAT
ACCTTCGCCGCAAGCTGAAAGCTGACCAGGCCAACAACGACATGAAGGCCTCCGGTTACTACGCCCAGAT
GGCTTACACCCTGACCGGCGAGCCGCGTATCTACAAGCTCGATGGTGCCAAGTTCGACACTATCAAACCA
GAGAACAAGGAACTGGGGGCCTGGGAAGTCTTCTACCGCTTTGACGATATCAAGGTCGAAGACGGCAACC
TGGTCACCGCGGCGGACCAATCGAACGAGCGCAAGGCCAAGAGCCACACGGTGGGTGTGAACTGGTACGT
CAACGAGGCGGTGAAAGTCAGTGCCAACTACATCAACGTGCGCACCGACAACAACGAGAACACCGTGGGC
GACGACAGCGGCAATGCCATCGTGACCCGCCTGCAATACGTCTTCTGA
>lcl|NC_021505.1_cds_WP_011953109.1_30 [locus_tag=PP4_RS00145] [db_xref=GeneID:45521553] [protein=hypothetical protein] [protein_id=WP_011953109.1] [location=32922..33947] [gbkey=CDS]
ATGTCTGCAAAAAAGCTGCTTCAACCTCTCGCTGCTCAGCTGCACGCCTCGTTCTCGGCTTCTGGCCGCC
CGTACTCTCATCTGCACCTCCACCAGCTGTTCCACGCGGCCATCGGCTCCGTTGCACCGCAAGTTGCCAT
CCAAGACAAGCTGCCAATTCAGGTCTGTCGTGACAACGAGACACGGCAGTACAACCTCTACGCGGCGGTC
GAGCGGGCGAAAACGTGCTTAGGATTGACCGATCTTCAAGCAGTCGGTGTGGCTGAAGAAGTCATTGAGG
TGCTACGAACTGCGGGAATCGGCGTGAACCAGGTTCGCCTGCTCCTTGACCCCTCCTTCAGCTCGAAGAC
TCGCAAAAAGGCCTTCAAGGCTCTCTGCAAGAACCTGGATCTGAACGAGCTAGGCGATCGCTTCGTCCCC
AAGACTGCAACGTTGGCCATCGCTGCTGGTATTGCGCCGCCTCCCAAAATGTCGTGGAAGGATCGCTTCG
CCCTGGCTGCAAATTCCCCCATGCGGGGGCCAAGCGAGCTCATCAGCATGGTCAACCGGGATGAGTGTTA
TCTGTGGGTATTCCCACCGACTGACCATCATGCGACGGCTCCAGCGACGCATGACCGTTTCTTTGGTGAA
AAGACCCACCCGAGCGCAGAAATGGGCATGGGGTTCAGCATCATCGATTCCGGCTGGACCCGCCCCAAGT
ACCCGCTATCCAGGCAGTCACAAGAGACCTTCATCCAGTATTCGCTTTCTGCGCCGATGTGGTCCTGGCG
CGCACAAAGTGACACCTGGCGCCTGGGAAACATCCTGCGTTCAAGAATCCTTGACGGGGCTCCTTGGCAT
AACGAGCCTCTGAGTGACGTGCTTCCGAGCGGCCTTAAATCCCTGCCCCGGATCTATGGGTGCGAAACCT
GCCGAACGCTGTTCATTGAGAATCACAGCGACTACCCGGATGTACCCACTCAGTGCCAATGCGGTGAGGC
GAGCAGCACGGGTGACCAAAACGAGTCATCTGCTCTCAATAGCTGA
>lcl|NC_021505.1_cds_WP_010951451.1_31 [locus_tag=PP4_RS00150] [db_xref=GeneID:45521554] [protein=hypothetical protein] [protein_id=WP_010951451.1] [location=34075..34299] [gbkey=CDS]
ATGCAAAAGAGTAAAAACAAACAGGACACCCTGGCGGCGATCAATGCGCTTGTCGAGATTGCGTATGATC
AGGGATTTGCGGACGGACACGGAGTCGGCAATCAAGTCGGTTTCGTAGCCGGTGTCATGAGCCTCAAAGC
TGCATTGGCCTGCGGCTTACGGCATGGCTCACCTGAGTGCGGAAAGGCCCTTGAAAGCCTCAAGCGCATC
GGGATCGACGAGTGA
>lcl|NC_021505.1_cds_WP_016497351.1_32 [locus_tag=PP4_RS00155] [db_xref=GeneID:45521555] [protein=heavy metal translocating P-type ATPase] [protein_id=WP_016497351.1] [location=complement(34392..36389)] [gbkey=CDS]
ATGAAGAGTTTGCTTGAACGCCCTGATGACCAAGCCGGGCATGAAGGTCATAGCCATGAGCATGGCGGCA
TTTTTGGAATGAACACAGAGCTGATTTTCGCGCTGATCTGTGGTGCTCTCCTGGGTGCCGGAGCTCTCGC
AGGAAAACTTGGCCTGATTGATCGTCTGCCTCTGATTCTGTACGTGTCGGCCTACGTGTTCGGTGGATGG
TTCACCACTAAGGAAGCGGTTACCAACATCCGTCAGAAACGCTTCGAGATCGACTCGCTGATGCTTCTCG
CCGCAGTCGGTGCCGCGAGCATCAGCGCCTGGGCGGAGGGGGCTCTGCTGCTGTTCCTGTTCAGTCTGGG
GCATTCCCTTGAAAGCTACGCGATGGGGCGGGCCAAGAAAGCGATTGAGGCACTGTCCAAGCTCGCACCA
GCCACCGCGATCGTACGCAGAGCAAATGGCACGGTGGAGATGCCCGTGGAGCTGCTGGTTCCCGGTGACG
TTGTCATCGTGCGCCCCAATGACCGCCTGCCGGCCGATGGTTTTGTAGTCGTAGGCTCCTCAAGTATCAA
CCAGGCGCCAGTAACCGGTGAGAGCGTCCCCGTGGACAAGCAACCTGTTCCTGATGCCGAACTCGCACGC
AGCAAGCCAGATGCAGTGGATGCAGCCTCGAAAGTCTTCGCCGGTACCATCAATGGCGAAACGCTCATCG
AGGTTGAGGTAACCCGGCGCTCTACGGAGAGTACCTTGGCGCGGGTCATCAAGATGGTCAGTGAAGCCGA
AGTCAGGAAGTCACCGACCCAGCGATTCACGGACCGCTTCCAACGCATATTCGTCCCGTTGGTTTTACTG
CTGGTAGTCGGGCTGCTATTTGCCGGCATTTTCCTTGACGAGCCGTTCCGTGACTCGTTCTACCGGGCGA
TGGCCGTACTGGTTGCAGCCAGCCCCTGCGCGCTCGCGATCGCTACACCAAGCGCCATTCTCTCTGGCAT
CGCCAGGGCAGCCCGAGGTGGCGTGCTGATCAAGGGCGGTGCGCCACTTGAAGAGCTTGGATCATTGAAT
GCCATGGCATTCGACAAGACCGGTACCCTGACCGAAGGGCGCCCACGTATCACCGATGTAATACCCATAG
GCGGCACGCAGATCGAGGATCTGCTAAACGTCGCCATCGCTGTGGAGTCGATGAGCGACCATCCGCTGGC
TGCGGCAATTGTGCGTGACGGTGAAGAGATGATTGGCACACGGCGCCGATTCCAAGCCAAGAACATGAGC
AACATGATTGGCCGCGGCGTGCGTGCTGAGCTTGATGGGCAGTTCGTCTGGATTGGCAAGGTCGAGATGT
TCGGTACCAATGGTATTCCCGCACTCAGCAAGGCAGCCCTGGAGGCTGCGGAGCGTCTACGTCAGTCAGG
CCGTACCACCATGGTGGTACGGCGTGCTGACAAGGATCTGGGCGCTATCGGGCTATTGGACACACCCCGG
GAGGGGGCCAAAGAGGCACTCCAGAAGCTTAGAGAGATGGGCATCGAACGCATGGTCATGATTTCTGGAG
ACCACAACCGCGTTGCAGAGGCTGTAGCCAAACAAGTTGGCTTAGATGAAGCGTGGGGAGACCTGATGCC
GGAAGACAAGGTCAAGGCCATCAAAAACCTGCGCCTTAGCGCCAAGGTGGCCATGGTGGGTGACGGCGTC
AATGATGCCCCTGCCATGGCCAGTTCGAGCGTTGGTATCGCAATGGGGGCTGCTGGATCTGATGTTGCCC
TGGAAACGGCTGATATCGCGCTTATGGCTGACGACATCAGGCAACTCCCATTTGCGGTGGGGCTGAGCCG
TCACACGCGATCGATCATCCACCAGAATCTGTTCGTCAGCTTGGGGATTGTGGCCATCCTGGTTCCGTCC
ACCATCATGGGCTTGAGCATTGGTGCCGCTGTTGCGATCCATGAGGGCTCCACACTGTTGGTCGTCTTCA
ACGCCTTGCGCCTGTTGGCCTACCGCAGAAGCACCTGA
>lcl|NC_021505.1_cds_WP_003253432.1_33 [locus_tag=PP4_RS00160] [db_xref=GeneID:45521556] [protein=DUF2790 domain-containing protein] [protein_id=WP_003253432.1] [location=complement(36592..36915)] [gbkey=CDS]
ATGAAAAAGCTAATTATCGCTGCTGCACTTGTTGTTTTCTCGGTGGCTTCGCAGGCCAACACTTTCTCCG
AGAGCAAGCAGCTTCAATACACCAAGGAACACCAGACCGCAGTGGCCAAGTACGCGGAGAAAAATGGCAA
GCCAATGCCAGAGATTCAGGATTACAAATATGGCATGAAGATAGACGTTGCGAAATTCGTACGTCAGTCG
CAGGACCCCCGTACCTGCCAGGTCTATCCACGGTTGATGACCTTCGAGGACTCCCAGGGCACGCTCAAGA
CTGTTCGTTACTCGATGTATTCGCAATGCATCAACAACAAGTAG
>lcl|NC_021505.1_cds_WP_010951454.1_34 [locus_tag=PP4_RS00165] [db_xref=GeneID:45521557] [protein=CusA/CzcA family heavy metal efflux RND transporter] [protein_id=WP_010951454.1] [location=complement(37078..40239)] [gbkey=CDS]
ATGTTTGAACGTATCATCAGATTCGCCATCGAGCAGCGCATCGTAGTAATGATCGCCGTTCTGATCATGG
CGGGTATCGGTATCTACAGCTATCAAAAGCTGCCCATCGATGCGGTACCCGATATCACCAACGTCCAGGT
GCAGATCAACACTGCAGCGCCTGGTTACTCGCCCTTGGAAACCGAACAACGGATCACGTTTCCAGTTGAA
ACGGCCATGGCCGGTCTCCCGGGCCTTCAGCAGACCCGTTCCCTGTCTCGCTCTGGCCTGTCTCAGGTCA
CCGTGATCTTCAAGGATGGCACTGACATCTTCTTTGCCCGCCAGTTGATCAACGAGCGGCTGCAGGTTGC
GAAGGAACAGCTGCCAGAAGGTGTAGAGGCCGTCATGGGTCCGGTATCTACCGGCCTCGGCGAGATCTTC
CTGTGGACTGTTGAAGCCGAAGATGGCGCGGTCAAAGAGGACGGTACGCCGTACACCCCGACCGACCTGC
GCGTGATCCAGGACTGGATCATCAAGCCTCAGCTGCGTAACGTCCCGGGTGTGGCCGAGATCAATACCAT
CGGCGGTTATGCCAAGCAGTTCCTGGTTGCGCCGGATCCAAAGCGCCTGGCTACCTACAAGCTGACACTC
AATGACCTGGTCGCAGCGTTGGAAAGTAACAACGCCAACGTCGGTGCCGGCTACATCGAGCGTAATGGTG
AACAGTTGCTCATCCGTGCACCGGGTCAGGTAGGCAATATCGAAGACATCGCCAACATCGTGATCACCAG
TGTGGATGGTGCACCGATTCGCATCAGCAGCGTTGCTGACGTCAGCATCGGTAAAGAGCTCCGTACAGGT
GCTGCTACTGAGAACGGCCGCGAAGTCGTGCTCGGTACCGTGTTCATGCTGATTGGTGAAAACAGCCGCA
CCGTATCTCAAGCTGTCGCCGCCAAATTGGCGGACATCAACCGCACCCTGCCAAAGGGCGTGGTGGCTGT
GACTGTTTACGACCGTACCAACCTGGTTGAAAAAGCCATCGCGACGGTGAAGAAGAACCTGGTGGAAGGC
GCGATCCTGGTTATCGCCATTCTGTTCCTGTTCCTCGGCAACATCCGTGCGGCTCTGATCACCGCGATGG
TGATTCCGCTGTCCATGCTGTTCACCTTCACAGGCATGTTCAACAACAAGGTCAGTGCCAACTTAATGAG
TTTGGGGGCACTCGACTTCGGCATCATCGTCGACGGTGCCGTGGTTATTGTAGAAAACGCGATCCGTCGA
CTGGCTCATGCGCAACATAAGCATGGCCGCATGCTCACCAAAACCGAACGCTTCCACGAGGTCTTTGCCG
CGGCGCGAGAAGCTCGCCGGCCGCTGATCTTCGGTCAGCTGATCATCATGGTGGTGTACCTGCCGATCTT
CGCCCTCACCGGCGTCGAAGGCAAAATGTTCCACCCGATGGCCTTCACCGTTGTGATGGCGCTGCTGGGT
GCAATGGTCCTGTCCGTTACCTTTGTTCCTGCAGCTATTGCCATGTTCGTCACTGGCAAGGTGAAGGAAG
AGGAAGGCGTGGTCATGCGCACAGCTCGACTGCGCTATGAACCGGTTCTGCAATGGGTGCTGGGACATCG
GAACATCGCTTTCTCGGCCGCAGTAGCCTTGGTCGTGCTCAGTGGTTTGCTGGCAAGTCGTATGGGTAGC
GAGTTCATCCCAAGCCTCAGTGAGGGTGACTTTGCGATGCAGGCCATGCGTGTGCCTGGAACGAGCCTCA
CTCAATCTGTCGAGATGCAGCAGCGTCTGGAGAAAGCGGTGATTGCGCAGGTGCCTGAAGTTGAGCGGAT
GTTCGCACGCTCGGGTACCGCAGAAATTGCATCTGACCCGATGCCGCCGAACGCCTCTGACGCCTACATC
ATGCTCAAGCCTCAGGATCAGTGGCCTAACCCGAAGAAGCCTCGTGATGAGCTGATTGCTGAAGTGCAGA
AGGCCGCAGCGGGTGTTCCAGGAAGCAACTACGAGTTGTCGCAGCCAATCCAACTGCGTTTCAACGAGCT
GATTTCGGGCGTGCGTAGTGACGTCGCTGTGAAAGTCTTCGGCGATGACATGGACGTGCTCAACAACACC
GCCAACAAGATCGCGGCAGCGCTCAAAGCGGTCCCGGGCTCATCGGAAGTGAAAGTTGAGCAGACATCCG
GCCTGCCGGTGCTGACCATCAACATTGACCGCGAAAAAGCAGCACGCTACGGCCTGAACATCGCGGATGT
TCAGAACTCGATCGCTATCGCCGTGGGTGGCCGTCAGGCCGGCACGCTGTATGAGGGCGACCGTCGGTTC
GACATGGTAGTACGCCTACCAGAGACCGTTCGCACCGACGTAGCGGGTATGTCCAGCTTGCTGATCCCGG
TACCTGCCAATGCGGCACAGGGTGCCAATCAGATCGGCTTCATCCCGCTGTCCCAGGTCGCCAATCTGGA
CCTGCAACTGGGCCCGAACCAAATCAGCCGCGAGAACGGCAAACGTCTGGTTATCGTCAGCGCCAACGTT
CGAGGCCGCGATCTGGGGTCCTTCGTTGAGGAGGCGACCGCATCGCTGGACAAGAAGGTGCAAATCCCTG
CGGGCTACTGGACGACTTGGGGGGGCCAGTTCGAGCAGCTGCAGTCGGCTGCCAAACGCCTGCAGATCGT
TGTTCCAGTCGCCTTGCTGCTGGTCATGACCTTGTTGTTCCTGATGTTCAACAACCTGAAGGACGGCATG
CTGGTCTTCACCGGTATTCCATTCGCACTCACCGGTGGTGTTGTGGCGTTGTGGCTGCGGGACATCCCAC
TGTCGATCTCGGCAGGTGTCGGCTTCATTGCACTGTCCGGCGTTGCAGTACTGAACGGCCTGGTGATGAT
TGCCTTCATCCGCGGGCTAAGGGAGGAGGGACGAACGCTCAGACAGGCAGTCGATGAAGGTGCATTGACC
CGTCTGCGACCTGTTCTGATGACAGCCTTGGTAGCGTCCCTGGGCTTCATCCCGATGGCTTTGGCCACCG
GCACCGGTGCCGAAGTTCAGCGGCCATTGGCGACGGTGGTGATTGGCGGGATCCTGTCCTCCACCGCACT
GACCTTGCTGGTACTGCCTGCCCTGTATCACTGGGCACACCGCAAGGATGAAGACGGCGACGAGGCCGAA
GTGGTTAGCTAA
>lcl|NC_021505.1_cds_WP_010951455.1_35 [locus_tag=PP4_RS00170] [db_xref=GeneID:45521558] [protein=efflux RND transporter periplasmic adaptor subunit] [protein_id=WP_010951455.1] [location=complement(40264..41514)] [gbkey=CDS]
ATGGATAACAAACGCAAGATCGCCCTCGCGGTAGCCGCTGTGGCAGCCCTCGGATTTGGCAGCCTTGCCT
GGAACAACAGTTCCGGACAGCAGGCCGCCAGTACTGCCGAGCATGGCGCTAACGATGGCCATGGCGACGA
AAAGAAAGCCGCATCTGCCGCCAAAGAGGAAGGTGATGAGGGCCATGGTGAAGAAGGCCACAGCGAAGAG
GGCGGTGAAGAAGAGGGCAAGCTGACGCTCAGCGCTGAACAGATCAAGGCCGCTGGTGTTGCCCTGGAAG
CTGCAGCGCCTCGTGACCTCGGTACCGTCGTGAGCTTCCCTGGCGAAATTCGCTTCGACGAAGATCGTAC
TGCCCACGTGGTTCCTCGTGTTCCTGGCGTTGTTGAGGCTGTCCAGGCCAACCTGGGCGAGACGGTCAAG
AAAGGGCAAGTCCTCGCGGTAATCGCCAGCCAGCAGATCTCTGACCTGCGCAGCGAACAACAGGCCGCAC
AGCGTCGCGTCGAACTGGCGCGTGTGACCTTCGAACGTGAGAAGCAACTGTGGCAGGACAAGATCTCTGC
AGAGCAAGACTACCTCCAAGCACGCCAAGCGCTGCAAGAAGCGGAGATCTCCTTGGCCAACGCCAAGCAG
AAGGTCGGCGCAATCGGTGCCTCGGTTAACTCCGTTGGCGGTAATCGTTACGAGCTCCGCGCTCCCTTCG
ACGCCGTGGTAGTGGAGAAACACCTGACCGTCGGCGAAGTCGTCAGCGAGGCGACCAACGCCTTCATCCT
TTCCGACCTGAATCAGGTCTGGGCGACCTTCGCAGTTCCGCCGACAGATCTGGGCAAGGTCACGACTGGC
CGTGCAGTGAAAGTCTCTTCGCCTGACATGAACGTCGAGGTCGAAGGGAAGGTGGGTTATGTCGGCAGCC
TGCTGGGCGAGCAAAACCGTGCAGCTACTGTCCGCGTCACCTTGACCAACCCCAACGGCGCCTGGCGTCC
AGGCCTGTTCGTAAACATTGCGGTCACCTCCCAGACCGATCGAGTTGCCGTAGCGGTCCCTGAGCACGCT
GTGCAGACCGTTGAAGACAAACCTTCGGTATTCGTACGCACCCCAGATGGCTTTGACACCCGCCCGGTAA
AACTGGGTCGCCGCGACAATGGGTACGTGGAAATCATCGACGGTATTGAAGCCGGCGCCCAGGTAGCAAC
CAGTGGCAGCTTCACACTCAAGTCCGAGCTCGGCAAAGCTTCTGCCGAACACGGTCACTGA
>lcl|NC_021505.1_cds_WP_010951456.1_36 [locus_tag=PP4_RS00175] [db_xref=GeneID:45521559] [protein=TolC family protein] [protein_id=WP_010951456.1] [location=complement(41583..42854)] [gbkey=CDS]
GTGCCCCGGTATAACCGCAATGTCTTACCCAAGACCCCCGTCTCGCCCTGGAAGATCGCTGCACTCTGTG
CAGTCATCTCTGGGTTGATGGCGCCTGCAGCCCTTGCCCAAAGCATCAGCTTGCCCCAGGCGCTTTCGAC
GGCCATGGATGCCAACCCAGACCTGGCCGCGGCCAGGCAAGAAATTGGGATCGCTGATGGTGCTCGCAAG
CAGGCCGGGCTTATCCCCAACCCCACAATCTCGTATGACGTGGAAGACACCCGTCGTAACACCAGCCAGA
CGACTGTCTCTCTCAGCCAGACCCTTGAGCTGGGCGGTAAGCGGGGGGCTCGTGTTGACGTCGCCACATA
CGGGCAGACCGCCGCACAGCTTGAGTTAGACCGTCGCGTTAACGGCCTGCGTGCAGATGTCGTCCAAGCC
TTTTACGCCGCGTTGCGGGCCCAGACAGGTCTCGACCTGGCCAAGCAATCTCTCGAACTGACTGAGCGCG
GTCTTCGCATCGTCGATGGCCGTGTTCGCGCAGGTAAGTCGTCCCCAGTGGAGGCGACCCGCGCTCAAGT
GCAACTGGCCGAAGCCCAGCTGCAAGTTCGACGTGCAGAAACGGAAAAAGCGACCGCTTACCAACAGCTC
GCTCAAATTACCGGGAGCTCAGTCACCGTGTTTGATCGACTCGAATCGCCAACCCTCTCCCCGGGCTTGC
CACCTCGCACTGAAGATCTGCTGGCTAAGCTCGACCAAACAGCAGAAATGCGTCAGGCCGTGGTGCAGAT
AGACAAGAGCGATGCCTCGCTCGGCTCAGAGAAAGCTCAGCGTATCCCGAACCTTACTGTCAGTGTAGGT
AGCCAGTACGACCGCTCTGTGCGCGAGCGGGTCAACACTGTGGGCCTGTCTATGCCTTTGCCGCTGTTCG
ATCGTAACCAGGGCAACATTCTTTCCGCTTCTCGTCGTGCAGATCAGGCCCGGGACCAGCGCAATGCTGT
TGAGCTGCGCCTGCGCACCGAAACCCAAACCGCGTTGAACCAATGGTCCACCGCCATGCAGGAGGTCGAG
TCCTACGACAAGACCATTCTGCCTTCAGCCCAACAAGCCGTAGAGACCGCAACCCGCGGCTTCGAGATGG
GCAAATTCGGTTTCATCGAAGTGCTGGATGCCCAGCGCACCTTGATCGTCGCTCGTGGCCAATACCTCGA
ATCGTTGGCAGCGGCGACCAATGCGCGTGCGCAGGTGGAAAGGGTTTATGGCGAAGTCGGCTCAACCGCC
GGCACTCGCTGA
>lcl|NC_021505.1_cds_WP_003253422.1_37 [locus_tag=PP4_RS00180] [db_xref=GeneID:45521560] [protein=OprD family porin] [protein_id=WP_003253422.1] [location=43259..44602] [gbkey=CDS]
ATGAAAATCAAAGTACCACTGTATTTGGCGGCAGTTTCTGCGCTGTCTGGAAGCTATGCTATTTCGGCAC
AAGCTGAAGACAAGCCAGAAGGCTTCATTGAAGGCAGCAGCCTTACAGTGTTGAACCGTAACTTCTACTT
CAACCGTGATAACCGCGACAGCACCGCCCCCACTTACAACAGTGGCAAGGGCAATACGAACGGCTACTCC
GAAGCCTGGGCGCACGCGATCATCAGCAAATTCAACTCCGGGTTTACCCAAGGTACCGTTGGCTTTGGCG
TTGATGCCTTTGCCATGATCGGCCTCAAGCTCGACACCGGTGATGGGCGCAACGGCGGCCGTAGCTCCTT
CGACGTGCTGCCCGTTGATAACAAGGGTGAAGCTCGCGACGAATACACCAAGGTCGGCGGCGCAGCCAAA
GTCCGCTTGTTCGATACCATCGTGAAAGTGGGTGATGTCTTCCCATCGACCCCGGTCGTCGCATCGGGTG
ACTCTCGCCTGCTGCCAGAGAGTTTCCGCGGTGTGACCGTTGAGAACACCAGCATCCAGGGCCTTACCCT
CCAGGGTGGTCGTCTGCATGCGATGAGCCAGCCGGTCTCAAGCAACCTGAACGACAACTTCGTGACGTTC
TACGGCGGCCCGGTCAACTCGCCATGGATCGGTTACGGTGGCGGTGACTACTCGATCAACGACAACTGGA
CTGTGAGCGTCTACGCCAGCCAGCTGAAAGACGTCTGGAATCAGTACTACGCCGGCACAAGCGTGGTTTA
CCCGCTGAGCGACGATCTGGCGCTGATCGGTGGCTTCAACTACTACAAAGCCGTAGATGAAGGTAAGAAG
CGCCTGGGTGAATTCGACAACAACATCTGGAGTGCCAAGGTCGGTGTGCGTTACGGTGCCCACACCCTGG
CCCTGTCGCATCAGCGCAACAACGGCGACGACGATTTCGACTACCTGCGTCAGTCGGACTCGATTTTCGT
CGACAACTCCATCCAGTACAGCGACTTCAACTCGCCGAAAGAGCGTTCCTGGATGCTGCGCTATGACCTG
AACTTCACCAGCTACGGCATTCCAGGCCTGACGTTCATGACGCGCTACGCCAGAGGCTCGGGTGCGGATT
ACTCGAACGCTAACCAGTTCTACATGCGCACCGACGACAACGGCAACCCGCTCGACAATCAGAAGCGTTG
GGAGCGTGACGTCGAAGTCAAATACGTTGTCCAAACCGGTCCGGCAAAAGATCTGTCCTTCCGGTTGCGC
CAGGCAACCACGCGTGCCACTGCTTTCGAATCGGATCTGGATGAAACTCGTGTAATCATCGAGTACCCGC
TTTCGATTCTGTAA
>lcl|NC_021505.1_cds_WP_003253420.1_38 [locus_tag=PP4_RS00185] [db_xref=GeneID:45521561] [protein=heavy metal response regulator transcription factor] [protein_id=WP_003253420.1] [location=45092..45766] [gbkey=CDS]
ATGCGAATTCTGGTAATTGAGGATGAAGTAAAAACTGCGGAGTATGTGCGTCAAGGTCTGACGGAATGTG
GCTATGTCGTAGATTGCGTCCACACCGGGTCAGATGGATTATTCTTGGCTAAGCAGCACGAATATGAGCT
GATTATCCTGGATATAAATCTGCCAGAGATGGACGGTTGGCAGGTCCTTGAGTTGTTGCGTCGTAAAAAC
TGCCCTTCCCGTATCATGATGCTGACGGCGAGAAGCCGGCTGGCGGATAAGGTCCGGGGGCTGGAGAACG
GAGCAGATGACTACCTGATCAAGCCATTTGAGTTCCCTGAGCTGCTGGCCCGGGTTCGCGCCTTGATGCG
CAGGTCAGATCACCCTGCATCCGTAGAGGTCATTCGCGTCGCTGACCTGGAGCTTGATCAGAGCCGGCAC
AGGGCATTCAGGGACGGTCAGCGCATTGACCTGACCACGAAAGAATTCGCGTTACTGCATTACCTGATGC
GTAATACCGGTGTGGTGCTGAGCCGCACCCAAATTATTTCGCAGGTTTGGGATATGAATTTTGACTGCGA
CACAAACGTTGTAGAGGTGTCGATTCGAAGACTCAGAGCCAAGATAGATGACCCTTTCGAGACCAAACTG
ATACATACGCTTCGGGGCGTAGGGTATGTGCTTGAAAAACGATAG
>lcl|NC_021505.1_cds_WP_010951457.1_39 [locus_tag=PP4_RS00190] [db_xref=GeneID:45521562] [protein=hypothetical protein] [protein_id=WP_010951457.1] [location=45884..46207] [gbkey=CDS]
ATGAGGTATAGCATTGATTATCAGCAGGTTTCGCAAGGACAATCCGATGCCAGCATTGATGCCTGTCCAG
CTGACATTGTCTTCAACAGCGACCATGGCCTAGCTCTTATCCCGTGCGTTGGCGATGTTATCAACCTCCC
CTCTACGGCGGTCAAAGAAGGGGTTTGCGGCATCGTTAGATCAAGGATTTTCAATTATCTCAGAGGTCCT
GAAGAGCTGTACTGTCACGTCAATATTCTCGTTGAGGAGGCGGACATCAATTTCGAAAGTCTCATCTCGG
AATACATGCGCAATCAGTCACGTGCTCGCTCGCCTTCTTCATAA
>lcl|NC_021505.1_cds_WP_012269855.1_40 [locus_tag=PP4_RS00195] [db_xref=GeneID:45521563] [protein=hypothetical protein] [protein_id=WP_012269855.1] [location=complement(46309..46836)] [gbkey=CDS]
ATGTCGATCCAAGGACTAAAACGATACTTTGGAAACAAGATTCACGCAGTGATAATGATGGCCCCGCTTA
AGCGGGAAATGATACGCCTCGGCATATGCACCCTTATGGCGATTATTCTGAATATCATCTTGTATACCGG
CGTTGAAGTAGACGGCACCATCAAGCCGTGGGCAGAAACCCCGATAAAACTGTTTGCATCGTCGATGTTA
TTCGCCTTCATGATCAAGGCTTTTCTGCCAGTTCTCGGCTGGACGATACTGAAAGCAATGCTGTTGAGTG
CGAACAATGCCTTCAGCGGCATACTGAGTTTTTTGGGCAATCAGTTCACAGGCGTCATGTACTGTACCGG
AATTATTATGGGTTCTATCACGATTAAATTGTATATGGTTTCCGGGGTTTTAGACTCTGAGTTTGCTTAT
CTGTCCGCAATCGTATTTGCTTCCGGGGTTTTATATTTCTATGTGCTGCAATGCGCCATTCAAAAAACAA
TGAGTCCGGCCCTGCGTACACCAGCAGTACCGCGTTAA
>lcl|NC_021505.1_cds_WP_024072548.1_41 [locus_tag=PP4_RS27635] [db_xref=GeneID:45526941] [protein=hypothetical protein] [protein_id=WP_024072548.1] [location=complement(47026..48492)] [gbkey=CDS]
ATGCCATCGCCGGCGGGCACGCTCCGAGGCATTGATGGAATGCATTTTGACGACTGCCGAGATCAGCGAA
TGAAAGAAATTGCTGCGCCGATGTTCGATCTAATCGCTTTGTCGCTTCCACGAGGGTTGGGGTTTGGGGA
CAGCCCGCCAGTAGGGGCATGGCTTAGTGAGGACGGAATTTCTTGTGCCGCTCTAACCCGAAATATCAAT
TCCGGCAGCTTCGGAATTGTCACCTTGCGGCGTCGTGTCGATAGCGTGTGGGTGCTCCTCAGCCATGGTG
AGTGCACCACTGGCGAGTCCGAAGCCCGCGCCTCAATCAGCCATTTTCTCTATACCCAAGCCCATCCGCT
TCCACTCCCTTCAGGTGAACGACGACGTGCTCCTCTAAGCAGAATGGGTAAGCGCACACCAAGCGTGGTG
TTCAAATCACTATTTGATCCAAGCCGCCGTATTGGGGCGTGGGCGCTGAATCAACTGTATCTCGCACTGC
CATCCCCAGACAGAAATTGGGTTCCCGATTGCCAGACTGAGAATTTTCACACCCGCCTCTGGGAAGCCCA
CCTATTAGCGATTTTTCGTGAACAGGGACTCTTGGTCACCCAGCCTAAAGAATCACCCGATTTTCACATC
GAGAATAGGCTGGGAGATGAGGCCTGGGTTGAAGCAGTGACAGCCAACCCGGAAGAGCGGTATGAGCATT
TTGGCGCCTCGCCGGTCCCCCCACCCGCTGACCGACATGAGCGTTTCTTAGGAGCGGCTGCAGAAAGGTT
TGCGAGGACCATCCAAAACAAATTGGACAAGCGTTACGAATCCCTACCGCACGTGGAGGGTAAGCCGCTC
ATTCTGGCCTTAGCCGATTTCCATGCGCCCAGTTCAATGCTGTGGAGCAGGGAGTCGCTCATCAGCTATC
TCTATGGCTTTGCAGTTCACTCATCTGCGCATCGTGGTACGCACCTGATAACTGTGGAGGAAGAGACATC
TCTGCTATCAGGGCGCCCCAACGGCCTATTTACGCTAATGGAAAATGCCCATCTTTCAGCGGTCATTTTC
ACCAATGCCTGCACAGTGCCAAAGCTCAGCCGAGTGCCGATCTCAGGTGGAGCTCATCTAGACGGGTACC
GATACTTGCGGTTTGGTGAGTTTTTCGACCGTTCTCCGGGAGCATCACGAGGTATCCCATTTCTGTTGGA
TGTAGCGTCCAGCGACTACGGTCAGCTCTGGCCGCAATATGGCTACGAGCCGTGGTCTGCTGAAGTGGAG
GTATTCCATAACCCTATGGCACTATACCCGGTGCCTAATGAGTTGATACCAGAAGTCACCCACTGGAGAG
AAGTAAACGGAAGAGTCGAGTGCGAATCTTTCTTTGATGTATCCATACTCCGATCCAGAACACTCGTCCT
CAGTGCAAACGCTAAGGTTCCGTCACTCGATGAGTTGCTGACAGCAGCCAGTCCTCCAGAGCTCTGA
>lcl|NC_021505.1_cds_WP_016497352.1_42 [locus_tag=PP4_RS00200] [db_xref=GeneID:45521564] [protein=hypothetical protein] [protein_id=WP_016497352.1] [location=complement(48505..48954)] [gbkey=CDS]
GTGGACTATGCTGACCAGTTGCTCTCAAATCTAATCGTGAGGTCCTCCATGGCAAACCCCAATCTGCTGG
CTCTATTCAGAGATGAAGTCCTTCTGACCGGGCCTGAAAGCTCCCTACCTAGCAACCTATCTCAGTTCTG
GCTTGAGGAGCTCCAGAATCATCTGGAGAGGTATTTCGACGGTTTGAACTCGGAGTCAGATGCAGAAGAG
AAGGATCTCGACATCTCCCTCCCACTCGCAGCGATCATCCACATCTTGTTCGCAAAAAATGGTGGGGAGG
AGATATCCGAGAGCTCTGAAAAGCTGTACGAGTATTTCCAAGACTACCGGCTCGAACTGGCCCTTGAAGA
GATCACGCGAAAGACTCATGTGGCTGCCGAGGCTGCAACCATTGAGACCATCTTCACCAACCGAGACGTC
CTGGTGGAGCAAAGCCCCCTTCTTCAATAG
>lcl|NC_021505.1_cds_WP_016497353.1_43 [locus_tag=PP4_RS00205] [db_xref=GeneID:45521565] [protein=RcnB family protein] [protein_id=WP_016497353.1] [location=complement(49643..50050)] [gbkey=CDS]
ATGAAGAAAACCCTAACCGTGATCTGCGCCGCGCTCATGTTCAGCGCACCGCTGGCCAGCTTCGCGCAGC
CGGGCCCACCAGACCGACATGATGGCGGCCCATCGCACCAAGGCAACTCGCCTCATGGTCAGCCCCAGCA
ACAGGGCCGACATGACAACGGCCGCGGTCCTGCTTACCGTGATCCGAACTTCCGTCCACAACAAGGCATG
CCGGTACCTCATCAGCAATGGCAGCGTGGTCATGCCGTTGACCCGCATTACCGTGGTGACCGTTACTGGG
TAACCGACTGGAAAGCGCGCCACCTGTATGCACCACCACGCGACCACCGTTGGTTGTATGTGAACGGTGA
CTACGTGCTGGTGGCTATTGCCAGTGGTGTGATCGTGAACATTCTTACCGGCTACTGA
>lcl|NC_021505.1_cds_WP_016497354.1_44 [locus_tag=PP4_RS00210] [db_xref=GeneID:45521566] [protein=sigma-54-dependent Fis family transcriptional regulator] [protein_id=WP_016497354.1] [location=complement(50214..51506)] [gbkey=CDS]
ATGTCTGAAGCCCATCCCCTCATCCTAGCTCTGGTTTCCTACCTTGAGCACGATGCCCTGCCAGCAATCG
TGCTGGACACCGACTACAACATCCTGGCCGCCAACGCCGCCTATCGCCGTCAGTTCGGCCGTGATGACCA
GGCACCCCTGGGTGAGAAGTGTCACAAGGTCTCGCACCACTATGCCGTACCGTGCGACCAGGCCGGTGAG
CATTGCCCCCTGCGCAAGGCGTGGGACAGCAAGGTGCCCGAGCGAGTGCTGCATGTTCATCACACACCAC
GCGGCCCCGAGCATGTCGATGTCGAGCTGCGCCCGATTCTGGATGAACAGGGCAGGGTGGTGGCCTTTGT
CGAACGCCTGACCACCATCACCCTCGCGTCAGCGCAACCTCAGGAGCAAGGCCTGGTCGGCCGGGCTCCA
GCTTTCAAGGCTGCCTTGGCCAGCCTGCAACGTGCGGCGCCAGCGCAGATCCCGGTGCTGCTGCAAGGCG
AGTCGGGTAGCGGTAAAGAACTGTTCGCCCGCGCGGTGCACATCGGTAGCCCCAGAGCAAACGGCCCGCT
GGTGGTGGTCGACTGCACTGGCCTGACGGAGTCGTTGTTCGAAAGCGAATTGTTCGGCTATGAGAAAGGC
GCGTTCACCGGTGCCAACCAACGCAAGATCGGCTTGGCTGAGGCGGCCCATGGCGGCACGCTGTTCCTCG
ACGAAATTGGCGAAGTACCGCTGGCGATGCAGGTGAAGCTGCTGCGTCTGATCGAGTCTGGCAGCTTCCG
CCCGGTGGGCAGCCTGCGCACGGTGCATTCGGATTTTCGCCTGGTATCGGCCACCCACAAGCCGCTCAAA
CAGATGGTGGCGGACGGCACCTTCCGTGAAGACCTGTATTACCGTATCAGCGGGTTCCCGATCCGCTTGC
CGGCATTGCGAGAGCGGGTGGAAGATTTGCCGCTGCTTGCGCAGAGCCTGCTGCAGCGAATGTCTGGCAA
GCCGACGCCCAGGCTGAGTGACGATGCCTTGCAGCAACTTGGGTTGCATGCGTTTCCGGGCAATATCCGC
GAGCTGCGCAACATCCTGGAAAGGGCGCGTCTGTTTGCCGATGACGGGCTGATTCGACCCGAGCACTTAC
CGGAAGATATCGGGCCGGTGGGGGCGCTGAAAGGAAGCGGCCGTCGTAATGACTTGGGTGAGCTGGCGCA
GGCGCTGGACCAGTTCAAGGGCTCGCGTAGCGAACTTGCCAGCCATCTTGGGATGAGTGAACGCACGCTC
TATCGCCGCTTGAAGGCCCTGGGCCTGAATTAA
>lcl|NC_021505.1_cds_WP_016497355.1_45 [locus_tag=PP4_RS00215] [db_xref=GeneID:45521567] [protein=MBL fold metallo-hydrolase] [protein_id=WP_016497355.1] [location=51728..52612] [gbkey=CDS]
ATGATCATCGGCAACAACCTGCACGTGGACGCCTTTTACGACGAGGCGACCTCGACCATCAGCTACCTGG
TCATGGACCGTGAAACCCGGCAATGCGCGTTGATCGACAGCGTGCTGGATTACGACCCCAAGTCCGGGCG
CACCTGCAGCGCTTCGGCCGACCGCCTGATCGAACGCGTGACCGAACTGAACGCCAGCGTGCGCTGGGTG
CTGGAAACCCATGTGCACGCCGACCATCTTTCCGCAGCGGCCTACCTGAAGGAAAAACTGGGTGGCCATA
CTGCTATCGGCGCGCACATCACCCAGGTGCAGAAAGTATTCGGGGCTTTGTTCAATGCAGAGCCTGGCTT
CGCCCGTGATGGCAGCCAGTTCGATGTGCTGCTCGAAGACGAGGAAGGGTTCCGTATCGGCAACCTGCAC
GCCCGGGCACTGCACACGCCCGGGCATACGCCCGCGTGCATGAGCTTCATGATCGAAGACGCCGGCGAGA
TCGCGGTGTTTGTGGGTGACACCCTGTTCATGCCCGACTATGGCACTGCCCGGTGCGACTTCCCCGGGGC
CGATGCCCGTACCCTGTATCGCTCTATCCGTCGTCTGCTGGCTTTCCCCGACCAGACCCGGCTGTTCATG
TGCCACGACTACCTGCCAGGTGGCCGCGACATGCAGTACGTCACCACCGTGGCCGAGCAGCGCGCCAGCA
ACATTCATATTCACCAAGGCATCGATGAGGACAGTTTCGTCGCCATGCGCGAAGCCCGTGACAAGACCCT
CGACATGCCCGTGCTGATCCTGCCTTCGGTGCAGGTGAACATGCGCAGCGGCCAGCTCCCCACGCCGGAA
GAGAACGGCGTGAGCTATCTGAAAATCCCGCTGAACAAGCTGTAA
>lcl|NC_021505.1_cds_WP_016497356.1_46 [locus_tag=PP4_RS00220] [db_xref=GeneID:45521568] [protein=NAD(P)/FAD-dependent oxidoreductase] [protein_id=WP_016497356.1] [location=52652..53920] [gbkey=CDS]
ATGCCTGCCATGTTGTCCCCTGCCAATACCGACCATCACAAAGTCGTCATCGTCGGTGCCGGTGCCGCTG
GTATCGCCACCGCTTCCAGCCTGGTCAGCCGTGACCCGTCGCTGGACGTTGCCTTGATCGACCCTGCCGA
CGTGCATTACTACCAACCCGGCTGGACCATGGTCGGTGCCGGTGTGTTCACGGCACCGAGTACCGCCCGC
ACCATGGCCTCGACCATCCCGCGCGGTGTGCGCTGGGTCAAGGCGCGGGTGCAGGGTTTCGACCCTCTGG
GCCAGCTGGTCATCCTTGAGGACGGCCGCGCCATCAGCTACGAACAGCTGGTGGTCTGCCCCGGGCTCAC
GCTGGACTGGGCGGCCATCGATGGGCTCAGCGAAACCCTGGGCCGCAACGGTGTCACCTCCAACTACCGC
TACGACCTCGCGCCCTACACCTGGGAGCTGGTACAGAAACTCAAGCAAGGCCGCGCCGTGTTCAGCCAGC
CGCCCATGCCGATCAAATGTGCTGGCGCGCCGCAAAAGGCGCTGTACCTGTCTTGCGACCACTGGTTGCG
CAACGGCCATCTTGGTGCGGTGAAAGCCAGCTTCTTCAATGCCGGTGCAGTCTTGTTCGGTGTGGCGGAC
TATGTGCCCGCGCTGATGAAGTACATCGAAAAATACGCGGTAGACCTCAATTTCTCCCACCGACTGGTCG
CCGTGGATGGCCCGAACAAGCGCGTCACCTTCGTGCGCACCCCGCCCGATGGCAGCAGCGAAACGCGCAT
CGAGGCTTTTGACATGCTGCACGTGGTACCGCCACAAGTGGCGCCGGCGTTTATTCGCGAAAGCCCGCTG
GCCGATAATGGCGGCTGGGTCGATGTCGACCCGCATACCCTGCGCCATCGCAAGTACACCAATATCCATG
CCCTGGGTGACGTGGCCAATACCAGCAATGCCAAGACCGCCGCAGCGGCCCGCAAGCAGGCGCCGGTAGT
GGCCAACAATGTGCTGGTGGCACTGGGCCGGCTGCCCACCCTCGCCCAGTACGATGGCTATGGTTCGTGC
CCGCTGACGGTAGAGCGCGGCAAGATCGTCCTGGCCGAGTTCACCTATGGCGGCAAACTGGCACCGAGCT
TTCCCAGTTGGTTGCTGGATGGCCGCAAGCCGACGCGACTGGCCTGGTTGCTCAAGGCGCAGGCGCTGCC
GCCGCTGTACTGGCAAGGCATGCTCAAGGGCCGCGAGTGGCTGGCGCGCCCGCAGCTGGTAGCTGAGGGT
GGGCAGTGA
>lcl|NC_021505.1_cds_WP_016497357.1_47 [locus_tag=PP4_RS00225] [db_xref=GeneID:45521569] [protein=sulfite exporter TauE/SafE family protein] [protein_id=WP_016497357.1] [location=53917..54735] [gbkey=CDS]
GTGATCGAACATCAATTGTTGGGGGCGGGCCTGGGCGCGATCATCGGTGCGGTGCTGGCGTTGACCGGCG
CCGGCGGTGGCATTCTTGCTGTGCCCTTGCTGGTGTTCGGCCTGGGGCTGTCGATGGTCGAGGCTGCACC
GGTCGGCCTGTTGGCCGTAGGCATGGCGGCGGCGGTTGGCGCAGTGCTGGGACTGCGTCAGGGGTTGGTG
CGTTATCGGGCGGCGCTTTTTATCGCGCTGATCGGCGTAGCAGCGGCGCCGTTCGGGCTGATGCTGGCGC
ACCGCTTGCCGAATACACCTTTGCAGTTGGTGTTTGCCGGGGTGCTGGTGTACGCCTGCCTGCGTATCTG
GCGTAAGGCGGCCAGGGAACTGCGCGGTGAGGCCAATGACGCCCATCGCTATATCGAACCCTGTGTGCTG
AACCCGTTGCAAGGCCGCTTGCGCTGGACCCTGCCCTGCGCACGCGCCTTGGCATTCACCGGTGCCTTGT
CCGGGCTGCTGTCGGGTTTGCTCGGGGTTGGCGGTGGTTTTGTCATCATCCCGGCCCTGAACCGATATAC
CAACCTGCGCATGGCCAGCATCGTGTCCACCTCGCTGGCGGTGATCGCACTGGTGTCCACCGGCAGTGTG
GTCAGCGCCAGCTTGGCGGGTGTCATGCATTGGCAGGTCGGAGCCCCGTTCGCATCAGGCGCGGTGCTCG
GCCTGCTGCTAGCGCGGCCATTGGCGGCCAAGCTGGCCGGGCCGCGTTTGCAGCAGATGTTTGCGGTGGC
CGGTTGGACCGCGGCATTGCTGCTGGCTGGCAAGGCGCTATTGGGCTAG
>lcl|NC_021505.1_cds_WP_016497358.1_48 [locus_tag=PP4_RS00230] [db_xref=GeneID:45521570] [protein=LysR family transcriptional regulator] [protein_id=WP_016497358.1] [location=complement(54724..55611)] [gbkey=CDS]
ATGTTCGACTGGAACGATCTGCGGTTTTTCCTCGAGTTGCAGCGCAGCGGCCGCCTGCTTACCGCCGCAA
AGCGCCTCAACACAACCCACAGCACCGTGGCCCGGCACATCGAGAGCATCGAGCAAAGCCTGGGCACTGC
GCTGTTCGTGCAGCATGCCCAGGGCTACGAGCTGACGCCCTCAGGCCAGGCCCTGCTCAAGCATGCAGAA
GCCATGGAAAACGTCGCGCTGTTGGCGCAGGAAGAAATCACCCAGGCCATCACCCCGTTGGGCAAAATTC
GCCTGGGGGTGACCGAAGGCATCGGCATCATGTTCTTCACCCCACGCATGAACGCGTTGTTCGAGCGATA
CCCGGGCCTGGAGGTGGAACTGGTGGCGGTGCCGCGCTTTGTCAGCATCCTCAACCGCGAAGCGGAGATC
AGCATTCACCTGGAACGCCCCAACGCCGACCTGTTGATAACCCGCAAGCTCACCGACTACCGCCTGGCGC
TCTACGCCAGCCAGGGCTACCTGGACCAAGCACCGCCGTTGCGCAACCGCGAAGACCTGGCCCGGCACAA
CTGGATCGGCTACGTCGACGACCTGCTGTTCAGCCAGGAGCTGCTGTTTCTCAACAGTTTCTGCCGGGCA
CCGACCGTGGTGTTTCGCAGTACCAGCGTCATTGCCCAACAGGCTGCCGCCCGCGCCGGGCTGGGCATCG
CCGTACTGCCCAACTACATGGCTCACGACGACCCGACGCTGGTGCGCGTACTGCCTGGCGAGACCATCCA
GCGCAGCTACTGGATCTGCACCCGCCGCGAGCTGCACAAGTCAGTGCGCCTGCGGGTGGTGTGGGACTAC
CTGCTGGCGCTGTGCGCGGCAGAACAGGACGCGCTGCTAGCCCAATAG
>lcl|NC_021505.1_cds_WP_016497359.1_49 [locus_tag=PP4_RS00235] [db_xref=GeneID:45521571] [protein=GMC family oxidoreductase] [protein_id=WP_016497359.1] [location=55852..57498] [gbkey=CDS]
ATGCCATCAGCCGATTCTGTCTTCGACTACGTGGTCGTAGGGGCCGGTCCCGCCGGTTGCCTGCTGGCCA
ACCGTTTGTCCGCCGACCCATCCTGCCGCGTTTTGCTGCTGGAAGCAGGTGGCCGCGACAACTATCCCTG
GATTCACATCCCCGTCGGCTATCTCTATTGCATCGGCAACCCGCGCACTGACTGGTGCTTCAAGACCGAG
GCGCAGCCAGGCCTGGGGGGGCGCGCACTGGGCTACCCACGCGGCAAGGTGCTCGGTGGCTGTTCTTCAA
TCAACGGCATGATCTACATGCGTGGCCAGGCGGCGGACTATGAACGCTGGGCCGAGCAAGGCAATGACGG
CTGGGCCTGGAAGGACGTGCTGCCGCTGTTCAAGGCCAGCGAAAACCACTTCGCCGGCGCCAGTGAGCAC
CACGGCGGCGATGGCGAATGGCGGGTCGAGCGCCAGCGCTACAGCTGGCCGATCCTCGATGCTTTCCGTG
ATGCCGCCGAGCAAAGCGGCATCGGCAAGGTCGACGACTTCAACACCGGCGACAACCAGGGCTGTGGATA
CTTTCAGGTCAACCAGCGCAGCGGCGTACGCTGGAACGCCTCCAAAGCTTTCCTGAGGCCGATAAAGGGC
CGCGCCAACCTCACTGTGCTGACCGGCGTTCAGGTTGACCAGGTACTGCTCAACAACACCCGGGCGCGGG
CCGTGAAAGCATTTTGGCAAGGCGCCTGGCACGAGTTTGCGTCGCGTCGCGAAATCATCCTCTGCGCCGG
CGCTGTTGGTTCACCCGGTATTCTGCAACGCTCCGGCATCGGTCCGCGCCAGCTGCTGGAAAGCCTGGGC
ATTGGTGTACGCCACGATATGCCGGGCGTTGGTGGCAACCTTCAGGACCACCTGCAACTGCGCCTGATCT
ACCAGATCCGCAATACCCGCACCTTGAACCAGATGGCCAATAGCCTCTGGGGCAAGATGGGCATGGGCCT
GCGCTACATCTATGACCGCAGCGGCCCGCTGGCCATGGCGCCGAGCCAGCTGGGCGCGTTCGTGCGCTCG
GGCCCGGAACAGGCCACAGCCAACCTGCAGTATCACGTACAGCCGCTGTCACTGGAGCGCTTCGGTGAGC
CGCTGCACCCGTTCCCGGCCTTTACCGCATCGGTGTGCAACCTGCGCCCGGTAAGCCGCGGGCGTATCGA
TATCAGCAGCACCGACATGAACAGCACGCCGCTGATCGACCCCAACTACCTCAGCGACCCACAGGACCTG
CGCGTGGCCGCCGATGCCATCCGCCTCACCCGGCGCATCGTGCAGGCCCCTGCCCTTGCAGCGTTCGACC
CCAAGGAATACCTGCCAGGCCCAGCCCTGCAAACCGAGCAAGAGCTGTTTGAGGCAGCCGGCAAGATTGG
CACCACCATCTTCCACCCGGTGGGTACCTGCCGCATGGGCAGCGGTGCCCTGGACGTTGTGGATAACCAG
CTGCGCGTACACGGCATCCCCGGTTTGCGCGTGGCCGATGCCTCGATCATGCCGCAGATCACCTCCGGTA
ATACCTGTTCACCGACCCTGATGATCGCCGAGAAGGCGGCGCAATTGATCCTCAAAGGAGCTGCTACCCA
GACCTACTTGAACGAAGACGCGATACCGACCCCCTGA
>lcl|NC_021505.1_cds_WP_016497360.1_50 [locus_tag=PP4_RS00240] [db_xref=GeneID:45521572] [protein=MFS transporter] [protein_id=WP_016497360.1] [location=57596..59215] [gbkey=CDS]
ATGTCGGATTACATCCAGGAACAGGATGCGGTGGCCAGCAGCCCCAGCCGCCGTGAAGAACGCAAGATCA
TTTTCGCGTCATCCCTCGGGACGGTTTTCGAGTGGTATGACTTTTTTCTCTATGGAGCGCTGGCTGCTGT
CATCAGCAAGCAGTTCTTTGCTGGCGTGAACGACACCACCGCCTTCATCTTTGCCCTCATGGCCTTTGCC
GCCGGCTTCCTGGTGCGGCCGTTCGGTGCATTGGTGTTCGGCCGCCTGGGCGACATGATCGGGCGCAAGT
ACACCTTCCTGGTCACCATCGTGCTGATGGGCCTGTCCACATTCGCTGTGGGGCTGTTGCCCACCTATGC
CAGCATCGGCATAGCCGCACCGATCATCCTGGTGATCCTGCGCATGCTGCAGGGTCTGGCGCTGGGTGGT
GAGTACGGCGGTGCTGCCACCTATGTGGCCGAGCATGCGCCCCAGGGCAAACGGGGCTTCTACACCGGTT
TCATCCAGTCCACCGCCACCCTTGGCCTGTTGCTGTCGCTGCTGGTGGTGCTGGGCAGCCGCTACATCAG
TGGCGACCAGTTCGAAACCTGGGGCTGGCGCTTGCCGTTCCTGCTGTCGATAGTGCTGCTGGCCATCTCC
ACCTGGATCCGGATGAGCATGCACGAGTCGCCGGCCTTCGTGAAAATGAAGGCCCAGGGAAAGGTCAGCA
AGTCGCCGATCCGTGAGTCGTTCACCTCCTGGCCAAACCTGAAAGTGGTGCTTACCGCGCTGTTCAGCAT
CAACGCCGGGCAAGCGGTGACGTTCTACACGGCGCAGTTCTACGTGCTGTTCTTCATGACCCAGATGCTG
AAAATGGACCCGGCCCAGGCCAACACCCTGCTGATCATCAGTGTGGTGATTGGTGCGCCGTTCTTCGTGT
TCTTCGGCTGGTTATCGGACCGCATTGGCCGCAAGCCGATCCTGATGCTCGGCCTGCTGCTTGCCACGGT
GCTGTACTTCCCGCTATTCAAGGCGCTGAGCCACTACGCAAACCCTCAGATCGACGCCGCCAGCCGGCAG
GCGCCGATCGTGGTCACCGCCGACCCGCAAAGCTGTACCTTCCAGTTCGACCCGGTGGGCAAAGCGCGTT
TCGACAGCCCGTGCGACAAGGTCAAGACGTTCCTGGTCAAGCAGGGCCTGCCGTACAGCTCGGTAAGCGT
GGCCGGCAGCGATGTAGTGGTCAATATTGGTGAAAAGACCATCAATGGCTACGACGAAGCGGCCATGCGC
AGCGCAGTGGAGCAGGCTGGCTACCCGGCCAAGGCTGACCCAGGGCAGGTCAACCAGGTCATGGTGGTGG
TGCTGATCGTGGCGATGATCCTGATCGCTACCATGACCTATGGCCCGCTGGCAGCCGTGATGGTCGAACT
TTTCCCGACACGCATCCGCTACACCTCGATGTCCCTGCCCTACCATATTGGCAATGGCTGGTTCGGCGGC
TTCCTGCCAACCGTGTCGTTCGCGCTGGTGGTGTATACCGGGGATATCTTCTACGGGCTGTGGTACCCGG
TGCTGGTGACCGGGATCAGTTTGGTCGTGGGGATTTTCTGCCTTAAAGAGACCAAAGACGTGGATCTCGA
CAAGGTCTGA
>lcl|NC_021505.1_cds_WP_019471029.1_51 [locus_tag=PP4_RS00245] [db_xref=GeneID:45521573] [protein=1-acyl-sn-glycerol-3-phosphate acyltransferase] [protein_id=WP_019471029.1] [location=complement(59393..60178)] [gbkey=CDS]
ATGGTACAAGCCACTATGTCGATCCTGCAGGCGATCAGAATCTTTCTTTTTTACCTGCTGCTGGGCACCA
GTTCGCTGCTGTGGTGCTCGCTGAGCTTCTTCATCGCGCCGTTCCTGTCGTTCCCCAAGCGCTACAGGTT
CATCAACGTGTACTGGTGTCGCTGCGCGCTGTTCCTGGTGCGCACCATTCTCGGCATCGACTACAAGGTC
ACCGGCGCCGAGAACGTGCCGAATGAGCCCTGCGTGATCCTGTCCAACCACCAGAGCACCTGGGAAACGT
TCTTCCTTTCCCAGTACTTTTCGCCGCTGAGCCAGGTGCTCAAGCGTGAACTGCTGTACGTGCCGTTCTT
CGGTTGGGCCATGGCCATGCTGCGGCCGATCGCGATCAACCGCGACAACCCAAAGGAAGCGTTGCGCCAG
GTGGCAAGCAAAGGCGACGAGCTGCTCAAGCAGAAGACTTGGGTGCTGATCTTTCCGGAAGGCACCCGCG
TGCCGTACGGCACCGTGGGCAAGTTCTCCCGCGGCGGTACTGCGCTGGCCGTGAATGCCGGGCTGCCGGT
GCTGCCGATTGCCCACAATGCCGGCAAGTTCTGGCCGAAGACCGGTTGGGGCAAGCGTGCCGGTACCATC
GAAGTGGTGATTGGCGAGCCGATGTACGCCAATGGCACCGGGCCACGTGCCATCGCCGAGCTCAACGACC
GCGCAGCGGCGTGGAACGAAGCCACCCAACGGGCCTTGGGTTCGCTGCCCCCAGCCGATGAAAAAACCCA
ACAGCAGACCGCTTGA
>lcl|NC_021505.1_cds_WP_016497362.1_52 [gene=gmhB] [locus_tag=PP4_RS00250] [db_xref=GeneID:45521574] [protein=D-glycero-beta-D-manno-heptose 1,7-bisphosphate 7-phosphatase] [protein_id=WP_016497362.1] [location=complement(60225..60752)] [gbkey=CDS]
TTGAAACTGCTGATTCTCGACCGTGACGGGGTCATCAACCATGACTCCGACGCCTACATCAAGACGCTGG
AAGAATGGGTGCCGATCCCTGGCTCGGTCGAGGCCATCGCGCAGTTGAGCAAAGCGGGCTGGACGGTGGC
CGTGGCCACCAACCAGTCCGGCATTGCCCGTGGCTATTACACACTGGCAACCCTGGAAGCCATGCACGCA
CGCCTGCGCGAGCTGGTGGCGGAGCAGGGGGGCGAGGTGGGCCATATCGTGTATTGCCCGCACGGGCCGG
ACGAAGGCTGCGATTGCCGCAAGCCAAAGCCTGGCATGCTGGTGGCGATTGCCGAGCATTACCGGGTCGC
CCTGCAAGGCGTCTGGTTCGTCGGCGACAGCAAAGGTGACCTGGAGGCCGCCCTGGCCGTCGGTGCACAA
CCCGTGTTGGTAAAAACCGGCAAGGGCGAGCGGACCCTGGAAAAAGGTGTCCCTGAAACTACACTGATTT
TCGACGATCTGGCAGCTATCGCCAGAGAACTAATTTAA
>lcl|NC_021505.1_cds_WP_016497363.1_53 [locus_tag=PP4_RS00255] [db_xref=GeneID:45521575] [protein=glycine--tRNA ligase subunit beta] [protein_id=WP_016497363.1] [location=complement(60756..62807)] [gbkey=CDS]
ATGAGTGCTCAAGATTTCCTGGTAGAACTGGGCACCGAAGAGCTGCCACCCAAAGCCCTGGCCACCCTCG
GCGACGCCTTCCTGGCCGGCATCGAGAAAGGCCTGCAGGCCGCTGGCCTGAACTACACCGGCAAGCAGGT
GTACGCTGCGCCGCGCCGCCTGGCCGTGCTGATCCGCCAGCTGGACGTGCAGCAGCCTGACCGCAGCATC
AATATCGACGGCCCGCCCCTGCAGGCTGCTTTCAAAGACGGCGAGCCGACCCAGGCTGCTCTTGGCTTTG
CCAAGAAATGCGGTGTAGATCTGTCGGAAATCGATCAGAGCGGCGCCAAGCTGCGCTTCTCCCAGCATAT
CCCGGGCAAGTCCACCGTCGGCCTGCTGCCAACCATCGTCGAAGATTCGCTCAACGACCTGCCGATTCCC
AAGCGCATGCGCTGGGCGGCCAGCCGTGAAGAGTTCGTGCGCCCGACGCAATGGCTGGTGATGCTGCTGG
GCGACCAGGTGGTCGACTGCACCATCCTGTCGCAGAAGGCCGGCCGTGAATCCCGTGGCCACCGCTTCCA
CCACCCGGAAAACGTCGTCATCACCACCCCGGCCAACTACGTCGAAGACCTGCGCAAAGCCTACGTGCTG
GCCGACTTCGCCGAGCGCCGCGAGCTGATCAGCAAGCGTACTGCCGAGCTGGCCATGCAGCAGGAAGGCA
CCGCCATCGTGCCGCCTGCGCTGCTGGACGAAGTGACTGCCCTGGTCGAGTGGCCAGTGCCGCTGGTGTG
CTCGTTCGAGGAGCGTTTCCTTGAAGTGCCACAGGAAGCCCTGATCACCACCATGCAGGACAACCAGAAG
TACTTCTGCCTGCTGGACAGCGAAGGCAAGCTGCTGCCGCGCTTCATCACCGTGGCCAACGTCGAGAGCC
GCGACCCGAAGCAGATCGTGCAAGGCAACGAGAAGGTCGTGCGCCCGCGCCTGACCGACGCAGAGTTCTT
CTTCAAGCAGGACAAGAAGCAACCGCTGGAAACCTTCAACGAGCGCCTGAAAAACGTGGTGTTCCAGGCT
CAGCTGGGCACTGTGTACGACAAGGCCGAGCGTGTTTCCAGACTGGCTGCGTTCATTGCCCCGCTGATCG
GCGGCGACGCCCAGCGCGCCGGCCGTGCCGGCCTGCTGTCCAAGTGCGACCTGGCCACCGAGATGGTCGG
CGAGTTCCCTGAAATGCAGGGTGTTGCCGGTTACTACTACGCGCTCAACGACGGTGAGCCGCAGGACGTC
GCCCTGGCCCTGAACGAGCAGTACATGCCGCGCGGTGCTGGCGCCGAGCTGCCGCAGACCCTCACCGGTG
CTGCTGTGGCCATCGCCGACAAACTCGACACCCTGGTTGGCATCTTCGGCATCGGCATGCTGCCCACAGG
TAGCAAGGACCCGTACGCCCTGCGCCGTGCTGCCTTGGGCGTGCTGCGCATTCTGATCGAGAAGCAGCTG
GACCTGAACCTGACCGGTGCGGTCGAGTTCGCAGTCAAGCAGTTCGGCGCCAAGGTCAAGGCCGCCGGCC
TGGCCGAGCAAGTGCTGGAGTTCATCTTCGACCGCCTGCGTGCGCGTTACGAAGACGAAGGCATCGACGT
GGCCACCTACCTGTCGGTGCGCGCCCTGCAGCCGGGCTCGGCCCTGGACTTCGACCAGCGTGTGCAAGCT
GTGCAGGCGTTCCGCAAGCTGCCGGAAGCCGAAGCTTTGGCCGCGGTGAACAAGCGTGTATCGAACCTGC
TGAGCAAGGCCGAAGGCGCCATCGCCGAACAGGTCGAGCCAAAGTACTTCGACAACGCCAACGAGTTCTC
GCTGTACTCGGCCATCCAGCAGGCCGACCAGGCCGTGCAACCGATGGCTGCTGCACGCCAGTACAGTGAA
TCGCTGGCCCGCCTGGCGGCCCTGCGTGACCCGGTCGACGCCTTCTTCGAGGCGGTGATGGTCAACGCTG
AAGACGCCAAGGTACGCGCCAACCGTTATGCCCTGCTCAGCCGCCTGCGCGGCCTGTTCCTGGGCGTGGC
CGACATTTCGCTGCTGGGGTAA
>lcl|NC_021505.1_cds_WP_012269869.1_54 [gene=glyQ] [locus_tag=PP4_RS00260] [db_xref=GeneID:45521576] [protein=glycine--tRNA ligase subunit alpha] [protein_id=WP_012269869.1] [location=complement(62804..63751)] [gbkey=CDS]
GTGAGCCAGCCTACGCCAGCCGTGCGTACCTTCCAAGACCTGATCCTCGCCCTGCAGAACTACTGGGCAG
CTCAAGGTTGTGTGGTGCTTCAGCCCTACGATATGGAAGTAGGCGCCGGCACTTTCCATACCGCCACGTT
CCTGCGCGCCGTCGGCCCAGAAACCTGGAACGCCGCCTACGTGCAGCCTAGCCGTCGCCCTGCCGACGGG
CGGTATGGCGAAAACCCAAACCGCCTGCAGCACTACTACCAGTTCCAGGTAGTGCTCAAGCCCAACCCGG
CCAACTTCCAGGAGCTGTACCTCGGCTCGCTGAAAGCCATCGGCCTGGACCCGCTGGTGCACGACATCCG
CTTCGTCGAAGACAACTGGGAATCGCCGACCCTCGGCGCCTGGGGCCTGGGCTGGGAAATCTGGCTGAAC
GGCATGGAAGTTACCCAGTTCACCTACTTCCAGCAGGTAGGCGGTATCGAGTGCTACCCGGTCACCGGTG
AAATCACCTACGGCCTGGAGCGCCTGGCCATGTACATCCAGGGCGTTGATTCGGTGTACGACCTGGTGTG
GGCCGACGGCCCGTTCGGCAAGGTCACCTACGGTGACGTGTTCCACCAGAACGAAGTGGAGCAGTCGACC
TACAACTTCGAACACGCCAACGTCGACAAGCTGTTCGAACTGTTCGACTTCTACGAAAGCGAAGCCAACC
GCCTGATCAAGCTGGATCTGCCGTTGCCGACCTACGAAATGGTCCTGAAGGCCTCGCACACCTTCAACCT
GCTGGACGCGCGCCGCGCCATCTCGGTAACCGAGCGCCAGCGTTACATCCTGCGTGTACGTACCCTGGCC
CGGGACGTGGCGCAAAGCTATCTGCAAGCCCGCGCACGCCTGGGCTTCCCGATGGCCACCCCTGAACTGC
GTGACGAAGTGTTGGCTAAGCTGGAGGCTGCACAATGA
>lcl|NC_021505.1_cds_WP_016497364.1_55 [locus_tag=PP4_RS00265] [db_xref=GeneID:45521577] [protein=DNA-3-methyladenine glycosylase I] [protein_id=WP_016497364.1] [location=63835..64386] [gbkey=CDS]
ATGCCACGCTGCTTTTGGTGTACCGACGATCCGTTGTACCAGGCCTACCACGACCAGGAATGGGGAACGC
CACAGCGTGACCCGGCGTTGCTCTTCGAGATGCTTTTGCTCGAAGGGTTCCAGGCCGGGCTGTCGTGGAT
AACCGTTTTGCGCAAACGCGAGCGTTATCGCCAGGTGATGTACGGCTTCGACCCGGTGAAACTGGCGGCC
ATGAGCGACGAACGCATCGAAGAACTGATGCAGGATGCCGGCATCATCCGCAACCGCCTCAAGCTCAAGG
CTGCCCGGCGCAATGCCCAGGCGTGGCTGGCTGTGGATAACCCGGCCGAATGGTTGTGGTCGTTCGTCGA
CGGTGCGCCGAAGGTCAACCATTTCACAGGCCGCAGCGATGTGCCGGCGGTTACCGATGAAGCCAAGGCC
ATGAGCAAGGCCCTGCAGAAAGCCGGGTTCACCTTTGTCGGCCCGACCATCTGCTACGCCTTCATGCAGG
CCACCGGCATGGTCATGGACCACACCACCGATTGCGATCGCTACGCCGCCTTGTTGCGCTGA
>lcl|NC_021505.1_cds_WP_016489937.1_56 [locus_tag=PP4_RS00270] [db_xref=GeneID:45521578] [protein=lysophospholipid acyltransferase] [protein_id=WP_016489937.1] [location=64428..65315] [gbkey=CDS]
GTGGAAAAGTTCAAGGGCGCCCTGATGGTCGGGGTGCTGCGCCTGTTTGCCAAGCTGCCCTGGGGCGCTG
TGCAGCGCGTCGGCGCGGGTATTGGCTGGCTGATGTGGAAGGTCCCCAACGGTTCGCGCAATGTGGTGCG
AATCAACCTGGCCAAGTGTTTCCCGGAGATGGACCCGGTTGCCCGTGAGCAGCTGGTTGGCCAAGCGCTG
CGGGATATCGGCAAATCCTTTGTCGAAAGTGCCTGTGCCTGGATCTGGCCGCCGCAGCGTTCGCTGGAGC
TGGTCAAGGAAGTGCACGGCCTGGAAGTGCTGGAGCAGGCCCTGGCCTCGGGCAAGGGCGTGGTGGGTAT
CACCAGCCACCTGGGTAACTGGGAAGTGCTGAACCACTTCTACTGCAACCAGTGCAAACCGATCATCTTC
TACCGCCCGCCTAAGCTCAAAGCGGTGGATGACCTGTTGCGCGAGCAGCGCGTGCAGATGGGCAACCGCG
TGGCGCCTTCGACCAAGGAAGGCATTCTCAGCGTGATAAAGGAAGTGCGTCGCGGTGGCCAGGTGGGTAT
TCCAGCCGACCCGGAGCCGGCCGAATCGGCAGGGGTGTTTGTGCCGTTCCTGGGCACCCAGGCGCTGACC
AGCAAGTTCGTGCCGAACATGTTGGCGGGTGGCAAGGCGGTGGGGGTATTCCTGCATGCGCTGCGGCTGC
CGGATGGTTCGGGCTTTCGGGTGATTCTGGAAGCAGCGCCAGAAGCGATGTACAGCACCGATGTGACCGA
GTCGGCGGCGGCGATGAGCAAGGTGGTCGAGCGCTATGTGCGCGAGTACCCGAGCCAGTACATGTGGAGC
ATGAAGCGCTTCAAGAAGCGCCCGGCTGGCGAGCCGCGCTGGTACTGA
>lcl|NC_021505.1_cds_WP_016497365.1_57 [locus_tag=PP4_RS00275] [db_xref=GeneID:45521579] [protein=tetratricopeptide repeat protein] [protein_id=WP_016497365.1] [location=complement(65496..65804)] [gbkey=CDS]
ATGCGCGAATCGCTGGAGAAGATGCTGGCCAAGGGTGTGGATAACCCGCTGCTGAGGTTTGGCTTGGGCA
AGGCCTGGCTGGATGAAGGCAACGGCGCTGAAGCGGCGGTGCACCTGGCACGGTGTGTGGAGCAGGATCC
CAAGTATTCCGCGGCGTGGAAGCTGCTGGGCAAGGCGCATCAATTGCAGGGTGACCTGGCAGCGGCGCGC
AAGGCCTGGGAAGACGGGATCGTGGCGGCACAGGCCCATGGGGACAAACAGGCCGAGAAAGAGATGACTG
TGTTCCTGAAGAAACTCAACAAGGCCTGA
>lcl|NC_021505.1_cds_WP_016497366.1_58 [gene=trkA] [locus_tag=PP4_RS00280] [db_xref=GeneID:45521580] [protein=Trk system potassium transporter TrkA] [protein_id=WP_016497366.1] [location=complement(65816..67189)] [gbkey=CDS]
ATGAAGATCATCATCCTCGGCGCAGGCCAGGTAGGCGGTACGCTGGCAGAGCATCTGGCCAGCGAAGCGA
ACGACATCACCGTGGTCGACACCGATGGCGAGCGCTTGCGCGACCTCGGTGACCGCCTGGACATCCGCAC
CGTGCAGGGCCGTGGCTCGCTGCCGACGGTGCTGCGTCAGGCCGGTGCCGATGACGCCGACATGCTGGTG
GCAGTGACCAACAGCGACGAAACCAACATGGTCGCCTGCCAGGTGGCCTATTCGCTGTTCCACACCCCGA
CCAAAATCGCCCGGGTGCGCGAGTCGGCTTACCTCACCCGCGAAGAGTTGTTCGACAACGACCATATCCC
GGTCGATGTACTGATCAGCCCCGAGCAGGTGGTGACCAACTACATCAAGCGCCTGATCGAGCACCCAGGC
TCGCTGCAGGTGATCGACTTCGCCGAAGGCAAGGCCCAGCTGGTAGCGGTGAAGGCCTACTACGGCGGCC
CGCTGGTCGGCCAGCAACTGCGCCAGATCCGTGCGCACATGCCCAACGTCGACACCCGCGTGGCGGCCAT
CTTCCGCCGCGACCGGCCGATCACCCCGCGTGGCGACACCGTGATCGAAGCTGACGACGAAGTGTTCTTC
ATCGCCGCCAAGAAGGACATCCGCGCCGTGATGGGCGAGCTGCGCCGCATCGACGAGACCAACAAGCGCA
TCGTCATCGCCGGCGGTGGGCAGATCGGCGAGCGCCTGGCCGAAGCCATCGAGAGCCGCTACCAGGTGAA
GATCATCGAGATGAACCCGGCCCGCTGCCGGCACCTCTCCGATACCCTGGAAAGCACTGTGGTGCTGCAG
GGCAGCGCCTCGGACAAGGACCTGATGCTCGAAGAGAACATCGCCGACGCCGACATCTTCCTGGCCCTGA
CCAACGATGACGAAGCCAACATCATGTCGTCGCTGCTGGCCAAGCGCCTGGGCGCAGGCAAGGTAATGAC
CATCATCAACAACCCGGCCTATGTCGACCTGGTGCAGGGCGGTGATATCGACATCGCCATCAGCCCGCAG
CTGGCCACCATCGGCACCCTGCTTGCGCACGTGCGCCGGGGCGACATTGTCAGCGTGCACTCGCTGCGCC
GTGGTGCGGCCGAGGCCATCGAGGCAGTGGCGCACGGGGATTCGAAGTCGAGCAAGGTTGTGGGCAAGGC
CATCGAAGACATCGCCCTGCCACCGGGTACCACCATCGGCGCCATCATCCGCGACGAAGAGGTGATGATC
GCCCACGACGCCACCGTGATCGAATCGGGGGACCATGTGATCCTGTTCGTTGTGGATAAAAAACAAATCC
GGGATGTGGAGAAGCTGTTCCACGTCGGCTTGAGTTTCTTCTAG
>lcl|NC_021505.1_cds_WP_016497367.1_59 [gene=rsmB] [locus_tag=PP4_RS00285] [db_xref=GeneID:45521581] [protein=16S rRNA (cytosine(967)-C(5))-methyltransferase RsmB] [protein_id=WP_016497367.1] [location=complement(67213..68523)] [gbkey=CDS]
ATGAACCCACGTCTCGCCGCCGCCCGTGCACTTGCCGCTGTGCTCAGTGGCAAGGCCTCGCTGAACAGCT
CGCTGCCGGCACAACTGGACAAGGTTGATGAGCGCGACCGTGGCCTGACCCAGGACCTGGCGTTCGGCAC
CGCACGCTGGCAGCCGCGCCTCGACCTGCTGGCCGCGCAACTGCTGCAAAAGCCTTTCAAGGCGGCCGAC
GCCGATGTGCAGGCGCTGCTGCTGGTCGGCCTGTACCAGTTGTTCTACACCCGCATTCCGGCCCACGCCG
CCATCGGCGAAACCGTGGGCTGTGCCGACAAGCTGAAAAAGCCGTGGGCCAAGGGCCTGCTCAATGCCGT
GCTGCGCCGCGCCCAGCGCGAAGGCGAAGAACTGCTCGCCGGCATGGAGCGCGACCCAGTGGTACGCACT
GCCCACCCGCGCTGGCTGCAGAAGGCGCTGAAAGCCTTCTGGCCGGAGCAGTGGGAAGCCATTTGCGCCG
CCAACAACGCCCACCCGCCGATGATTCTGCGGGTCAACCGCCGTCACCACAGCCGCGATGCCTACCTGGC
ACTGCTGGCCGAAGCGGGCATTGGCGCCAGCGCCTGCCAGTACAGCCGTGACGGCATCGTGCTGGCCGAG
GCCTGCGACGTGCGCGGCCTGCCAGGCTTTGCCGAGGGCTGGGTGAGCGTGCAGGACGAAGCCGCGCAGC
TGTCCGCCGACCTGCTCGAACTGGCCCCTGGCCAGCGCGTGCTGGACGCCTGTTGCGCCCCGGGTGGCAA
AACCTGCCACCTGCTGGAGGCCGAAGCCGGCCTGGCGCAGATGGTGGCCATCGACCTCGAAGCCAAGCGC
CTGACCCGCGTGCGCGAGAACCTCGACCGCCTGCAACTGGACGCCGAGCTGATCGCCTGCGATGCCCGCG
ACACCGCCAGCTGGTGGGACGGCAAGCCGTTCCAGCGCATCCTGCTCGACGCGCCGTGTTCGGCCACCGG
CGTGATCCGCCGCCACCCGGACATCAAGCTGACCCGCCAGGCCGACGACATCCCGGCACTGGCAGCGCTG
CAAGGCGAGCTGCTTGACGCCCTGTGGCCGACCCTGGAAGTAGGCGGCATGCTGCTGTACGCCACCTGCT
CCAGCCTGCCGACCGAGAACACCGAAGTGGTAGGCGCCTTCCTTGCCCGCACCCCAGGCGCCCGTGAGCT
GGACCTGGCCACCGAGGCCGGCTTGCGCCAGCCCCACGGCCGCCAGTTGCTGGCCCAGGAAGGCGGCCAC
GACGGCTTCTACTATGCCAAGCTGATCAAGATCGCCGCCTCTCGCGGATAA
>lcl|NC_021505.1_cds_WP_016497368.1_60 [gene=fmt] [locus_tag=PP4_RS00290] [db_xref=GeneID:45521582] [protein=methionyl-tRNA formyltransferase] [protein_id=WP_016497368.1] [location=complement(68520..69452)] [gbkey=CDS]
ATGCGCATCGTCTTTGCAGGCACTCCAGAGTTTGCCGCCGAACACCTCAAGGCCCTGCTCGACAGCCCTT
ACGAGATCGTGGCCGTCTACACCCAGCCCGACCGCCCGGCCGGCCGTGGCCAGAAGCTGATGCCAAGTGC
GGTCAAGGCACTGGCCGTCGCCCACGACATCCCGGTGTTCCAGCCGCAGACCCTGCGCAACGCCGATGCA
CAGGCCGAACTGGCCGCGCTGAAGCCGGACCTGATGGTGGTGGTCGCCTACGGCCTGATCCTGCCGCAGG
CAGTGCTGGATATCCCGCGCCTGGGCTGCATCAACAGCCACGCCTCCCTGCTGCCACGCTGGCGCGGTGC
GGCGCCGATCCAGCGCGCCGTGGAAGCCGGCGACGCCGAGAGCGGCGTAACCGTGATGCGCATGGAAGCT
GGCCTGGATACCGGCCCGATGCTGCTCAAGGTAGTCACCCCCATCAACGCCGATGACACCGGCGGCACCT
TGCACGACCGCCTGGCCGAAATGGGCCCGCCCGCCGTGGTACAGGCCATCGCCGGCCTGGCCGACGGGTC
GCTGCACGGTGAAGTGCAGGACGATGCCCTGGCCACCTACGCACACAAGCTGAACAAGGACGAGGCGCGC
ATCGACTGGAGCCGCCCGGCGGTTGAGCTGGAGCGCCTGATCCGCGCCTTCAACCCGTGGCCGGTGTGCC
ACAGCACCCTCGATGGTGAAAGCGTGAAGGTGCTGGCCGCCAACTTGTCCACAGGCCAGGGCGCCCCGGG
CGAAATCCTGTCCGCCAGCAAGGACGGGCTGGTCGTTGCCTGCGGTGATCAGGCGCTGAGCCTGACCCGC
CTGCAATTGCCCGGCGGCAAGGCGCTTAACTTCAGCGACCTGTTCAACAGCCGCCGCGAGAAGTTCGCCG
TCGGCAAGGTGCTGGGCCAATGA
>lcl|NC_021505.1_cds_WP_016497369.1_61 [locus_tag=PP4_RS00295] [db_xref=GeneID:45521583] [protein=peptide deformylase] [protein_id=WP_016497369.1] [location=complement(69513..70019)] [gbkey=CDS]
ATGGCCATCTTGAACATTCTCGAATTCCCGGACCCGCGCCTGCGCACTATCGCCAAACCGGTGACGGAGT
TCGACGACGCCCTGCGTCAGCTGATCGACGACATGTTTGAAACCATGTACGAAGCCCCTGGTATCGGCCT
GGCCGCCACCCAGGTCAACGTGCACCTGCAGGTCGTGGTCATGGACCTCAGCGAAGACCGCAGCGAGCCG
CGCGTCTTCATCAACCCCACGGTCGAAGAACTGACCCACGACATGGGCCAGTACCAGGAAGGCTGCCTGT
CGGTGCCCGGCTTCTACGAGAACGTAGACCGCCCGCTGCGTGTGCGGGTCAAGGCCCAGGACCGCGACGG
CAAGCCTTACGAGCTGGAATGCGAAGGCCTGCTGGCGGTGTGCGTGCAGCACGAATTCGATCACCTCAAC
GGCAAGCTGTTCGTTGACTACCTGTCGCAGCTCAAGCGCGACCGGATCAAGAAGAAGCTGGAAAAGCAGC
ACCGCCAGCAAGCCTGA
>lcl|NC_021505.1_cds_WP_016497370.1_62 [gene=dprA] [locus_tag=PP4_RS00300] [db_xref=GeneID:45521584] [protein=DNA-protecting protein DprA] [protein_id=WP_016497370.1] [location=70226..71323] [gbkey=CDS]
ATGCCCAGTTACCATTCGTCGCTCTGCCCGCCTGCCGAACTGGAGGCGCGATTACGCCTGCATCGCTTGC
CCGAGACAGGACTGCGACGTTTTCGCACCTTGCTGGATGCGTTCGGCAGCGCCTCTAGTGCGCTTAGCGC
TCCCGGTTCGGCCTGGCGAGCGTTGGGCATCCCCCAAGCCACCATCGATGCCCGGCGCAGTGCCGAGGTA
CGCGAGGGCGCGCTCGCCGCAATGGCCTGGTTAGAGCGCCCCGGCCAGCATTTGCTGATGTGGGACGGCC
CTGGCTACCCAGCGTTGCTGGCAGAAATCGACGATGCCCCGCCGCTGCTTTTCGTTGCCGGCGACCGGGC
CTTGCTCGACCGCCCTCAGTTGGCGATTGTGGGCAGCAGACGTGCCACACCCCCGGCGCTCGACACCGCC
CGGGCATTTTCCCGCTACCTTGCGCAGGCTGGTTTCACCATTACCAGCGGGCTTGCGGTGGGTGTCGACG
GTGCCGCTCATCGGGCCGCGTTGCAGGCCGGTGGGTGCACGATTGCCGTGCTCGGTACGGGGCTGCAAAA
ACTTTATCCACAGCGCCATCAAGAGCTTGCGCAGGCGATGATCGACAACGGCAGTGCGCTGGTTTCCGAG
TATCCGCTGGACGCCGGGCCACTGCCCGGCAACTTCCCACGGCGCAACCGCATCATCAGCGGCTTGTCGC
TGGGCGTGCTGGTGGTCGAGGCCAGCTTGGCCAGTGGCTCGCTTATCACTGCGCGCCTGGCGGCCGAGCA
AGGCCGCGAGGTGTATGCCATTCCGGGTTCCATTCACCACCCGGGGGCCAAGGGCTGCCACCAGCTGATC
CGTGATGGGGCGCTGCTGGTGGAAAGTGTGGAGCAGATCCTGGAAAGCCTGAAGGGTTGGCAGAACCTGC
CGCCTGCAGTTGTGGACAGGTTCGACCATCCCCTGCTTGCCCTGCTGCATGCAGCGCCTCAAACCAGCGA
AAGCCTCGCACACTGCAGCGAGCTGCCGCTGGCCGAAGTGTTGGCGCAGCTGACCGAGCTGGAGCTGGAA
GGCCGGGTAAGCAATGAAGCCGGGCGTTGGTTTGCCCGCGCGGGCTAA
>lcl|NC_021505.1_cds_WP_016497371.1_63 [locus_tag=PP4_RS00305] [db_xref=GeneID:45521585] [protein=L-threonylcarbamoyladenylate synthase] [protein_id=WP_016497371.1] [location=71366..71923] [gbkey=CDS]
ATGGTGAGCAGTTTTCGTGTGCAACAAGCCGCACGTGAGATCCGGGCGGGCGCAGTAATCGCCTACCCGA
CGGAAGCGGTCTGGGGCCTGGGCTGCGACCCATGGAACGAGGACGCGGTGTATCGTCTGCTGGCGCTGAA
ATCGCGGCCTGTGGATAAAGGGCTGATTCTGATCGCTGACAACATCCGCCAGTTCGACTTCCTGTTCGAG
GACTTCCCCGAAGACTGGATCGACCGCATGGGCAGCACCTGGCCGGGGCCGAATACCTGGCTGGTGCCAC
ACCAGGACCTGCTGCCCGAGTGGGTAACGGGGAAGCATGACACCGTGGCGCTGCGGGTCAGTGACCACCC
GGTGGTGCGTGAACTGTGCGCGCTGGTGGGGCCGCTGATTTCCACCTCGTGCAACCCCGGCGGTCGCCCG
GCGGCGAAGACCCGGTTGCGGGTGGAGCAGTACTTCCACGGCCAGCTGGACCTGGTGCTTGGCGGGGCGC
TGGGCGGGCGGAAGAACCCGAGTGTGATTCGCAACCTGGCAACCGGCGAGGTTGTGCGCCCGGGCTGA
>lcl|NC_021505.1_cds_WP_041167473.1_64 [locus_tag=PP4_RS00310] [db_xref=GeneID:45521586] [protein=hypothetical protein] [protein_id=WP_041167473.1] [location=72326..72643] [gbkey=CDS]
GTGATGAAGAAACTAGTGCCCGATCCACCCCTACCCCGCACCTCCGCCCGCCCCTTCGGCCGCTGCGACG
CCGGCCATGACCCGCTCTTCACCGTCAACCCGAACATTTCCGCCGAGGACGCTCTCGTCCACGTAGCCCT
GTACCTGCGCAGCGCCTACGAAACCGGCTACAAAGCCCTGGACTACATGCGCGAAGAGGGCCGTGGCATG
TTCTGGTCGAACCTGCATGCGATTGAAATGGCGGAGGGTGTGATTGAGGCAATACTCGATGGCATCGAGT
CGACCCCTCCACCGACAAACCGGCCCTCACAGGCATAG
>lcl|NC_021505.1_cds_WP_016497373.1_65 [locus_tag=PP4_RS00315] [db_xref=GeneID:45521587] [protein=NADPH:quinone reductase] [protein_id=WP_016497373.1] [location=complement(72771..73748)] [gbkey=CDS]
ATGGCAAAGCGTATCCAGTTCACTCAGCATGGCGGCCCGGAAGTAATGCAGCTGGTGGAATTCGCCCCGA
CCCCGCTCGGCCCACAGCAGGTGCGTGTGCGTAACCATGCAATCGGCTTGAACTTCATCGATACCTACTT
CCGCAGCGGGCTGTATGCGCCGCCGTCCCTGCCTTCTGGCCTGGGTACTGAAGCTGCGGGCGTGGTCGAG
GCGGTGGGCGAGGGTGTGACCCGGCTCAAGGTCGGCGACCGCGTGGCCCATGCCGGCGGCCCGCTGGGGG
CGTACAGCGAAGTGCATACGCTGCCGGAGGCCAACCTGGTCAAGCTGCCCGACAACATCAGTTTCGAGCA
AGCGGCGGCGGTGATGCTCAAGGGTTTGACCGTGCAGTATCTGCTGAAGCAGACCTATGAGGTGAAACCG
GGTGATGTGATTCTGTTCCACGCGGCGGCTGGCGGCGTGGGTTCGCTGGCGTGCCAGTGGGCCAAGGCCT
TGGGCGCCAAGCTGATCGGTACCGTGAGTTCTGCCGAAAAGGCCGAGCGGGCTAAGGCGCTGGGGGCTTG
GGCGACCATCGACTACAGCCATGAGGATGTAGCCAAGCGCGTGCTGGAACTGACCGACGGCAAGAAATGC
CCGGTGGTGTATGACGGCGTCGGTGCCGACACCTGGCTGACCTCGCTGGACTGCCTGCAGCCACGTGGGT
TGATGGTGAGCTTTGGCAATGCCTCGGGTGCGGTGAGCGGCGTGAACCTGGGGATTCTGGCGCAGAAGGG
CTCGCTGTATGTCACCCGGCCGACGCTGGCGACCTACGCCAACAATGCCGAGAACACCCAGGCCATGGCC
GATGACCTGTTTGCGATGATTGACAGTGGCAAGCTGGTTGTGGATATCCAGCAGCGGTATCCGCTGAGTG
AGGCGGCCAAGGCGCAGGCGGAGCTGTCGGCGCGGCGGACTGTGGGGTCGACTGTACTAATCCCCTGA
>lcl|NC_021505.1_cds_WP_016497374.1_66 [locus_tag=PP4_RS00320] [db_xref=GeneID:45521588] [protein=hypothetical protein] [protein_id=WP_016497374.1] [location=73909..74142] [gbkey=CDS]
ATGGATATTGAGTATACTATGAGTATGATCCTAGAAAACGGTGAACCTGAGAGGGTGTACCTACCGCAAG
AACAATTGAAATACATTTTTGAGCATATGGAAATAGGCACCCATGTTTGGACAACGAATAATTATGATAA
AACTGGAAAACTTATTTACAAGGATTTCCGTGGGGAGACAGCTCATCTGCTGATTTCAGTTCCCGACCAA
GATTCAAAAAAATCATATTTCTAA
>lcl|NC_021505.1_cds_WP_016497375.1_67 [gene=hemF] [locus_tag=PP4_RS00325] [db_xref=GeneID:45521589] [protein=oxygen-dependent coproporphyrinogen oxidase] [protein_id=WP_016497375.1] [location=74576..75487] [gbkey=CDS]
ATGACTAGCCGCACCGAGGCCGTGAAAGCCTACCTGCTCGACCTGCAAGACCGCATCTGCTCTGCCCTCG
AAACCGAAGACGGCGGTGCCCGTTTCGTCGAGGATGCCTGGGTGCGCGAAGCCGGTGGCGGGGGGCGCAC
GCGGGTTATCGGTGAGGGCAAAGTGATCGAAAAAGGCGGGGTCAACTTCTCCCATGTGTTTGGTAGCGGC
CTGCCGCCGTCGGCCAGTGCCCACCGTCCCGAACTGGCAGGCCGTGGCTTCGAAGCCTTGGGCGTGTCGC
TGGTGATCCACCCGCACAACCCGCATGTGCCCACTTCCCACGCCAATGTGCGGTTCTTCATCGCCGAAAA
GGAAGGTGAAGAGGCCGTATGGTGGTTCGGCGGCGGTTTCGACCTGACGCCGTACTATGGCAACGAAGAA
GACTGCATCCACTGGCACCGCGTGGCCGAACAGGCCTGCGCACCGTTCGGCGCCGACGTGTATCCGCGTT
ACAAGGCCTGGTGCGACCGCTACTTCCACCTCAAGCACCGTGGCGAGCCACGCGGCATCGGCGGCCTGTT
CTTCGACGACCTGAACGAGTGGGACTTCGACACCTGCTTCGCTTTTATCCGCGCCATCGGCGATGCCTTC
GTCAACGCCTACCTGCCGATCGTCCAGCGCCGCAAGGACACGCCCTACACCCCGCAGCAGCGCGAGTTCC
AGGAATACCGCCGCGGCCGCTACGTGGAGTTCAACCTGGTCTACGACCGTGGCACCCTGTTCGGCCTGCA
GTCCGGTGGCCGCACCGAGTCCATCCTCATGTCGCTGCCACCTCAGGTGCGTTGGGGTTACGACTGGAAG
GCCGCACCCGGCAGCGAGGAAGCGCGCCTGACCGAGTACTTCCTGCAGGACCGCGACTGGCTTGGCCAGT
AA
>lcl|NC_021505.1_cds_WP_016497376.1_68 [gene=aroE] [locus_tag=PP4_RS00330] [db_xref=GeneID:45521590] [protein=shikimate dehydrogenase] [protein_id=WP_016497376.1] [location=75513..76337] [gbkey=CDS]
ATGGACCAGTACGTCGTTTTTGGTAACCCCATCGGCCACAGCAAGTCGCCGCTGATCCACCGCCTGTTCG
CCGAGCAGACCGGCCAGGACCTGGAATACGCCACCCTGCTGGCGCCGCTGGACGAGTTCAGCGATTGCGC
GCGCGGCTTCTTCAAGCAAGGCAGCGGCGGCAACGTCACCGTGCCGTTCAAGGAAGAGGCCTACCGCCTG
TGCGACAGCCTGACCCCGCGTGCCCAGCGCGCTGGCGCAGTGAACACGCTGAGCAAGCTGGCTGATGGCA
CCCTGCAGGGCGACAACACCGATGGCGCGGGGCTGGTGCGCGACCTGACAGTGAATGCCGGGGTCGAACT
GGCTGGCAAACGCATTCTCATCCTCGGTGCCGGTGGCGCCGTGCGTGGCGTGCTGGAGCCTATTCTGGCG
CACAAACCGCAGTCGCTTGTGGTTGCCAACCGCACTGTGGAAAAAGCCGAGCAGCTGGCGCGAGAGTTCG
ATGAGCTGGGGCCGGTGGTGGCCAGCGGGTTTGCCTGGTTGCAGGAGCCGGTGGATGTGATCATCAACGC
CACTTCGGCGAGCCTGGCCGGGGAGATGCCGCCGATTGCCGACAGCCTGGTCGAGGCGGGGCGCACGGTT
TGCTACGACATGATGTATGGCAAGGAGCCGACGCCGTTTTGCCAGTGGGCTACCAAGCTGGGGGCTGCCA
AGGTACTGGATGGGCTGGGGATGCTGGCTGAACAGGCGGCTGAGGCCTTCTTTATCTGGCGTGGGGTGCG
GCCTGATACCGCGCCAGTGTTGGCTGAGCTGCGCCGGCAGCTGGCTCGGGGCTGA
>lcl|NC_021505.1_cds_WP_016497377.1_69 [locus_tag=PP4_RS00335] [db_xref=GeneID:45521591] [protein=SulP family inorganic anion transporter] [protein_id=WP_016497377.1] [location=complement(76477..78042)] [gbkey=CDS]
ATGCATCGCATCATTCACCTGCTGCCCTTCCTCACCTGGCTCCCGCGCCAATCGGGCCGCAGCCTGCGCC
AGGACCTGCTGGTGGGCCTGAGCGGTGCCATCCTCGCCCTGCCACAATCCATCGCCTACGCCCTGATCGC
CGGCTTGCCTGCCGAATATGGCCTGTACGCCGCCATCGTACCGGTGCTGATCGCCTGCCTGTGGGGTTCG
TCCTGGCACCTGATCTGCGGCCCCACCGCTGCCATCTCCATCGTGCTCTACGCCAGCATCAGCCCGCTGG
CCGTGGCCGGCAGTGCCGATTACATCACCCTGGTGCTGCTGCTGACCTTCCTCGGCGGCATCTTCCAGCT
GCTGCTCGGGCTTTTGCGCTTTGGCGCGCTGGTCAACTTCGTCTCCCACTCGGTAGTACTCGGTTTCACC
CTGGGCGCCGCTATCGTCATTGCCCTGGGCCAATTGCCCAACCTGCTGGGCATGGACCTGCCCAGCCAGG
CTACGGCACTGAAAACCGTACAGGACCTGGCCAGCCATGCAGGGGAGGTCGACCTGCCTTCCTTGCTGTT
GGGCCTGGCCACCGTAGTGATCGGCGTGGCCTTCAAGCTCTGGCGCCCGCGCTGGCCGAGCCTGTTGATA
AGCCTGATGCTGGTCAGCTTGCTGGCCTGGCTGTTGCCGGGCTTATTTGGCCATGTGCCGCGGGTGGCAG
CGTTCACCGGGCAACTCCCGCCTTTCAGCCCGCTGCCTTTGCTAGACGTGGAGCTCATGTTGCGTCTGCT
GCCCAGCGCCGTTGCGGTAGGCATGCTGGGGTTGGTCACCAGCCTGTCGATTGCCCGCTCGTTATCGGCA
CGTTCAGAACAACTGATCGACCCGGACCAGGAAATACGCGCACAGGGCCTGTCGAACATTGCCGGTGCAT
TTTTCTCCGGCTACCTGTCCGCCGGTTCCTTCACCCGCTCGGGCCTGAGCTACGAGGCGGGCGCCCGTTC
ACCGATGGCCGGGGTGTTCTCGGCTCTGTGGGTGGCGCTGTTTGCCGTTACCGGCGCCGGCCTGATCGCG
CACCTGCCGATCCCGGCCATGGCCGGCAGCATTTTGCTGATCTGCTGGGGGTTGGTGGACCATCGGGGGA
TTCGCGCGCTGTTCAGGGTCAGCCGCTCGGAGTTTCTGGTCATGACACTGACGGCGGCGGCGACGTTGTT
GCTGGAGCTGCAGACGGCCATCTATGCCGGGGTGCTGGCGTCACTGTTTTTCTACTTGAAGCGCACTTCC
CGGCCACGGGTGCAGCAAAGCCGTGAAGGAGACGCGGATGTGTTACGGGTGGGCGGGTCAATATTCTTTG
GGGCTGCGCATTACCTGCAGGTGCGCTTGCAGCGCTGCCAGGGGCCACATGTGGTGATCGACGCGCGGCA
GGTGAATTTTATCGATTACTCGGGTGTGGATATGTTGCACCGTGAGGCGCGGCGCTTGCGGCGCTTGGGC
GGGAGCTTGACACTGCACCGGGCCAGGCCCCAAGTGATCGAAGAGTTGCAGAAGCTGGAAGGGGTGGAGT
TGTGCCCGATCCGGTTTGAGGAGTGA
>lcl|NC_021505.1_cds_WP_016497378.1_70 [gene=choX] [locus_tag=PP4_RS00340] [db_xref=GeneID:45521592] [protein=choline ABC transporter substrate-binding protein] [protein_id=WP_016497378.1] [location=complement(78170..79093)] [gbkey=CDS]
ATGCACAAGTTCTCCGCCGCCGTGTTCGCCCTGGCCCTGGGCACCGCCACGGCCCACGCCGCCGACAGCG
ACGCGCAATGCAGTACCGTAAAAATGGCCGACCCCGGCTGGAGCGATATCGCCTCGACCAATGCCGTGGC
CCGTCTGTTACTGGAAAGCCTGGGCTACAAGGTGAAGATCGACAGCCTGGCCGTGCCGATCATCTACGGC
GGCTTGAAGGACGGCCGCGTCGATGTCTTCCTGGGCAACTGGATGCCGGCGCAGCAAGGCTTCCATGACA
AGTTCATCGCCAACGGCGATGTGCAGCAACTGTCACGTAACCTGGAAGGAACCGAGTTCACCCTGGCGGT
GCCCGACTACGTGTGGAATGCCGGGGTGAAGGACTTTGCCGACCTGCAGAAGCATGCCGACCAGTTCGAC
AAGAAGCTGTACGGTATCGGCTCCGGTGCACCGGCCAACCTGTCGCTGAAGGCAATCATCGACAAGAATG
AATTCAACCTCGGCCAGTGGAAACTGGTGGAGTCCAGCGAGCAGGCGATGCTGGCCCAGGTCGACCGGGC
GGTGAAGAAACAGCAGTTCATCACCTTCCTTGGCTGGACCCCGCACCCGATGAACGTGAAGCTGAAAATG
CATTACCTGACTGGCGGGGAAAAGTGGTTCGGCAGCAAGGGCGAGGTGTACACGCTGACCCGAAAGGGTT
ATCCACAAGCCTGCCCGAATGCGGCGAAGCTGTTGGGTAACCTGAAATTTACCCTGGACATGGAAAACGC
CATCATGGCCGAGGTTGTGGATAAGAAGATCAGCTTCGATGACGCTGCCAGGGCTTGGGTGAAAACGTAT
CCAGAGGTGCTGGAAGGGTGGTTGGCTGGGGTGACTACCAAGGCCGATGGCAATGCCCTGGAGGCCGTCA
AAGCCAAACTGTAG
>lcl|NC_021505.1_cds_WP_016497379.1_71 [gene=betC] [locus_tag=PP4_RS00345] [db_xref=GeneID:45521593] [protein=choline-sulfatase] [protein_id=WP_016497379.1] [location=complement(79108..80625)] [gbkey=CDS]
ATGACGCGCCCGAATATCCTGTTCATCATGGCCGACCAGATGGCCGCACCCTTGCTGCCGATCTACGCCC
CTTCGCCCATCCAGATGCCGCACCTGAGCCGCCTGGCCGAGCAGGCGGTGGTGTTCGACTCGGCCTACTG
CAACAGCCCGCTGTGCGCGCCGTCACGCTTCACCCTGGTCAGCGGCCAGTTGCCCAGCCGCATCGGCGCT
TACGACAATGCCGCCGATTTCCCCGCTGATGTGCCGACCTATGCCCACTACCTGCGCCGCCTGGGCTACC
GCACCGCGCTGTCCGGCAAGATGCACTTCTGCGGCCCGGACCAGCTGCACGGCTATGAAGAGCGCCTGAC
CAGCGACATCTACCCGGCCGACTACGGCTGGGCGGTGAACTGGGACGAACCGGATGTGCGCCCGAGCTGG
TATCACAACATGTCTTCGGTACTGCAGGCCGGCCCATGCATACGTACCAACCAGCTGGATTTCGACGAGG
AAGTGGTGTTCAAGGCGCGCCAGTACCTGTACGACCATGTGCGCGAGAACGATGGCCGGCCATTCTGCCT
GACCGTTTCGATGACTCACCCGCACGACCCGTACACCATCCCCAAGCGCTATTGGGACCGCTACGAAGGT
GTGGATATCCCCATGCCCCGCGCCGAGTTCAACCAGGCAGAACTCGACCCCCACTCGCAACGCCTGCTCA
AGGTCTACGACCTGTGGAACAAACCGCTGCCTGTGGACAAGATCCACGACGCCCGCCGCGCTTACTTCGG
CGCCTGCAGCTACATCGACGACAACATCGGCCAGCTGCTGCAAACCCTGGAAGAGTGCAACCTGGCCGAC
GACACCCTGATCGTGTTCTCCGGCGACCACGGCGACATGCTTGGCGAGCGTGGCCTCTGGTACAAGATGC
ACTGGTTCGAGATGTCGGCGCGGGTACCGCTGCTGATCCATGCGCCCAAGCACTTTGCGGCGGCTCGGGT
CAGTGCCTCGGTATCGACCTGCGACCTGCTGCCAACCTTGGTAGAACTGGCTGGCGGCACTGTGGATAAC
AACCTGCATCTGGACGGCCGCTCGCTGCTTGGCCACCTGCAAGGGCAGGGCGGCCACGATGAAGTGATCG
GCGAATACATGGCCGAAGGCACCGTCGGCCCGCTGATGATGATCCGCCGTGGGCCTTACAAGTTCGTGTA
CAGCGAAGACGACCCATGGCTACTCTATGACCTGAGCCGCGACCCGCACGAGCGGGAGAACCTCGCCGGC
AGCCCGGACCACCAGGCGCTGCTGCAGGCATTTGCCGATGAAGCACGACAGCGTTGGGATATCCCCAGCC
TGCGCCAGCAGGTACTCGCCAGCCAGCGGCGCCGCCGCCTGGTGGCGGAGGCGCTGGCCATCGGCACGCT
GAAAAGCTGGGACCACCAACCGCTGGTGGACGCCAGCCAACAGTACATGCGCAACCACATCGATCTCGAC
GACCTCGAGCGCAAGGCACGTTATCCACAGCCCGCACCCCTGGATTGA
>lcl|NC_021505.1_cds_WP_016497380.1_72 [locus_tag=PP4_RS00350] [db_xref=GeneID:45521594] [protein=LysR family transcriptional regulator] [protein_id=WP_016497380.1] [location=80734..81633] [gbkey=CDS]
ATGTTTGAGCACCTTGCCGAGTTGTCGCTGGATACCTTGCGCGTTTTCGAAGCTGCGGCACGCCTGCGGG
GGTTTACTGCGGCGGCGCTGGAGCTGGGCACGACACAGCCGGCAGTGAGCCAACAGGTGAAACGCCTGGA
AGCCCAGCTGGGCACGCGCCTGTTTGACCGTATTTATCGCGGCATCGAGCTCACCGAGGCCGGCCAGCTG
TTGTTTGAACAGGTACACCAGGGCCTGCAAGCCATGGATGACGGCATTTCCCAGGCCAGCGGGCGTGGCC
AGCGAGAAGTGCTCCAGGTGGCCACCGACTTTGCCTTTGCGGCCTTCTGGCTGATGCCAAGGCTGCAACG
CTTTCACGAGGCTTATCCACAGGTGGATGTGAGCCTGGTGACCGGTGAACGCAGCCAGGGGATGTTGCGC
CCGGACATCGATGTGGCGGTGCTGTTTGGCGATGGGCGCTTTCATCAGGGTGAAAGCCGCTGGCTGTTCG
ATGAAGAAGTTTTCCCGGTGTGCAGCCCCCGCCTGACGGATGGCAAACCCTTGTCAGCCGTGGCTTTGCA
ACGTTTGCCTTTGCTGCATTTGAAGGGCGAGCAGGCCAGCCGCTGGTTTGACTGGGCGGGGGTTTTCCGC
GGGTTTGGCGTGGCCAGCCCACCGCCTGCGGGGCAATTGCGGTTCGACAACTATACGTTGCTGATTCAGG
CAGCGATTGCAGGGCAAGGGGTGGCGATTGGTTGGCGGCACCTGGTGGATGGGTTGGTGGAGCAAGGGTT
GCTGTGCCGGCCGCTGGCGGGGAGTTTGCGCTCTCAGCGCGGGTATTACGCGGTGCTGCCGCCGCGCAAG
CGGCGTGGGGCGTTGATCGAGCGGTTTGTGGGGTGGCTTGAGGATGAGCGCAGCCTTTGA
>lcl|NC_021505.1_cds_WP_016497381.1_73 [locus_tag=PP4_RS00355] [db_xref=GeneID:45521595] [protein=NAD(P)H-binding protein] [protein_id=WP_016497381.1] [location=complement(82589..83143)] [gbkey=CDS]
GTGAAAAACGCCGAAACTCCAGTGTTCAAACTGGTCTTGTTCGGGCCTGAAAGCAGCCTGGGCAATGCCC
TGATGGCCGAGCTGCTGTCGCGCCAGCACGAAGTCACCGCCGTGGTCGATGACCTGAACCGCCACACCGC
CCGCCCGGGCCTGCACTTCAAGATAGGCGGGCTGGACGATGCCGACCAGGCAGAGCAGGGCGCGGCAGGC
GGCTCGGCGGTAATCGCCCTGTTGTCGGCGCTGGCGCCAGGTGACTTGCCGGGGCAAGCACGGCTGAGCG
AGGCGCTGGTGGCGGGGCTTGAGCGTACGACTATACGCCGGCTGTTGCTGGTGGGCGATTTCGCTGTGCT
GGATGAGCCGGCCAAGTACAGCGAGGTGGAGCGGGAATGTGTGGACCATGTGGTTGATGGGTTGCAGCGC
AGTGCTTTGCACTGGACCTTGATCAATACGCCGCAGGCTTTGCCCGATGAGGGGTGGGCACGTGTGGCGG
CGGGGATGGCGGATATGCTGGAACTGGACCTGCACCGGGGCGAGCATCTGAACTTCGTGGTCTAG
>lcl|NC_021505.1_cds_WP_016497382.1_74 [locus_tag=PP4_RS00360] [db_xref=GeneID:45521596] [protein=DOPA 4,5-dioxygenase family protein] [protein_id=WP_016497382.1] [location=83196..83528] [gbkey=CDS]
GTGCAGAGGATCAAGGGTTACCACGCCCACGTTTATTACGACGCAGCGACCATGGAGCAGGCCCGTGAAC
TGTGCGAGGAGGCGGCGCGGCTGTTTCCCGTGACGATGGGGCGCATGCATCAGAAGCCGGTTGGGCCACA
CCCGGACTGGAGTTGCCAGCTGGCGTTCGGGCCTGAAGTGGTAGGGGTGGTTTTGCCTTGGTTGGCGCTG
TACCGCAAGGGCCTGGTGGTATTCATGCACCCGGAAACCGGGGATGAACTGGCGGACCACCGGGATCATG
CGATCTGGATGGGGGCCGTGCGGCCATTGAAACTGTCGATTTTTGGTGGGTAA
>lcl|NC_021505.1_cds_WP_016497383.1_75 [locus_tag=PP4_RS00365] [db_xref=GeneID:45521597] [protein=tryptophan synthase subunit alpha] [protein_id=WP_016497383.1] [location=complement(83647..84456)] [gbkey=CDS]
ATGAGCCGTCTTGAACAACGCTTCGCCGAACTGAAGGCCGAAGGCCGTTCGGCACTGGTCACCTTCGTCA
CCGCAGGCGACCCGGGCTACGACGCCTCGCTGCAGATCCTCAAGGGGCTGCCGGCAGCCGGTGCCGACGT
GATCGAACTGGGCATGCCGTTCACCGACCCGATGGCCGATGGCGTGGCCATTCAGTTGGCCACCCTGCGC
GCCCTGGAAGCTGGCCAGACCTTGGCCAGGACCCTGCAGATGGTTCGCGAATTCCGAGTGGATAACCACA
CTACGCCAATCGTGCTGATGGGCTACTACAACCCGATCCACCGCTTTGGCGTGGACGCGTTCGTGGCTGA
AGCCAAGGAAGCAGGTGTCGATGGCCTGATCATCGTCGACCTGCCGCCAGAGCATGACGCCGAACTGGCC
AGCCCGGCGCAGGCTGCAGGCATCGACTTCATCCGCCTGACCACCCCGACCACCGACGATGCGCGCCTGC
CGCGCGTGCTGGAGCGCAGCTCCGGGTTTGTGTACTACGTGTCGGTGGCCGGTGTGACCGGTGCCGGCTC
GGCGACCACCGAGCACGTGACCGAAGCCATTGCCCGCCTGCGCCGGCATACCGACCTGCCTATCAGCGTC
GGTTTTGGCATTCGTACCCCGGAGCAGGCTGCGAACATTGCCCGCCTGGCGGATGGTGTGGTGGTGGGCT
CGGCGCTGGTCGACAAGATCGCCCAGGCTAAAAGTGCCGACCAGGCGGTGAGTGATGTATTGAGCCTGTG
CTCGGCACTGGCTGAAGGCGTGCGCGGCGCCCGCCGCTAA
>lcl|NC_021505.1_cds_WP_016497384.1_76 [gene=trpB] [locus_tag=PP4_RS00370] [db_xref=GeneID:45521598] [protein=tryptophan synthase subunit beta] [protein_id=WP_016497384.1] [location=complement(84453..85670)] [gbkey=CDS]
ATGACCCAGTCCCAATACCGCCCCGGCCCCGACGCCAATGGCCTGTTCGGCTCGTTCGGCGGCCGCTACG
TGGCCGAAACCCTCATGCCACTGGTGCTGGACCTGGCCCGCGAATACGAAGCGGCCAAGGCAGACCCCAA
GTTCCTCGAAGAGCTGGCCTACTTCCAGCGCGACTACATCGGCCGCCCCAACCCGCTGTACTTCGCCGAG
CGCCTGACCGAGCACTGTGGCGGTGCGAAGATCTTCTTCAAGCGTGAAGAGCTCAACCACACCGGCGCGC
ACAAGGTGAACAACTGCATCGGCCAGGTGCTGCTGGCCAAGCGCATGGGCAAAAAGCGCCTGATCGCCGA
AACCGGCGCCGGCATGCACGGCGTGGCCACCGCCACCGTCGCTGCCCGCTTCGGCCTGCCGTGCGTGATC
TACATGGGCGCCACCGACATCGAGCGCCAGCAGGCGAACGTGTTCCGCATGAAGCTGCTGGGCGCCGAAA
TCGTCCCGGTTACCGCCGGTACCGGCACCCTGAAAGACGCCATGAACGAAGCCCTGCGCGACTGGGTCAC
CAACGTCGAAGACACCTTCTACCTGATCGGCACTGTCGCTGGCCCACACCCGTACCCGGCCATGGTCCGC
GACTTCCAGTCGATCATCGGCAAGGAAACCCGCGCTCAGCTGCAAGAGAAGGAAGGCCGCCTGCCAGACA
GCCTGGTTGCCTGCGTCGGTGGTGGTTCCAACGCCATGGGCCTGTTCCATGAGTTTCTCGAAGAGCCAAG
CGTACAGATCATCGGCGTCGAAGCCGGTGGCCACGGCGTGCACACCGACAAGCACGCTGCCAGCCTGAAC
GGCGGGGTACCGGGCGTACTGCACGGCAACCGCACCTACCTGCTGCAAGATGCAGACGGCCAGATCACCG
ACGCCCACTCGATTTCCGCAGGCCTTGACTACCCGGGCATCGGCCCGGAGCACGCCTACCTGCACGAAGT
GAAGCGCGTCGAGTACGTCAGCATTACCGATGACGAAGCGCTGGATGCGTTCCACGCCAGCTGCCGTCTG
GAAGGCATCATCCCGGCGCTGGAAAGCTCCCACGCCCTGGCCGAAGCGATCAAGCGCGCACCGAAGCTGC
CCAAGGACCACCTGATGGTCGTGTGCCTGTCGGGCCGCGGCGACAAAGACATGCAAACCGTCATGAACCA
CATGGCCGCCCAGGAGAAACAGGCATGA
>lcl|NC_021505.1_cds_WP_016497385.1_77 [locus_tag=PP4_RS00375] [db_xref=GeneID:45521599] [protein=LysR family transcriptional regulator] [protein_id=WP_016497385.1] [location=85781..86677] [gbkey=CDS]
ATGGCCCACGATCTCCCTCCCCTGAATGCCCTGCGCGCCTTCGAGGCTACCGCCAGGCTCAACAGCGTTA
GCCAGGCGGCTGAAGCGCTGCATGTTACCCATGGCGCTGTCAGCCGGCAGATCAAGGTGCTTGAGGAGCA
CCTGGGGGTGGCGCTTTTCGTCAAGGACGGGCGTGGCATCAAACTCACAGATGCCGGTGTGCGTCTGCGC
GATGCCAGCGGTGAGGCCTTCGACCGGTTGCGCAGCGTGTGTACAGAACTCAGCCGCGATGTCAGCGAGG
CGCCGTTTGTGCTGGGCTGCTCGGGGAGCCTGCTAGCGCGTTGGTTTATCCCCAGGCTTGGTCGCCTGAA
GGCGGATTTGCCTGAGTTGCGCCTGCACTTGTCCGCAGGTGAAGGTGACCTCGACCCCCGTCGTCCAGGG
CTCGATGCATTGCTGGTATACGCTGAACCCCCATGGCCGGCGGACATGCAGGTGCATGTGCTGGCTGAGG
AGCGTATCGGGCCGGTGCTTAGCCCGCATTTTGCCGGCTTCGATCGCTTGCGAGATGCGCCCGCCAAAGC
CCTGCTGGAGGAGGCCCTGTTGCATACCACCTCGCGGCCACAAGCATGGCCGACATGGGCTGGGCAACAG
GGATTGGACCCGGCCGGGTTGCAGTACGGCCAGGCGTTCGAGCATTTGTACTATTTGCTGGAGGCTGCGG
TTGCAGGCCTTGGGGTGGCCATCGCGCCACAGCCGCTGGTGGCAGATGACTTGAGGGCCGGGCGCCTCAG
CGCGCCGTGGGGCTTTTCCCCTACCCGGGCAGCGCTGGCCTTGTGGGTGCCGCGGCGCGCCGCAGATGGG
CGCGCCGAGCAGTTGGCGCAGTGGCTGCGCCGCGAATTGGAACGCCAGGCGGGTTAG
>lcl|NC_021505.1_cds_WP_016497386.1_78 [locus_tag=PP4_RS00380] [db_xref=GeneID:45521600] [protein=DUF883 domain-containing protein] [protein_id=WP_016497386.1] [location=complement(86674..86997)] [gbkey=CDS]
ATGCACCGCAACTCGCTGCGTAAAACATCCCTGGAGAGCATGGAAGCGGAGATCGAAAGCCTTCTGAAAA
GCCTGGAAAACCTCAAGCATGACGCCTCGGAAGAGTCCCAGAAGTCGGTGAAGGCAATCCGCAGCAACGC
CGAAAGCGCGCTGAAACACTCGCGCAGCCTGCTCAGCGATGCTTATGAGGAAGTGAAGACCCGCACCCGC
CAGACCGGTATTGCTACCCGTGATTACGCACAGGAGCACCCGGTTACGACAGCGGGCGTGGCGCTTGGCG
CCCTCGGCCTGCTGGCGGCCTATCTGCTGACCCGTCGCAACTAA
>lcl|NC_021505.1_cds_WP_016497387.1_79 [locus_tag=PP4_RS00385] [db_xref=GeneID:45521601] [protein=dodecin domain-containing protein] [protein_id=WP_016497387.1] [location=87147..87362] [gbkey=CDS]
ATGACTGACCATCACACGTACAAGAAGATCGAACTGGTGGGATCCTCGCCAACCAGCATCGAAGACGCGA
TCAACAATGCCCTGGCAGAAGCCGGCAAGAGCATCAAGCACCTGGAATGGTTTGAAGTGGTCGATACCCG
TGGGCATATTGAAGGCAACAAGGCCGCGCATTTTCAGGTCACGCTGAAGGTGGGCTTTCGTATCGCCAAT
AGCTGA
>lcl|NC_021505.1_cds_WP_016497388.1_80 [locus_tag=PP4_RS00390] [db_xref=GeneID:45521602] [protein=DUF1161 domain-containing protein] [protein_id=WP_016497388.1] [location=87464..87685] [gbkey=CDS]
ATGAAAAAACTGATTCTGGCGCTGGGCCTGATGACACTGGCCGGTGGTGCGCTGGCGGCGGGCAAGCCGT
GCGAAGAGCTGAAGGCAGAAATTGCCGCCAAGCTGGATGCCAAAGGGGTTACTGGCTACAAGCTGGAGGT
CGTCAACAAGGGCGAGCCGGCCGGCAAGGTGATTGGTAGCTGCGAGGCGGGTACCAAAGAGATTGTGTAC
CGCCGCGGTTGA
>lcl|NC_021505.1_cds_WP_016497389.1_81 [locus_tag=PP4_RS00395] [db_xref=GeneID:45521603] [protein=LLM class flavin-dependent oxidoreductase] [protein_id=WP_016497389.1] [location=complement(87784..88788)] [gbkey=CDS]
ATGACGCAGCTGCGTGATCTGAAAATATCCACCCTCGACCTGGTGCCCGTGCGCGCCGATGCAGGCCCGG
CGCAATCGCTGCGCAACTCGCTGGACCTGGCGCAACACGTCGAGCGTTTTGGCTACAACCGCTTCTGGGT
GGCGGAGCACCACAACATGGACGGCATCGCCAGTTCGGCGACGTCGGTGCTGATCGGCTACCTGGCCGGT
GGCACCTCGACCATTCGCGTAGGCTCTGGCGGGGTGATGCTGCCCAACCACGCGCCGCTGGTGATCGCCG
AGCAGTTCGGCACCCTGGCCAGCCTCTACCCGGGGCGTATCGACCTGGGCCTGGGCCGTGCGCCGGGCTC
GGACCAGATGACCGCCTACGCCCTGCGCCGTGACCGTGCCGGCGGCCCGGACGACTTCCCGGACGATGTC
GAGGAACTGTCGCGCTACCTCGGCCCGCGTACCGATGATCAAAAAGTGATCGCCGTGCCGGGGCACGACA
CTGACGTGCCGATGTGGCTGCTCGGTTCCAGCCTGTTCAGCGCCCAGCTGGCGGGCATGCGCGGCATGCC
CTATGCCTTTGCCTCACACTTTGCGCCGCGCTTCATGCACGAGGCAATCCGCGTTTACCGCAATCATTTC
AAGCCCTCGACCACGCTGGACAAGCCGTATGTGATGCTGGGCATCCCCATGGTGGTGGCAGAAACCGACG
AAAAGGCCGAATACCTGGCAACCTCGGTGTACCAGCGCATCCTGGCGCTGATTCGCGGCCAGAGCCTGAT
GCAGAGGCCGCCCGTAGAAAGCATGGATGGGCTGTGGTTGCCCCATGAGCGGGATACGGTAGGCAGTTTC
CTCGGCCTGGCGATGATCGGCAGCCCGCAGAAGGTAAAGGCCAAGGTGGAGGTGCTGCTGGAGCAGACCG
GGGCGGACGAGCTGATCTTTACCTGTGACCTGTATGAGCATGCGGACCGGATCCGGTCCTATGAGCTGTT
GGCGCAGGCCCTCAAGACCGCCTGA
>lcl|NC_021505.1_cds_WP_016497390.1_82 [locus_tag=PP4_RS00400] [db_xref=GeneID:45521604] [protein=OsmC family protein] [protein_id=WP_016497390.1] [location=88943..89368] [gbkey=CDS]
ATGAAAAAGACAGCATCGGCGATCTGGCAAGGTGGCTTGAAGGATGGCAAGGGCCTGCTTTCTACCGAAA
GCGGCGCGCTCAAGCAGAACCCGTATGGCTTCAACACCCGTTTTGAGGGCACGCCTGGAACCAACCCGGA
GGAGCTGATTGGCGCCGCGCATGCCGGCTGTTTCTCGATGGCGTTGTCGATGATGCTCGGTGAAGCAGGG
CTGACTGCGGACCGGATCGACACCGCTGCCGAGGTGACGCTCGACAAGCTGCCGGATGGTTTTGCCATTA
CGGCCGTGCATCTTGTGCTCCGGGCCAAGGTACCGGGCGCGAGAGAGGCGCAGTTCCTGGAGATTGCCAA
CAAGGCCAAGGAAGGGTGCCCGGTGTCCAAGGTGCTGAACGCAAAAATCAGCCTGGATGCAGCGCTGGTG
GGCTGA
>lcl|NC_021505.1_cds_WP_016497391.1_83 [locus_tag=PP4_RS00405] [db_xref=GeneID:45521605] [protein=DUF1161 domain-containing protein] [protein_id=WP_016497391.1] [location=89442..89675] [gbkey=CDS]
ATGATTCGCGTAGCAATCGCCGTGTTGGCTTCCCTGGTCGCCACATCCACGTTGGCGGCGGTCAAGCCGT
GCGAGGAACTGAAAGCCGAGATCGAGGCCAAGATCCAGGCTCAGGGTGTGCCGTCCTACACCCTGGAGAT
CGTGCCCAACAGTGAGGTCAAGGACCAGAACATGGTCGTCGGCACTTGCGATGGCGGGACGAAGAAGATC
ATTTACCAGAAGAATGATCGGTAG
>lcl|NC_021505.1_cds_WP_016484244.1_84 [locus_tag=PP4_RS00410] [db_xref=GeneID:45521606] [protein=hypothetical protein] [protein_id=WP_016484244.1] [location=complement(89785..90198)] [gbkey=CDS]
ATGCGCCAGCCCATGATGCTGATCGCCCTCAGTGCACTGGGGGCTTGCGCCAGCCCCTTGCCCCCCGTCG
ACCCCAAGCAGGCCTGGGTTGATCTGTACACCATGACCCCCGGCCGCGTGATCATGGCCGACCGCCTCGA
TGGCAAGCGCCTGGAGGACGGCCGTTACTTTCAGGTAACGCCCGGCAAGCACGAACTGGTGGTGCGCTTC
GATTATGAAATCTACTCGGGCGGCATCATGTCCGAACCCAGGGACCGAACCTGCTACCTGACCGTGCGCT
TTGACGACTTCAAGGCCGGCGAGCGTTATCGCCTGGAAGCGCGCGCGCCGGTGATGGAGCCGCAGGTGCT
GCTGTACGACGCCAGCCGCAAGGTGCTGGTGAACGAGCCTAGTAACGTGTTCTGCATTCCGTGA
>lcl|NC_021505.1_cds_WP_016497392.1_85 [locus_tag=PP4_RS00415] [db_xref=GeneID:45521607] [protein=hypothetical protein] [protein_id=WP_016497392.1] [location=complement(90254..90667)] [gbkey=CDS]
ATGCGTGCATTGTTGGTCGCCGGTTCACTGTTGCTGATATCCGCCTGTTCCACGTTGCCGGCCCCGGACC
CGAATCAGGCCTGGATCGACCTTACCCCCTACGACAACACCTCGCTGGACGCCGTGCAGGTCGATGAACG
TGACTGGGCCGACAGCCGCTATTTCGAAGTACAGCCCGGCAGCCACGAGCTGACCGTGCGCTACCAGTTC
CCGGTCACACCCAGCAATATCGGCCCGGTCGACGAGCCCTTGTGGCGCGACTGCCAGGTCAAACTGAGCT
TCAAGGACTTTGCCGCCGGGCAGCGCTATCAGCTGCACGCTGGCAGTATCGGCTTCCGCCCCTGGATCAA
GCTCTACGACGACCAGCAGAAAATGGTCGGCCAAGGCTTGCCTGCAGGCTGCCAACGCACCTGA
>lcl|NC_021505.1_cds_WP_016497393.1_86 [locus_tag=PP4_RS00420] [db_xref=GeneID:45521608] [protein=aminopeptidase] [protein_id=WP_016497393.1] [location=90753..91826] [gbkey=CDS]
ATGCAGCGCTCAGGCCCTGGGGCACTCGACCGCGTTTTCACCCGTTTGGTTCCCCTGCTGGGGGCGCTCC
TGCTGAACGGTTGCAGCAGCGTGGCCTACTATGGGCAGCTGGCCGAGGGCCAATTGCAGCTGCTGCGTGC
GCGACAGCCAGTCGCGCAGGTGCTTGCCGACCCCACCACGTCACCGCAGTTACGCTCGCGCCTGGCGCAC
GCTGAACAGGCGCGGGTGTTCGCCAGCCAGCAGTTGAAACTGCCGGATAACCGCAGCTACCGGGTTTATG
CCGACATTGGCCGGCCTTATGTGGTGTGGAATGTGTTTGCCACGCCCGAACTGTCGTTGCAGCCGGTGAC
GCACTGTTTCCCGATTGCGGGGTGCGTGGCCTATCGCGGCTACTACCAGCAAGGTGCGGCACGCGGGGCG
GCGGCATTGATGCGCCAGGACGGCCTGGATGTGTATCTGGGGGGCGTGGAGGCGTATTCGACCCTTGGCT
GGTTCGACGACCCGATCCTGTCGTCAATGGTCGGTTGGGGCGACGAGCGCCTGGCCACGCTCATCTTCCA
TGAACTGGCTCACCAGCGCTTCTATGTGCAGGACGATACCGAGTTCAACGAATCGTTTGCCTCCTTTGTC
GAGCAGGAAGGCACCCGGCAATGGCGTGCAGCGCGTGGGCTTGCCGCTGTTGGCGAGGAGCAGGGGCAGC
AGCGTGACCAGTTCATCAGGCTGGTGCTGGCCAGCCGTGAGCGGTTGCAGGCGATTTATGGCGGGCCGCT
GGACGATGCGCACAAGCGGCGGGCCAAGCAGGCCGAGTTTGAGCGTTTGAGGCGTGAGTACCGGCAGGTG
CGTGATGGCCAGTGGGGCGGTGACAAGCGTTATGACGCCTGGATGTATGGGCCGATGAGTAATGCCAAGT
TGTTGCCGTTCGGGCTGTATGACCAGTGGGTGCCGGCGTTTGCGGCGGTGTTTCGTGAGGTGGGTGGGGA
TTGGCTTCGGTTTTATCAGCGGGTCGAGCAGCTGGGGCGGTTGCCGATTGAAGAAAGGAAAGCGGCGCTG
CAGCGTCTGGTGGTTAGCCTGTGA
>lcl|NC_021505.1_cds_WP_016497394.1_87 [locus_tag=PP4_RS00425] [db_xref=GeneID:45521609] [protein=HAD family hydrolase] [protein_id=WP_016497394.1] [location=complement(91959..92609)] [gbkey=CDS]
ATGCAACAGCAAAACATCCTCTTCGACCTCGACGGCACCCTGACCGACCCCCGCCTGGGCATCACCCGCT
CGATCCAGTATGCCCTGGCCAAGTTGGGCATCGACGAGCCGGACCTGGCCCGCCTCGAACATTTCATCGG
CCCGCCTTTGCTACAGGCCTTCATGCAGTTCTACAGCTTCGACGAAGCCAAGGCCTGGGAGGCGGTGAAC
TTCTACCGGGAGCGTTTCCGCGTCACCGGCCTGTACGAAAACCTGGTGTTCCAGGGCGTGCCGGAGTTGC
TCGAAGCCCTGAACGGGCAGGGCCGCACGCTGTACATCGCCACTTCCAAACCGTGGGAATTCGCCCGCGA
AATCGCCCGGCACTTCGCCTTCGACCAACACTTCAAGGTGATCTACGGCAGCGAACTGGACGGCACCCGC
ACCAACAAGGTCGAGCTGATTCGCCATCTGCTGGATGAAGAAGGGCTGGACCCGGCGCAAACCCTGATGA
TCGGGGACCGCAAGCATGACCTGATCGGCGCGCGCAGCAATGGCTTGCAGGCAGTGGCGGTGGGGTATGG
GTTTGGTAGCCAGGAAGAACTGATGGCAGAAGAGCCGGCCTACCACTTTGCGACCTTGGCCGAGATGCAT
CAGGCATTCATCAAGGCTTGA
>lcl|NC_021505.1_cds_WP_016497395.1_88 [locus_tag=PP4_RS00430] [db_xref=GeneID:45521610] [protein=gamma carbonic anhydrase family protein] [protein_id=WP_016497395.1] [location=complement(92731..93279)] [gbkey=CDS]
ATGGCCATCCGAAGCTTCCAGCAACACACTCCGAAAGTTGGGCTACGTGCCTTCGTCGACCGCTCGGCAG
TAGTGCTGGGCGACGTGGAGATCGGTGAAGACAGCTCGATCTGGCCGATGACCGTGGTACGCGGCGACAT
GCACCGCATTCGCATCGGTGCACGTACCAGCGTGCAGGACGCCAGCGTGCTGCACATCACCCACGCCGGC
CCGTTCAACCCGGACGGTTTCCCGCTGATCATCGGTGACGAGGTGACCATCGGCCACAAGGTGATGCTGC
ATGGCTGCACCCTGGGCAACCGGATCCTGGTCGGCATGGGCAGCACCATCATGGATGGCGCCATCGTCGA
GGACGAAGTAATCATCGGTGCCGGCAGCCTGGTACCGCCGGGCAAACGCCTAGTCAGTGGTTACCTGTAC
ATGGGCAGCCCGGTGAAACAGGCCAGGTTGCTGAACGACAAAGAGCGCGCGTTCTTCTCATATAGCGCCG
GCAATTACGTGAAGCTCAAGGACCAGCACCTGGCCGAAGGCTACGACCAACCGGAATGA
>lcl|NC_021505.1_cds_WP_016497396.1_89 [gene=prlC] [locus_tag=PP4_RS00435] [db_xref=GeneID:45521611] [protein=oligopeptidase A] [protein_id=WP_016497396.1] [location=93346..95433] [gbkey=CDS]
ATGGGGCAGTGTTTCTTCTGCCAAGGTATCCAAACCGTGACTGCGAACAACCCGCTTCTGCAATCCCACG
ATCTGCCGCCCTTCTCGCAAATCCGTGCCGAACACGTGTTGCCGGCGATCGAAGCTATCCTGGCCGACAA
CCGTAAAGCCATTGCCGAGATCCTCGAAAAGCAGGGCAAGGCCCCTACCTGGGCTGGCCTGGTGCTGGCC
ATGGACGAACTGAACGACCGCCTGGGCGCTGCCTGGAGCCCGGTCAGCCACCTTAATGCGGTGTGCAACA
GCGCCGAGCTGCGTGAAGCCTACGAGTCGTGCCTGCCTGCATTGAGCGCCTACTCGACCGAACTGGGTCA
GAACCGCGCGCTTTTCGAAGCCTACCAGGCGCTGATCAATAGCCCCGAAGCCGCCGGCTTCGACGTGGCG
CAAAAGACTATTCTCGAACACGCCCTGCGTGACTTCCGCCTGTCGGGTATCGACCTGCCGGCGGACAAGC
AGCAGCGCTACGCCGAAGTGCAAAGCAAGCTCAGCGAGCTGGGCAGCCGCTTCTCCAACCAGCTGCTCGA
CGCCACCCAGGCCTGGACCAAGCACGTTACCGACGAAGCCGCACTGGCCGGCCTGACCGATTCGGCCAAG
GCGCAGATGGCTGCCGCTGCCCAGGCCAAGGGCCTCGACGGCTGGCTGATCACCCTGGAATTCCCCAGCT
ACTACGCCGTGATGACCTACGCCAGCGACCGCGCCCTGCGCGAAGAGGTGTACGCCGCCTACTGCACCCG
CGCCTCGGACCAGGGCCCGAATGCCGGCCAGTTCGACAACGGCCCGGTCATGCAGGAAATTCTCGACCTG
CGCCAGGAACTGGCTGCGTTGCTGGGTTACAAGAACTACGCCGAGCTGAGCCTGGCCACCAAGATGGCCG
AGTCCAGCGACCAGGTGTTGAGCTTCCTGCGGGACCTGGCCAAGCGTTCCAAGCCGTTTGCCGCCCAGGA
CCTGGAGCAGCTGAAGGCCTATGCCGCCGAGCAGGGCTGCCCTGAACTGGCCAGCTGGGACGCCGGCTAC
TTTGGCGAGAAGCTGCGCGAGCAGCGCTACAGCGTGTCGCAGGAAGCCCTGCGCGCCTACTTCCCGATCG
ACAAGGTGCTGGGCGGCCTGTTCAGCATCGTGCAGCGCCTGTACGGCATCGAAATCGCCGAGCTCAAGGT
CTTCGACAGCTGGCACCCGGACGTGCGGCTGTTCGAGATCAAGGAAAACGGCCAGCATGTCGGCCGCTTC
TTCTTCGACCTTTACGCCCGCGCCAACAAGCGCGGCGGTGCGTGGATGGACGGCGCCCGCGACCGTCGTC
GCACTGCCGGTGGCGAGCTGCAGAGCCCGGTGGCCAACCTGGTGTGCAACTTCACCCCGGCCGCACCCGG
CAAGCCTGCATTGCTGACCCACGATGAAGTCACCACCCTGTTCCACGAATTCGGCCACGGCCTGCACCAC
CTGCTGACCCGCATCGAGCATGCCGGTGTTTCCGGTATCAACGGCGTGGCCTGGGACGCGGTCGAGTTGC
CAAGCCAGTTCATGGAAAACTGGTGCTGGGAGCCGGAAGGCCTGGCGCTGATCTCCGGCCACTACGAAAC
CGGCGCGGCCCTGCCCCAGGACCTGCTGGACAAGATGCTGGCGGCGAAGAACTTCCAGTCGGGCATGATG
ATGGTGCGCCAGTTGGAGTTCTCGCTGTTCGACTTCGAGCTGCACGCCAGCCATGGCGACGGTCGCAGCG
TACTGCAGGTGCTCGAAGGCGTGCGTGACGAGGTGTCGGTCATGCGCCCACCGGCGTACAACCGCTTCCC
CAACAGCTTTGCGCATATTTTTGCGGGCGGTTACGCGGCGGGCTACTACAGCTACAAGTGGGCTGAAGTG
CTGTCGGCTGACGCGTTCTCGCGCTTCGAGGAAGAAGGTGTGCTGAATGCCGAGACCGGGCGTGCCTTCC
GCGAGGCTATCCTGGCCCGTGGCGGTTCGCGCGAGCCGATGGTGCTGTTTGTCGACTTCCGTGGCCGTGA
GCCTTCCATCGATGCGCTGCTGCGCCATAGTGGTCTTACCGAAGGCGCTGCGGCGTGA
>lcl|NC_021505.1_cds_WP_016497397.1_90 [locus_tag=PP4_RS00440] [db_xref=GeneID:45521612] [protein=YheV family putative metal-binding protein] [protein_id=WP_016497397.1] [location=95430..95711] [gbkey=CDS]
GTGAGCGAGGTAGTTGTGAACAAGACCAAGAAACGCTTCATTGCCGGGGCGGTATGCCCCGCGTGCAGCG
AGCCCGACAAGCTGATGATGTGGAGCGAAGACGACGTACCGCACCGCGAGTGCGTCGCCTGCGGGTTCAC
CGACACCCTCAACGAGCAGGGCTTGTCGGTGCCCAAGGAGCTCGGCACCCGGGTCAACCACCTGGCGCCC
AAGGCGGCGCCGGCCAAGGTCCAGACGGTGCAGTTCTTCCCTAATCCGAAGCTGAAGAAACCGACAGAGT
AA
>lcl|NC_021505.1_cds_WP_016497398.1_91 [locus_tag=PP4_RS00445] [db_xref=GeneID:45521613] [protein=PA0069 family radical SAM protein] [protein_id=WP_016497398.1] [location=95792..96850] [gbkey=CDS]
ATGAATCCTCCAGCACCACTAAAGGGCCGTGGCACGGCGCACAATCCGCACAACCGTTTTGCCCCCAACC
ATTCGGTGGTCGAGGACGACGGCTGGTATCAGGAAGTGCCGCAGACCCAGGGCACAGAAGTGCGCAGCGA
GACGGCGAAGTCGGTCATCTCCCGCAATACCTCGCCCGACCTGCCCTTCGACCGCTCCATCAACCCCTAT
CGTGGCTGCGAGCATGGCTGCATCTACTGCTATGCCCGCCCTTCCCATGCCTATTGGGACCTCTCCCCCG
GCCTGGATTTTGAAACCAAGCTGATCGCCAAGACCAATGCCGCCGAAGTGCTTGCGCAACAGCTGAGCAA
GCCGGGTTACGTGTGCGCGCCGATCAACCTGGGCTCCAATACCGACCCGTACCAGCCGATCGAGCGGGAG
CAGTTGCTGACCCGGCGGCTGCTGGAAGTGTTGCTGCGTTTTCGCCACCCGGTGACCATCGTGACCAAAG
GTTCGCTGGTGTTGCGCGACCTCGACCTGCTGGCCGAAATGGCCCGGCAACGTCTGGCGCGGGTAATGAT
CAGCCTGACCACGCTGGACGACGACCTCAAGCGGGTTCTGGAACCGCGGGCGGCGTCACCCAGTGCCCGG
TTGAGGGCCATCCGCGTGTTGCGCGAGGCGGGTGTGCCGGTGGGTGTGTTGTGTTCGCCGATGATTCCGA
TGATCAACGACAGTGAGCTGGAGCGTTTGCTGGAGGCTGCCAGGGAAGCGGGCGCACAGAGCGCGGCCTA
CATGATGCTGCGCCTGCCACTGGAGGTGGCGCCGCTGTTCGAGCAGTGGCTGCAGGACCATTACCCGCAA
CGGGCGGCCCATGTGTTGAGCCTGATCCGCCAGAGCCGGGGCGGCGAGCTGTATGACAGCCGGTTTGGTG
CGCGCATGCGCGGTGAAGGGGTATTTGCCGAGCTGTTGGCACAACGGTTTGCCAAAGCCATGAAGCGGCT
GGATTTTGAAGGGCGGGAGGCGCAGACGCTGGACTGCTCTGCCTTCTGCCCGCCCAATGGGCAGATGGCC
CTGTTTTGA
>lcl|NC_021505.1_cds_WP_016497399.1_92 [locus_tag=PP4_RS00450] [db_xref=GeneID:45521614] [protein=carbonic anhydrase] [protein_id=WP_016497399.1] [location=97272..97991] [gbkey=CDS]
ATGCCCGTCAAGGACCCATCCAAGGTCGTTCCGGAGGTACCCGCTGAGGGCGCCGATGCCGCCCTGAAGC
ACATCGTCGACGGCTTCCTGCGCTTTCACCATGACGTCTTCCCCGAACAGCAAGAGCTGTTCAAGAAGCT
CGCCACTGCGCAAACGCCGCGTGCCATGTTCATCACCTGCGCCGACTCGCGCATCGTCCCCGAGCTGATC
ACCCAGAGCTCGCCTGGCGACCTGTTCGTAACCCGTAACGTGGGTAACGTGGTACCGCCCTACGGTCAGA
TGAACGGCGGCGTTTCCAGCGCCATCGAATACGCCGTGCTTGCGCTGAAAGTGCACCACATCATCGTCTG
TGGGCATTCCGACTGTGGCGCCATGCGTGCAGTACTCAACCCGCAATCGCTGACCAAGATGCCGACTGTT
TCCGCCTGGCTGCGCCATGCCGAAGTGGCGCGTACCGTGGTCGAGAACAACTGCTCGTGCGGTACCGAAC
ACGAAACCATGCAGGTGCTGACCAAGGAAAACGTGATCGCCCAGTTGCATCACCTGCGCACCCACCCTTC
GGTTGCCTCGCGCCTTGCAGCCGGTGAGCTGTTCATTCATGGCTGGGTTTACGACATCGAAACCAGCAAG
ATCGAAGCTTATGACGCCATCAGCGACAGCTTCCTGCCCCTGGCTGCTGGCGAGCCGGTCCCCTGCGCTA
CTCCGAGAGGCCGCTACTAA
>lcl|NC_021505.1_cds_WP_016497400.1_93 [locus_tag=PP4_RS00455] [db_xref=GeneID:45521615] [protein=SulP family inorganic anion transporter] [protein_id=WP_016497400.1] [location=98182..99714] [gbkey=CDS]
GTGAACATTACACAGTTGAAAGCGGCCCTGCCGCGTGAGTTGCTGGCGTCGGTGGTGGTCTTTCTGGTGG
CCCTGCCGTTGTGCATGGGTATCGCGATTGCCTCGGGCATGCCGCCGGCCAAGGGCCTGATTACCGGCAT
TATCGGCGGCATTGTGGTGGGTTTCCTCGCCGGTTCGCCGTTGCAGGTCAGCGGCCCAGCCGCCGGCCTG
GCGGTACTGGTGTTCGAGCTGGTGCGCCAGCATGGCATGGCCATGCTTGGGCCGATCCTGTTGCTGGCCG
GGCTGCTGCAGTTGCTGGCCGGGCGCCTGCGCCTGGGTTGCTGGTTTCGTGTCACTGCGCCAGCGGTGGT
GTACGGCATGTTGGCGGGGATTGGCGTGCTGATCGTGTTGTCGCAGGTGCATGTGATGTTCGACACGGCG
CCGCAGCCTTCCGGGTTGCAGAACCTGCTGGAATTCCCGTCCACCGTTGCCGCAGCCCTGCCACAGGAAA
ACGCAGGCTCCGGCTGGATGGCCGGTGCGCTGGGCCTGGGCACCATCGCCATCATGTGGGGCTGGGAACG
CCTGCGGCCGCAGCGGCTGCGCTTCGTCCCTGGCGCGCTGCTGGGTGTTGCCGCCATGACTGCCATCAGT
ATGTGGCTGGCCTTGCCGGTAAACCGCGTGCAGGTGCCGGCAGACCTGTCCGAGGCCATCGACTGGCTCC
GCCCGGCTGACCTGATGCAACTGGCCGACCCTACCCTGCTGGTCGCCGCCTTTGCCCTGGCCTTCATCGC
CAGCGCCGAAACCTTGCTCTCGGCCGCGGCGGTAGACCGCATGCACAGCGGCCAGCGTTCGGACTTTGAC
CGTGAACTGTCGGCCCAAGGTATCGGCAACATGCTCTGTGGCGTGCTGGGCGCGCTGCCGATGACGGGTG
TGATCGTGCGCAGCTCGGCCAATGTGCAGGCGGGGGCGCAGACACGGGCATCGGCAATCTTCCACGGCTT
GTGGCTGTTGGCCTTCGTGGTGGTGTTGAGCAGCGTGCTGCAGCAGATTCCGGTGGCGAGCCTGGCGGGT
GTGCTGGTGTTTACCGGGGTCAAGCTGGTCGACTTCAAGGCATTTCGTGGCCTGGGCCGTTATGGTCGCA
TGCCGATGTTCACCTATGCGGCGACGGCGCTGGCCATCATCTTCACCGACCTGCTGACCGGTGTGCTGCT
GGGCTTTGCCCTGACCCTGCTGAAGCTGGCGTTCAAGGCAGCGCGGCTGAAGATCAACCTGGTGAGCCTC
GCCAAGGATGGTCACATGGAACTGCGCCTCAGTGGCGCGGCCACGTTCCTGAAGGTGCCGGCGCTGACCC
AGGTGCTGGATACCGTACCCGCGGGCACCACGTTGCATGTGCCGTTGGGCAACCTGAGCTACATCGACCA
CTCGTGCCTTGAGCTGCTGGAGGACTGGAACCGCAGTAATGCGGCCAATGGGTCGCGGTTGTTGATCGAG
CAGCGGCGCCTGAAGCGGCGGATCGAGGGGCGGTTGCGGACTACGGCGGGGGTTGGGGCGTGA
>lcl|NC_021505.1_cds_WP_016497401.1_94 [locus_tag=PP4_RS00460] [db_xref=GeneID:45521616] [protein=hypothetical protein] [protein_id=WP_016497401.1] [location=complement(99841..100482)] [gbkey=CDS]
ATGAACATCGCTGCTGTACGCGAGCAGGTAAGCCAAGCCCATCAACATGAAGGCCAGACCGGCCAATTGA
AACAGCGTCTCGAGCTGCAACTGCCCCATCTGCACCCCTCGATCCAACTGCCTGAGCAGGACGCCCAGGG
TACTTTGGCGCGCTTCGTCAGCGCCTACATCGATCAGGTTCCGGAACTGCTGGAGGCCGCCCACGCGGTC
GCCCGCGAAGCCGGGATCGAATCGCAGATCAAACCTGTACTGAAAATTGCCGAGGCCTACTTCCTGCAGC
CGCCCAGCGTGATGCAAGGGCATGTAGGCCTGGACTGCCTACTGGATGAGGCCTACCTGGCGCACCGCCT
GGTGGAAGAGGTGAATGACCTGTACATCCGCCACTTCCAGCAGCCGCTGATCCCGGTCGACACCACGGTC
GCCAACCTGATTGCCCACCAGCTGATTGGCGAGAGCTTTGCCAACCAGCTAGATGAAGTGGTGCACCACT
CGGTTGACGAAATGCTCAATGACGAAAGCTTTGCGGTGGAATCGGTGGAGGCTTATCGCGAAAAGCTGAG
CAGCCCGGCAACCGGCGAGGCGTGGAAGCGCTGGCCTTGCCTGTCGCGACAGCTGGGTGTGGAGCTGGGT
CAGCCAGCCTGA
>lcl|NC_021505.1_cds_WP_016497402.1_95 [gene=coxB] [locus_tag=PP4_RS00465] [db_xref=GeneID:45521617] [protein=cytochrome c oxidase subunit II] [protein_id=WP_016497402.1] [location=100851..101978] [gbkey=CDS]
ATGATGCGACATCCACATGTCTGGATGGGCCTCCTGTTGTGGTCGGTTTTTGGTCAGGCCAACGCCGCCT
GGACCGTGAACATGCACCCGGGGGCGACGGAGGTTTCCAACGCCGTCTTCGACCTGCACATGACCATCTT
CTGGATCTGCGTGATCATCGGCGTAGTTGTATTCGGCGCGATGTTCTGGTCCATGGTCGTCCACCGCCGC
TCCACTGGCCAGCAGGCCGCGCATTTCCACGAGCATACCTGGGTGGAAATCATGTGGACCGTAGTGCCCT
TCCTGATTCTGGTGGTGATGGCCATCCCGGCCACCAAGACCCTGATCGACATCTACGACGCCAGCGAGTC
GGACATCGACATCCAGGTCACCGGCTACCAGTGGAAGTGGCACTACAAATACCTGGGCCAGGATGTGGAG
TTCTTCAGCAACCTGGCCACCCCCACCGATCAGATTCACAACAAGGCCCCCAAGGACGAGCATTACCTGC
TCGAAGTCGACCAGCCGCTGGTGCTGCCGGTGGGCGCCAAGGTGCGCTTCCTGGTGACTGCTGCCGACGT
CATCCACTCCTGGTGGGTGCCGGCCTTCGCGGTCAAGCGCGACGCCATCCCCGGCTTTGTCAACGAAGCC
TGGACCCGTATCGAAAAGCCCGGCATCTACCGCGGCCAATGCACCGAGCTGTGCGGCAAGGACCACGGCT
TCATGCCGGTAGTGGTGGAGGTCAAGTCCAAGGCCGACTACGACACCTGGCTGGGCGAGCGCAAGGCTGA
AGCCGCCAAGCTCAAGGAACTGACCAGCAAGGAGTGGACCCTGGAAGAGCTGGTGGAACGTGGCGACAAG
GTCTACCACACCACCTGCGTGGCCTGTCACCAGGCCGAAGGCCAGGGCCTGCCGCCGATGTTCCCGGCGC
TCAAGGGCTCGAAGATCGCCACCGGGCCGAAGGAAGGCCACCTGAGCATTGTCTTCCACGGCAAGCCCGG
TACCGCCATGGCGGCGTTCGGCAAGCAGCTCTCGGAAGTCGACATTGCCGCCGTTGTCACCTACGAACGC
AACGCCTGGGGCAACAACAAGGGCGACATGGTCACGCCGAAGGACGTGCTGGCGCTGAAGCAGGCAGAAG
CCAAGTGA
>lcl|NC_021505.1_cds_WP_016497403.1_96 [gene=ctaD] [locus_tag=PP4_RS00470] [db_xref=GeneID:45521618] [protein=cytochrome c oxidase subunit I] [protein_id=WP_016497403.1] [location=102022..103611] [gbkey=CDS]
ATGAGCACAGTGATCGACGACCACGCCCACGGCCATGAGCACGCCCACGGCCCGGCCAAGGGCCTGATGC
GCTGGGTACTGACCACCAACCATAAAGACATCGGCACGATGTACCTGTGGTTCAGCTTCATCATGTTCCT
GCTTGGCGGCTCGTTCGCCATGGTGATCCGCGCCGAGCTGTTCCAGCCTGGCCTGCAGATCGTGGAGCCA
GCCTTCTTCAACCAGATGACCACCATGCACGGCCTGATCATGGTGTTTGGCGCGGTGATGCCGGCCTTCG
TCGGCCTGGCCAACTGGATGATCCCGTTGATGATCGGCGCGCCTGACATGGCCCTGCCGCGCATGAACAA
CTTCAGCTTCTGGCTGCTGCCGGCAGCCTTCCTGCTGTTGGTCTCGACCCTGTTCAGCCCGGGTGGCGGG
CCGAACTTCGGCTGGACCTTCTACGCCCCGCTGTCCACCACCTACGCCCCCGCCAGCGTCACCTTCTTCA
TCTTCGCCATCCACCTGATGGGTATCAGCTCGATCATGGGCGCGATCAACGTGATTGCCACCATCCTCAA
CCTGCGTGCGCCTGGCATGACCCTGATGAAGATGCCGCTGTTTGTCTGGACCTGGCTGATCACGGCCTTT
CTGCTGATTGCGGTGATGCCGGTGCTGGCCGGTGTGGTGACCATGATGCTGATGGACATTCACTTCGGCA
CCAGTTTCTTCAGCGCGGCCGGGGGCGGTGACCCGGTGCTGTTCCAGCACGTGTTCTGGTTCTTCGGCCA
CCCCGAGGTGTACATCATGATCCTGCCGGCCTTTGGTGCGGTCAGCTCGATCATCCCGGCGTTCTCGCGC
AAGCCGCTGTTCGGCTACACCTCGATGGTGTACGCCACCGGCGCAATTGCCTTTCTGTCGTTCATCGTCT
GGGCCCACCACATGTTCGTGGTCGGCATCCCGGTAGTCGGTGAGCTGTTCTTCATGTACGCCACCATGCT
GATTGCCGTGCCCACCGGGGTGAAGGTGTTCAATTGGGTCAGCACCATGTGGGAAGGCTCGCTCACCTTC
GAAACGCCGATGTTGTTCGCCATCGCCTTCGTCATCCTGTTTACCATCGGCGGCTTCTCCGGGCTGATGC
TGGCCATCGCCCCGGCGGACTTCCAGTACCACGACACCTACTTCGTGGTGGCGCACTTCCACTACGTGCT
GGTGCCCGGGGCAATCTTCGGCATCTTCGCCTCGGCGTACTACTGGCTGCCGAAATGGACCGGCCACATG
TACGACGAAACCCTTGGCAAGCTGCACTTCTGGCTGTCGTTCATCGGCATGAACATGGCCTTCTTCCCCA
TGCACTTCGTAGGGCTGGCCGGCATGCCGCGGCGCATCCCGGACTACAACCTGCAGTTCGCCGACTTCAA
CATGGTGTCGTCCATCGGCGCGTTCATGTTCGGCGCCACGCAGATCTTCTTCCTGTTCATCGTCATCAAG
TGCATCCGCGGCGGGGCGCCGGCACCGGCCAAGCCCTGGGATGGCGCCGAAGGCCTGGAGTGGTCGATCC
CCTCACCTGCGCCCTACCACACCTTCCAGACACCCCCGGAAGTGAAATAG
>lcl|NC_021505.1_cds_WP_016484257.1_97 [locus_tag=PP4_RS00475] [db_xref=GeneID:45521619] [protein=cytochrome c oxidase assembly protein] [protein_id=WP_016484257.1] [location=103622..104188] [gbkey=CDS]
ATGAACGGCCTGTCGCTGAAACGCCTGGTAACGCGCCTGCTGATGCTGACGGTGGTGATGTTCGCCTTCG
GCTTCGCTCTGGTGCCGATCTACGACGTGATGTGCAAGGCCTTCGGCATCAACGGCAAGACCGGAGGGCA
ATACGAGGGCAGCCAGGTCAGTGACCCGTCGCGTTCGGTGCGGGTGCAGTTCATGTCGACCAATGCCAGC
GACATGGTCTGGGACTTCTACTCCACGGCTGACCAACTGGAGGTCAACCCGGGGGCGGTGAACCAGATGA
TCTTCGTCGCGCACAACCCGACCGACCGACCCATGAGCGCGCAGGCGATACCCAGCATCACCCCGGCCGA
GGCCGCAGCGTACTTCCACAAGACCGAGTGCTTCTGCTTTACCCAGCAGGTGCTGCAGCCCGGCGAACGC
ATCGAGATGCCCGTGCGCTTCATCGTCGACCGCGACCTGCCGGCCAGCGTGAAGCACCTGACACTGGCCT
ACACCTTGTTCGACATCACCGCTCGCCACCCGCCGGTCGCGCATGTTGCGGCCCAGGACGTCCAGGGCGC
CCGTTAA
>lcl|NC_021505.1_cds_WP_016497404.1_98 [locus_tag=PP4_RS00480] [db_xref=GeneID:45521620] [protein=cytochrome c oxidase subunit 3] [protein_id=WP_016497404.1] [location=104205..105092] [gbkey=CDS]
ATGGCAAGTCATCAGCACTACTACGTACCGGCGCAGAGCAAGTGGCCGATCATTGCCACCATCGGCATGT
TCATCACGGTGTTCGGCCTGGGCACCTGGTTCAACGACATGAAGGCTGGCCACCCGGAATCGCACGGGCC
GCTGATCTTCTTCGTGGGTGCGTTGTTTCTGGCCTACATGCTGTTCGGCTGGTTTGGCGCAGTGGTCAAG
GAGAGCCGGGCCGGGTTGTACAGCCCGCAACTGGACCGCTCGTTCCGCTGGGGCATGAGCTGGTTCATCT
TTTCTGAAGTCATGTTCTTCCTGGCCTTCTTCGGTGCGCTGTTCTACGTGCGCGTCCTGGCAGGGCCGTG
GCTGGGTGGCGACGGGGCCAAGGGTGTTGCACACATGCTGTGGCCCACGTTCGAATTCACCTGGCCGCTG
CTGCACACGCCCGACCCGAAGCTGTTCCCGCCGCCCAAGGAAGTGATCGACCCGTGGCACCTGCCGCTGA
TCAACACCATCTTGCTGGTCAGTTCCAGTGTGACCATCACCATTGCCCACCACGCCCTGCGCCGTGATCA
CCGCGGGCCGCTGAAATTCTGGATGGCCCTGACCATCCTGCTGGGGCTCAGCTTCATTGCATTGCAAGCC
TTCGAGTATCACGAAGCCTATACCAAGCTCGGGCTGACGTTGGGGTCGGGGATCTATGGCGCGACGTTCT
TCATGCTCACCGGGTTCCACGGTGCCCACGTGACCTTGGGCACGATCATCCTGATCGTGATGTTCGTGCG
CATCTTGCGCGGGCATTTCAACCCCGAGAAACACTTCGGCTTCGAGGCAGCCAGCTGGTATTGGCACTTC
GTCGACGTGGTGTGGGTGGGGTTGTTCATCTTTGTGTATGTGCTGTAG
>lcl|NC_021505.1_cds_WP_016484259.1_99 [locus_tag=PP4_RS00485] [db_xref=GeneID:45521621] [protein=twin transmembrane helix small protein] [protein_id=WP_016484259.1] [location=complement(105204..105407)] [gbkey=CDS]
ATGCTCAAGGCCGCGATTGTCCTGATGCTGTTGGCCACGATTGCCAGCCTGTTCAGTGGCCTGGTGTTTC
TGGTCAAGGACGACGAAAACTCGACGCGTCTGCTGAAGGCTCTGACCGTGCGGGTGACCCTGGCGGCCCT
GACCATTGCCCTGGTCGCCTGGGGTTTGCTCAGCGGTCAGCTGGTTTCACACGCGCCCTTCTGA
>lcl|NC_021505.1_cds_WP_041167474.1_100 [locus_tag=PP4_RS00490] [db_xref=GeneID:45521622] [protein=SURF1 family protein] [protein_id=WP_041167474.1] [location=105459..106196] [gbkey=CDS]
GTGAGGCCGTTTCGCCCAGGCTGGGTACCGACCTTGGTGGTGCTTGCACTGCTGCCGGGGCTGGTTGCGC
TCGGCTGCTGGCAACTCGGCCGCGCCGAGGAGAAGCGCGCGCTGTTGGCCACCTATGCCGAGCGGCGCAT
CGAGGCGCCGATCACCACCGCCCAGCTCGCATCACGCGACGACAATGCGTTTCGCCGCGTGCACCTGTAC
GGCCGCTTCGACGCCGAGCACAGCGTATTGCTGGACAACCGCATGCGCGATGGCCAGGCCGGTGTCGAAC
TCCTGCAACCCTTCCATGACCAAGCCAGTGGCCAGTGGCTGCTGATCAACCGCGGCTGGCTGCCATGGCC
AGACCGCCGTGTGCCGGTGCATTTCGATACCCCTGCACACGCCTTGGCACTGGACGCTTCGGTGTATGTA
TCGCCGGGCAGCACGTTCCAGCTGCATCCCGACCCTGAAGGCGGCCAATGGCCGCACCTGCTCACTGCCG
TTGATGCCGCGCAGCTATGGCCGGCGCTGGGCCGTGAAGGCTTTGCCCATGAGTTGCGCCTGGAGCCCGG
CCCGGCGGCCTATCGCCTGGACTGGCCGGTTGTCGCCATGGGCCCGGAAAAACACCTGGGCTACGCCGTG
CAGTGGTTTGCCCTGGCGGGTGCACTGGTTCTGCTTTACCTCTATTTCGGCTGGCACCACAACAAGGAGA
AACGCCATGGCCACCGCCACTCCACTGGACGTGCCTGA
>lcl|NC_021505.1_cds_WP_016497406.1_101 [locus_tag=PP4_RS00495] [db_xref=GeneID:45521623] [protein=hypothetical protein] [protein_id=WP_016497406.1] [location=106165..106746] [gbkey=CDS]
ATGGCCACCGCCACTCCACTGGACGTGCCTGAACGTAGCAAACCCAGAGCCCGCGGGCGTTTGCAGCTTT
TGCTGATCCTGCTGGTAGTGCTCGGACCGATGATTTTGGCCACCAGCATGTACAAGCTGAAGTTCTGGGT
GCCGGAGGGCCGCAGCTACCACGGCGATATGATCGGCAACGGTGAGAGCCGCACTGATATCGGCGTGTCA
GGCGAGGACGAGCGTTGGCAATTGCTGGTCAGCGCCCCCGAAGCCTGTGCCGAGGACTGCCAGCGCCTGG
TGTACCTCGCCCGGCAGATCCAGGTGGGCCTGGGCCGCGACACCAGCCGTGCCAGCCATGCACTGGCCAC
CGCCCAGCCGCTGAGCGCCGACTACCAGGCGCTGCTGGGCCGCGAGTATCCGCAGCTGCAACGCTACCCG
CTGGATGCCCCGCGCTACTTGCAGAAGGTGGGCGAGCCTGGCCCGCAACTGTGGATCGTCGACCCCCACG
GCAACCTGGTGCTGCGTTACGACGGCAAGGCCAACGGCAAGCATGTGCTGGATGACCTGCGCCACCTGCT
CAAGCTGTCCAACATCGGCTAG
>lcl|NC_021505.1_cds_WP_016497407.1_102 [locus_tag=PP4_RS00500] [db_xref=GeneID:45521624] [protein=COX15/CtaA family protein] [protein_id=WP_016497407.1] [location=106756..107835] [gbkey=CDS]
ATGGCCAGACCTGGATTCCGCATTGCTGTGTTCGCCACCCTGTTGGCACTGCTGGTCGTCCTGCTGGGTG
CCTACACCCGCCTGACCCACGCCGGCCTCGGCTGCCCCGACTGGCCGGGTTGCTATGGCTTCATCAGCGT
GCCCAAGAGCGAGGCCCAGCTTGCCCATGCCGAGCTGCACTTCCCCGATCACCCGGTGGAAGAGGCCAAG
GGCTGGGCGGAAATGGTCCATCGCTATTTCGCCGGTACCTTGGCCATGGTGATTGCCCTGCTCGCCTTCC
AGGCGCTGCGTCGGCATGCCCGCGATGGCCAGCCTTACCGCCTGCCGGTGCTGTTGCTGGGTGTGGTGCT
GGCCCAGGCGGCTTTCGGCATGTGGACGGTCACCCTGAAGCTGTGGCCGCAGGTGGTCACGGCGCATTTG
CTGGGCGGCTTCACCACCCTGAGCTTGCTATTCCTGTTGTCACTGCGTCTATCCCGGGCCTTTGCGCCCT
TGCCGAAACTGCCACTGAGCCTGCGGCGGATCGCTGCGCTGGCGCTGTTGGTGGTGGTCGGCCAGATCGC
CCTGGGCGGCTGGGTCAGTGCCAACTATGCAGCGGTCGCCTGCATTGACCTGCCGACCTGTCACGGCCAG
TGGTGGCCAGCGGCGGACTTCAGCAATGGCTTCCACCTGACCCAGCACGTCGGCCCCAATTACCTGGGCG
GGCAACTGGACAGTGATGCCCGCACGGCCATCCACATCAGCCACCGCCTGGGCGCGCTACTGGTCACCTG
CGTGCTGCTGATGCTCAGTTGGAAGCTGTACCGCTGTGGCCTCCCCGGTCTGGCGCGGCTGGTGCTGCTG
GCGCTGGCCCTGCAAGTGGGCCTGGGCATCAGCAACGTGGTATTCCACCTGCCGCTGGCGGTAGCGGTTG
CGCACAATGCCGGCGGGGCGCTGTTGCTGTTGAGCATGGTGCTGGTGAACTACCGCATTCGAGTGGTCGA
CAAGGTTCGCGTGGGTGTCGGCCAAGGTTGGCGCCTGCGTCCGGTGGCCGGCGTGGGCATTTCCCATCAC
ATGAGGAACGACTCGTGGCGACGCTTCTGA
>lcl|NC_021505.1_cds_WP_016497408.1_103 [locus_tag=PP4_RS00505] [db_xref=GeneID:45521625] [protein=protoheme IX farnesyltransferase] [protein_id=WP_016497408.1] [location=107820..108713] [gbkey=CDS]
GTGGCGACGCTTCTGAGCGCACGACGGGCCAACTGGCGCGATTACCTGGAGCTGACCAAGCCCAAGGTGG
TGGTACTGATGCTGATCACTTCGCTGGCCGGCATGTTCCTGGCCACACGGGCGGGGGTCGGCTGGAGCGT
GCTGCTGTTCGGCAACCTGGGCATCGGCCTGTGCGCTGGCGCTGCGGCGGTGGTGAACCATGTGGTGGAC
CGGCGCATCGATGCGCTGATGGCCCGCACCCACAAGCGGCCGCTGGCCCAAGGCCGGGTCGAGCCGCTAC
CGGCCTTGCTGTTTGCACTGGCGTTGGCGCTGCTGGGCATGGCCCTGCTGCTGGCGTTCACCAACGCCCT
CACCGCCTGGCTGACCCTGGCTTCGCTGCTGGGTTATGCGGTGCTCTACACCGGCTTTCTCAAGCGTGCC
ACGCCACAGAACATCGTCATCGGCGGCCTGGCCGGCGCCGCCCCGCCGTTGCTCGGCTGGGTGGCGGTAA
GCGGCCATGTCAGCGCCGAACCTTTGCTGCTGGTGCTGATCATTTTCGCCTGGACCCCGCCGCACTTCTG
GGCGCTGGCCATCCACCGCAAGGAAGAGTACGCCAAGGCCGATATCCCGATGCTGCCGGTGACCCATGGC
GAGCGCTACACCAAGCTGCATATTTTGCTGTACACCCTGATTCTGCTGGCGGTGAGCCTGCTGCCCTATG
CCATCCACATGAGCGGCCCACTGTACCTGGCTTGTGCCCTGGCCTTGGGGCTGCGCTTCCTGCAATGGGC
CTGGGTGTTGTACCGTGGCAGCCGGCCGCACGCGGCGATCGGCACCTTCAAGTACTCTATCGGCTACCTG
TTCGCGCTGTTCATCGCGTTGCTCCTCGACCACTACCTGTTGCTGAACCTATGA
>lcl|NC_021505.1_cds_WP_016497409.1_104 [locus_tag=PP4_RS00510] [db_xref=GeneID:45521626] [protein=SCO family protein] [protein_id=WP_016497409.1] [location=108710..109342] [gbkey=CDS]
ATGACCCGAACCCAGAAAACCGTCTTCATCCTCGTCGCCCTGGTCGCGTTGATCCTGGGCCTTACCGTCA
ACAAGGTGCTCAATGGCCGCGACCAGCCCAACCCCGCCGAGCTGATCGACGCCGGCATTATCCTGCTGCC
GCAGAGCCGCACCGTGGCTGACGTGACCATGACCAACCAGGACGGGCAGCCGGTACAGCTGGATGACCTG
AAAGGCAAATGGTCGCTGTTGTTCTTCGGCTACACCTACTGCCCGGACATCTGCCCGACCACCCTGGCCC
AGTTGCGCCAGGTGAAGAGCGAGCTGCCCAAGGAAGCCGTCGACCGGCTGCAGGTGGTGTTGGTGAGTGT
GGACCCGAACCGCGATACGCCGAACCAGCTGAAGCAGTACCTGGGCTATTTCGACAAGGACTTTGTCGGG
GTGGCGGGGTCGATCGAAGATACCCAGAAGCTGGCCAATACCTTGAGCATTCCGTTCATTCCGGCGGATA
CGAGCAAACCGGGGTATACCGTGGATCACAGCGGCAACCTGGCGGTAGTCGGGCCTGATGGGCGTCAGCG
CGGGTTCATTCGTGCGCCGTTCAACAACCAGAAGCTGGTGGCGCAGTTGCCCGGGCTTGTGAAGCGGGAT
TGA
>lcl|NC_021505.1_cds_WP_016497410.1_105 [locus_tag=PP4_RS00515] [db_xref=GeneID:45521627] [protein=MetQ/NlpA family ABC transporter substrate-binding protein] [protein_id=WP_016497410.1] [location=complement(109465..110235)] [gbkey=CDS]
ATGAAGAAGCTGCTTGCTGTCGCTGCCGCTGTTGCGGCCTTCTCGGCCCACGCCGATACCCTGACCGTTG
CCGCCACCCCGGTGCCGCACGCCGAAATCCTCAACTTCGTCAAACCGCAGTTGGCCAAAGAAGGCGTGGA
GCTGAAGGTCAAGGAATTCACCGACTATATCCAGCCGAACGTACAGGTTGCCGAAAAGCGCCTGGACGCC
AACTTCTTCCAGCACCAGCCGTACCTGGATGAGTTCAACAAGGCCAAGGGCACCAACTTGGTCAGCGTGG
CCGGCGTGCACATCGAGCCGCTGGGCGTGTATTCCACCAAGATCAAGAAGCTGGACGAGCTGTCCTCCGG
CGCCACCGTGGTCATCCCCAACGACGCCACCAACGGCGGCCGCGCCCTGCTGCTGCTGGACAAGGCAGGC
GTGATCAAGCTCAAGGACAACAAGAACATCCTGTCCACCGTGAAGGATGTTGCCGAGAACCCGAAAAACG
TGAAGTTCCGTGAGCTGGAAGCCGCCACCATCCCGCGCGTGCTGACCCAGGTCGATGCTGCCCTGATCAA
CACCAACTACGCGCTGGAAGCCAAGCTGAACCCGGAAAAAGACGCGCTGGCCATCGAAGGCAGCGACTCG
CCTTACGTGAACATCCTGGTTGCCCGCCCGGACAACAAGGATTCGGAAGACATGAAGAAACTGGCGGCTG
CACTGCACTCGCCAGAGGTGAAGCAGTTCATCATCGAGAAGTACAAAGGCGCTGTGGTTCCGGCATTTTA
A
>lcl|NC_021505.1_cds_WP_012269918.1_106 [locus_tag=PP4_RS00520] [db_xref=GeneID:45521628] [protein=ABC transporter permease] [protein_id=WP_012269918.1] [location=complement(110300..110971)] [gbkey=CDS]
ATGGACGCCCTGAATTTCTTTGCCAACGTCGACTGGGCCGAAATCTGGCTGGCCACCATCGACACCATGA
TCATGCTGTTCGGCTCGCTGTTCTTCACCGTGCTGCTGGGCCTGCCACTGGGTGTGCTGCTGTTCCTCTG
CGGGCCAAAGCAGATGTTCGAGCAGAAGGGCGTGTACGCGTTGCTGTCGCTGGTGGTCAACATCCTGCGT
TCGCTGCCGTTCATCATCCTGCTGATCGTGATGATCCCGTTCACCGTACTGATCACCGGCACCTCGCTGG
GCGTTGCCGGCGCCATCCCGCCGCTGGTGGTGGGTGCCACGCCGTTCTTCGCCCGCCTGGTGGAAACCGC
CCTGCGTGAAGTGGACCGCGGCATCATCGAGGCTACCCAGTCGATGGGCGCCACCACCCGCCAGATCATC
ACCAGTGCGCTGCTGCCAGAGGCCCGTCCGGGTATCTTCGCGGCCATTACCGTAACCGCCATCACCCTGG
TTTCGTACACCGCCATGGCCGGTGTGGTGGGCGCCGGTGGTCTGGGCGACCTGGCTATCCGCTTCGGTTA
CCAGCGCTTCCAGACCGATGTGATGGTAGTGACCGTGGTACTGCTGCTGGTACTGGTTCAAGTACTGCAG
AGCGTGGGCGACAAACTGGTCGTGCATTTTTCCCGTAAGTAA
>lcl|NC_021505.1_cds_WP_016497411.1_107 [locus_tag=PP4_RS00525] [db_xref=GeneID:45521629] [protein=methionine ABC transporter ATP-binding protein] [protein_id=WP_016497411.1] [location=complement(110971..111978)] [gbkey=CDS]
GTGATCGAGTTCCAACAGGTACATAAGACCTACCGCGTTGCCGGTAGGGAAATCCCCGCACTGAATCCGA
CCAGCCTGACCATCGAAGATGGCCAGGTGTTCGGCCTGATCGGCCATTCCGGCGCCGGCAAAAGCACCAT
GCTGCGCCTGATCAACCGCCTGGAAGAACCCTCCGGCGGCAAGATCATCGTCGACGGCGAAGACGTCACC
GCGTTCAACGCCAGCCAGCTCCGCGGCTTCCGTCAGCAGGTCGGGATGATTTTCCAGCACTTCAACCTGC
TGGCCTCCAAGACCGTCGCCGACAACGTGGCCCTGCCACTGACCCTGGCCGGCGAGCTGTCGCGCAGCGA
AATCGACAAGCGCGTCACCGAGCTACTGGCCCGTGTCGGCCTGCAAGACCACGCCAAAAAGTACCCGGCG
CAGTTGTCCGGCGGCCAAAAGCAGCGCGTCGGCATCGCCCGCGCCCTGTCCACCAACCCGAAGATCCTGC
TGTGCGACGAGGCCACCAGTGCCCTCGACCCGCAAACCACGGCCTCGGTCCTGCAACTGCTGGCCGAAAT
CAACCGTGAGCTGAAGCTGACCATCGTGCTGATCACCCATGAAATGGACGTGATCCGCCGTGTCTGCGAC
TGTGTGGCGGTGATGGACGCCGGCCAGATCGTCGAACAAGGCTCGGTGGCCGATGTGTTCCTGCACCCAC
AGCACCCCACCACCAAGCGCTTTGTCCAGGAAGACGAGCAGGTCGACGAAGGCGAGCAGCGCGACGACTT
TGCCCACGTACCTGGCCGCATCGTGCGCCTGACCTTCCAGGGCGACGCCACGTACGCGCCGCTGCTGGGC
ACCGTGGCCCGCGAAACCGGTGTGGACTACAGCATCCTCGCCGGGCGTATCGACCGCATCAAGGATGTCC
CCTATGGCCAGCTCACCCTCGCCCTGATCGGCGGTGACATGGAAGCGGCCTTCGCCCGCTTCAAGGCAGC
TGACGTACATATGGAGGTACTGCGTTGA
>lcl|NC_021505.1_cds_WP_016497412.1_108 [gene=katE] [locus_tag=PP4_RS00530] [db_xref=GeneID:45521630] [protein=catalase HPII] [protein_id=WP_016497412.1] [location=112206..114350] [gbkey=CDS]
ATGCCCAGCAAGAAAACGGACGCGCCCAAGCAGGGTGAAGCCGCCGGCACCCAGACCCCTGACCGGGCCA
ATACCAATGCCAAGCTGCAGAGCCTGGAGGCCGACCGCAGCGATGCGACCGGGCATGCGCTGCGCACAAA
TCAAGGCGTACGCATCGCTGACAACCAGAACACCTTGAAGGCAGGTGATCGCGGGCCTTCGCTGCTTGAA
GACTTCATCATGCGCGAGAAGATCACCCACTTTGACCATGAGCGGATCCCCGAGCGCATCGTGCACGCCC
GCGGTACCGGGGCCCACGGGTTCTTCCAGAGCTATGGCAACCACGCGGAGCTGACCAAGGCCGGCTTCCT
GCAGGACCCGGAAAAGATCACCCCGGTTTTCGTGCGCTTTTCCACGGTGCAGGGCCCACGCGGTTCTGGC
GACACGGTGCGCGATGTGCGGGGCTTTGCCGTCAAGTTTTACACCGACGAAGGCAATTTCGACCTGGTCG
GCAACAACATGCCAGTGTTTTTCATCCAGGATGCCATCAAGTTTCCCGATTTTGTCCACGCGGTAAAGCC
AGAGCCACACAACGAGATACCTACCGGCGGCTCGGCGCATGACACCTTCTGGGATTTTGTCTCGCTGGTG
CCGGAGTCGGCCCACATGGTCATGTGGGCCATGTCTGATCGCGCCATCCCGCGCAGCCTGCGAATGATGG
AGGGCTTTGGCGTGCACACCTTCCGCCTGATCAATGCCGAAGGTGTGGCCAGCTTCGTCAAGTTTCACTG
GAAGCCGAGCCAGGGCGTGCATTCGCTGCTGTGGGACGAAGCCCAGAAACTGGCGGGCAAGGACACCGAC
TTCCAGCGCCGTGACCTGTGGGAAGCCATTGAAACCGGCGACTACCCGGAATGGGAACTGGGCGTGCAGA
TTGTGCCGGAGGCTGACGAACACAAATTCGACTTCGACCTGCTGGACCCGACCAAGATCATTCCCGAAGA
ACTGGTACCCGTCACCCCGCTGGGCAAGATGGTGCTGAACCGCAACCCGGACAACTTCTTCGCCGAGGTC
GAGCAGGTTGCCTTCTGCCCTGGCCATATCGTGCCGGGTATCGACTTCACCAATGACCCCCTCCTGCAGG
GCCGGCTGTTCTCCTATACCGACACGCAACTGAGCCGGCTGGGCGGGCCGAACTTCCACCAGATCCCGAT
CAACCGCCCTGTGGCCCCCAACCACAACAACCAGCGCGACGCTTTGCACCAGCACACCGTGCACAGGGGC
CGTGCCTCGTATGAGCCGAACTCCATCGACGGCGGCTGGCCGAAGGAAACGCCACCCGCAGCACAGGATG
GCGGCTTCGAGAGCTTCCAGGAGCGCATCGATGCGCACAAGATTCGCCAGCGCAGCGATTCGTTCGGCGA
CCATTTCTCGCAAGCGCGGTTGTTCTTCCAGAGCATGAGCCCGACAGAGCAACAGCACATCATCAAGGCC
TACAGCTTCGAGCTGGGCAAGGTCGAGCGCGAGGCCATTCGTGCCCGTGAGGTGAACGAAATCCTGGCCA
ACATCGATCTGAAGCTGGCGGCTGCGGTAGCCGCCAACCTGGGGTTGCCGGCACCCAAGGCGGGCACCGT
TCAGGTGAAAGGCAGCAAGCTTGCCGAGTCCCCGGCATTGAGCCAGATGAACCACCCAGGGGTTGTGGGC
ATCAAGGGGCGCAAGATAGCTGTGCTGCTGGCCGATGGCGTGGATGCCGGCAGTGTCGACCGGTTGGTCA
AGGCGCTTGAGGCCCACAGCGCGCGCATCATGCTGCTTGGGCCCACCTCGGCACCGGTCAAGGCTGCCGG
CGGCAAGGCACTGCCCGTGGATGCCTCGATGGAGGGCATGCCTTCGATCATGTTCGACGGGGTGCTGGTA
CCGGCCGGGAAGGCCGCGCTGGATGCGCTGGGGGCGAGTGGCCTGGCCAAGCACTTCCTGCTCGAAGCCT
ACAAGCACCTGAAGGCGATCGGCTTTGCCAAGGAGGGCAAGGTGCTGGTGGACGCGCTGGGCCTGAAGGA
GGACAAGGGGCTGTTGCTGGGCGATGATCAGAAGACGCTGGACGCTTTCGTCAAAGCGGTCGAGGGGCAC
CGGGTGTGGGAGCGTGAAGCTGCTGCAGAGGCTGTACCAGCCTAA
>lcl|NC_021505.1_cds_WP_016497413.1_109 [locus_tag=PP4_RS00535] [db_xref=GeneID:45521631] [protein=hypothetical protein] [protein_id=WP_016497413.1] [location=complement(114461..115168)] [gbkey=CDS]
ATGAAGCCGTTCGCCTCCCGTTATCTGCTTGTTGCCGCGTTTTCCCTGCTCCTGGCTGCCTGTTCCAGCG
CGCCGGTCGAACAGGCCCCCGCACCTGCCCAAGCCGATGCCTGGCAGCAGTTGCAACAAAACATCGCCAG
CAACGAGCTGGCCACCGCCGAAGACCAACTGGCAGCCCTGCAAGCGCAGTCGCCTGACGACGCGCGCCTG
GAGCAATACCAGCGTCAGTTGGCCGAAGCCTACCTGCAACGCAGCCAGATCGTCCTGCAAAAGGGTGATG
TGAATGCGGCCGCTACCGCCCTGGCCCGTGCCCGGGCACTGATGCCGCAAGCCCCGGCAGTGACCGGTGG
CGATCCCCTGTCCCAGGCACGCAAGGCCGAGCTGGAGAAGGCAGAGGCTGCCTTGAAAGCCGCCGAAGCC
AAGCCCACGGCACGCATCATCGACCCGACTGCGCCAAGCACGGTGGTTGCCTTGAAGACCACTGACAGCC
GCGCCATGCGCCGCCAGCTCGATGACATTGCCGCCGATGTGGTGAGCTATGACTGCGAAGTGGTGTTCCA
GGTGCCGCGCACAGACGATGCGCCGTGGCTGAAGACCTTGCTGGAGAAGCGCGTGCGCAAGATCGACAGT
GGGTTCCAGCTCAAGCAGAAGCATGAAATTCAACGCTCGCTGCCGGCGCAGGTGGTTCTGGTACCGCATC
AGCGCTGA
>lcl|NC_021505.1_cds_WP_016497414.1_110 [gene=znuB] [locus_tag=PP4_RS00540] [db_xref=GeneID:45521632] [protein=zinc ABC transporter permease subunit ZnuB] [protein_id=WP_016497414.1] [location=complement(115296..116078)] [gbkey=CDS]
ATGGCTGATTTTCTTCTCTACGCCTTGCTTGCCGGCTTGTCCCTGGCGCTGGTTGCCGGCCCGCTGGGTT
CCTTCGTGGTATGGCGGCGCATGGCCTATTTTGGCGACACCCTGTCCCATGCCGCTTTGCTCGGTGTGGC
CATGGGCTTTGCCCTGGACGTCAGCCCGGCACTGGCAGTGACCATCGGCTGCCTGCTACTGGCGATTTTG
CTGGTGACCTTGCAGCAACGCCAACCGCTGGCCTCCGATACCCTGCTCGGCATTCTCGCCCCCAGCACGC
TGTCGCTGGGCCTGGTGGTACTGAGCTTCATGCACGATGTGCGCATCGACCTGATGGCCTACCTGTTCGG
TGACCTGCTGGCCATCAGCACCACCGACCTGGCCTGGATCCTCGGCGGCAGTGCGCTGGTGCTGGTGCTG
CTTGCCGCGCTGTGGCGGCCGCTGCTGGCAGTCACCGTGCACGAAGAACTGGCCACGGTCGAAGGCCTGC
CCGTTGCCGGCCTGCGCCTGGCACTGATGCTGCTGATTGCGGTGGTGATTGCGGTGGCCATGAAGATCGT
CGGTGTGCTGCTGATCACCTCGCTGCTGATCATCCCCGCGGCTGCGGCGCAGCGTCACGCCCGCTCCCCC
GAGCAGATGGCCGTGGGCGCCAGCCTGCTGGGCGTCACCGCGGTCTGCTGTGGCCTGGCCATGTCGTGGT
TCAAGGATACCCCCGCCGGCCCGTCGATCGTGGTTTGCGCGGCGGTGCTATTCTTGCTGAGCCTGGCCCT
GCCAAAACGCTGA
>lcl|NC_021505.1_cds_WP_012269923.1_111 [gene=znuC] [locus_tag=PP4_RS00545] [db_xref=GeneID:45521633] [protein=zinc ABC transporter ATP-binding protein ZnuC] [protein_id=WP_012269923.1] [location=complement(116071..116844)] [gbkey=CDS]
ATGAGCGATGCCCTGATCCGCCTGGAGCAGGTCGGCGTCACCTTTGGCGGCGAGGCGGTGCTCGACAGCA
TCGACCTGTCGGTCGCACCCGGCCAGATCGTCACCCTGATCGGCCCCAACGGGGCGGGCAAGACCACCTT
GGTGCGCGCCGTACTCGGGTTGCTCAAGCCGCACCGTGGCAAAGTATGGCGCAAGCCGAAGCTGCGCATT
GGCTACATGCCGCAAAAGATTCAGGTCGATGCCACGCTGCCGCTGTCGGTGCTGCGCTTCCTGCGCCTGG
TGCCCGGCGTAGACCGCGCCGCAGCCTTGTCGGCGCTGCAGGAAGTGGGCGCCGAACAGGTCATCGACAG
CCCGATCCAGACCATTTCCGGCGGCGAGATGCAACGCGTGCTGCTGGCCCGCGCCCTGCTGCGCGAACCC
CAGTTGCTGGTGCTCGACGAGCCGGTGCAGGGTGTGGACGTGGTCGGCCAGACCGAGCTGTACAACCTCA
TCACCCGCCTGCGCGACCGCCATGGCTGCGGCGTGCTGATGGTGTCCCACGACCTGCACTTGGTGATGAG
CGCCACCGACCAGGTGGTGTGCCTGAACCGTCACGTGTGCTGCTCGGGCCACCCCGAGCAAGTCAGCGGC
GACCCGGCGTTCGTCGAACTGTTCGGCCAGACCGCACCTAGCCTGGCCATTTACCACCACCACCACGACC
ACAGCCACGACCTGCACGGCTCGGTGGTCGCCCCTGGCACCCATGTTCACGGAGAGCACTGCAAGCATGG
CTGA
>lcl|NC_021505.1_cds_WP_016497415.1_112 [locus_tag=PP4_RS00550] [db_xref=GeneID:45521634] [protein=transcriptional repressor] [protein_id=WP_016497415.1] [location=complement(116841..117326)] [gbkey=CDS]
ATGTCCATCACGCCGCTGGCCAACCGTCCTCACGATCATTCCCATTGCGTACACAGCGCACTGGCTGAAG
CCGACGCCTTGTGCACCCGCCAGGGCCTGCGCCTGACCGCGCTGCGCCGCCGTGTGCTGGAGCTGGTGTG
GCAAAGCCACAAGCCGCTGGGCGCCTACGACATCCTCGCCGTGCTCAGCGAGCAGGACGGCCGCCGCGCC
GCGCCGCCCACGGTATACCGCGCGCTGGACTTCCTGCTGGAAAACGGCCTGGTGCACCGCATCGCCTCGC
TCAACGCCTTCATCGGCTGCAGCCACCCCGAACACGTGCACCAAGGCCAGTTCCTGATTTGCCGGGCCTG
CCATGTGGCCATCGAGCTGGAGCAGAGCAGTATCAGCGACGCCATCATCAACAGCGCCAAAGACGTGGGC
TTCACTGTCGAGACCCAGACCGTGGAAGTGGTCGGCCTGTGCGGCAGCTGCCGGAGCGCGGCATGA
>lcl|NC_021505.1_cds_WP_016497416.1_113 [locus_tag=PP4_RS00555] [db_xref=GeneID:45521635] [protein=zinc ABC transporter substrate-binding protein] [protein_id=WP_016497416.1] [location=117345..118301] [gbkey=CDS]
ATGGAGACGTTATTATGTTACCTGTTTCTGACGACTCGAGTATCCACCGTGTCCCGATTCCTAGCTCTGT
TTGTCGCTTTCATCGCATTTTCTGCCCAGGCCGATGTGCGTGTGCTCACCAGTATCAAGCCCCTGCAGCA
GATTGCCGCTGCCGTGCAGGATGGCGTTGGCAGCCCTGACGTGTTGCTGCCGCCAGGCGCTTCGCCGCAC
CACTATGCCTTGCGCCCGTCCGATGTGCGCCGCGTAGGTGATGCCGACCTGCTGTACTGGATCGGCCCGG
ACATGGAGAGCTTCCTGCCGCGGGTGCTGGGCAGCCGTAGCAAGCCTACGGTGGCCGTGCAGTCGCTGAC
GGGCATGAAGCTGCGCCATTTTGGCGAGGACAGCCATTCCCATGAGGAAGAAGACCACGACGACCATGAC
CACGATCACCGTCCAGGCAGCCTGGATGCACATTTGTGGTTATCGTCGGTCAACGCGCGAGTAATCGCGG
CCAAAATGGCGGCTGACCTGGCACAGGTCGACCCTGCCAACGCAGCTCGCTACCAGAGCAACCTGAAGGC
CTTCGATGAGCGGCTGGATGCACTGGATGGGCGTATCAAGGCGCGGGTGGAGGGTATTGCCGACAGGCCG
TACTTCGTGTTTCACGAAGCGTTCGATTACTTCGAGGCTGAATATGGCTTGAAGCACACCGGCGTGTTCA
GCGTGGCGTCCGAGGTGCAGCCTGGGGCGCAACATGTGGCAGCCATGCGCAAGCGCCTGCAGGAAGTGGG
CAAGACGTGCGTGTTCAGCGAACCGCCACTGCGACCGCGCCTGGCCGAGACCCTGACTGCCGGGCTGCCG
GTGCGCCTGGCCGAGCTGGATGCACTGGGTGGCACCGACCCGGTGGATGGCAAAGGGTATGAGCGCTTGC
TTGAGAAGCTGGGTGGTGATCTGGCTGGTTGCCTGGAACAGCTGTAA
>lcl|NC_021505.1_cds_WP_016497417.1_114 [locus_tag=PP4_RS00560] [db_xref=GeneID:45521636] [protein=homoserine kinase] [protein_id=WP_016497417.1] [location=complement(118475..119425)] [gbkey=CDS]
ATGTCAGTCTTCACCCCCGTGACCCGGCCTGAGCTGGAAACCTTTCTGGCGCCGTACGAGCTGGGCCGTC
TGCTCGACTTCCAGGGCATTGCCGCCGGCACCGAGAACAGCAATTTCTTCGTCAGCCTCGAACAGGGGGA
GTTCGTCCTGACGCTGATCGAGCGCGGGCCCAGCGAGGACATGCCGTTCTTCATCGAACTGCTCGACACC
CTGCACGACGCCGACATGCCGGTGCCCTATGCCATTCGTGACCGCGACGGCAATGGCCTGCGCGAGTTGT
GCGGCAAGCCGGCACTGCTGCAGCCACGGCTGTCGGGCAAGCACATCAAGGCGCCGAACAACCAACACTG
CGCCCAGGTCGGCGAGCTGCTGGCACACATTCACCTGGCCACCCGCGAGCACATCATCGAGCGCCGCACC
GACCGTGGCCTGGACTGGATGCTGGCCTCGGGTGCCGAGCTGTTGCCGCGCCTGACTGCCGAACAGGCCG
CATTGCTGCAGCCGGCGCTGGATGAAATCACCGCGCACAAGGCGCAGATCCTTGCGTTGCCACGGGCCAA
CCTGCATGCCGACCTGTTCCGCGACAACGTGATGTTCGAAGGCACCCACCTGACCGGCGTGATCGACTTC
TACAACGCCTGCTCCGGGCCGATGCTGTATGACATCGCCATCACCGTGAACGACTGGTGCCTGGATGAGA
AGGGCGCGGTGGATGTACCGCGTGCCCAGGCATTGCTGGCGGCCTATGCGGCGCTGAGGCCGTTCACGGC
GGCCGAAGCCGGGCTGTGGCCGGAAATGTTGCGGGTAGGTTGCGTGCGCTTCTGGCTGTCGCGCCTGATC
GCAGCCGAATCGTTTGCCGGGATGGATGTGATGATCCACGACCCGAGCGAGTTCGAAGTGCGCCTGGCCC
AGCGCCAGCAAGTGGCCTTGCACCTGCCGTTCGCCCTTTAG
>lcl|NC_021505.1_cds_WP_003252997.1_115 [locus_tag=PP4_RS00565] [db_xref=GeneID:45521637] [protein=DUF2782 domain-containing protein] [protein_id=WP_003252997.1] [location=complement(119495..119782)] [gbkey=CDS]
ATGCGTACACTCAATCGCCTGTTACTGCTCGGCCTGTTGGCAACCACGCCAGTCGTCACCCTGGCGGCGG
ACGACGCCCCCTCGGCCGATCCCGAGGTGACCATTCGCACGGAAGGCGACAAAACCATCCAGGAGTACCG
GCAGAACGGCTTCCTGTATGCGATCAAGATCACGCCGAAAAACGGCAAGCCTTATTTTCTGGTACGCGCT
GATGGCACTGATGCCAATTTCATTCGATCCGACCAGCCGGACATGCTGATTCCGTCCTGGAAGATCTTCG
AGTGGTAA
>lcl|NC_021505.1_cds_WP_016497418.1_116 [gene=polA] [locus_tag=PP4_RS00570] [db_xref=GeneID:45521638] [protein=DNA polymerase I] [protein_id=WP_016497418.1] [location=119858..122605] [gbkey=CDS]
ATGAGCCAAGCCCCCCTCGTCCTGGTGGACGGTTCCTCCTACCTGTACCGCGCCTTCCACGCGCTGCCGC
CGCTGACCACGTCCAAGGGCATGCCGACCGGTGCGGTGAAGGGTGTGCTGAACATGCTCAAGAGCCTGCG
CAAGCAGTACCCGGACAGCCTGTTCGCGGTGGTGTTCGACGCCAAGGGCGGCACATTCCGTGATGCCATG
TTCGCAGAGTACAAGGCCAACCGCCCAAGCATGCCTGACGACCTGCGGGTGCAGGTCGAGCCGCTGCACG
CCAGCGTGAGGGCACTTGGCTACCCGCTGTTGTGCGTTGAGGGTGTCGAAGCCGACGACGTGATCGGCAC
CCTGGCGCGCAGCAGCGCCGCCCAGGGCCGCCCGGTGATCATCTCGACCGGCGACAAGGACATGGCCCAG
CTGGTGGACGGGCACATTACCCTGGTCAACACCATGACCGGTAGCGTGCTGGACGTGGCTGGCGTGCACG
AGAAATTTGGCGTCGGCCCGGAACATATCATCGACTTCCTGGCCCTGATGGGTGACAAGGTCGACAACAT
CCCAGGCGTACCCGGCGTTGGCGAAAAAACCGCGGTGGGCCTGCTGACCGGTATCGGCGGTGGCCTCAGC
GACCTTTACGCCAACCTGGACAAGGTGCCGGCGCTGGCCATTCGCGGCGCCAAGACCTTGCCGGCCAAGC
TGGAGGAGCACCGCGATGCGGCGTTCCTTTCCTACGAACTGGCCACCATCAAGGTCGATGTGCCGCTGGA
TGTCGAGGTCGAGGCACTGGTGTGTGGCGAGCCCGACCGCGATGCGCTGTTGGCGCTGTACACCGAGATG
GAGTTCAAGAGCTGGGTTGCCGAGGTGCAGCGCGACGCGGCAAGGGCTGGTACTGAGGTTGCGCCGGTCG
CAGAGCCGACGGCCAAGGTCGAGCCGCAGTACGAAACCGTTCTGGACCAGGCCCGTTTCGACGCATGGCT
GGAAAAGCTGCGCCAGGCGCCGCTGTTTGCCTTTGATACCGAAACAACCGGCCTGGATGCCCAGAAGGCG
CAGCTGGTTGGCCTGTCTTTCGCTGTCGCGCCCCATGAGGCGGCTTATGTGCCCTTGGCGCACGACTATG
AAGGTGCGCCGGCCCAGTTGGACCGCGAGGCTGTATTGCTGGCGCTGAAACCGCTGCTGGAAGACCCGGC
CAAGGCCAAGGTCGGGCAGAACGCCAAGTACGACATCAATATCCTCGCCAACGGTTCGCCCGCCATCGAA
ATGCGCGGCGTGGCCTACGACACCATGCTCGAGTCGTATGTGCTGAATTCCACCGCTACCCGTCACGACA
TGGACAGCCTGGCGCAAAAGTACCTCGACCACACCACCATTGCCTTCGAGGACATCGCCGGCAAAGGCGC
CAAGCAGCTCACCTTCAACCAGATCCACCTGGACAAGGCCGGCCCTTACGCTGCCGAAGACGCCGACATC
ACCCTGCGCTTGCACCAGGCGCTACAGACGCGCCTGGCGCAGACGCCGGGCGTGCTGCCGGTGCTGATGG
ACATCGAAATGCCGCTGGTGCCGGTGCTGGCCAAGATCGAGCGTCAAGGTGCGCTGGTCGATGCCGCACT
GCTTCACGTACAGAGCGGTGAGCTGGGCGTGAAGATGGCCGAGCTGGAGCTGCGGGCCTACGAGCTGGCC
GGTGAAGAATTCAACCTCGGCTCGCCCAAGCAGCTGGGTTCGATCCTTTACGACAAGCTGGGCATGCCGG
TGCTGAGCAAGACCGCCAAGGGCCAGCCATCCACCGCCGAAGCCGTACTCGATGAACTGGCCTTGCTCGG
CTACCCACTGCCTGAGGTACTGATGCAGTACCGCAGCCTGAGCAAGCTCAAGAGCACCTACACCGACAAG
CTGCCGGGCCAGATCAACCCGCGCACCGGGCGAATCCACACCTCCTATCAGCAGGCAGTGGCAGCGACCG
GCCGGTTGTCGTCGAGCGACCCGAACCTGCAGAACATCCCGATCCGTACCGCCGAGGGCCGGCGTATCCG
CCAGGCGTTCATTGCCAGCCCGGGCTACAAACTGCTGGCGGCGGACTACTCGCAGATCGAGCTGCGCATC
ATGGCCCACCTGGCCAAGGACGAAGGCCTGCTGCACGCCTTCCGCAACGACCTCGACGTGCACCGGGCAA
CGGCGGCGGAAGTGTTCGGTGTTGCCCTGGAAGACGTCACCACCGACCAGCGTCGCAAGGCCAAAGCCAT
CAACTTCGGCCTGATCTACGGGATGAGCGCCTTTGGCCTGGCCAAGCAGATCGGCGTCGACCGCAAGCAG
TCGCAGGACTACATCGACCGTTACTTCGCCCGCTACCCGGGCGTGCTGGCCTACATGGAGCGCACCCGTG
CGCAGGCCGCCGAGCAAGGCTTTGTCGAAACCCTGTTCGGCCGCCGCCTGTACCTGCCAGACATCAACGC
CAAGAACCCGGCCCTGCGCAAAGGCGCCGAGCGTACGGCGATCAACGCGCCGATGCAGGGCACCGCAGCC
GACATCATCAAGCGGGCCATGGTCAATGTGGATAACTGGCTGAGCGAGAGCGGGCTGGATGCCCGGGTGA
TCCTGCAGGTTCACGACGAACTGGTGCTGGAGGTGCGTGAAGACCTGGTTCAGCAGGTGAAAGATGAAAT
TCGCCAGCACATGAGCCAGGCCGCACAACTGGATGTGCCGCTGCTGGTGGAGGCAGGAATTGGCGCAAAT
TGGGACGAAGCTCACTGA
>lcl|NC_021505.1_cds_WP_016497419.1_117 [locus_tag=PP4_RS00575] [db_xref=GeneID:45521639] [protein=YihA family ribosome biogenesis GTP-binding protein] [protein_id=WP_016497419.1] [location=complement(123031..123663)] [gbkey=CDS]
ATGCAAGTCAAGAACCCCATCCTCGGCCTCTGCCAGAAAGCCACATTCGCCCTCAGCGCTGCCAAGGTCG
AACAATGTCCGGAAGACCAGGGTTACGAGGTGGCTTTTGCCGGCCGCTCCAACGCCGGCAAATCCAGCGC
CCTCAACACCCTGACCCATGCCAGCCTGGCGCGTACCTCGAAAACCCCGGGGCGCACCCAGCTGTTGAAT
TTCTTCAGTCTGGACGATGAACGGCGTTTGGTCGACCTGCCGGGCTACGGTTATGCGAAAGTGCCGATCC
CGCTCAAGCAGCACTGGCAGAAACACCTGGAAGCCTACCTGGGCAGCCGTGAGTGCCTACGCGGCGTGAT
CCTGATGATGGACGTGCGCCACCCGATGACCGACTTTGACAAGATGATGCTCGACTGGGCCAAGGCCAGC
CGCATGCCCATGCACATCCTGCTGACCAAGGCCGACAAGCTCACCCATGGCGCGGGCAAGAACACCTTGC
TGAAAGTGCAGTCGGAAATCCGCAAGGGCTGGGGTGATGGCGTGACCATCCAGCTGTTCTCGGCGCCCAA
GCGCCTGGGCGTGGAAGACGCCTACCGCGTGCTGGCGGGCTGGATGGAGCTGGAAGACAAGCCTGTGGCC
TGA
>lcl|NC_021505.1_cds_WP_016484276.1_118 [locus_tag=PP4_RS00580] [db_xref=GeneID:45521640] [protein=cytochrome c5 family protein] [protein_id=WP_016484276.1] [location=123865..124167] [gbkey=CDS]
ATGGCGAAATGGCTGCTTGCTGTCGGTATGTTCCTGCCGGTTTTCAGCGCACAGGCTACACAGGATCCCG
AGGTGTTGTACAACCGCACGTGTGCGGCCTGTCACACCGGGCAGTTGCCACAGGCGCCCAGACAGGGTGA
CCGGGCAGCATGGGAGCCAAGGCTGGCGCAAGGCATGGATGTACTGGTGAAGCACGTGACCCAGGGTTTC
AAGGCTATGCCGCCGCGTGGATTGTGCATGGACTGCAGTGCCGAGGACTACCGTTTGGTCATCCTTTGGA
TGAGCGGCAGTCCCGATACATAA
>lcl|NC_021505.1_cds_WP_016497420.1_119 [locus_tag=PP4_RS00585] [db_xref=GeneID:45521641] [protein=cytochrome c4] [protein_id=WP_016497420.1] [location=124199..124816] [gbkey=CDS]
ATGAACAAACTAGTCGTGAGTCTGCTGTTGACCCTGGGTGTCGCAGGTGCGGCCACTGCTGCGCAAACTG
TCAAGGGCGATGCCGCCGCCGGTCAGGCCAAGACGGCCGTGTGTGGCGCCTGCCACAACCCCGACGGCAA
TAGCCTGGCACCAAACTTCCCGAAACTGGCCGGCCAGGGCCAGCGTTACCTCGAAAAACAACTGCACGAT
ATCAAGTCGGGCAAGCGTACCGTGCTGGAGATGACCGGCATGCTGACCGCGTTCAGCGACCAGGACCTGG
CCGATATCGCCGCCTACTTCTCCAGCCAGAAAGGCAGCGTGGGTGCCGCCGATCCAAAGCTGGTCGAACG
TGGCCGTTCGCTGTTCAATGGCGGCGACCTGGAAAAAGGCATGCCTGCCTGCACCGGTTGCCACTCCCCC
AACGGCGCAGGTATTGCTTTGGCCGGCTTCCCGCACCTGAGCGGCCAGCACTCGCAGTACGTGACCAAGC
AGCTCACGGACTTCCGCGAAGGCAACCGCACCAACGATGGTGATGCCATGACCATGCGCACCATCGCCGG
CAAGCTGAGCAACCACGACATCGAGGCGTTGGCCAGCTACATCCAGGGCCTGCATTAA
>lcl|NC_021505.1_cds_WP_016497421.1_120 [locus_tag=PP4_RS00590] [db_xref=GeneID:45521642] [protein=thiol:disulfide interchange protein DsbA/DsbL] [protein_id=WP_016497421.1] [location=124968..125600] [gbkey=CDS]
ATGCGTAAACTGATTCTCAGCGCCGCGCTGGTCGCTGCCAGCGTATTTGGTATGACTGCCGTCCAGGCCG
CCGAGCCTGTTGCTGGCAAGGAATACCTCGAGCTGAGCAACCCTGTTCCAGTTTCCGTGCCTGGCAAGAT
CGAAGTGGTCGAGCTGTTCTGGTACGGCTGCCCACACTGTTACCACTTCGAGCCGACCATCAACCCGTGG
GCTGAAAAGCTGCCGGCTGACGTCAACTTCAAACGTGTTCCTGCCATGTTCGGTGGCCCATGGGACGCAC
ACGGCCAGATGTTCCTGACCCTCGAAGCCATGGGCGTCGAGCACAAGGTGCATGCTGCCGTCTTCGACGC
CATCCAGAACCAGAAAAAGCGCCTGACCGACCCGCAGGACATGGCCGACTTCCTCGCCACCCAGGGTGTG
GACAAGGACAAGTTCCTGGCTACCTTCAATTCGTTCGCCATCAAGGGCCAGGTCAACCAGGCCAAGGAAC
TGGCGAAGAAGTACGAAATCACCGGCGTACCGAGCTTGGTCGTCAACGGCAAGTACCGCTTCGACCTGGG
TACCGCTGGCGGGCCGGAAGGCGTACTGAACGTCGCCGACCAGCTGATCGCCAAGGAGCGCGCCGCCAAG
TAG
>lcl|NC_021505.1_cds_WP_016497422.1_121 [locus_tag=PP4_RS00595] [db_xref=GeneID:45521643] [protein=endonuclease/exonuclease/phosphatase family protein] [protein_id=WP_016497422.1] [location=125613..126467] [gbkey=CDS]
ATGCCCCGCTTCAGAACCACGCGTGGCATTGGCCTGCACCAGCCGCAGGTCAACGAGCATCACCTGCAGG
CCTCCGGCTTGCCCGAGGATGGTCGCCTGCGGCTGCTCAGTTTCAACATTCAGGTCGGCATCAGCACCGA
GCGCTACCGGCATTACCTGACCCGCAGCTGGCAGCACTTGCTGCCGCACAACGGGCGTGCCGGCAACCTG
CAGAAAATCGGTGATTTGCTGGGCGACTTCGACCTGGTGGCCTTGCAGGAAGCCGACGGTGGCAGCCTGC
GCTCAGGTTATGTAAACCAGGTCGAGCACCTGGCTCATCTGGGGGCCTTCCCCTACTGGTACCAGCAACT
CAACCGCAACCTCGGGCGTTTCGCCCAGCACAGCAATGGCGTGCTCAGCCGCCTGAAGCCGCAAGCGCTC
GAAGACCACCCGTTGCCCGGCCCGGCCGGCCGTGGGGCGATCCTGGTGCGTTTTGGCGAAGGCGAAGATG
CGCTGATCGTGGTGATGATGCACCTGGCGCTTGGCGCCAAGACCCGTGCCCTGCAACTGGGCTACATCCG
CGAGCTGATTGGCGGTTACCGTCATCAGGTGCTGATGGGCGACATGAACACCCATGCCACCGACCTGCTG
GAGCACTCGCCGCTGCGCGACCTGGGCCTGATCGCCCCGCAAGTCGAGGCGACTTTCCCCAGCTGGCGCC
CCCAGCGTTGCCTGGACCATATCCTGCTCAGCCCAAGCCTCACGCTTGAGCGTGTCGAGGTGTTGGCGCG
GCCAATTTCCGACCACCTTCCCGTCGCTGTCGAGATTCGATTGCCTGATGCATTGACTGTGGATACGCTG
CCGGTCTTGAGCTAA
>lcl|NC_021505.1_cds_WP_016497423.1_122 [locus_tag=PP4_RS00600] [db_xref=GeneID:45521644] [protein=diguanylate cyclase] [protein_id=WP_016497423.1] [location=126495..128420] [gbkey=CDS]
ATGACTGAAGACGCTGAGCGCTGGAAAGAAAAATACCTTAAAAGCATCGAGCAGCAAGAAAAGCTCGAGC
GCCGTTGGGACGCCCGTCTCGACCTGCTGCGTCGCGGTCTGGTGCGCAGCACCCTGGCTGCCGAAGGCAG
TGACAAGGTGGTGGACGCGTGCATGAAGGAAATGCGCGAGGTTATCCGCAGTGACAACATGGACGCCGGC
CTCGCCGGGTTGATTCCGCGCCTTGAGAAAGCGGTGCTGGACTCCGAACAGCGCCGGGAAACCCGCATGA
ACCAGGTCAGCGATGCGCTGACCGTGCTGGTCGGCCAGCTGCAAGGCTTGCCGCTGCCCAGCGATATCTC
GCGGCCATTGAAAAAGCTCGCAAAAAAACTCGATGGTGGCGTTGCCCAGTCCCGCGACCTGCCGCCGCTG
CTGGGCGAGCTGAGCGGCTTGCAGGGCCTTGCACTGTCGGCCCTCGGCAAACCGGGGGACGAAACCCGAC
CCGGCTTTTTGCAACGCCTGTTCGGTAGCCGCGAGGATGAGCCACAAGGCGAGCCCGCGCCCGCGCCGGC
AGCGGTGCCTGCTGCTGATGCGCCCCCGGCTGCACAGCACAGTATCTATGCCCCCCAGCCAGACGATGTG
GATGCGCTGCAACCGCTTTCAGCCTCTAGCGCCGAAGCGACCGTAACGCCCGAACCTGAGCTTGAGGTAT
CCGGCCCGGCGTTGATCGAAACAATTGACGCCCCGGCTGCCCAGCCACTGCCACAGGAAGAAGCGCCCGA
GCCGGAAGCGGCCGTCAGCGAACCCTTGGCAGAAGTACAACCGGCACAACCACTTGAAGAAACCTTTGGC
GAAGACGGCCCCTATGCCCTGCCCTACGCCGTAGAGCCGCCCTACAGCCAGGTTGCTGCGCACATCGAGA
AGACCCTGATCGGCCTGCTCGATGACCTGAGCCTGCCCGAGCGGCACAAGGCCCAGGCGCTGGACATGCG
CGAGCGCGTTGCCCGGGGCCTGAACTGGTACGAGCTGATCCCGGTGCTGGATGACCTCGCCGTGCTCATG
CTGGCGATCACCGACAGTGGCCAGCACGAGTTCGAAACCTACCTGCAGCAACTCAATGAGCGCCTCGAAG
GCTTCCAGAGCCACCTGCACGAGGCCAGCGCCGGCCATGCCGACAACAGCTCCGCCGCTCGCGAGCTGGA
CACCCAGTTGCGCGAGCATGTCGATGGGTTGCAAAGCAGTGTGCAGGGCGCTGCCGACGTCGATAGCCTC
AAGCACATCCTGGAAAACCGCCTGGAAGGCCTGCTGGTCACCATGGACGAGCACAAGCACGAGCGGGACC
GCCGCGAGCAAGAGCTGGCGGGGCGCCTGCAAGGGCTGTCGGAACGGGTGGCGAACATGGAGCACGAAGC
GCTCGGTTACCGCGAGCACCTGGAAGAGCAACGCCAGAAAGCCCTGCTCGACCCCCTGACCGGTCTGCCC
AACCGCGCGGCCTGGAGCGAGCGGGTCGAGCGCGAAATAATCGAATGGCAGGAGAATGGTGGCCATCTGG
CCATGGCGATCCTCGACCTGGATCATTTCAAGCGCATCAACGACAGTTATGGGCATCTGGCCGGGGACAA
GGTGTTGAAGATTGTCGCCGACCAGCTGCGCAAGCGCCTGCGGGGCCGTGACTTCATCGCCCGCTTCGGT
GGCGAGGAATTCGTCCTGCTGCTGCCACAGACATCACCGGCCGCCGCTGCTCAAATGGCGGAAACAATGC
GGGCCACGGTGGAAGCCTGCCCGTTCCACTTCAAGGGCGAGCGGGTGGTGATTACCACCTCCATCGGCCT
GGGTGCGTTCCGCTCCGGCGAGCGCGGCGACCAGGTGCTCAAGCGCGCTGATGCGGCGCTGTACCGGGCC
AAGGAGCAGGGGCGCAACCGCGTCGAGCAGAACTAG
>lcl|NC_021505.1_cds_WP_016497424.1_123 [locus_tag=PP4_RS00605] [db_xref=GeneID:45521645] [protein=N-acetylmuramoyl-L-alanine amidase] [protein_id=WP_016497424.1] [location=128500..129288] [gbkey=CDS]
GTGCTTTCCACGCTGAAAAAAACGCTGATTTCCTTTTTGCTGTTATCTGTCGCCGGTTGCTCGACGGGCC
TGCGCATCGACCGCAGCCATCCCTCGGCCAACCAGGACAACCGCATCCAGTTCGTTGTCCTGCATTACAC
CAATGCTTCGCTGGAGCGCTCGCTCGCGTTGCTCACCCATGGTGAGGTCAGCAGCCATTACCTGATCGGC
GACGGGCCTGCGACGGTGTATCAACTGGTGGATGAAAACCGCCGTGCCTGGCATGCCGGCGACAGCCAGT
GGCAGGGGCGCACCTGGCTGAACTCCTCGTCCATTGGCATCGAGATCGTCAACCCTGGGTTCACCGACAC
ACCCAATGGCCGGGTCTGGCACCCTTACAGCGAAGCGCAGGTCCAGTCGCTGATTGCGCTGCTCAAGGAC
ATCGTAAAGCGCAACAACATCGAACCGCGGCACATCATTGGTCACAGTGATATCGCTCCATCACGCAAGC
TGGACCCGGGGCCGCTGTTCCCGTGGAAGCGCCTGGCCGATGCCGGGCTGGGTATCTGGCCAGATGCCAA
CGCCGTGGCACGGCAGCAGGCCTACTTCAGCGTCAACCCGCCGAGCATTGGCTGGTACCAACAGGAACTG
GCGCGGTTTGGCTATCAAATCGAGCAGACCGGGGTGCTGGATGTTGCCACCCGCCATGTGATCACAGCGT
TCCAGATGCGCTTCCGCCCGCAGCGCTTCGACGGCATGCCCGATGCGCAGACGGCGGCGATGCTGCAGGT
GCTCAACCGCATGCGTTGA
>lcl|NC_021505.1_cds_WP_016497425.1_124 [locus_tag=PP4_RS00610] [db_xref=GeneID:45521646] [protein=EAL domain-containing protein] [protein_id=WP_016497425.1] [location=129577..131181] [gbkey=CDS]
ATGTCAGCCATCATCACCTTGCTGCGCCAAATTTTTTACCGTCCCTGGATGCTGGCCACGTTGGCAGCGC
TGGCCAGCGCGGCCCTGTTGCTCTCTGCCAGCATCGGTATTGCCCTGCAACAGATGAAGCAAAGCGAGAG
CGAACAGATGAACGCTCAGGGAGAGCGTTTTCTCGACCGCCTCGAACAAGTGTTTGGCCAGCTGCGTGAA
GGGGTAGACTTGTTGCAGGCACAGCCCTTGCGTGGCTGCAGCCCAGCGATGCTGGCGGCGTTGCAGCAGG
TGGGGCTGAGTTCGCGGTTCATTTATGAAGCGGCTTACGTGGATGGTGATATCGCCTGCTCCAACCGTGG
TGATGAGCGGGCGTTCGAACCTTTGCGGGCACCGGATATCCAGGGGCCGACCTACAGCTACTGGTTGAAC
ACCACCACCGAACCGAACGAGAACCTGGCTGCGCTCATGCTAGGCCGGGGCCAGTTCGTGGTCTCCACCT
CGCGCGGGCACCTGACCGATGTGGTCGATCTGCCTCCGGGCGGCAGCCTGGTGGTGGTGCTGGATAACGG
TGCCCGCGCCATCCCCGTGCTGGGGCCGCCACAAGTGTGGCCGCCGCCCTCGGCCTGGTCGACAAGCCAC
AAGTCGCTACTTGAACTCAGCGACCGCCTGATTTACCGCATGCCGACCAAGTCGCCGGATTACCAACTGG
TGCTGATTGCCCCGCGGGCCAGCCTGCCATTGAGGATGAACGGCATGCTCTGGCTGCTGTTCCCCGGCAG
TGTGTTGGCGGCTTGTTGCATTGGTTGGCTGGTGCTGCAATTGATCCTGCAGCGGCGGTCGATGAGCTCG
GAGTTGCAGCATGCTTTGCGCCGCGGGGAGCTGCAGGTGCTGTACCAGCCAATCTTCGAACTCGACAGCC
GACGCTGCGTGGGTGCCGAAGCGCTGGTGCGCTGGCGGCGCCCGGACGGTACCCTGACCAGCCCGGACTT
GTTCATCCCGCTGGCGGAAAACACCGGGCAGATTCGCCAGATCACCGACTTTGTCCTGCAGCGCGTGCTC
GAACAGCTGGGCCAGTTGCTGCGCTCGCACCCCAAACTGTACATATCGGTGAACCTGGCCGCCTGCGATG
TGATGGTGCCGCGTATCGGCCGGGTGGCGGCCCGCCTGCTGGCCTTGCATCGGGTGGCGCCCAGCCAGAT
TGCCTTCGAGGTCACCGAGCGAGGCCTGGTGGATGTGGTGGTGGCCCGTGACAACCTGCAATCGCTGCGC
GCTTCGGGGCATCAGGTGCTCATCGACGACTTTGGTACAGGCTATTGCAGCCTGGCCTACCTGCAGACCC
TCCCGGTGGACTGCCTGAAGATCGACAAGGCGTTCATCGACGCGCTGGGCCACGATGCCGCCAGCAGTGG
CGTTGCTCCGCATATCATCCGCATGGCCCATGACCTTCACCTGCGGGTGATAGCAGAGGGCATAGAGTGT
GAGGACCAGGCGGTGCTGCTGAACAGTGAAGGGGTCAATTACGGCCAGGGCTGGCTGTTTGCCCGGCCGC
TGAACGCCAGGCAGTTTGCCGAGCTGGTAACCCGCGGGCAGCTACCACGACGCGCAGAGCACTGA
>lcl|NC_021505.1_cds_WP_016497426.1_125 [locus_tag=PP4_RS00615] [db_xref=GeneID:45521647] [protein=PAS domain-containing protein] [protein_id=WP_016497426.1] [location=complement(131220..133001)] [gbkey=CDS]
ATGAAGTGGCCACCCATGAAGCTGCGCACGCGGCTTTTCCTCAGCATATCGGCGCTCGTGACCGTGGCAT
TGCTTGGGTTGTTGCTGGGCCTGGTCAGTGTGCTGCAGATGGCCACGGTGCAGCAGCAGCTGGTTCGCGA
GACCACCCATGCCTTGGAAGTGGGGCTGAAGTTGCGCCAGAACCTGGGTGAACAGCTGACCCTGATTCTT
GATGAAGACACCGCCCCGGAAAGCCTGCGGCTGTTGCAGGAAAACTTCCAGGCCCTGCTAAACCAAGGGC
TGGAGCAAGGCGGTGAGCGCACCGGTTTCAGCAAGGCCAGCAGCAATTACCAGACGTTCCTCCAGGCCTA
TCGCGACAGCGCCGCCCCCGCTCGCAGCATGGGTGTGGATCAACCGCTGGGGGCCGCGTTCAACCAGGTG
CGCAGCGACCTGATCGATTCCCACAGGCAGGCATTGGACCTGATCACCCGTAGCGAGGAACGCACCCGGG
ACCGCGCCTTGCTGGTCAGTGGTGTGCTTGGCTTGATGGGCCTGGTGGTGCTGGTACTGGGCTTTATTAC
CGCGCACAACATCGCCCGGCGTTTCGGCCAACCGATCGAAGCCTTGGCCATCGCGGCCGACCAACTGGGC
AAAGGTAATTTCGACGTCACACTGCCAGTCACCCAGGCCACCGAGCTGAACCAGCTGACCCGCCGCTTCG
GCCTCATGGCCGATGCCTTGCGCAAGCACCAGGCCACCAACGTCGACGAGCTGCTGGCCGGCCAGCAGCG
GCTGCAGGCCGTGCTCGACAGCATCGACGACGGCCTGCTGATCATCGACCGCCAAGGTCGCCTGGAGCAC
CTCAACCCGGTGGCGCAACGCCAACTGGGCTGGAACCACAGCCGCGTGGGCAGCAGCCTGGCCGAGGCCC
TGCAGCGCCCGGAACTGGAGCAGCAGCTGCGCCAGGTGCTGCGCGGCGGCAGCCTGGACCGGCCGCCGGA
CGACTTGAACATGGAGGTCGATGAAGAAGCGCGCCTGCTCACCTACAGCCTCACCCCGGTCAGCCACCCG
CAGGGCCCGATCCTTGGCGCGGTGATGGTGCTGCACGATGTGACCGAGCAGCGGGCATTCGAACGCGTGC
GCAGCGAGTTCGTGCTACGTGCTTCCCACGAGCTACGCACCCCGGTCACCGGCATGCACATGGCATTCGG
CCTGTTGCGCGAGCGGGTCAAGTTCCCTGCCGAGGCGCGCGAAAACGACCTGCTGGAAACCATCGGCGAA
GAAATGCAGCGCCTGACCCAGCTGATCAACGACCTGCTCAACTTCTCCCGCTACCAGAGTGGGCTGCAGA
AACTCGATCTGGCCCCCTGCGCCCTTGACGAACTGCTGGAGCGGGCGCAACTGCGTTTTGCCGAGCAGGC
GGCACACAAGCAGATCGAGTTGACCAAGGAACTGGAACCGCCGCTGCCGCGCCTGCGGGCTGATGCTGCC
CAGTTGGACCGGGTGCTGGACAACCTGCTGCACAACGCCATCCGTCATACCGCCAACGGCGGGCGTATCC
GTTTGCATGCAAGACGGCATGCGGAGCGGGTGATCATCAGTGTCGAGGACAACGGCGAGGGCATTGCCTA
CGGGCAGCAGGGGCGCATCTTCGAGCCCTTCGTGCAGGTAGGCCGCAAGAAAGGGGGTGCAGGGCTGGGG
CTGGCGTTGTGCAAAGAAATCGTGCAGCTGCATGGCGGGCGGATGGGTGTGTTTTCCCGGCCGGGGCAGG
GGACCCAGTTCTATATGGCGCTGCCGGTTTGA
>lcl|NC_021505.1_cds_WP_016497427.1_126 [locus_tag=PP4_RS00620] [db_xref=GeneID:45521648] [protein=sigma-54-dependent response regulator transcription factor AlgB] [protein_id=WP_016497427.1] [location=complement(132998..134344)] [gbkey=CDS]
ATGGAATCAGCCCAGGACAACCAAGGCCGCATTCTGCTGGTGGATGACGAGTCCGCGATCCTGCGCACCT
TCCGCTATTGCCTGGAAGACGAGGGCTATAGCGTGGCCACGGCCAACAGCGCCGCCCAGGCCGAAACCTT
GCTGCAGCGCCAGGTATTCGACCTGTGCTTCCTCGATTTACGCCTGGGCGAGGACAACGGCCTCGACGTA
CTGGCGCAGATGCGCATCCAGGCACCCTGGATGCGCGTTGTGATTGTCACCGCGCACTCGGCGATCGACA
CGGCGGTGGACGCCATCCAGGCCGGCGCCGCCGACTACCTGGTCAAGCCCTGCAGCCCCGACCAGCTGCG
CCTGGCCACCGCCAAGCAGCTGGAAGTGCGCCAGCTTTCCGCGCGCCTGGAGGCACTGGAAGGTGAAGTG
CGCAAACCCAAGGACGGCCTCGACTCGCACACACCGGCCATGATGGCGGTGCTGGAAACCGCCCGCCAGG
TCGCCACCACCGACGCCAACATCCTCATCCTTGGCGAGTCCGGCACCGGCAAAGGCGAGCTGGCCCGGGC
CATCCATGGCTGGAGCAAGCGTGCACGCAAAGCCTGCGTGACCATCAACTGCCCGTCGCTGAATGCCGAG
CTGATGGAAAGCGAACTGTTCGGCCACACCCGCGGCGCCTTCACCGGCGCCAGCGAAAGTACCCTGGGGC
GGGTCAGCCAGGCCGACGGGGGCACGCTTTTTCTTGACGAGATCGGTGATTTTCCGCTGACCTTGCAGCC
CAAGTTGCTGCGGTTCATTCAGGACAAGGAATACGAGCGCGTCGGTGACCCGGTTACCCGGCGCGCCGAT
GTACGCATTCTGGCCGCCACCAACCTCAACCTCGAAGAGATGGTGCGCGAAAGCCGCTTCCGCGAAGACC
TGCTGTACCGCCTCAATGTCATTACCTTGCACTTGCCGCCCCTGCGCGAGCGCAGCGAGGACATCCTGAC
CCTGGCTGACCGCTTCCTCGCCCGCTTCGTCAAGGAATACTCCCGCCCCGCCCGGGGCTTCAGCGACGAA
GCACGCTCGGCCCTGCTCAACTACCGCTGGCCCGGCAACATTCGCGAACTGCGTAACGTGGTAGAGCGGG
CCAGCATCATCTGCCCGCAAGAACGTGTGGAAATCAGCCACCTGGGCATGGGTGAACAGCCTGCCGGCAA
TGCCCCGCGCGTGGGTGCAGCACTAAGCCTGGATGAGCTGGAGCGCGCCCATATCGGCGCCGTGCTGGCG
GCCAGCGACACCCTCGACCAAGCCGCCAAGACCTTGGGCATCGATGCCTCCACCCTGTACCGCAAACGCA
AGCAGTACAACCTATGA
>lcl|NC_021505.1_cds_WP_016497428.1_127 [locus_tag=PP4_RS00625] [db_xref=GeneID:45521649] [protein=BON domain-containing protein] [protein_id=WP_016497428.1] [location=134555..135376] [gbkey=CDS]
ATGCCCTTTTACCTACGTACAGCTGTTTTGGCAGCTACCCTGCTGCCAATCTTTACCCCGGCCTTCGCCG
ACCCTGTGCAGGACGCGCGCCTGGAAGGCGCCCTGCAAACCGCGCTGTCATTGAACCGCATGCTCAACCC
ATTTCGTATCAAGGTAGAGGTGGACGGCAAGCAGGCGCGGCTTTCAGGTGAGGTGGAGAACGAGGTCGAG
CGGCAACTGGCTGAAGATGTGGCGCGGGCTACCCGGGGCATCGAACAGGTGGAGAACCAGCTCCAGGTCA
ATGCCCAACTGGTTGAGCGCCCGCTGGAGCTACGTGCCTACGCCCAACGCCTGGAGGATGCCACCCTGGC
GGCGGTGATCCGTGCCCGGCTGTTGTGGAGCCGCACCACCGAAAAGGCCCCTATAGAAGTACAAAGCAGT
GACGGCGTGGTGACGTTGCGCGGCAGGGTCGACAGTGCCGAAGCCAAGGAGCTGGCAGGCGTGGTGGCGC
GTACCACCGACGGCGTACACCTGGTCAACAACCTGGTCAGCCTGGATACCGCGGCCATGGCCAAGGCGCG
GGAAATGCCCGTGGGCGCGCCAACCGGGCCGCAGCCGAGTGACAGCTGGATCATCGACAAGATCCAGAAC
AGCTACCGCTTCAGCCGCAATCTCGATGGCTTGAACCTGAAAGTGGCCAGCGAAGCGGGGATGGTGCGGC
TATCGGGCGAGGTAGTCAGCGCTGAGCAGAAAACCATCGCCGTGGAGATCGCCCGGCAGATCATCGGTGT
ACGCGGGGTGGATGCCGACTTGCTCAAGGTGGCGACCAAGGTGGAAGGCTGA
>lcl|NC_021505.1_cds_WP_016497429.1_128 [locus_tag=PP4_RS00630] [db_xref=GeneID:45521650] [protein=hypothetical protein] [protein_id=WP_016497429.1] [location=135551..135871] [gbkey=CDS]
ATGAACCGCCAATCCGTCAATCGCTCGCAGATCGCCGCACTGCCCCTGCGCCAGATGCTGACACTCGGCA
TGGCGCTGCTGCTGACCTTGGCCGCTGGCCTCTTTTATTACAGCTGGCAGACCGCGCGCCTGGCTGAGCA
GGTAGCAGCGCAGACTGCACTGTTGACGCAGATTCAGGCAACCCGTGCCAATACCCTGGTCAAGGCCGCT
GACCCGCTGCCCGCTGACCCGCTGCCCGCTGACCCGCTGCCCGCTGGCCAGGCGACTGCCTCCCCGGCCA
CCTTGGAAAATGTCGTACCACAGGACCGTTGGGTCTTCTGA
>lcl|NC_021505.1_cds_WP_003252966.1_129 [locus_tag=PP4_RS27555] [db_xref=GeneID:45526929] [protein=DUF1328 domain-containing protein] [protein_id=WP_003252966.1] [location=135915..136076] [gbkey=CDS]
ATGCTGAGTTGGGCTATCACTTTCCTCATCATCGCCATTGTCGCTGCCGTACTGGGCTTCGGTGGTATCG
CCGGCGCTGCGACGGGTATCGCGAAGATCCTGTTCATTGTCTTCCTGGTGCTGTTCGTAGCCTCCTTCTT
CTTTGGACGTGGACGAGGTTGA
>lcl|NC_021505.1_cds_WP_041167476.1_130 [locus_tag=PP4_RS00640] [db_xref=GeneID:45521651] [protein=hypothetical protein] [protein_id=WP_041167476.1] [location=136079..136549] [gbkey=CDS]
ATGAGCAGGATGCTTTCAACAGCCCTGGCTGCCGCCCTGCTGATGGGTGGCAGTGCGGCGGCGATGGCGG
CCAATGACGGCCAGGTCCGGGTCGACCAGTTGCTCGGCTCGGATCCGGAGTACCGGGAAACCTGGCAGGA
CACAATCAAGGGCGAGGAACGCCTGCCTGATTGGGTGGTCAACTTGACCGGCAGTGCCCAGCAGCAGATG
TCCGCCGTGACCGAAGATGGCGACAAGTATCTGGTAGGCCCGCTGTGCGAGTCGCAGGACAACTGCACCT
ACAAGCGGCTGATCGTTGCATTCAGCTGGGACAAGGATGATGCCTACGGGATGCTCGTGGAGGTACCCGA
AGGCTTGCCGAGTGACAAGTCGCCCACTCGCCATGCGCAGTACCGCTGGCTGGGCGAACCCGACGACGGC
ATGAAGGCAATGCTGCAGGAGCAGCTCAAGCGTGACCCGAACTGGTACTGA
>lcl|NC_021505.1_cds_WP_016497431.1_131 [gene=gltP] [locus_tag=PP4_RS00645] [db_xref=GeneID:45521652] [protein=glutamate/aspartate:proton symporter GltP] [protein_id=WP_016497431.1] [location=137294..138622] [gbkey=CDS]
ATGAAGAAGGCAAAACTGAGCCTCGCCTGGCAGATCGTTATCGGTCTGGTCCTGGGCGTTGCAATCGGCG
CGCTGCTGAACCACTTCAGCGCGGAAAAGGCCTGGTGGATCAGCAACGTCCTCCAGCCCGCCGGTGACAT
CTTCATTCGCCTGATCAAGATGATCGTCGTCCCGATCGTGATTTCGTCGCTGATCGTGGGTATCGCCGGG
GTTGGCGATGCGAAGAAACTGGGCAGCATCGGCCTGAAGACCATCATCTACTTCGAAGTGGTGACCACAA
TCGCCATCGTCGTGGGTTTGGTGTTGGCCAACCTGTTCCACCCGGGCGCCGGTATCGACATGAGCACCCT
GGGTACCGTGGACATCTCCAAGTACCAGGCCACTGCGGCTGAGGTGCAGCATGAGCACGCGTTCATCGAA
ACCCTGCTGAATCTGATCCCGTCGAACATCTTCGCAGCGCTGATGCGTGGCGAAATGCTGCCGATCATCT
TCTTCTCGGTCATGTTCGGCCTGGGCCTTTCGAGCCTGCAGGCAGAACTGCGCGACCCACTGGTACGCAC
CTTCCAGGCCGTCTCGGAAACCATGTTCAAGGTCACCCACATGATCATGAACTACGCCCCGATCGGCGTG
TTCGCCCTGATCGCCGTGACCGTGGCCAACTTCGGCTTCAGCTCGCTGCTGCCGCTGGCCAAGCTGGTAC
TGCTGGTGTACTTCGCCATCGCCTTCTTCGCCTTCATGGTGCTGGGCCTGGTGGCCCGCGTGTTCGGCTT
CTCGGTGATCAAGATCATGCGCATCATGAAAGATGAGCTGATCCTGGCCTACTCCACCTCCAGCTCCGAA
ACCGTGCTGCCGCGCGTGATCGAGAAAATGGAAAAGTACGGCGCGCCGAAGTCGATCTGCTCGTTCGTGG
TACCGACCGGCTACTCCTTCAACCTTGACGGTTCGACCCTGTACCAGAGCATCGCGGCCATCTTCATCGC
CCAGCTGTACGGTATCGACCTGTCGTGGAGCCAGCAGCTGCTGCTGGTGCTGACCCTGATGGTCACCTCC
AAAGGCATCGCTGGCGTGCCGGGCGTATCGTTCGTGGTCCTGCTGGCTACCCTGGGCAGCGTGGGCATCC
CGCTGGAAGGCCTGGCCTTCATCGCCGGTGTCGACCGCATCATGGACATGGCCCGTACCGCGCTGAACGT
GGTGGGCAACGCCCTGGCGGCACTGGTCATCGCGCGCTGGGAAGGCATGTACGACGCGGCCAAGGGTGAG
AAGTACTACGCCTCGCTGATGGCCGACAAAAAGGAAGCTGTAGTCGCTGGCGAAACCGCCAAGCGCTGA
>lcl|NC_021505.1_cds_WP_016497432.1_132 [locus_tag=PP4_RS00650] [db_xref=GeneID:45521653] [protein=spore maturation protein] [protein_id=WP_016497432.1] [location=138860..140089] [gbkey=CDS]
ATGCTCAACGGCCTTTGGCTTGGCTTTTTCCTGGTGGCGGCGGTGTCCGCCCTGGCCCAATGGCTGGTAG
GCGGCAACGCTGGCATCTTCGCGGCAATGGTCGAAAGCATCTTTGCCATGGCCAAGCTGTCGGTCGAGGT
GATGGTGCTGCTGTTCGGCACCCTGACCCTGTGGCTGGGCTTTCTGAAGATCGCCGAGAAGGCCGGTATC
GTCGAATGGTTGGCCAAGGTGCTGGGCCCGCTGTTTGCCCGCCTGATGCCTGAGGTACCGCCCGGCCACC
CTGCCCTGGGCCTGATTACCATGAACTTCGCCGCCAACGGCCTGGGCCTGGACAACGCCGCCACGCCGAT
TGGCCTGAAGGCCATGCGCGCACTGCAGGAGCTGAACCCCAGCAGCACCACCGCGAGCAACGCGCAGATC
CTGTTCCTGGTGCTCAACGCCTCGTCGCTGACGCTGCTACCGGTCACCATCTTCATGTACCGGGCCCAGC
AGGGCGCGCCCGACCCGACCATGGTGTTCCTGCCAATACTGCTGGCGACCAGCGTCTCGACCCTGGTCGG
CCTGCTGTCGGTGGCTGTGATGCAGCGTTTGCGTCTGTGGGACCCGGTGGTGCTTGCCTACTTCATCCCC
GGCGCTTTGCTGCTGGGCGGTTTCATGGCGTTTCTTGGCACCCTGTCGGCCGCCGCGCTGGCTAGCCTGT
CATCGATCCTGGGCAACCTCACGCTGTTTGGCGTGATCATGCTATTCCTGGTGATTGGCGCCATGAGGCG
GGTGAAGGTGTATGAAGCCTTTGTCGAAGGCGCCAAGGAAGGCTTCGACGTGGCCAAGAACCTGCTGCCG
TACCTGGTGGCGATGCTGGTGGCGGTGGGTGTGCTGCGCGCCTCTGGCGCCCTGGAGCTGGCCCTGGACG
GTATCCGTCATGCGGTGAACTGGATGGGCCTGGATACCCGCTTCGTCGAGGGCCTGCCCACCGCGCTGGT
CAAGCCGTTCTCCGGCAGCGCAGCTCGGGCCATGCTGATCGAGACCATGCAGACCCAAGGCGTGGACAGC
TTCCCGGCCCTGGTAGCGGCAACGATTCAAGGCAGCACCGAAACCACCTTCTACGTACTGGCCGTGTACT
TTGGCGCCGTGGGCATCCAGCGCGTGCGCCATGCGGTGGGTTGCGCACTGCTGGCCGAGTTTTCCGGGGT
GATTGCGGCGATTTTCATCTGCTACTGGTTCTTCGCCTGA
>lcl|NC_021505.1_cds_WP_016497433.1_133 [locus_tag=PP4_RS00655] [db_xref=GeneID:45521654] [protein=membrane integrity-associated transporter subunit PqiC] [protein_id=WP_016497433.1] [location=complement(140071..140706)] [gbkey=CDS]
ATGAAACCGTCGATGCGCCTGCTGGCCCTCGCGGCCGCGCTTAGCCTGGCCAGTGCCTGCTCAATCCTGC
CCAAGACCGAACCCTTCGACCTCTATCGCCTGCCGGTAAACCAGCCCAGCCGCACGGCGGCGCCGCTGGA
CTGGTCCTTGCGCCTGAACAAGCCGCTGGCCAGTGAAGTGCTGGCGGGTCCGCGCATTGCCGTCATCCCG
CAGGGCGATGTGGTCAGCAGTTACAAGGGCGCGCGCTGGAGCGATGCGGCCCCGGTGCTGCTGCGCAACC
GCCTGCTCGATGGTTTTCAGCGCGACGGCCAGGTGCAGCGCCTGAGCGCCGACGACAGCAACCTGCAGGC
CGACTACGAGCTGGCTGGCGAGCTGCAGGCGTTTCAGAGTGAATACCGCCCGGGCGGGGCAGTGGAGGTG
GTGATCCGCTACGACGCGCGTCTGGTCCAGGGCCGCACCCAGCGTATCCTGGCCAGCAAGCGCTTCGAGA
TCCGCCAGCCGCTGGCCGACAAGCAGGTGTCAGCGGTGGTCGCCGGATTCGGCCAGGCCAGCGACCAGCT
GGTGGGGCAGGTGGTGGGTTGGACCATTGGCAAGGCCAACCAGGCTCAACTGAAGGTTCAGGCGAAGAAC
CAGTAG
>lcl|NC_021505.1_cds_WP_016497434.1_134 [locus_tag=PP4_RS00660] [db_xref=GeneID:45521655] [protein=MCE family protein] [protein_id=WP_016497434.1] [location=complement(140703..141641)] [gbkey=CDS]
ATGGAAACCCGAGCCCATCACGTTCTTATCGGCCTGGTCACCGTCCTGGTGGTGGCTGGTGCCATGCTGT
TCGGCCTTTGGCTGACCAAGTCCAGCGTCGATGACGCCTTCAAGGATTACGAAGTGGTGTTCAACGAAGC
CGTTTCCGGTCTGTCGCGCGGCAGCCCGGTGCAGTACAACGGCATCAAGGTCGGCGATGTATCCACCCTG
CGACTGGACCCGAAAGACCCGCGCCGGGTACTGGCCCGGGTGCGCCTGAGCGGCGACACCCCGGTAAAAG
AAGACACCCAGGCCAAGCTGACCCTGGCCGGCGTGACAGGCAACTCGTTCATCCAGCTCAGCGGCGGCAC
CCCCCAAAGCCCGGAACTGAAAGGCAAGGATGGCAAGCTGCCGGTGATCATTGCCTCGCCATCGCCGATC
TCGCGACTGCTCAACGACAGCAGTGACCTGGTCACCAACATCAACCTGCTGCTGCACAACGCCAACCAGA
TGTTCTCCGAGGACAACATCGGCCACCTCAGCAGCACCCTGGCCAACCTCGACAAGACCACGGGTGCCTT
CGCCGGCCAGCACGGCAGCATCGCCCAGGCCATCGAGCAACTGGTGCAGGTGGGCAAGCAGGCCAGTGCC
ACGTTGGCCGAAACCCAGGCACTGATGCGCAATGCCAACGGCCTGCTGGCCAGCGATGGCAAGCAGGCAA
TCGGCAGTGCCGAACAGGCCATGCAGTCCTTGGCCGAAAGCACTGCCACCATCAACAACTTGCTGAAAAA
CAACAGCGAGGCCATCGGCGATGGCGCCCAGGGCCTGAACCAGCTCACCCCAGCCATTCGCGAGCTGCGC
GAAACCCTCAACGCGCTAAAAGGCATTTCCCGGCAACTGGAGGCCGACCCGAGCGGCTACCTGCTCGGCC
GCGACAACAACAAGGAGTTCCAGCCATGA
>lcl|NC_021505.1_cds_WP_016497435.1_135 [locus_tag=PP4_RS00665] [db_xref=GeneID:45521656] [protein=ATP-binding cassette domain-containing protein] [protein_id=WP_016497435.1] [location=complement(141645..142436)] [gbkey=CDS]
GTGAGTGACCGGGAAAAAGTGATCGAAGCCCGCGGCATCTGCAACCGCTTCGGCTCCCAGGTTGTGCATG
AAAACCTGGACCTGGACCTGTACCGTGGTGAAATCCTGGCCGTGGTCGGCGGTTCGGGCAGCGGCAAGTC
GGTACTGCTGCGCAGCATCATTGGCCTGCGCCGGCCCAATGAGGGGCTGATCAAGGTGTTCGGCCAGGAC
CTCGCGGGCCTTGGCGAAGAGCAGCGCTCGCTGGTGGAACGGCGCTTCGGCGTGCTGTTCCAGAAGGGCG
CGCTGTTCTCTTCGCTTACCGTCACCGAGAACGTAGCGTTGCCGTTGATCGAACACGCCGGGCTGTCCCG
CGCCGATGCCGAGCACCTGGCCGGCGTGAAGCTGGCCCTGGCCGGGTTGCCCATTTCCGCCGCCGACAAG
TACCCGTCCTCGCTGTCGGGGGGCATGATCAAGCGTGCAGCGCTGGCCCGTGCCCTGGCACTGGACCCGG
ACATCCTGTTTCTCGACGAGCCCACCGCCGGCCTGGACCCGATCGGCGCCGCCGCGTTCGACCAGCTGAT
CCTGACCCTGCGCGATGCACTGGGCTTGTCGGTGTTCCTCATCACACACGACCTCGACACCCTTTACACC
ATTACCGACCGCATCGCGGTGCTGTCGCAGAAAAAGGTCCTGGTGGCCGGCCCGCTGGCCGAGGTCGAAC
AGACCAACGACGCCTGGATTCAAGAATACTTTCACGGCCCACGCGGGCGCGCCGCCGAGCAGGCCGCCAC
CCGTGCCGGGCAGGAGCGCTGA
>lcl|NC_021505.1_cds_WP_041167477.1_136 [locus_tag=PP4_RS00670] [db_xref=GeneID:45521657] [protein=MlaE family lipid ABC transporter permease subunit] [protein_id=WP_041167477.1] [location=complement(142433..143566)] [gbkey=CDS]
ATGGAGCCTATGACCACCCCCAGCGCCACCCTGGACGCCAGCAGCCAACCGGCCTGCCTGCGCATAACCG
GTGACTGGACCCTGGCGCACTACGCCAGCCTCAGGCGCGAGAGCGAGCAGCTGCGCGCCCAATACCCTGC
CGACACCGTCGCCGATCTCAGCCAACTGGGCCGCCTGGACACCGCCGGGGCATCGCTTCTGGCCGAGCTG
CTTGGCTCCGAGCGCCTGTCACACTGCACCGAAGACCTGCCCGAAGCCAGCCGCGCACTGCTCAAGAACG
TCTACTGCTCGGTCCAGGACTACTGCATCCCGGTCAAGGAGCCCGAGCGCAACGTACTGCTGATGCTGCT
GGAACGCATCGGCCGTGCCGTCGGCACCCTGTGGCAAGACTCCATGCAGTTGCTGGGCTTCATCGGGGTC
ATCCTCGAAACCCTGCTGCGCCGCGCCCTCACACCGCACCGCTGGCGCCTCACGCCGGTTGTTGCACACA
TCGAGCAGACCGGGCTGGACGCAGCCCCTATCGTCGCCTTGCTGACCTTCCTGGTAGGCGCGGTGGTGGC
CTTCCTCGGTGCCACGGTGCTGGCCGCGTTCGGCGCGACCATTTTCACCGTCGACCTGGTGGCGTTCTCG
TTCCTGCGCGAGTTCGCCGTGCTGCTGACCGCCATCCTCATGGCCGGCCGCACCGCCAGCGCCTTCACCG
CGCAGATCGGCTCGATGAAGGCCAACGAAGAAATCGACGCCATCCGCACCCTGGGCCTGAACCCCATGGA
GCTGCTGGTGGTGCCACGGGTACTGGCGTTGCTGATTACGCTGCCCTTGCTCACCTTCATCGCGATGATC
TGCGGCATCGTCGGCGGCGCAGTGGTCTGCGCCCTGTCGCTGGACATCTCACCGGCCATGTTCCTGTCGC
TGCTGCAAAGCGATATCGGCGTGCAACACTTCCTGGTGGGCCTGGCCAAGGCGCCGTTCTTTGCCTTCCT
GATCGCCGCCATCGGCTGCCTCGAAGGCTTCAAGGTCAGCGGGAGCGCCGAATCGGTGGGCGCACACACC
ACCTCGGCGGTGGTGCAGTCAATTTTCGTGGTCATCGTGCTGGACGCCGTGGCCGCCCTGTTCTTCATGG
AGATGGGCTGGTGA
>lcl|NC_021505.1_cds_WP_016484295.1_137 [locus_tag=PP4_RS00675] [db_xref=GeneID:45521658] [protein=DUF2914 domain-containing protein] [protein_id=WP_016484295.1] [location=complement(143681..144703)] [gbkey=CDS]
ATGCCCCAAATCCCCCATATCGTCCAGCGCATCATCGAACTGCTCAAACGCTACCCCGGCATCATCGCGC
TCGGCGGTTTCCTCTCCGGTATCGGCAGCTTCATCCTGGTCGACCGCCAGGCCGGCCTGGCCAGCTGGGT
TGCCGTACTCATGCTGGTCAGCTGGGTCTGGCTGATGCTGGAAAACACCCTCACCGGCCTGTTCGCCCGC
ACCTTCAACCGCGAAATCCCGCAGCCGCTGTTGCGCTACGCGACGCAGATGATCCACCAGGAAACGCTGT
TCTTCGTGCTGCCGTTCTTCTTCATCACCACCACCTGGAACAGCGGCCAGCTGGTATTCACCGGCTTGCT
CGGCGCCGCGGGCCTGATTTCGATCATCGACCCGTTGTACTACAAGTGGCTGGCACCGCGGCGCTGGCTG
TTCCTGGCGCTGCATACCCTGACGCTGTTCGCCGCCCTGCTGACCGCACTGCCGATCATCCTGCATCTGA
CCACCGCGCAAAGCTTCAAGCTGGCCCTGATCGCGGCCATGGCCCTGTCGTTCCCCAGCCTGGCCAGCAG
CTTCCCGATCAACAACTGGCGCCGCGCCGTGGCGCTGGTACTGGTTACCCTGTCGGTCGGTGCCGGGGGC
TGGCTGCTGCGCTCCTGGGTACCGCCAGCCACCCTGTGGATGACCGAGGTGGCGGTGAGTACCGAAGTGC
TGAACCGCCAGCCAGGCGAGTCGCTGGACGAGATTGCCGCCAGCCGCATCCGCAGCAGTGGCCTGTACGC
CTACACCGCCATCAACGCACCCCGCGGCCTGAACGAGCGGATCTACCATGTGTGGCAAAAGGACGGTAAG
GAAGTTGACCGCATCGCCCTGGACATCCACGGCGGGCGCAAGGAAGGCTACCGGGCCTGGACCCACAAGC
AGAACTTCCCGCCAAACCCGGTGGGCAAATGGCAGGTCAGGGTGCTGACCGAAGATGGCCAGGTGATTGG
CGTACTGCGCTTCAAGGTGGTCGACGACACGCCAGCGCAGTAA
>lcl|NC_021505.1_cds_WP_016497437.1_138 [locus_tag=PP4_RS00680] [db_xref=GeneID:45521659] [protein=insulinase family protein] [protein_id=WP_016497437.1] [location=complement(144825..146231)] [gbkey=CDS]
ATGCGTTGCCTGATGTTCGTTTGTCTGCTGATCTGCAGCCTGTCCTCATTGGCCCTCGACCGCTCACGCG
TTGAGGGCTACCTGCTGCCCAACGGCCTGCAGGTCATCCTGAAAGACGGCTACGAGCGTGACCATGTGGC
GATCCGCCTGGTGGTCGGGGTCGGCCTGGACGACTTCGATTGCGAGCAGAAAGAACTGCCGCACCTGCTT
GAGCACCTGCTGTTCAGCGGCATCGACGAAACAGGCGAGGGCGGCCTGGAAGAGCGTTTGCAAACGCTGG
GCGGCGAGTGGAACGCCTATACCAGCAGCGCCGACACCACCTTCGTGATCGAAGCCCCGGCGCGCAACCA
GCGCAAGGTACTCGACCTGCTGCTGGCGGTCATCCGCGACACCCCTATCGATGCCAAGGCCCTGGTCACC
GCCAAGCGCATCATCGAACGCGAAGATGGCGGCCATTATGGCCACCTGCAGCGCTGGCTCGACCGCCAGG
ACATCGGCCACCCCGCCAGCGATCAGCTGGCCACCGAGCTGGGCCTGAAATGCCCGGAGCGCTCCAATAT
CGACGACATGACCCTGGAGCAGGTGCAAGCCTTGCGTGACCGCTGGTACGCGGCCAACAACATGACCCTG
ATCATGGTCGGCGGCCTCGACCGGCTGCTGCCGGCTTATCTGGAACGGACCTTTGGCGAACTGCCAGCCA
CCGAACCGGAGGAGCGCCGCAACCTGGAGAGCATCACCCACCAGGCCGAACAACGTCGCCACCTGACCCG
GGGCTGGCTGGGTGACAGCGTCAAACTGCACTGGCTGTTCATCGAGCCGGTGCTGGACAACGACCACCAG
GCCACCCTCGACCTGCTGTCGCGCTACCTGGACTGGGCGCTGTACGACCAGCTACGCCTGCGCAACGGGC
TGTCCTACGGTCCATCGGTGCAGCGCGAGAGCTTTGGCGACACCGGCCTGCTCAGCCTCAACGCCGACCT
TGAGCGCGATGACATCGACAAGGCGGTAAAGGTAATGCAGGCCCTGTTCGAGCACCTGCGCAAGGAAGGC
CTGGACCCGGACACCTTCGCCCGCATCAAGGACGCTAGCGTCGCCAAGGAGAGCTGGAGCACCCAAGGCA
ACAGCGCCCTGGCCGACTATTACTGGGGCGCGCTGAACGACTATACCGACGGGCGTTTTGCCAACCCGGT
GCGCAAGCTGCGCCAGGTCAGCCTGGAACAGGCCAACGCGGCGCTGAAAGAACTGCTCAGGGAAGAGGGC
TACCTGCGTATCGAGAAGCCGTTGCTTGGCTACGACGAGCTTTACGGGCTGGCCGCCTTGCTTGTGGGGC
TGATCCTGGCGGCAGGGTTGCTGCGCTGGCGACGGCATGGGCCTGAACGGCCGAGTGGTGCTACACGGGA
GCGGTGA
>lcl|NC_021505.1_cds_WP_016497438.1_139 [locus_tag=PP4_RS00685] [db_xref=GeneID:45521660] [protein=Na/Pi cotransporter family protein] [protein_id=WP_016497438.1] [location=complement(146262..147920)] [gbkey=CDS]
ATGCTGACCCTGCTCAACCTGCTCTCAGCCGTGACGCTTCTGGTCTGGGGCACCCATATCGTGCGTACCG
GCATCCTCCGGGTATTCGGCTCGAACCTGCGGCGCATCATCAGCCAGAACATGGACAAGCGACCGCTGGC
GTTCATCGCCGGCATTCTGGTCACCGCCATGGTGCAGAGCAGTAACGCCACGGCCATGTTGGTCACATCT
TTCGTCGGTCAGGGCCTGATGGCCATGACCCCGGCCCTGGCGATCATGCTGGGTGCCGATGTGGGTACCG
CGCTGATGGCCCGTGTACTGACCTTCGACCTGTCGTGGCTGTCACCGCTGCTGATTTTCCTGGGCGTAAT
CTTCTTCCTCTCGCGCAAACAGACACGGGCAGGCCAACTGGGCCGGGTTGGTATCGGGCTTGGCCTGATC
ATTCTGGCACTGGAACTGATCGTGCAGGCAGCTGCACCGATCACCCATGCCCAAGGCGTTAAAGTGCTGT
TCGCTTCACTAACCGGCGACATCATGCTGGACGCCTTGGTCGGCGCCATGTTCGCCATGGTTTCCTATTC
CAGCCTTGCCGCCGTGCTGCTCACCGCAACGTTGGCAGGCGCCGAAGTCATCAGCCTGCCGGTGGCCATC
GGCCTGGTGGTCGGCGCCAACATCGGCAGTGGCTTGCTGGCCTTCATCAGCACCAGCATGCAGAACACCG
CCGGGCGCCGGGTGGCCTTGGGCAGCCTGCTGTACAAGCTGCTCGGCCTGCTGCTGATCATTCCCGTGCT
GCACCCGCTGGTGGAGTGGATGGACTCCCTCAGCTTCAGCCCGCAAGAGCTGGTGATCGGCTTCCACCTG
CTCTACAACACACTGCGCTGCCTGCTCATGCTACCCACAGTCAAATTGATGGGCCGGCTATGCAATACCC
TGCTGCCCGAGCGCGAAGCCGGCAACGGACAAGTGCGCCCACGCCACCTCGACGCCTCGGCACTGGAAAC
GCCCAGCCTGGCCTTGGCCAACGCCTGCCGCGAAACCCTGCGCCTGGGCGATATCGTCGACAGCCTGCTC
GAAGCCGTGCTCGGTGCCCTGCGCGGCACCCAGACCGCCCTGCCGCAGCAGGTCCGCGTCCTGGGCGAAG
ACGCCGAAGCGCTGTACAGCGCGATCAAGCTGTACCTGGCGCAAATGTCGCGCGAGGACCTCAGCGAGCC
GGACAACCGCCGCTGGGCCGAGATCATCGAGCTGGCGATCAACCTCAAGCTGGCCTGCGACCTGATCGAG
CGCATGCTACGCAAGGTCCAGCAGCAGAAAACCAGCCAGCGCCGGGAGTTTTCCCAGACAGGCCTGGAAG
AGCTCACCGGCCTGCAGGAGCAATTACTGGCCAACCTGCGCCTGGGTCTGTCGGTGTTTCTCAGTGCCGA
CCCGGAGAGCGCCCGCTTGCTGCTGCGTGAAAAACGCCGTTTTCGCGCCCAGGAACGGCGCTTGGCGCAC
GCCCATGTCAGCCGCTTGCAGCGTAAGGTGGTGCAAAGTATCGAGACCAGTTCGCTACACTTGGAGCTGA
TTGCCGACATGAAGCGGTTGAACTCTTTGTTCTGCAGCAGTGCCTATGTGGTACTGGGCGGCTCGGACAC
CGGCGGCCTGATGCTCGACAGCGTGCCGGACGAAGCCCGTCTGCCCTGA
>lcl|NC_021505.1_cds_WP_016497439.1_140 [locus_tag=PP4_RS00690] [db_xref=GeneID:45521661] [protein=TerC family protein] [protein_id=WP_016497439.1] [location=complement(148120..148890)] [gbkey=CDS]
ATGGAATGGCTGACCAGCCCGGAAATCTGGGTTGCCTTTTTTACCCTCACCGCGCTTGAGATCGTCCTCG
GGATCGACAACATCATCATGATCTCGATCCTGGTCAGCCGCATGCCCAAGCACATGCAGCCGCGCACCCG
GATCTTCGGCCTGGCCCTGGCCATGGTCACCCGTATCCTGCTGCTGCTGTCGATCACCTGGGTCATGCGC
CTTACCGCCGACCTGTTCGTGGTGTTCGGCCAAGGCATCTCCGGGCGTGACCTGATCCTGTTCTTCGGTG
GCCTGTTCCTGCTATGGAAGAGCTCGCAAGAGATCTACCACGGCCTGGAAGGCGAAGACGAAAACCCGGA
TGAGCCGAAAGGCGCAGGTGGCAAGTTCTTCTACACCATCATCCAGATCGCCATCATCGACATCGTGTTC
TCGCTGGACTCGGTAATCACTGCAGTGGGCATGGTGTCCCACGTGCCGGTGATGATCGCCGCCATCGTTG
TCGCCGTACTGGTGATGATGCTGTGCGCCGGTGCCATCAGCAATTTCATCGACAAACACCCGTCGCTGAA
GATGCTCGCACTTTCGTTCCTGATCGTGGTCGGTACCGTACTGATCGCCGAATCTTTCGACGTGCACGTG
CCGAAGGGTTACGTCTACTTCGCCATGGCGTTCTCGCTGGCGGTGGAAGCCATCAACATCCGCATGCGCA
CCGCCTCAGCCCGCAAAGAGGGCAAAGAGCAAGACCCGGTGAAACTGCGCAAAGACATTCCGGGTCAATA
A
>lcl|NC_021505.1_cds_WP_016497440.1_141 [locus_tag=PP4_RS00695] [db_xref=GeneID:45521662] [protein=CitMHS family transporter] [protein_id=WP_016497440.1] [location=complement(148960..150267)] [gbkey=CDS]
ATGCTGACCTTCCTCGGCTTTGCCATGGTCATCACCTTCATGTACCTGATCATGACCAAGCGCCTGTCGG
CCTTGATCGCACTGATCCTGGTACCGATCCTGTTCGCCCTGTTCGGCGGTTTCTCCGCCAAGATCGGCCC
TATGATGCTCGAAGGCATCAGCAAGCTCGCGCCTACCGGCGTGATGCTGATGTTCGCCATCCTCTACTTC
GCCCTGATGATCGACTCCGGCCTGTTCGACCCGGCCGTGCGCAAGATCCTCAAACTGGTCAAGGGCGACC
CGCTGAAAGTCTCGGTCGGTACCGCCGTGCTGGCCCTGGTGGTCTCGCTCGACGGTGACGGCGCCACCAC
CTACATGATCTGCTGCGCCGCCATGCTGCCTATGTACAGCCGCCTGGGCATGAGCCCGCGGATCATGGCC
GGCCTCATCATCCTCGCCGGCGGGGTGATGAACATGACCCCTTGGGGTGGCCCGACCGCCCGTGCCGCCA
GTGCGCTGCATGTGGACCCTTCGGACATCTTCGTGCCGATGATCCCGGCCATGCTGTTCGGCGTGGTGGC
GATCCTGGCCATTGCCTACATGTACGGCAAGCGTGAACGTGCCCGCCTGGGCGAACTGCACCTGCCGACC
GACGATATCGATCACAGCGAAATCACCGTTTCGCAATTCCCGGAGGCACGCCGGCCCAAGCTGCTGTACT
TCAACGGTGCCCTGACCGCCGCCCTGATGGTCGCGCTGATCGCCGGCGTGCTGCCACTGCCCGTGCTGTT
CATGATCGCCTTCAGCATCGCCATGATCGTCAACTACCCGTGCCTGCAGCAGCAGAAGGACCGCATCGCC
GCCCACGCCGGCAGCGTGCTGGCCGTGACCGGGCTGATCTTCGCTGCTGGCATCTTCACCGGCATCCTGT
CGGGTACCGGCATGGTCGACGCCATGTCCAAGAGCCTGCTGGCCGTCATCCCCGAAGCGCTGGGCCCTTA
CCTGGCGGTAATCACCGCGATCGTGAGCATGCCGTTCACCTTCTTCATGTCCAACGATGCCTTCTACTAC
GGCGTATTGCCGGTGCTGGCCGAAGCCGCCAGCCACTACGGCATCACCCCGGTGGAAATGGCCCGTGCGT
CGATCGTCGGGCAACCGGTACACCTGCTCAGCCCGCTGGTACCCTCCACCTACCTGCTGGTGGCCCTGGC
CGGCATCGAGTTCGGCGATCATCAGCGCTTCACGCTCAAGTGGGCAGTGCTGGTGTGCCTGTGCATAATG
CTCGCCGCACTTCTGATGGGGATTTTCCCGCTGTTCAGTAGTCTTTAA
>lcl|NC_021505.1_cds_WP_016497441.1_142 [locus_tag=PP4_RS00700] [db_xref=GeneID:45521663] [protein=GFA family protein] [protein_id=WP_016497441.1] [location=150535..150936] [gbkey=CDS]
ATGCAGAATGTGACCGAAGGGGGCTGCCATTGCGGCGCCTTGCGTTACCGGTTGGAGGGTGACCTGACAG
ACATTGCCCACTGCCACTGCACGATTTGCCGCCGGGTAAGCGGTGGGCTGGTTGTGACCTGGGTCACCCT
GCCCCGTTCGGGGTTTGTGTGGCTGGCGGGTGAACCGAACTGCTATGTGGCACCGGCCAGTTGCAGCCGG
TACTTCTGCGGGCAGTGTGGGGCGCACGTCGCGCTGGTGACCACGCACAGCCCTGAGACGATCGACGTGA
CGGTGGCGACGCTGGATCACCCGGAGCGGGTGCGGGCCAGCCGGCATATCTGGGTGGGCAGCCGGTTGCC
GTGGTTGCATCTGGATGAGGATTTGCCAGAAGAGGAAGGCGAAAGCCAGTAA
>lcl|NC_021505.1_cds_WP_016497442.1_143 [locus_tag=PP4_RS00705] [db_xref=GeneID:45521664] [protein=DUF4105 domain-containing protein] [protein_id=WP_016497442.1] [location=complement(151064..153019)] [gbkey=CDS]
GTGAACCGCATACGTGCCTGGCTGCTCGGCTGCGTCCTGACGCTGCTCGGCACACCCGCATTGGCCGACC
TGCAGCTTGAGCTGCAGGCATCCGGCCTTGACCCCCAACAAACCCAAGCCACCCAGGCCCTGCTCGACGA
GGCCATGGGCAAGCTGCCTCCGCGCTTCAAGCAACAGCTGGACCGCCGCGTGCGGGTCAGCTGGAGCGAC
AACATGCCTGCCGACGCCTACGGCCAGGCATCGCTGGTGTCCACACTCGAACTCAACCGTCGCCTGCTGC
CCGGCCTCACCGATGGCAGCGCCGCCACCGAGCGCACCAACCGCCCGCATGGCACGGTACGTGAGGAGCT
GCTGGCCACCGTGCTGCACGAGCTCACCCATATCTACGACCGTGCCCGCCTGTGGACCGGTGCCGAGAAT
TCGCTGATTGCCCGCTGCAAGCGCCAGCAAGGCACACTGGGCAAGATTGGCCTGCCCGAAGAATGCCGCG
GCCAGGCCGAGCGCCGCTTCACCCTCAGCGACGACCCGCGCCTGCTCGACCTGGCCGGCTGGCAGCAATA
CGTGGGCCGACGCGGGGAGCGCGAACAGCACAATGGCCAGTTCGTGCGCAGCCCCGACAGCTATGAGCTG
AGCAGCCCCAAGGAGTACATCGCGGTCAACATGGAGTACTTCCTCCTCGACCCGAGCTACGGCTGCCGCC
GCCCGGCACTCAACCAATACCTGCGCGAACATTTCGGCTGGGCACCCCAACAGGACACTTGCGCCAAGGG
CCTGCCGTTCATCAACGCGGGCAGCGACTTCGCCCGCCAGCCGCTGGGTGAAATCGACCCCGAGCGGGTG
TATGAAGTGGATTACCTGCTGGCCGAAGCCAACCAGAACCTGGTCAGCCGGTGGGGCCACAGCATGCTGC
GCCTGGTGATCTGCAAGCCCGGCCGCCCACGCGGGCCGGACTGCCGCCTGGACCTCGACCAGAGCCTGGT
GCTGTCGTACCGCGCCTTCGTCAACGACGTGCAGCTGTCCAGCTGGGACGGCCTGATCGGTGTCTACCCC
TCGCGATTGTTCGTACTGCCGCTGGGCCAGGTGATCGATGAATACACCAAGACCGAACTGCGTAGCCTGG
CCTCGGTACCCCTGAAGCTCAGCCGCGATGAAGTCGAGAACCTGGTGCGTCAGGCCGCCGAGATGCACTG
GAGCTATGACGGCAACTATTGGTTCCTGTCCAACAACTGTGCGGTGGAGTCACTGAAACTGCTGCGCAGC
GGCACCGCCAACCCACGCCTGAACGACCTCGACAGCATCATGCCCAACGGTTTGCTGGCCGTGCTCAAGG
GCAGGGGGCTGGCCGACACCAGCGTACTCGACGACCCACGCGAGGCGTTGCGCCTGGGCTACCGCTTCGA
CTCGTACCGCGACCGCTACCAGGCCATGTTCGAGGTACTGAGGAAACAGCTGCCGATCAAGCAGGCCCTG
GTTGAAGACTGGCTGGCCCAGGATGCCGAACAGCGCCGCCCCTGGTTCGCCAAGGCCGACCTGCGCACCA
GCGCTGCGTTGCTGCTGCTTGAACAAGCCAGCTTGCGCCGGCAACTGCTGCTGGCCCAGGACGAGGTCAA
GCAACGTTACCTGAATGCCGCGGCGCTGAAAGATGGCAGCATCAACAAAGCTGACGCCACCCTCAAGCAG
ATGCTCGCCAACAGTGGTTTCCTCAGCCGCCCGGCAGAGTTGCTCGATGCCAAGGGCTACGGGCTGCCGC
AACCCGAAGAGCGCAAGCACCTCGAGCAGGTCAGCAGCGAACGCCAGGCGCAGCTGCTGCGCTTGAGCAC
CAGCCTGGACAAAGAGGTGAGGGCGCTGCTGGAACCCTCACGGGCCAAGGAAATTGCCGCGGTCGAGGCC
AATGTGAAGCAGATCGGTGAGCATTTGCGGGCGCTGCACAAAGCTGCGGGTGGCCTGCAATTGTAA
>lcl|NC_021505.1_cds_WP_016497443.1_144 [locus_tag=PP4_RS00710] [db_xref=GeneID:45521665] [protein=DUF2388 domain-containing protein] [protein_id=WP_016497443.1] [location=complement(153016..153336)] [gbkey=CDS]
ATGCGTAAACCGCTGATTGCCGCTACCCTCGGCATGCTGCTGCTGGCCGACCTGGCCCATGCACAGACCT
TGGTGGCCACCAGCAACATCATCGTGCGTGCCTTTGGCCGCTCGATCGACTTCACCTCAGACACCACCAC
ATCCATTCGCGACTCCAAAGTGGTACGCGAAGCCCACGATGACGCCGCCAGCTTCGTCGCCAGCAATGGT
GACATTCGCGGTGTCCAGCTCGAGGCCGCCTTCAGCACCCTGCGCGAGCGTGTGCCAGAAGCCCGCAGTG
CCAGCGATCAGGTACTGGCTGAAGCCATCCTCGCGCTGTGA
>lcl|NC_021505.1_cds_WP_016497444.1_145 [locus_tag=PP4_RS00715] [db_xref=GeneID:45521666] [protein=DUF2388 domain-containing protein] [protein_id=WP_016497444.1] [location=complement(153374..153667)] [gbkey=CDS]
ATGCGTTATCTGTTGCCGCTGCTGTTCTCCGTTGCCGGCATGGCCAGTGCCCATGCCATGGATACCACCA
CGCAAAGCCTGGTCATCACCGGCTATGTCACCAGCCAGGTCACCACCGCACCGTTTGATCGCAAGCTGGT
ACGCCAGGCGCGCGACGATGCGGCTGCCTTCGTTGCCAGCGACGGCCAGATCCGCGGCGTGCGGCTGGAG
GCCGCGCTGGAATCATTACGCCACAATTGTTCACAGCACGCCGTCGGCGACCTGGAACTGGCGCAGGCGA
TTCTCGTCCAATAA
>lcl|NC_021505.1_cds_WP_016497445.1_146 [locus_tag=PP4_RS00720] [db_xref=GeneID:45521667] [protein=DUF2388 domain-containing protein] [protein_id=WP_016497445.1] [location=complement(153756..154073)] [gbkey=CDS]
ATGTCCCGTAAATACCTGAGTGGCACCGCCCTGATGCTGAGCCTGGCCGGCACCGCACACGCCACCAGCT
TCGTTGTCACCACCGACGCCGTCGTTGGCGCAGTAGCCGCATCCACCGATGCCACTTCCGATATCTCCTC
GTCTTTCAAAGACGACAAGATCGTGCAGGCCGCCCGTGACGACGCCGCCAGCTTCGTTGGCAGCCAAGGC
GACATCCGCGGTGCCAAGCTGGAGAGCGCTTTCCTGCACATCCGCTCGCAGATGCCGGCGCTGCAGGCCA
GCGACGCGCAACTGGCCCAGGCCATCCTGGCGCTCTGA
>lcl|NC_021505.1_cds_WP_016497446.1_147 [locus_tag=PP4_RS00725] [db_xref=GeneID:45521668] [protein=DUF1127 domain-containing protein] [protein_id=WP_016497446.1] [location=complement(154377..154592)] [gbkey=CDS]
ATGGAACGTACCCTCAGTTCCGGTCTGGTTTTTGAAAGCAACGCCCAGCAATCCAACGCCTCGCTGCCCC
TGCGCGCACTGTCGACCCTGCTGCTGTGGCAGCGCCGTATGGCCAGCCGCCGTCAACTGGCTCGCCTGGA
CGGCCGCCTGCTGGCTGACGCCGGTATCAGCGAGTCGCAGCGTTACGAAGAGCTGAGCAAGCCTTTCTGG
CGCTAA
>lcl|NC_021505.1_cds_WP_016497447.1_148 [locus_tag=PP4_RS00730] [db_xref=GeneID:45521669] [protein=acetyl-CoA hydrolase/transferase family protein] [protein_id=WP_016497447.1] [location=complement(154976..156469)] [gbkey=CDS]
ATGTACCGTGATCGTATCCGCTTGTCCTCCCTGCACAGCAAGGTAATGAGTGCGGCTGATGCCGCTGGTC
TGATCGAGGACGGCATGACCGTCGGCATGAGCGGTTTCACCCGCGCCGGCGAAGCCAAGGCCGTACCGCA
TGCACTGGCCGAACGTGCCAAGCAGTCGCCACTGAAAATCAGCCTGATGACCGGCGCCAGCCTGGGCAAC
GACCTGGACAAGCAACTGACCGAGGCCGGCGTGCTGGCTCGCCGCATGCCGTTCCAGGTCGACAGCACCC
TGCGCAAGGCCATCAATGACGGCCAGGTGATGTTCATCGACCAGCACCTGTCGGAAACCGTCGAACAATT
GCGTAACCAGCAGCTGAAGCTGCCGGACATCGCTGTCATCGAAGCCGTGGCCATCACCGAACAAGGCCAC
ATCGTGCCAACCACGTCGGTAGGCAACTCGGCCAGCTTCGCGATCTTTGCCAAGCAGGTGATTGTCGAGA
TCAACCTCTCGCACAACCCCAACCTCGAAGGCCTGCACGACATCTATATCCCGACCTACCGCCCGACCCG
CACGCCAATCCCGCTGGTCAAGGTCGATGACCGCATCGGCAGCACCGCCATTCCGATCGACCCGGCCAAG
ATTGTCGGCATTGTCATCAGCAACCAGCCGGACTCACCGTCCACCGTACTGCCGCCAGATGACGAAACCC
AAGGCATCGCCGACCACCTGATCAACTTCCTCAAGAATGAAGTTGAAGCCGGCCGCATGACCAACAGGCT
CGGCCCGCTGCAAGCCGGTATCGGCAGCATCGCCAACGCCGTGATGTGCGGCCTGATCGAGTCGCCGTTC
GAAGACCTGACCATGTACTCCGAAGTACTGCAGGACTCCACCTTCGACCTGATCGACGCCGGCAAGCTGA
GCTTCGCGTCGGGCAGCTCGATCACCTTGTCCGGCCGCCGCAATGCCGACGTTTTCGGCAACCTGGAGCG
GTACAAGGACAAGCTGGTGCTGCGCCCGCAAGAAATCTCCAACCACCCGGAAGTGGTTCGTCGCTTGGGC
ATCATTGGTATCAACACCGCCCTGGAGTTCGATATCTACGGCAACGTCAACTCCACCCACGTGTGCGGTA
CCCGGATGATGAACGGCATCGGCGGCTCGGGTGACTTCGCCCGCAACGCCCACCTGGCCGTATTCGTCAC
CAAGTCGATTGCCAAAGGCGGCGCGATCTCCAGCGTGGTGCCGATGGTCAGCCATGTCGACCACACCGAG
CACGACGTGGACATCCTGGTCACCGAGCAAGGCCTGGCCGACCTGCGTGGCCTGGCGCCGCGCGAGCGGG
CACGGGCGATCATCGACAACTGCGTGCACCCAGACTACCGCGCTGCGCTGAACGATTACTTCGATCGCGC
CTGCCAGCGTGGCGGCCACACTCCGCACATCCTGCGTGAAGCGCTGAGCTGGCACGAGAACCTGGAAGAA
ACCGGGCGCATGCTGGCTAGCTGA
>lcl|NC_021505.1_cds_WP_016497448.1_149 [locus_tag=PP4_RS00735] [db_xref=GeneID:45521670] [protein=NAD(P)(+) transhydrogenase (Re/Si-specific) subunit beta] [protein_id=WP_016497448.1] [location=complement(156656..158092)] [gbkey=CDS]
ATGAGCATGAATCTGGTAACACTTCTGTACCTGGTCGCTTCGGTCTGCTTCATCCAGGCGCTCAAGGGCC
TGTCGCACCCGACCACGTCGCGGCGCGGCAACCTGTTCGGCATGATCGGCATGGGCATCGCCATGCTCAC
CACGGTTGGCCTCATCTATAAGCTGGGGGCCGAGCTGGCTACCGCGGGTATTGGCTACGTCATCGTCGGC
CTGCTGGTCGGTGGTACTGCCGGTTCGATCATGGCCAAGCGCGTCGAGATGACCAAGATGCCGGAACTGG
TCGCCTTCATGCACAGCATGATCGGCCTGGCTGCGGTGTTCATCGCCATTGCCGCCGTGCTGGAGCCGCA
GTCGATGGGCATCGTTGCCGCAATCAGCGACCCGATCCCCACCGGCAACCGCCTGGAGCTGTTCCTCGGC
GCTGCAATCGGTGCAATCACCTTCTCCGGTTCGGTGATCGCCTTCGGCAAGCTGTCGGGCAAGTACAAGT
TCCGCCTGTTCCAGGGCGCCCCGGTACAGTTCCCCGGCCAGCACAAGCTGAACCTGATCCTCGGCCTGAC
CACCATCGCCCTGGGCCTGCTGTTCACCTTCACCGGTCATTACAGCGCCTTCACCCTGATGCTGGCCCTG
GCCTTCGTCATGGGCGTGCTGATCATCATCCCGATCGGCGGCGCCGACATGCCGGTGGTGGTGTCGATGC
TCAACAGCTATTCGGGGTGGGCAGCCGCCGGTATCGGCTTCTCCCTGAACAACTCGATGCTGATCATCGC
AGGCTCGCTGGTGGGTTCGTCCGGTGCCATCCTCTCGTACATCATGTGCAAGGCGATGAACCGGTCGTTC
TTCAACGTCATCCTCGGTGGCTTTGGCGGCGATACCGACGCCGGCGCCGCTCAAGGCTCGAAAGAGCAAC
GCCCGGTGAAGTCCGGTTCGGCCGACGATGCCACCTTCCTGCTCAGCAACGCCGACAGCGTGATCATCGT
CCCGGGCTATGGCCTGGCGGTGGCCCGTGCCCAGCACGCGCTGAAGGAGCTGACCGAGAAGCTGACCCAC
AACGGCGTGACCGTGAAGTATGCCATCCACCCGGTGGCGGGGCGCATGCCCGGGCACATGAACGTGCTGC
TGGCCGAGGCCGAGGTGCCGTACGATCAGGTGTTCGAGATGGACGACATCAACGCCGAGTTCGGCCAGGC
CGACGTGGTGCTGGTGCTGGGTGCCAACGACGTGGTCAACCCGGCGGCGAAGAATGACCCCAAATCGCCA
ATCGCCGGCATGCCGATCCTAGAAGCGTTCAAGGCCAAGACCATCATCGTCAACAAGCGCTCCATGGCCA
GCGGCTATGCCGGCCTGGATAACGAACTGTTCTACCTGGACAAGACCATGATGGTGTTCGGTGACGCCAA
GAAGGTCATCGAAGACATGGTCAAGGCGGTGGAGTGA
>lcl|NC_021505.1_cds_WP_016484308.1_150 [locus_tag=PP4_RS00740] [db_xref=GeneID:45521671] [protein=NAD(P) transhydrogenase subunit alpha] [protein_id=WP_016484308.1] [location=complement(158095..158409)] [gbkey=CDS]
ATGGAAGACATGCTGATTTCCCATGGCATCTACAACCTCATCATCTTCGTGCTGGCCATCTATGTGGGCT
ACCACGTGGTGTGGAACGTCACCCCGGCACTGCACACGCCGCTGATGGCCGTGACCAACGCCATTTCTGC
CATCGTGATCGTCGGTGCCATGCTGGCCGCCGCCCTCACCGTGACCCCTGCCGGCAAGCTGATGGGCACC
CTCGCCGTGGCCCTGGCCGCGGTCAATGTGTTCGGTGGCTTCCTGGTCACCCGCCGCATGCTTGAGATGT
TCAAGAAGAAAGCCAAGAACGAGGGGCAGAAGTAA
>lcl|NC_021505.1_cds_WP_016497449.1_151 [locus_tag=PP4_RS00745] [db_xref=GeneID:45521672] [protein=Re/Si-specific NAD(P)(+) transhydrogenase subunit alpha] [protein_id=WP_016497449.1] [location=complement(158421..159542)] [gbkey=CDS]
GTGCACATTGGTGTTCCTCTCGAGACGCAGACCGGTGAGACAAGGGTCGCTGCGACCCCGGAAACCATCA
AGAAACTGATTGGCCAGGGCCATCAGGTCACCGTCCAACGGGGGGCAGGGCTCAACGCCAGCATTCCGGA
CAGTGCCTATGAGGCCGTGGGCGCTTCCCTTGGGAGCGCAGCCGATGCCTACGGCGCCCAATTGGTACTC
AAGGTGGTCGCTCCCAACGACCAGGAGCTGGCCCTGATCAACAGTGGCAGCCTGCTGGCGGGCATGCTCA
ACCCCTTCAACAGCGAGCTGATCGGCAAGATGGCCGAACGCGGCATCACCGCTTTCGCCCTGGAAGCCGC
GCCACGCACCTCGCGGGCGCAGAGCCTGGACGTGCTGTCGTCGCAGGCCAACATCGCCGGTTACAAGGCC
GTGCTACTGGCTGCCCATTACTACCCACGCTTCATGCCCATGCTGATGACCGCCGCCGGTACCGTGAAGG
CCGCGCGCGTGCTGATCCTGGGGGCGGGTGTTGCCGGCCTGCAGGCCATCGCCACCGCCAAACGCCTGGG
TGCAGTGATCGAAGCGTCCGACGTACGCCCGGCCGTGAAGGAGCAGATCGAGTCGCTGGGTGCCAAGTTC
ATCGACGTGCCTTACGAGACCGATGAGGAACGTGAGTGCGCTGAAGGCGTCGGCGGTTACGCCCGCCCCA
TGCCCGCCAGCTGGATGCAACGCCAGGCCCAGGCGGTGCACGAGCGCGCCAGGCAAGCGGATATCGTCAT
CACCACGGCGCTGATCCCAGGCCGCAAGGCACCCACGCTGCTCAGCGCCGAAACCGTTGCGCAGATGAAG
CCCGGCTCGGTGGTCATCGACCTCGCTGCAGCGCAGGGTGGTAACTGCCCGCTCACCGTTGCTGATCAGG
TGGTAAAGGAAAACGGCGTGACGATCGTCGGCCCGACCAACCTGCCGGCCCAGCTGGGTGCCGATGCTTC
GGCGCTGTATGCGCGCAACCTGCTGGACTTCATGAAGCTGCTGTTCGACAAAGACGGCGCGCTGGTCATC
AACCTCGAAGACGACATCGTCGCGGCCTGCCTCATGTGCCGTGATGGTCAAGTCGTCCGCAAGAACGGCT
AA
>lcl|NC_021505.1_cds_WP_016497450.1_152 [locus_tag=PP4_RS00750] [db_xref=GeneID:45521673] [protein=LysR family transcriptional regulator] [protein_id=WP_016497450.1] [location=complement(159979..160878)] [gbkey=CDS]
ATGCGCCGCAAGATCCCCAGCACCGCTGCCCTGGTTTGCTTCGAAGCAGCGGCGCGCCACGAGAGCTTTA
CCAAGGCTGCGCAGGAACTCGCCCTGACCCAGGGCGCCGTTTGTCGGCAGATTGGCGGCCTCGAGGCCTT
CCTCAATGTGGAACTGTTCCGCCGTTCGCGCCGCGGCGTGAAGCTGACCGAGGCCGGTCTTTCCTACAGC
CGCCAGGTTGCCGCACAACTGGACGCCGTAGAGCGCGATACCCTGTCGGTGATGGGCCAGCAGGGCGCCA
GCGTGGTCGAACTGGCCGTAGTGCCTACCTTTGGCACCCAATGGCTGCTTCCGCGCCTCAAGGACTTCCA
GCAACGCCACCCGGAGGTCACGATCAACCTCACCAACCGCACCCGGCCATTCCTCTTCGCCGACACCCCC
TTTGATGCCGCTATCTATTTCGGTGATGCCGACTGGTCCGGCACCCAGTCGCACCGGCTGATGGGGGAGA
ACCCGGTCCCCGTCTGCAGCCCGGCATTGCTGGCTGGGCAGGGCATGCTCGAAGCACAGCGCATCGCCCA
ACTGCCGCTGCTGCAGCAAAGCACGCGCCCCTACGCCTGGCGGCAGTGGTTTGGCAGCCTGGGGATGAAT
GTGGAGCGCGACATGACAGGCCCGCGTTATGAACTATTCTCGATGCTCGCCCAGGCGGCGATACATGAAA
TGGGGATCGCGCTGATTCCCCCGTTCCTGATCCAGCGCGAGTTGGGGGAGGGTAGGTTGGTGGTCGCTAA
CAGGCATGCCCTGAGCAGCAACAAGGCCTACTATCTGATGATTCCGGAGCGCAAGGTGGAGTCGGCCTCG
CTGCGCGCCTTCCGTGACTGGCTGGTGAGCCAGGCCCGGGCCTACACCGCAACAAACTGA
>lcl|NC_021505.1_cds_WP_016497451.1_153 [locus_tag=PP4_RS00755] [db_xref=GeneID:45521674] [protein=acyl-CoA dehydrogenase] [protein_id=WP_016497451.1] [location=161040..162221] [gbkey=CDS]
ATGGCCGGTAAAGCAAGCTTCCACTGGATCGACCCGCTGCTGCTGGATCAGCAGCTCACTGAAGAAGAGC
GCATGGTGCGTGACAGCGCTTATCAGTTCGCCCAGGACAAGCTGGCCCCGCGTGTGCTCGAGGCCTTCCG
CCACGAGCAGACCGACCCGGCGATCTTCCGCGAGATGGGGGAAATTGGCCTGCTGGGTGCCACCATTCCC
GAGCAATACGGCGGCAGCGGGCTGAATTACGTGTGCTATGGCCTGATCGCTCGTGAGGTTGAGCGTATCG
ATTCGGGTTATCGCTCGATGATGAGCGTGCAGTCGTCGCTGGTGATGGTGCCGATCAACGAGTTTGGTAC
CGAGGCACAAAAGCAGAAGTACCTGCCCAAGCTGGCCAGTGGCGAGTGGATCGGTTGTTTCGGCCTGACC
GAGCCTAACCATGGCTCCGACCCTGGCTCGATGATCACCCGCGCCAGGAAGGTCGACGGCGGTTACCGCC
TGACCGGGAGCAAGATGTGGATCACCAACAGCCCCATCGCTGATGTATTCGTGGTCTGGGCCAAGGACGA
TGCAGGGGATATCCGCGGCTTTGTCCTGGAAAAAGGCTGGCAGGGGCTCAGCGCCCCGGCAATCCATGGC
AAGGTCGGCCTGCGCGCCTCCATCACCGGTGAAGTGGTCATGGACAATGTGTTCGTGCCAGAAGAGAACA
TCTTCCCGGATGTGCGCGGTCTCAAAGGCCCGTTTACCTGCCTCAACTCTGCCCGCTATGGCATCTCGTG
GGGGGCGCTGGGTGCTGCCGAAGCCTGCTGGCACACCGCGCGTCAGTACACCCTGGACCGTCAGCAGTTC
GGTCGCCCTCTGGCTGCCAACCAGCTGATCCAGAAGAAGCTGGCCGACATGCAGACCGAAATTACCTTGG
CACTGCAAGGCTGCCTGCGCCTGGGGCGTATGAAGGATGAAGGTACAGCTGCTGTGGAGATTACCTCGAT
CATGAAGCGTAACTCCTGCGGCAAGGCGCTGGATATCGCCCGCATGGCGCGCGACATGCTGGGTGGCAAC
GGCATCTCCGATGAGTTTGGCGTGGCCCGTCACCTGGTAAACCTTGAGGTGGTCAACACCTATGAAGGTA
CTCACGACGTGCATGCACTGATCCTGGGGCGTGCGCAGACCGGTATCCAGGCCTTCTATTAA
>lcl|NC_021505.1_cds_WP_016497452.1_154 [locus_tag=PP4_RS00760] [db_xref=GeneID:45521675] [protein=CoA transferase] [protein_id=WP_016497452.1] [location=162236..163456] [gbkey=CDS]
ATGGGCGCGCTATCACATCTGCGGGTGCTGGACCTTTCGCGCGTGTTGGCCGGCCCATGGTCTGGCCAGA
TTCTCGCTGACCTGGGTGCTGACGTTATAAAGGTGGAGCGCCCGGGCAGTGGTGACGATACCCGCGCGTG
GGGACCGCCCTTCCTCAAGGATGCCGGGGGTGAAAACACCAGTGAGGCGGCTTACTACCTGTCGGCCAAC
CGTAACAAGCGTTCGGTGACCATCGATTTCACCCGGCCTGAAGGGCAGCGCCTGGTGCGTGAGTTGGCAG
CGAAGTCCGATATTGTCATCGAGAACTTCAAGGTGGGTGGTTTGGCGGCCTATGGGCTGGACTACCAGAG
CCTGAAGGCGATCAACCCACAGCTTGTCTATTGCTCCATTACCGGTTTCGGCCAGACCGGGCCGTATGCC
AAGCGTGCGGGTTATGACTTCATGATCCAGGGGCTGGGTGGGCTGATGAGCCTGACTGGCCGCCCGGAGG
GTGAGGAAGGCGCGGGGCCGGTCAAGGTGGGTGTGGCGCTTACCGACATCCTTACCGGGCTGTACTCAAC
GGTAGCCATGCTTGCCGCCCTTGCCCATCGGGAGCAGACCGGGGTGGGTCAGCATGTCGACATGGCGTTG
CTCGATGTACAAGTAGCCTGCCTGGCTAACCAGGCCATGAATTACCTGACCACAGGCAACCCGCCTCGGC
GCCTGGGCAACGCGCACCCTAATATAGTGCCCTACCAGGACTTCCCTACGGCGGACGGCGACTTCATTCT
TACCGTGGGCAACGACAGCCAGTTCCGCAAGTTCGCAGAAGTGGCCGGGCAGCCACAATGGGCGGACGAT
CCACGTTTCCTTACTAATAAGCAGCGGGTGGCCAACAGGGTCGAGCTGATTCCACTGATTCGCCAGGCCA
CGGTGTTCAAGACAACCGCCGAATGGGTTGCCCAGCTGGAGGCTGCTGGGGTGCCGTGCGGGCCTATCAA
TGACCTGGCGCAGATGTTCCAGGACCCACAGGTGCTGGCGCGTGGGCTGGCGGTGAACATTCCGCATCCA
TTGGCGGGTAGCGTGCCGCAGGTAGCCAGCCCTATACGGTTGTCGGAGACGCCGGTGGAGTATCGACGGG
CGCCGCCGCTGCTGGGTGAGCATACCGAGGCGGTACTGGGGGAAGTGCTGGGGCTGGAGGCAGGTGAGGT
GCAGCGCTTGCGCGAGGCCGGGGTGCTCTAG
>lcl|NC_021505.1_cds_WP_016497453.1_155 [locus_tag=PP4_RS00810] [db_xref=GeneID:45521685] [protein=TonB-dependent siderophore receptor] [protein_id=WP_016497453.1] [location=complement(175007..177421)] [gbkey=CDS]
TTGCGCCATGCCATCCGGGCTGCGCTGTTTGGTACTGCCTTGAGCCTGGCCGCTGTTCCGCAAATGTGCG
CAGCGGCTGAAACAGCGCAAGTGAGTCATCGCTATGCAATTCCGGCCGGCCAACTGGCCGACGTACTCAA
TCAGTTCGCTCGCCAGGCCGGCATTACCCTGTCAAGTACGCCTCAGCTCACCGATGGCCTGCAATCGAAC
GGCCTGCAGGGGCAGTACGCTACCGACCAGGCGCTGCGCCAACTGCTCAATGGCAGCGGCCTGGAAGCGG
TCAGTCAGGATGGACGTAGCTATGTGTTGCAGACACAGCCCCAGGAAGCCGCCCTGTCATTGCCAGACAC
TGATATCCGTGGGTTCACCCTCGGCAATGCGCTGGGCAGCATGGAGGGTTACAACGCCACCCACAGCCAG
GTGGCGACCAAGACCAGCACGCCGTTGGTGGAAACCTCCCAATCCGTCTCGGTGGTTACTCGCCAGCAGA
TGGATGATCAGGGCTCACAGACCGTTGCCCAGGCCATGCGCTACACGCCTGGGGTACTGACCAACCCTTA
CGGTGCCACACATCGCTACGACTATGTGGCCATGCGCGGCTTCAACGACGGTTCTGTGGATAACATCTAC
GTCGATGGGCTCAAGTCGATGGGTGACAACGGCACCTACAGCACCATGCAGGTAGACCCGTACTTCCTTG
AGCGCATCGACATTCTCAAGGGGCCCTCTTCGGTGCTGTATGGTCGAAGCTCGCCGGGGGGCCTGGTCGC
CCTGACCACCAAGAAGCCGCTGTTTACCCCCTTCCATCAGATTCAGGCCACGGTTGGCACCCAAGGCCAA
CGTGGCATGGGTTTCGACTTCAGCGGCCCTGTGGATGACGATAAGCGTATCGCTTATCGCCTGACCGGCC
TGGCGGATGCATCCGACACCCAGTTCGACCACAACAAGGAAGAACGCTACACCATCGCCCCGGCCATGAG
CGTCGATTTCACCGAAGATACCTCGCTTACGCTTCAGGCCTACCTGCAGCACGACCCTAACGGTGGGTAC
CACGGTGGCAACCCTGCAGAAGGCATGCTGCACAAGCGCAATGGCTTGCGCTTGTCAGACCACTTCTTCG
AGGGCGAGCCGGGCATCGACAACTACGAACGTACCCAGCAGTCGTTCAGCTACCAGTTCGAGCACCGCTT
CAACGATGTGTTCACGGCGCGGCAAAACTTCCGTTACCAGGATTCTGACGTGTCCATGGACCAGGTGTAC
TCAGCCGGCTGGGCAGATGCCGACAGCAACGTCCTCAACCGCGCCTACACCGGCGGCGACGAGCGCCTGC
ATTCGTACATCATCGACAATATGCTGCAGGCGGAATTCTTTACCGGCGCTGCCAAACACACCCTGCTGCT
GGGCGCCGACTACCAGCGGCGCAAGGCCGATGTCGCATGGCGTTATGGCTCGGTCGACCCGCTGGACGCC
GGCAACCCGCAGTACGGCAATGGCAACCTTCAGGTATTGGGGGAAAACCGCTACCAGCGGCGCTTGCAGC
AAACAGGTGTGTACCTGCAGGACCTGGTGGAGCTGGACCAGTGGCGCTTCTCCCTGGGGCTTCGCCAGGA
CTGGGTGAAGGTGTCGGAGGAGAATCGCGACAGCGACACCAAGGTCAGCGATCAGCGCTCCAAGTTCACC
ACCCGGGCCGGGGTGCTCTACCTGTTCGAGAACGGCATTGCGCCCTATGTCAGCTACTCGGAGTCGTTCA
ATCCCAACACCGTGTCCGACCAGGAAGGCCGCCCGCTGGCACCGACTGAGGGCACTCAATGGGAAGCGGG
TATCAAGTATCAGCCTCCGGGAAGCGACAACCTGTTTACCGCATCGGTGTTCCGCATCGAGCAGGAAAAC
CTGGCCTCGAAGCAGCCTGACGAAAACTTCTATCGCCCGGTAGGTGAAGTACGCTCGCAAGGGCTGGAGC
TGGAGGCACATGTGCAGCTGACCGACAGCCTCAAACTGCTGGGCGGCTACACCTTTACCGAGATCGAGTA
TTCCAGGTCGATGCCGAGCCTGACGTCGGGCAGCCTGGACAACAAGGGCAATTCGCCAACCCAGGCACCA
AAACAGATGTTCTCGCTGTGGGCTGACTACAACTTCCGCCAAGGGCCGCTGGATGGCCTGCGGCTGGGCG
GTGGGGTGCGGTATGTGGGCTACAGCTGGGTAGATGCGGAGAACAGCATGAAGGTGCCTTCCTACACGTT
GTTTGACGCTTCGCTCGGCTATGACCTGGGCAAGGTTGGGCTCAAGGGTGTGGATGTGCGCCTTAACGCC
AACAACCTTACCAATGAAAGCTATATCACCTCATGTGCCAGCCTGAACTATTGCTACATGGGTGAAGAGC
GCAATGTCAGCGCCACGGTCAGCTATCAGTTCTGA
>lcl|NC_021505.1_cds_WP_016497454.1_156 [locus_tag=PP4_RS00815] [db_xref=GeneID:45521686] [protein=FecR domain-containing protein] [protein_id=WP_016497454.1] [location=complement(177587..178543)] [gbkey=CDS]
ATGACTGCCGCACGCCCTGATGCAAAAGCGGTCAAACAGGCCATCCAGTGGCTGCTGCGGTTGCGCGAGA
GCGGGCATGAGCCGACGCTGCAACAACAGTGCGCGCAATGGCGCAGTGCCCACCACGAACATGAGCAGGC
CTGGCAACGGGTGATGCACCTGCATCAGGACCTTGACCTGCGCTCCGTCCCCGGTGCCGGGTTGGCATTG
CAAACCCTGGAAGCCAGCCAGCAACGCCTGCACCGCCGGCAAGCGCTGAAGCTGCTTGGCGGCGTTGTCA
TGGTGGGATCGGCGACATGGCTGGCCAAAGACCTCGATGCTATCAGTGCGTGGGCGTCGGACTATGCCAC
CGGCACCGGTGAGCAACGCGTCTTCACCCTGCCCGATGGCTCACTGATGCAACTCAATACCCGCACTGTC
GTGGACCTGGCCTTCAATGACCAGCAGCGTCTGGTTCGCCTGAAGCAGGGGGAGCTGATGATGACCTGCA
ACTCTGGGCATCCAGTGCTGGTACAAACCCGCGATGCACTGCTGGAAGGGTTCGCAGGGCGCTTTGTGGC
CTATCAGGAGAACGATTGCACACGCGTCAGTGTCAACCACGGCAAAGTGGCGATCCACCGGCCTGGCAAT
GGCCACCTTCTGTGGATTGAAGGCGGCCAGCACTGGCGCCTGGATGCTCAAGGCGCGCACCAGCTGACGC
ACCTGGACATGGACGCGATGGCCTGGACTGAAGGGCTGATCGTTACCCAGGACATACGCCTGTCCGACTT
CCTCGCGCAGGTCAGTCGTTATCGCCACGGTTACCTGGGCTGCAGCGACGAAATTGCCGATTTGCGCCTG
TCCGGGGTGTTCCGTCTCGCAGACCCGGAGCAGCTGCTTCAGTTGCTGCCGCAAACGCTGCCCGTAAGGC
TTCGCCAACGTACGCGCTGGTGGGTACGTGTAGAAAGCATGGCTTGA
>lcl|NC_021505.1_cds_WP_016497455.1_157 [locus_tag=PP4_RS00820] [db_xref=GeneID:45521687] [protein=sigma-70 family RNA polymerase sigma factor] [protein_id=WP_016497455.1] [location=complement(178548..179051)] [gbkey=CDS]
ATGCCCAGCAACGACTCCGTGCAAACGCTCTACAGTGACCACCACGGCTGGTTACACGCCTGGCTGCGCA
GCAAGCTGGGCAATGCCGCCGATGCCGCAGACCTGGCCCACGACACCTTCGTCCGCTTGCTGCAACGCCG
CGAACACCTGCAGCTGAATACCCCTCGGGCGTTCCTGCGCACGGTAGCGCGTGGGCTGGTCATCGATCAC
TGGCGCCGCGAGGAACTGCACAGGGCCTACCTGGAGGCACTGGCCCGTGTGCCGGAAGCACAGTATCCCT
CGGCCGAAACCCGCGAGCTGCTGCTGGAATTGCTTGAGCGTATTGCGCGCATGCTCGACGGCCTCAAACC
CAAGGTACGTCGCGCCTTCCTGCTGGCCCAATGCGAGGGGCTGAAGCACCAGGCCATTGCCGAGCAGATG
GGGATCTCGGTGCGTACCGTGGAGCGTTACATCGCCGATGCGCTCTTCCATTGCTATGTGCTGCGCTATG
AAGATGAGTGTTGA
>lcl|NC_021505.1_cds_WP_016497456.1_158 [locus_tag=PP4_RS00825] [db_xref=GeneID:45521688] [protein=GntR family transcriptional regulator] [protein_id=WP_016497456.1] [location=complement(179163..179852)] [gbkey=CDS]
GTGGCCGAGAAAATCAAATTGAGCAATGTGCTGGTCAGCGAGCAGCTGTCGCCGCACCAGGCCCGTGCCG
TGATCGAAGAACGCCTGCGTAGCGCCATCCTCGATGGCCGCCTGCCCCCTGGCACCGCCGTGCGACAACA
AGAGCTCGCCACCTTGTTTGGCGTCAGTCGCATGCCCGTGCGCGAAGCCCTGCGCCAGCTTGAAGCGCAA
TCGCTGCTGAAAGTGGAGATGCACAAGGGTGCGGTGGTTGCGCCGCTGATCGGCGAGGATGCGGTGGACA
CCTATGCCCTGCGCGTACTGCTTGAGAGCGAAGCGCTGCGCCAGTCGATCCCGCTGCTTGATGCCAGCGA
TATCGCCAGCGCCCGTGGCTATATTCAGCAACTGGAGAACGAAACACGCCACGCCGAAATCGGCCGCCTG
AACCGCCTGTTCCACATGGCGCTGTACAGCAAGGCGTCTAACAGGAAGCTGCTGCGCCTGATTGAGAACG
AACTGAACGAAGAAGAGCGCTTCCTGCGTTTTCATCTTTCATCCATGGGCCTGGGCAAGCTGACCCAGGA
CGATCACAACGCACTGGTAGACGCGGCAAGCGACAAGCTGGTGGATGAGGCGGTAGCCGTGCTGGCCCGG
CACCTCAATAGCGGAGCGCTGGTAATCCGCAATTATCTGGATGCGCAACGGGCGCGTTAG
>lcl|NC_021505.1_cds_159 [locus_tag=PP4_RS00830] [db_xref=GeneID:45521689] [protein=hypothetical protein] [pseudo=true] [location=180127..180819] [gbkey=CDS]
GTGGCGATATCCTGGATGTTCAAAACCGTTGTGCGACGTGTCGCCTTTGCCGGGCTGCTGGGCAGTCTGC
TGCTGGGCGGCTTGCACGCGGATTGGGATTTCTCCCAGATCAGCCGCAAGTCGCAGGCCTTGTATGGCCC
ACTGGGTGCCGGGCAGGGTCGTATCGATGCCTGGCAGAACCTGATGACCACGCAAAAGTAGGGTACTGAG
CTTGAGCAACTGCAAGTGGTCAACCGTTTTTTCAACCAGCAATTGCGCTATGTCGAAGACATTGACCTGT
GGCATGAGGTCGACTACTGGGCCACACCGGTGCAGGCACTGATCAAAGGTGCCGGGGACTGCGAGGACTA
CGCCATCGCCAAGTATTTCAGCCTGCGGCGCATGGGCATCCCCAGCGAAAAACTGCGCATCACCTACGTC
AAGGCGTTGCGGCAGAATCGCGCGCACATGGTCCTGACTTATTATTCAAACCCACAGGCCCAGCCTTTGG
TGCTCGACAGCCTCATGGATGCCATCAAGCCGGCAAGCCAACGTACCGACCTGCTGCCGGTGTATGCCTT
CAATGGCGAGGGGTTGTGGTTGACGGGCGCCGCAGGCAACAAGAAGGTCGGCGACACCAAGCGGCTGTCA
CGCTGGCAGGATTTGCTGAAGAAAATGCAGGCCGAAGGGTTCCCGGCCGAGCCGGTTTACTGA
>lcl|NC_021505.1_cds_WP_016497459.1_160 [locus_tag=PP4_RS00835] [db_xref=GeneID:45521690] [protein=EAL domain-containing protein] [protein_id=WP_016497459.1] [location=180830..182776] [gbkey=CDS]
ATGTCACTGTTCAAACAATTGCTGTTGGCCATTTGCCTGTTCCTGGTAGTCGCCTTCAGTGGCAGTTTCA
TGGTCAGCCTGGAAAGCTCGCGCAGCCAGTACGTCAACCAGTTGCGTTCGCACGCCCAAGATGCAGCGAC
CGCGCTGGCGCTTTCGCTGACGCCGAATATCGACGACCCGGCGATGGTCGAGCTGATGGTCAGCTCGATC
TTCGACAGTGGTTACTATGCAAGCATCAAGGTCGTCGACCTGGGCTCCAACGCCGTGCTGGTGGAGCGCC
ACGCCGAGCCGGACCCGGGCGGGGTACCGCGCTGGTTCGTGCACCTGATCGGCCTTGAGGCCGCCGGTGG
CGACGCCATCGTCAGCCGCGGCTGGCAGCAGGCCGCGCGGGTGGAAGTGATCAGCCACCCGATGTTTGCC
ATTGCCAAACTCTGGCAAAGCGCCTTGGGCAGCCTGGGCTGGTTGCTGCTGTGCGGTGCAGCCAGTGCCG
TGCTCGGCGCCTTGCTGCTGCGCCGCCAATTGCGCCCGCTGGACTATATGGTTGAGCAATCCCATGCCAT
TGCGCGCCGCGAATTCCTGAGCCTGCCCGAGTTGCCCCGCACGCCGGAGCTACGCCGTGTGGTGCAGGCG
ATGAACCAGATGGTCGAGAAGCTCAAGGCGCTGTTTACCGAGCAGGCCGAGCGCAGCGAGCGGCTGCGTG
CGGAGTCCTACCAGGACAGCCTGACCGGGCTCTCGAACCGCCGCTATTTCGAAATGCAGCTGAACACCCG
GGTAAGCAACCTGGAGGACGCGCGCGCCGGCTACCTGCTGTTACTGCGTGTCCAAGGGTTGGCGGGGCTG
AACGCACGCCTTGGCGGCCAGCGTACCGACCAGTTGCTGCAGGCCGTGGGTGAGCAGTTGCGCCGTACCT
GTGCCAGCTTCCCGGAAACCAACGACCTGATTTCCCGCAGCCGCGGTGGCGAGTTTGCTGTGCTGGCGCC
GGGCATGGTGCATGAGGAGGCAGTACACCTTGCCCAGGCACTGGAAGCGACGCTGCAAAGCCTGCATGAG
ACCGGTGCCAGTGATATCGACCCGGTGGCCTGTATCGGCCTCGCGCCGTTCAGCCCCGGTGATTCTCCAC
AGGCTTTGCTGAAACTGGCCGATGAGGCTCTGGCCCGTGCCGAGAACCAGCCAACGCCGGGGTGGGTATG
CCTTGAACAAGGTGTGGCCGCCGTTGCTGCCGATAGCCAGCACGCCTGGCACGAGCGGCTCGATCAGGCG
TTCAAAAATGGGCATTTCGAGCTGTTCTTCCAGCCGGTGGTGGATTGCACTTCGGTGCAACGGGTACTGC
ACCACAAGGTGATTTCCCGCTTGCAGGATGGCCAGGGCGATGCACTGCCGGCGGGTCGCTTCCTGCCCTG
GCTGGAGCGCTTCGGCTGGATGCCGCGGCTGGACGTGCTGGTGCTGGAGAAAGTATTGGCGCACCTGCGT
GGGCATGACCAGGTGCTGGCGCTGAACCTGTCCGCCGCTACATTGGCCGACCCCAAGGCCCTGCACCGCA
TCTTTGAATTGCTCGGCCAGAATGCGGCGCTCGGCCCGCGGCTGGTTTTTGAAATTGGCGAGGAGCAGTT
GCCTGAGCAGACGGCTCTGGAGCAACTCACCCGGCGCCTGCACGGGCTGGGTTTTGGCTTGGCGCTGCAG
CGCTTTGGCGGGCGCTTCAGCATGATCGGCAACCTGGCGCACCTGGGCTTGGCGTACCTGAAAATTGACG
GCAGCTACATCCGCAACATCGACCATGAGCAGCACAAGCGGCTGTTCATCGAGGCGATCCAGCGTGCAGC
GCACAGCATCGACTTGCCGCTGATTGCCGAGCGTGTCGAGACAGAAGGGGAGCGGCGGGTGCTGCAGGAG
ATGGGGGTAGGCGGCATTCAGGGGCAGCTGGTAGGTGAACCTGCGCCCTGGCGCTGA
>lcl|NC_021505.1_cds_WP_016497460.1_161 [locus_tag=PP4_RS00840] [db_xref=GeneID:45521691] [protein=HlyD family type I secretion periplasmic adaptor subunit] [protein_id=WP_016497460.1] [location=complement(182924..184300)] [gbkey=CDS]
GTGTTGCATAAGCTGGATATGGGGCAATTCAAGGATGGCCTGCGGCGCTACTTCAAAGGTTCCGACTCAC
TGGGCGGCCAGCCGCTGCCAGAGGTCAACAAGGCCCTGATCGAAGATGCACCGCGGGTTGTGCGGCTGAC
CATCTGGGGCGTGATCCTGTTCTTCGTGTTCTTGATCGTGTGGGCCAGCGTCGCCCCCATCGACGAGGTC
ACGCGAGGTGAAGGCAAGGCCATTCCGTCGTCCAAGGTGCAGAAGATCCAGAACCTGGAGGGCGGTATCG
TCGCCGAAATCTTCGCCAAGGAAGGGCAGATTGTCGAAATTGGCCAGCCATTGCTGCGCCTGGATGAAAC
CCGCTTCGCCTCCAACGTTGGTGAGACCGAGGCCGACCGCCAATCCATGGCCCTGCGGGTCGAACGCCTG
AGCGCCGAGGTAGAGGACCGCCCGCTGAAGATCGACGAAGAACTGCGCAAAGCCGCACCAAGCCAGGCGG
CCAGTGAAGAGTCGCTGTACCAGAGCCGGCGCCAGCAACTGCAGGACGAAATTGGCGGCCTGCAGCAGCA
GCTGGTTCAGCGCCAGCAAGAGCTGCGTGAATACAGCTCCAAACGCGCCCAGTACGCCAACAGCCTGGAG
TTGCTGCGCAAGGAAATCGGCATGTCAGAACCGCTGGTGGCAACTGGCGCAATCTCCCAGGTCGAAGTGC
TGCGCCTGCGCCGCGCCGAAGTGGAGAACCGTGGCCAGCTGGACTCCACTGCGCTGGCCATCCCGCGTGC
CGAGGCGGCCATACGCGAGGTGCAAAGCAAGATCGAGGAAACCCGAGGCAAATTCCGCAGTGAAGCGCTG
ACCCAGCTGAACGAGGCGCGGACCGAGCTGAACAAGGCCACGGCCACCAGCAAGGCACTGGACGATCGGG
TGCACCGTACCATGGTCACTTCGCCTGTACGCGGTATCGTCAAGCAGATGCTGGTCAACACCATTGGTGG
GGTGATCCAGCCTGGCAGCGATATCATTGAAGTGGTACCCCTGGACGACACGCTGGTCATCGAAGCGAAG
ATCCTGCCCAAGGACATCGCCTTCCTGCACCCTGGCCAGGAGGCGACCGTCAAGTTCACGGTCTACGACT
ACACCATCTACGGTGGGCTCAAGGCCAAGCTGGAACAGATCGGCGCCGACACCATCACCGACGAAGACAA
GAAGACCACCTACTACCTGATCAAGCTGCGCACCGACCGCAGCCACCTGGGGACTGACGAGAAGCCGCTG
CTGATCATCCCAGGGATGGTGGCGACGGTGGATATCATGACCGGCAAGAAGACCATCATGAGCTACTTGC
TCAAGCCGATCATGAAGGCGCGTTCGGAGGCACTGCGCGAGCGCTGA
>lcl|NC_021505.1_cds_WP_019471019.1_162 [locus_tag=PP4_RS00845] [db_xref=GeneID:45521692] [protein=type I secretion system permease/ATPase] [protein_id=WP_019471019.1] [location=complement(184290..186446)] [gbkey=CDS]
GTGGAATCTGAAGTCAGTCGAGTCCAACTCAGCCATGATCCACGCAGTCAGCATGACGATCCCTTGCTGG
ATAGCCTGCTGAGCCTGTGTGTCCTGCACCAGAAACCCGCCAGCCGGGTCATGCTGACCACCGGCCTGCC
GCTGCCCGCACAGCGCCTGAGCCCCGAGCTGCTGCCCCGCGCCGCCGCCCGGGCCGGCCTGCAAGGGCGT
CTGCTGCAGCGCAAGCTGGAGCAGATCCCGAGCATCGCCATGCCGGCGATGCTGCTGCTGAAGGAAGGCC
GCAGTGCCGTCCTGCTGGGCTGGGAGAACGAAGATACCGCGCGCCTGTTGCTCAGTGAGAGCGACGGCGG
CGAGGTGCATGTCAGCCGCGAAGCCCTGCAAAGCGACTATAGCGGCCGCGTGTTCTTCGCCCAGCCGCAG
CACAAGTTCGACGTCAACCACGGCAACCTCATCCCGCGGGCAAAGTCGTGGTTCCGCGATACCCTGCTGC
GCAGCAAGTGGCTGTATATCGACGCCATCGCCGCCAGCCTGGTGATCAACCTGATCGCCCTGGCTGCGCC
GCTGTTTGTGATGAACGTGTATGACCGTGTGGTGCCCAACCAGGCAACGTCAACGCTCTGGGTGCTGGCC
ATCGGTATCGCCGGCGCCTACATCTTCGACCTGATCCTCAAGGGGCTGCGAGGCCTTTGTCTGGACCTGG
CCGGCAAGAAGACCGACCTGATCATCTCGGCGACGCTGTTCGAGCGCATCGTCGGCATGTCGATGAAGTA
CCGCCCGGCCAGGGTCGGCAGCTTTGCCCAGAATATTCACGAGTTCCAGGGCCTGCGCGACTTCCTCGCC
TCATTGACCCTGACCAGCCTGATCGACCTGCCGTTCACCATTCTTATCCTGATCGTCATCGCCATCATTG
GCGGGCACCTGGTGTGGATCCCGATCATTGCCTTCCCGCTGGCCCTGGGCATCGGCTATGCCTTGCAACG
GCCGCTGATGGCGACCATGGAGCGGACCATGGCCCTGGCCTCCGAGCGCCAGTCCAGCCTGATCGAAACC
CTGGCCGGCCTGGATGCGGTAAAGGTCAACAACGCCGAAAGTGAACGCCAGTACATGTGGGAGCAGACCC
TGGGCACCCTCAGCCGCCTGGAGCTGCGCGTGAAGGTGCTGTCGAGCCTGGCGATGAACATCACCATGCT
CATCCAGCAGCTGGCTGGCGTGGCGATGATCTGCGTTGGCGTGTACCTGATCATCGACGGCAACTTGAGC
ATGGGCGGTCTGGTGGCGTGCTACATGCTTAGCGGTCGGGCGCTCGGGCCACTGGCCTCGCTCAACGGCT
TGCTTGCCCGCTACCAGCAAGCCAAGGTCACCATGGTGGCCACAGACCACATGATGGAACTGCCGCAAGA
GCGCAACTTCGAGGAGCGCCCGCTGAGCCGCAAGGTACTGCAGGGTAGTGTCGAGTTCCGCGGGGTTGAT
TTCACCTACCCGAACCAGCAGAACCTGGCGCTGAAGAACATCAACCTGACCATCCGCCCCGGCGAAAAAG
TCGGCATCATCGGCCGCAGTGGCTCGGGCAAGAGCTCGCTGGCCAAGCTCATCGTCGGCCTGTACGAGGC
CGATGGCGGCTCGCTGCTGGTCGATGGCGTGGACATTCGCCAGATCGACGTCAGCGAGCTGCGCCACAAC
ATCGGCTATGTACCGCAGGACATCCAGCTGTTGGCTGGTACCCTGCGCGACAACCTGGTCAGCGGTGCCC
GTTACATCGAGGACGAACTGATCCTGCAGGCCGCCGAGCTGGCGGGTGTGCATGAATTTGCCCGTTTGCA
CCCGGACGGTTACGAGCTGCAAGTGGGTGAACGCGGGCAGAACCTGTCCGGCGGCCAGCGGCAGAACGTG
GCGCTGGGCCGCGCGCTGCTGCTCAACCCGCAAATCCTGTTGCTGGACGAGCCGACCAGTGCCATGGACA
ACACCGGCGAGGAGCGTCTCAAGCAGCGCCTGCAAGCGGTGGTGGAAGGCAAGACGGTACTGTTGGTCAC
GCACCGTGCCTCGCTGCTGTCGCTGGTGGACCGGCTGATCGTGATCGATCGCGGGCAGATTGTCGCCGAC
GGCCCGAAAGCCGCGGTCATGGATGCGCTGAAGAAGGGGCAGATCAGTGTTGCATAA
>lcl|NC_021505.1_cds_WP_016497463.1_163 [locus_tag=PP4_RS00850] [db_xref=GeneID:45521693] [protein=retention module-containing protein] [protein_id=WP_016497463.1] [location=187450..202224] [gbkey=CDS]
ATGAGCAGCGTTGTAGCCATCGTCAAAAGCATTGTCGGCCAGGTTATTGCGGTATCCCCAGAGGGCATTC
GTCGTGTGCTCATCGAAGGGGACCGCCTGCTGGCAGGTGAGGAAGTGCTCACTGGCCCGGGTGGCGCAGT
TACTTTGGAGCTAGCCGATGGCCGTCTGCTTGACCTGGGCCGCGACAGCCAGTGGAGCGCCGATGCGCCT
GACAGCAGCACCGACCTGAGCCAGGCGACCGCGCAGGCCGCGCCGTCGGTAGAAGAGCTGCAACAGGCGA
TCGCGGCCGGTGTCGACCCGACTACCGAGCTTGAAGCCACCGCAGCTGGCCCGTCCGCAGCGGGCGGCGG
CGGCGCGCTTGGCGGTGGTCACAGCTTCGTGATGCTCGAAGAAACCGCGGGTCGGGTCGATGCTACCGTT
GGCTTCCCGACGGAAGGGCTGGGCTTTGCTACCGGGCTCGACAGCGAAGAGGTTGGCTTGCTGGATACCA
CCAGCAATAACCAAGTGACTACGCCGACGATCGACACCAACGTTGCTACCGACCTGATTCTTGGCGCCAC
TCCTTCCATCAGCGAAGCGGGTGGCGTAATCGTCTATACCGCCACGGTTGGCCAGGCGCCGACCACCAAC
CTGGTCGTCACCCTGTCCAATGGTGCCGTAATCGTCATCCCGGCCGGGCAGACCAGCGGCAGCGTCAATG
TCGTGGTCCCGGCAAATGACACGCCTTATATCGACGGTGGCCAGATCTCGGCAACTGTAACGGGTACCAC
CGGCGGCAACGGCCTGACGGTGACAGTGCCGCAAACGCCGGCAGTCACCCAGGTTACCGATACCATCGAC
ACCACCACTGCGACGCTGACGGCGAACCCGTCGGTGACCGAAGGTGGCGTAATTACCTACACCGTGACCC
TGAGCAACCCTGCCCAGACGCCGGTGACCGTGACGCTGTCCAACGGGCAGGTAATCACCATCGAAGCTGG
CAAGACCCAAGGCAGCGTCGACTTCCAGACCCCGGCGAACGACGTCTACAACAACGGTTCGACCGTCAGT
ACCACGATCACCGGCGCTACAGGTGGCAATTTCGAGCAACTGACGCCGAACCCTGCACCGGCTGAAACGG
TAATCAGTGACTCGGTCGATAACACGACCGCCACTCTGACCGCTTCGCCAAGCGTCACTGAAGGTGGCGT
GATCACCTACACCGTGACCCTGAGCAACCCTGCCCAGACGCCGGTAACCGTGACACTGTCCAATGGGCAG
ATCATCACTGTTGAAGCGGGCAAAACCCAAGGCAGCGTTGATTTCCAGACCCCGCCGAACGACGTCTACA
ACAACGGTTCGACTGTCAGCGTCACCATCGAGAACGCCACTGGCGGTAACTTCGAGCAGCTGACCCCGAA
TCCGACCCCGGCTCAGACCACGATCAACGATTCGGTCGACACCACCACCGCAACCCTGACCGCTTCGCCA
AGCGTCACTGAAGGTGGCGTGATCACCTACACCGTGACCCTGAGCAACCCTGCCCAGACGCCGGTGACCG
TGACCCTGTCCAATGGGCAGACCATCACTGTTGAAGCGGGCAAAACCCAAGGCAGCGTTGATTTCCAGAC
CCCGGCGAATGACGTCTACAACAACGGTTCGACCGTCAGCGTCACTATCGAAAACGCCACCGGCGGCAAC
TTCGAGCAACTGACCCCGAATCCGACCCCGGCTCAGACCACGATCAACGATTCGGTAGACACCACCACTG
CGACTTTGACTGCTTCGCCAAGCGTTACTGAAGGTGGCGTGATCACCTACACCGTGACCCTGAGCAACCC
TGCCCAAACTCCGGTAACCGTGACCCTGTCCAACGGCCAGACCATCACCGTTGAAGCCGGCAAAACCCAG
GGCAGTGTCGACTTCCAGACCCCGGCGAACGACGTCTATAACAACGGTTCGACTGTCAGTGTCACCATCG
AAAACGCCACTGGCGGTAACTTCGAGCAGTTGACGCCGAACCCGACCCCGGCTCAGACCACGATCAACGA
TTCGGTAGACACCACCACAGCGACCCTGACCGCTTCGCCAAGCGTTACTGAAGGCGGCGTGATCACCTAC
ACCGTGACCCTGAGCAACCCTGCCCAGACGCCGGTAACCGTGACCCTGTCCAACGGCCAGACCATCACCG
TTGAGGCCGGCAAAACCCAAGGCAGCGTTGATTTCCAGACCCCGGCGAACGACGTCTACAACAACGGCTC
GACCGTCAGTGTCACCATCGAAAACGCCACCGGCGGCAACTTCGAGCAGCTGACCCCGAATCCGACCCCG
GCTCAGACCACGATCAACGATTCGGTAGACACTACCACCGCAACCCTGACGGCGAGCCCGTCGGTGACCG
AAGGTGGCGAGATCACCTACACCATCACCCTGACCAACAAAGATGGTCTGCCGATCAACAACCATGCAGA
GCTGTACTTCAAGCTGACCGATGGCACGACGGTCGTTGTGGCCGCCAACAGCACCACCGGTTCAGCCACT
GCAACCGCGCCGGATAACGTCTATGTCGGGACTAACCAGCCGGTGGTCAATGCCATCGATGCCGTCAGCG
GCGCGGACGCGTGGAAGTTTGAAAACCTGAACCTGGACAAGACCCCGGTCAGCACCCAGGTAACCGATGA
GCCGGGCACCCCAGGCAACGAAGGTGACTTGGTCAAAGTCACCATCACCGCCGACCAGACCTCGGTGGCC
GAGAACGTCAAACCGACGTTCACCGTGCACGTCAACCAACCGCTGGACCACGATCTGGTCGTGACCCTGA
GCAACAACGCTCAGGTCACCATCAAGGCCGGCGAGACAAGCGCACCGTACACTCACGACGCACAAGGCGA
TGACGTCTACAAAGACTCGGGCGAAATCAGCCTGGGCATCAACTCGGCGGTAGATGCTACCGGTGCGACC
TTCGAGAACCTGCAGCTTGGCGGCGCGGCTACCGTTCAAGTGACCGACACCACCGACGAAGTGGTAGCGA
AGCTGACCGCAACCCCTTCGGTGACCGAAGGTGGCGAAATCACTTACACCATCACGCTGACCAACAAAGA
CGGTCTGCCGATCAACAATCACGGCGCCCTGACCTTCACGCTGAGCGACGGTAAGACCGTCATCACCGTA
CCGGCCAATGGCACCAGCGGTTCGATCACCGTGACTGCCCCGGACAACGTCTACGTCGGCAGTAACACCC
CGGTGGTGCAGTCTATCGCCACTGTTGCTGGCGCGGATGTCGGCAAGTTCGAGCAGCTGACCTTGGACAA
GACTCCGGTGAGCACCACTGTCACCGACGAACCAGGTTCGGGCACTCCGGGCACCGGCAACCAGGGCGAC
CTGGTGCAGGTCACCATCACCGCCGACCAGACTTCGGTCGCCGAGAACGTCAAACCGACCTTCACCGTGC
ACATCAACCAGCCGCTGGACCACGACTTGGTTGTGACCCTGAGCAACAATGCCCAGGTCACCATCAAGGC
GGGCGACACCAGCGCGCCGTACACCCACGATGCGCAGGGCGACGACGTCTACAACGACGCCGGTGAAATC
AGCGTTGGCATCAAATCGGCTGTGGACGCCACCGGTGCGACTTTCGAAAACCTGGAGCTCGGCGGCGCTG
CGAAAGTGGATGTCACCGACACCACCGACGAAGTGGTGGCGAAACTGACCGCTACCCCTTCGGTGACCGA
AGGCGGCGAGATCACCTACACCATCACCCTGACCAACAAAGACGGCCTGCCGATCAACAACCACGGCGCC
CTGACCTTCACGCTGAGCGACGGTAAAACCGTCATCACCGTGCCGGCCAACGGCACTACCGGCTCGATCA
CCGTGACTGCCCCGGACAACGTCTACGTCGGCAGCAACCCAGCGGTGGTCAACTCCATCGCGACCGTTGC
GGGCGCTGACGTCGGTAAGTTCGAGCAACTGACCCTCGACAAGACGCCGGTCAGCACCACTGTTACTGAC
GAGCCAGGTACCCCGGGCAACCCAGGCGGCAACAACGAAGGCGATCTGGTCAAGGTCACCATCACCGCCG
ACCAGACTTCGGTGGCCGAGAACGTCAAACCGACCTTCACCGTGCACATCAACCAGCCACTGGACCACGA
CCTGGTCGTGACCCTGAGCAACAATGCCCAGGTCACCATCAAGGCCGGTGATACCAGCGCGCCGTATACC
CACGATGCGCAGGGCGACGACGTCTACAACGACGCCGGTGAGATCAGCGTTGGCATCAAGTCCGCTGTGG
ACGTTGATGGTCGTACCTTCGAAAACCTGGAGCTCGGCGGCGCTGCGAAAGTGGATGTCACCGACACCAC
CGACGAAGTGGTGGCGAAGCTGACCGCTACCCCTTCGGTGACTGAAGGCGGCGAGATCACCTACACCATC
ACCCTGACCAACAAAGACGGCCTGCCGATCAACAACCACGGCGCCCTGACCTTCACGCTGAGCGACGGCA
AGACCGTCATCACCGTGCCGGCCAATGGCACCAGCGGTGCGATCAGCGTGACTGCTCCGGACAACGTCTA
CGTCGGCAGCAACCCAGCGGTGGTCAACTCGATAGCGACCGTTGCGGGCGCTGACGTCGGTAAGTTCGAG
CAGCTGACCCTGGACAAGACTCCGGTGAGCACCACTGTCACCGACGAACCAGGTTCGGGCACTCCGGGCA
CCGGCAACCAGGGCGACCTGGTGCAGGTCACCATCACCGCCGACCAGACTTCGGTCGCCGAGAACGTCAA
ACCGACCTTCACCGTGCACATCAACCAGCCACTGGACCACGACCTGGTCGTGACCCTGAGCAACAATGCC
CAGGTCACCATCAAGGCCGGCGACACCAGCGCGCCTTACGAGCACGCGGCACAAGGCGACGACGTTTACA
ACGACGCTGGCCAGATCAGCCTGGGCATCAATTCGGCGGTCGACGCCACTGGCGCCACCTTCGAGAACCT
GCAACTGGGCGGTGCGGCCACCGTTCAAGTGACCGACACCACTGATGAAGTGGTAGCGAAGCTGACCGCG
ACCCCTTCGGTCACCGAAGGCGGCGAGATCACCTACACCATCACCCTGACCAACAAAGACGGTCTGCCGA
TCAATAACCACGGCGCCCTGACCTTCACGCTGAGCGACGGCAAGACCGTCATCACCGTGCCGGCCAACGG
CACCAGCGGTTCGGTCACCGTGACTGCTCCGGACAACGTCTACGTCGGCAGCAACCCAGCGGTGGTCAAC
TCGATTGCGACCGTTGCGGGCGCTGACGTCGGCAAGTTCGAGCAACTGACCCTCGACAAAACCCCGGTCA
GCACCACCGTTACTGACGAGCCAGGTACTCCGGGCAACCCAGGTACCCCAGGCGGCAACAACGAAGGCGA
CCTGGTCAAGGTCACCATCACCGCCGACCAGACTTCGGTGGCCGAGAACGTCAAACCGACCTTCACCGTG
CACATCAACCAGCCACTGGACCACGACCTGGTCGTGACCCTGAGCAACAATGCCCAGGTCACCATCAAGG
CCGGTGATACCAGCGCGCCGTATACCCACGATGCGCAGGGCGACGACGTCTACAACGACGCCGGTGAGAT
CAGCGTTGGCATCAAGTCCGCTGTGGACGTTGATGGTCGTACCTTCGAAAACCTGGAGCTCGGCGGCGCT
GCGAAAGTGGATGTCACCGACACCACCGACGAAGTGGTGGCGAAGCTGACCGCTACCCCTTCGGTGACTG
AAGGCGGCGAGATCACCTACACCATCACCCTGACCAACAAAGACGGCCTGCCGATCAACAACCACGGCGC
CCTGACCTTCACGCTGAGCGACGGCAAGACCGTCATCACCGTGCCGGCCAATGGCACCAGCGGTGCGATC
AGCGTGACTGCTCCGGACAACGTCTACGTCGGCAGCAACCCAGCGGTGGTCAACTCGATAGCGACCGTTG
CGGGCGCTGACGTCGGTAAGTTCGAGCAGCTGACCCTGGACAAGACTCCGGTGAGCACCACTGTCACCGA
CGAACCAGGTTCGGGCACTCCGGGCACCGGCAACCAGGGCGACCTGGTGCAGGTCACCATCACCGCCGAC
CAGACTTCGGTCGCCGAGAACGTCAAACCGACCTTCACCGTGCACATCAACCAGCCACTGGACCACGACC
TGGTCGTGACCCTGAGCAACAATGCCCAGGTCACCATCAAGGCCGGCGACACCAGCGCGCCTTACGAGCA
CGCGGCACAAGGCGACGACGTTTACAACGACGCTGGCCAGATCAGCCTGGGCATCAATTCGGCGGTCGAC
GCCACTGGCGCCACCTTCGAGAACCTGCAACTGGGCGGTGCGGCCACCGTTCAAGTGACCGACACCACTG
ATGAAGTGGTAGCGAAGCTGACCGCGACCCCTTCGGTCACCGAAGGCGGCGAGATCACCTACACCATCAC
CCTGACCAACAAAGACGGTCTGCCGATCAATAACCACGGCGCCCTGACCTTCACGCTGAGCGACGGCAAG
ACCGTCATCACCGTGCCGGCCAACGGCACCAGCGGTTCGGTCACCGTGACTGCTCCGGACAACGTCTACG
TCGGCAGCAACCCAGCGGTGGTCAACTCGATTGCGACCGTTGCGGGCGCTGACGTCGGCAAGTTCGAGCA
ACTGACCCTCGACAAAACCCCGGTCAGCACCACCGTTACTGACGAGCCAGGTACTCCGGGCAACCCAGGT
ACCCCAGGCGGCAACAACGAAGGCGACCTGGTCAAGGTCACCATCACCGCCGACCAGACTTCGGTGGCCG
AGAACGTCAAACCGACCTTCACCGTGCACATCAACCAGCCACTGGACCACGACCTGGTCGTGACCCTGAG
CAACAATGCCCAGGTCACCATCAAGGCCGGCGACACCAGCGCGCCGTACGAGCACGCTGCACAAGGTGAT
GACGTTTACAACGACGCCGGTGAAATCAGCGTTGGCATCAAGTCTGCTGTGGACGTTGATGGTCGTACCT
TCGAAAACCTGGAGCTCGGCGGCGCTGCGAAAGTGGATGTCACCGACACCACCGACGAAGTCGTGGCGAA
GCTGACCGCGACCCCTTCGGTCACCGAAGGCGGCGAGATCACCTACACCATCACCCTGACCAACAAAGAC
GGCCTGCCGATCAATAACCATGGCGCCCTGACCTTCACGCTGAGCGACGGCAAGACCGTCATCACCGTGC
CGGCCAATGGCACCAGCGGTGCGATCAGCGTGACTGCTCCGGACAACGTCTACGTCGGCAGCAACCCAGC
GGTGGTCAACTCGATAGCGACCGTTGCGGGCGCTGACGTCGGCAAGTTCGAGCAACTGACCCTCGACAAG
ACCCCGGTCAGCACTCAGGTCACTGACGAGCCAGGTACTCCGGGCAACCCAGGTACCCCAGGCGGCAACA
ACGAAGGCGACCTGGTCAAGGTCACCATCACCGCCGACCAGACTTCGGTGGCCGAGAACGTCAAACCGAC
CTTCACCGTGCACATCAACCAGCCACTGGACCACGACCTGGTCGTGACCCTGAGCAACAATGCCCAGGTC
ACCATCAAGGCCGGCGACACCAGCGCGCCGTACGAGCACGCTGCACAAGGTGATGACGTTTACAACGACG
CCGGTGAAATCAGCGTTGGCATCAAGTCCGCTGTGGACGTTGATGGTCGTACCTTCGAAAACCTGGAGCT
CGGCGGCGCTGCGAAAGTGGATGTCACCGACACCACCGACGAAGTCGTGGCGAAGCTGACCGCTACCCCT
TCGGTGACTGAAGGCGGCGAGATCACCTACACCATCACCCTGACCAACAAAGACGGCCTGCCGATCAATA
ACCACGGCGCCCTGACCTTCACGCTGAGCGACGGCAAGACCGTCATCACCGTGCCGGCCAATGGCACCAG
CGGTTCGATTACTGTCACTGCCCCGGACAACGTCTACGTTGGCAGCAACACCCCGGTAGTGCAGTCGATC
GCGACTGTTGCTGGCGCGGATGTCGGCAAGTTCGAGCAGCTGACTCTGGATAAAACCCCGGTCAGCACCG
CCGTCACCGACGAGCCAGGTTCGGGCACTCCGGGCACCGGCAACCAGGGCGACCTGGTGCTGGTGACCAT
CACCGCCGACCAGACCTCGGTAGCCGAGAACGTCAAACCGACGTTCACCGTGCACATCAACACCGCCTTG
GCCAACGACCTGGTCGTGACCCTGAGCAACAATGCCCAGGTCACCATCAAGGCCGGCCAGACCAGCGCGC
CATATGAGCACGCGGCACAAGGCGATGACGTCTACAACGACGCCGGTGAAATCAGCGTTGGCATCAAGTC
CGCTGTGGACGTGGACGGTCGGACCTTCGAAAACCTGCAACTGGGCGATGCGGCCACCGTTCAAGTGACC
GACACCACCGACGAAGTGGTGGCGAAGCTGACCGCAACCCCTTCGGTCACCGAAGGCGGCGAGATCACCT
ATACCATCACGCTGACCAACAAAGACGGCCTGCCGATCAACAACCACGGCGCCCTGACCTTCACGCTGAG
CGACGGTAAGACCGTCATCACCGTACCGGCCAACGGCACCAGCGGCTCGATCACCGTGACTGCCCCGGAC
AACGTCTACGTCGGCACCAACCCAGCGGTGGTCAACTCGATTGCGACCGTTGCAGGGGCTGATGTTGGCA
AGTTCGAGCAACTGACCCTGGACAAGACCCCGGTCAGCACTCAGGTCACTGACGAGCCAGGCACCCCGGG
CACCCCAGGCGGCAACAACGAAGGCGATCTGGTCAAAGTCACCATCACGGCCGATCAGACCTCGGTGGCG
GAGAACGTCAAACCGACGTTCACCGTGCACATCAATCAACCGCTGGACCACGACCTGGTCGTGACCCTGA
GCAACAACGCTCAAGTCACCATCAAGGCCGGCCAGACCAGCGCGCCATACGAGCACGCAGCACAAGGCGA
CGACGTCTACAAAGACGCCGGCGAAATCAGCCTGGGTATCAAGTCGGCAGCCGACATCGGCGGCCGTACC
TTCGAGAACCTGCAGCTGGGCGACGCGGCGAAGGTCAATGTCACCGACACCAACGACGAAGTCATCGCAA
AACTGACTGCGACCTCGTCGGTCACCGAAGGTGGCGTGATCACCTACACCGTGACGCTGACCAACAAAGA
CGGCCTGCCAATCGACAAGCACGGTGCGCTGACCTTTACCCTGGACGATGGCAAAACCACCATCACCATC
CCGGCTAACGGTACAACCGGCACCGCTACGGTCACGGCTCCGGACAACGTCTACACCGGCACCAACGCTC
CGGTCGTGAAGGCTATCCAGTCGGTCACCGGCGCGGATGTCGGCAAGTTCGAGCAGCTGACTCTGGATAA
AACCCCGGTCAGCACCGCCGTCACCGACGAGCCAGGTTCGGGCACTCCGGGCACCGGCAACCAGGGCGAC
CTGGTGCTGGTGACCATCACCGCCGACCAGACCTCGGTAGCCGAGAACGTCAAACCGACGTTCACCGTGC
ACATCAACACCGCCCTGGCCAACGACCTGGTCGTGACCCTGAGCAACAACGCTCAAGTCACCATCAAGGC
CGGCCAGACCAGCGCGCCATACGAGCACGCAGCACAAGGCGACGACGTCTACAAAGACGCCGGCGAAATC
AGCCTGGGTATCAAGTCGGCAGCCGACATCGGCGGCCGTACCTTCGAGAACCTGCAGCTGGGCGACGCGG
CGAAGGTCAATGTCACCGACACCAACGACGAAGTCATCGCAAAACTGACTGCGACCTCGTCGGTCACCGA
AGGTGGCGTGATCACCTACACCGTGACGCTGACCAACAAAGACGGCCTGCCAATCGACAAGCACGGTGCG
CTGACCTTTACCCTGGACGATGGCAAAACCACCATCACCATCCCGGCTAACGGTACAACCGGCACCGCTA
CGGTCACGGCTCCGGACAACGTCTACACCGGCACCAACGCTCCGGTCGTGAAGGCTATCCAGTCGGTCAC
CGGCGCGGATGTCGGCAAGTTCGAGCAGCTGACTCTGGATAAAACCCCGGTCAGCACCGCCGTCACCGAC
GAGCCAGGTTCGGGCACTCCGGGCACCGGCAACCAGGGCGACCTGGTGCTGGTGACCATCACCGCCGACC
AGACCTCGGTAGCCGAGAACGTCAAACCGACGTTCACCGTGCACATCAACACCGCCCTGGCCAACGACCT
GGTCGTGACCCTGAGCAACAACGCTCAAGTCACCATCAAGGCCGGCCAGACCAGCGCGCCATACGAGCAC
GCAGCACAAGGCGACGACGTCTACAAAGACGCCGGCGAAATCAGCCTGGGTATCAAGTCGGCAGCCGACA
TCGGCGGCCGTACCTTCGAGAACCTGCAGCTGGGCGACGCGGCGAAGGTCAATGTCACCGACACCAACGA
CGAAGTCATCGCGAAACTGACTGCGACCTCGTCGGTCACCGAAGGTGGCGTGATCACCTACACCGTGACG
CTGACCAACAAAGACGGCCTGCCAATCGACAAGCACGGTGCGCTGACCTTTACCCTGGACGATGGCAAAA
CCACCATCACCATCCCGGCTAACGGTACAACCGGCACCGCTACGGTCACGGCTCCGGACAACGTCTACAC
CGGCACCAACGCTCCGGTCGTGAAGGCTATCCAGTCGGTCACCGGCGCGGATGTCGGCAAGTTCGAGCAG
CTGACTCTGGATAAAACCCCGGTCAGCACCGCCGTCACCGACGAGCCAGGTTCGGGCACTCCGGGCACCG
GCAACCAGGGCGACCTGGTGCTGGTGACCATCACCGCCGACCAGACCTCGGTAGCCGAGAACGTCAAACC
GACGTTCACCGTGCACATCAACACCGCCCTGGCCAACGACCTGGTCGTGACCCTGAGCAACAACGCTCAA
GTCACCATCAAGGCCGGCCAGACCAGCGCGCCATACGAGCACGCAGCACAAGGCGACGACGTCTACAAAG
ACGCCGGCGAAATCAGCCTGGGTATCAAGTCGGCAGCCGACATAGGCGGCCGTACCTTCGAGAACCTGCA
GCTGGGCGACGCGGCGAAGGTCAATGTCACCGACACCAACGACGAAGTCATCGCGAAACTGACTGCGACC
TCGTCGGTCACCGAAGGTGGCGTGATCACCTACACCGTGACGCTGACCAACAAAGATGGCCTGCCGATCA
ACAACCACTCGGCGCTGACCTTCACCCTGAACGATGGCAAGACCACCATCACCGTGCCGGCCAACGGCAC
CGTGGGTACTGCCACTGTGACTGCCCCGGACAACGTCTACGTTGGTGCAAACGACCCTGTGATCAAGTCG
ATCGCTTCGGTCAGCGGCACTGATGTCGGCAAGTTCGAGCAACTGACCCTGGACAAGACCTCGGTCAGCA
CCACCGTGACCGACGAGCCAGGCTCGGGTACCCCGGGCACCGGCAACCAAGGTGACGTCACCACGGTCGG
CATCACCGGCACCGGTTCGCTGACCGAGGGCGAAACCGGCCAGTACACGCTGACCCTGAGCAACGCCTCC
AAGGCCGAAGTCACGATCACCCTCAGCTACAGCGGCACCGCCAAAAACGGTGAGGACTTCACCGGTGTCA
CCACCGTGAAGATCCCGGCCAACAGCACAGGCACCACGTTCAACATCGCTACCATCGACGACAAGCTGGT
CGAAGGTACCGAGAACTTCGTGGTGAAAATCGAAACTGCCACCGGTGGCAACTTCGAGAACCTGCAGGTG
GATAGCAGCAAATCGAGCGTGACTACCACCATCCTCGACAACGACCACCTGCCAGTTTCGCCTGGAGGCG
CGGTGTTTGGCGTGGAAGACACCGACTACGTGTTCGCCTGGAGTGATTTCAAAGTCACCGATGCCGATGG
CAACACCGGTCTGTCGGTGACCATTACCTCTATCCCGGGCGCAGGCAGCCTGCAGTTCTTCAACGGTACT
GCCTGGGTGAACGTGACCGTTGGCCAGGTGGTGAGCCAGGCTGACATCATTGCCAAGAACCTGAAGTTCG
TTCCGCTGCTCAACCAGTCGGGCTCGGATAACTACGGTGGCAATGGCGTGGGTAACCAGAAGGCCGACTA
CGCACAGTTCAAGTACAAGCCGAACGATGGCACCAACCTGGGCACAGAAGTGACCATGAAGGTCGACATC
AGTCCGGTAGCCGACAAACCTACGCTCAGCTTCGGCAGCGCCGATATCGAATCCAAGGGCCTGACCAAGG
AAGTCTGGACCAGCCTCAAAGGCCTGGGTACTGGTGGCAATGGCATTACCGGCGAGGACCTGAAGACGGT
ATTTGCCAACTCTGGCAACGCCAACTCCAGCAGCACTACTACCAACGTGCAGTCTGATGGCAGCGTCACT
GCTGGCACCGGCTCGAAAACGTCGGGCCTGATCTACCTGGAAGCCGGCAAGACCTACACCTTCAGCGGTA
CCGCCGACGACAGCTTCGTGGTCACCATTGGTGGCAAGACTGTGGTCACGGCTACCTGGGGTGCCGGTGG
CCAGGTTTCGGGTACCTTCACCCCGAACACCAGTGGCTACTACCCGATCGAGGTCTACCATGCCAACCAG
TCTGGGCCAGGCAGCTATGACCTGAACATCCAGGTAGGCTCGGGTACGCCCACTGACCTGAGCAGCTCGA
GCATCAAGATGTATCAGAACGTGACCGAGATGGCCAACGCTGGCCTGGGCGTGTCCGACCTGCACACCGT
GAATGGTCAGAGCTACTACGACGGCTACAAACTAAACGAAGGGCCGGAAGGTGGCTCGGTGAAACTGGTT
GGTATCAATACTGCCCTGACCGACACCGATGGCTCCGAAACCCTGAATGTTAGCCTCAGCGGCATCCCGA
AAGGCACTGTACTCAGCGATGGTGCAGGCCACACGGTCACGGTAGGCAGCGCACCGGTGGATGTAACCGG
CTGGAAACTCAGCGGCCTGACCCTGACGCCGCCGGCCTACTACAAAGGCTCGTTCGACATCACGGTCACC
TCGACTGCCACCGAAAGCCTGGGCGGTTCGGCCATCACCACTGGCAACATCCCGGTGACGGTGTACGGCG
CAACCTACAAGGCCAGCGTGGGCACTTCGGGCAACGACACCATGACCGGCAGCGAAGGCAACGACATCAT
CGTCGCCGACGTGTCGGGCCTTAACGTGGTCCAGGGCAAGAACTACAACATTGCCTTCATGGTCGACAGC
TCGGGCAGTATGAGTGACCAGTCTGTTGCCACGGCCAAGGCCCAGCTGGCGTCCGTGTTCCAGACGCTGA
AAGCGAGCCTGGGCTCCGACTCCTCCGGGACCGTGAACATCTTCTTGGTCGACTTCGACACCCAGGTCAA
CAAGAACGTGACGGTGAACCTGAACGATACCGATGCCCTGAGCAAGTTGCAGACGGTACTGGACTCGATG
GTGGGCGGTTCTCGCTACGGCGGTGGTACCAACTACGAAGACGCGTTCAAGACCACGTCCAACTTCTTCA
AGAGCACTGTGGCCTTGAGCAACTCTGGTGCGGAGAACCTCACCTACTTCATTACTGATGGCAAGCCGAC
TTACTACCAGAACGGGGAAAGCACCAACCCTCGCCTATGGACCAATGGCAAGTATCTGGATGACGTGGTC
AGCGTCAACAATTACAAGATTGGCGACACCTTCAGCGCCTGGGCCGACAGTACGCACAAGGTTGAGATCA
GCAGTAACGGGCTCATCACCGTCTCTACCTACAAGAGTAATGGCAGGCTCGACTCGATCAAGGAGATCGG
GACGATCCATGCCCAAGGTGATGGTACCTACGAGACCTCCGACCTGGCGGGTACTGGCTACGCTGACTAC
TGGAACTATTACTACTCGGCGGCAGGCTCCACTGCGAGCTTTGCCGTACTTGGTGGCAAAGATACCGGTC
TGAGCAAGGTGCAGGCGATTGGCCTGAACAGCGATGTCTCGCTCAGCGACCTGACAGCCTATGACACTGC
TGGCAAGCCACAGGCCAACATCGACCCGTCCGACCTGGCCAAGGCGATTCTGGGCCACTCCGAGGCGATC
TTGCCCGGCGCCGACACCATCGATGGCGGCAACGGCAACGACATCATCTTCGGTGACCTGATCACCCTCA
ATGGTGTCGTCAGCGAGGGGTATCAGGCCCTGCAGACTTACGTTGCGCAGAAGAGCGGTGTCGAAGCCAG
TGCTGTTACCACCAGCAACGTGCACCAGTACATCACCGAGCACTACACCGAGTTCGATATCTCCGGTGCC
AACGACGGCAAGGACTTCTTGTCCGGCGGCAACGGCAACGACATCCTCTTCGGCCAAGGTGGTAATGACA
CGCTCGATGGTGGCAGGGGTAACGACATCCTGCTGGGCGGTACTGGCAATGACACCCTGATCGGTGGCCA
CGGCGACGATATCCTGATCGGTGGCAGCGGTGCCGACACCTTCGTGTGGAAGGCGGGCGATTACGGCAAC
GACGTGATCAAGGACTTCAAGGTAGGCGAGAAAGACAAGATCGACTTGAGCGATCTGCTGCAGGGTGAGA
AGGGCAGCACGATCGACAACTACCTGAAACTCACCACCGTGGAAGGCACGACCACGTTGCAGGTCAGCAG
CGAAGGCAAGCTCAACGATGCTGGCGGTCTGGCAAATGCCGATGTGACCATCAAGCTTGAAGGGGTGAAC
TGGTCCAACACCACGGTCAACTCGTTGATCAGCGGTGCTGACCCGACCATCATCATCCACAACAAAGACA
GCTGA
>lcl|NC_021505.1_cds_WP_016484321.1_164 [locus_tag=PP4_RS00855] [db_xref=GeneID:45521694] [protein=hypothetical protein] [protein_id=WP_016484321.1] [location=202510..202851] [gbkey=CDS]
ATGTTCTACGTGCAACGCGACGCCACCGGCCAGTTGCTGCGGGTAGAAGCAGCTGCTTTTGACCAGTTCA
CCGAAATGCTCCCCGCCGACCATGCCGATATCCAGGAATGGTTTGCCGATGACGTCGTGGAAAACAGCCT
CAACCAGCTCAAGCAAAGTGACCTGGACATGATCCGCGTGCTCGAGGACCTCATCGACGTGCTGACCGCC
AAGGGGGTATTCAAGATCACCGACCTGCCTGCCGGCGCACAGGCCAAGCTGCTCAACCGCTCCACCGCGC
GCAAGGCGCTCAGCAGCCTCAACAACCTGATCGACGAAGAAGAGCAGGGTGGGCTGATCTGA
>lcl|NC_021505.1_cds_WP_016497465.1_165 [locus_tag=PP4_RS00860] [db_xref=GeneID:45521695] [protein=TauD/TfdA family dioxygenase] [protein_id=WP_016497465.1] [location=203051..203950] [gbkey=CDS]
ATGTCAGCCGCCTCGAACGCCTTGTCGACCATCGACAGCGCCCAGCCGCAAGTTTTCGAAATCCGCCCGT
TCTCCGGTGCCGTAGGCGCCGAGATCATCGGCCTGGACCTGGCCAAACCGGTCAACGCCGAGGATTTCGC
CCGTATCCATCGCGCCCACCTCGACCACCATGTGCTGGTGTTCCGCGACCAGCGCATCAGCCCGGAACAG
CAGATTGCCTTCAGCCGCCGCTTTGGCGAGTTGCAGATCCATGTGCTCAAGCAGTTCCTGCTTACAGGCC
ATCCCGAGATCCTGATCGTTTCCAACATCATCGAAAACGGTCAGAACATCGGCCTGGGTGATGCTGGCAA
GTTCTGGCACTCCGACCTTTCATACAAAGCGCTGCCCAGCCTCGGTTCCATGCTGCATGCCCAGGAACTG
CCACGCGAAGGCGGCGATACGCTGTTCGCCGACATGCACAAAGCCTGGGACGCCGTACCCGACGCCTTGC
GCAAAGTGGTCGAGGGCCGCAGTGCTGCCCACTCCTATACCGCCCGTTACGCCGAAACCAAATTTGAAGG
CAACTGGCGCCCGAACCTGACCGCCGAGCAATTGGCGCAGGTACAGGAAGTTATCCACCCGGTGGTCCGC
ACCCACCCGGAAAACGGCCGCAAGGCGCTGTTTGTCAGTGAAGGCTTCACCACCCGCATCGTCGGCCTGC
CCGACGATGAAAGCCGCGACGTGCTGCAACAGCTGTACGCACTGAGCGTGCTGGAGCAGAACATCTACCG
CCACCAATGGCAGCCCCATGACCTGGTGTTCTGGGACAACCGCTCGTTGATCCACCTGGCCGCCGGCTGC
CCCGCACACCTGCGCCGCAAGCTGTACCGCACCACCATCCAGGGCGACGCCCCGTTCTGA
>lcl|NC_021505.1_cds_WP_016497466.1_166 [locus_tag=PP4_RS00865] [db_xref=GeneID:45521696] [protein=ABC transporter substrate-binding protein] [protein_id=WP_016497466.1] [location=203968..204987] [gbkey=CDS]
ATGCGCAAATCCATCAGCCGCCTGGCGGCAAGCATCGGCCTGGGCGCAAGCCTGGTCGTTGGCAGCCTGG
CTGCCCCTGCAGTGGCCCAGGCCGAAGGCAAGATTCGCATTGCCGAACAGTTCGGCATCGTCTACCTGCT
GCTGAACGTGGTGCGTGACCAGCACCTGATCGAAAAGCACGGCAAGGAGCAGGGCATCGACATCGACGTC
GACTGGGCCCAGCTGTCGGGTGGCTCGGCCATCAACGACGCACTGCTGTCCGGTTCGGTAGACATCGCCG
GCGCGGGTGTCGGCCCGCTGCTTACGGTGTGGGACCGCACCAAGGGTCGGCAGAATGTGAAGGCCGTGGC
CTCGCTGGGCAACTTCCCGTACTACCTGGTCAGCAGCAACCCCAACGTGAAGACCATCGCCGACATCACC
AGCAAAGACCGCATCGCTGTGCCAGCGGTCGGTGTTTCGGTGCAGTCGCGCTTCCTGCAGTACGCCGCCG
CCCAGCAATGGGGCGACAAGGAATACAACCGCCTCGACAAATACACCCTCGCCGTACCTCACCCCGATGC
CACTGCCGCGCTGCTGGCCGGCGGTACCGAGCTGAACGGGCACTTCTCCAACCCACCGTTCCAGGACCAG
GTGCTCGCCAACAAGGACGTGCATGTGGTGCTCAATAGCTATGACCTGCTCGGCCCCAACTCGCCGACCT
TGCTGTTTGCCACCGAGAAATTCCGCACGGACAACCCTAAAACCTACAAGGCCTTCGTTGACGCCCTGGC
TGAAGCCGCAGACTTCGCCCAGAAAGACAAGGCCGCTGCCGCCGACACCTATATCCGTGTGACCAAGGCC
AAGATCGACCGCGATGCGTTGATCAAGCTGATCGACAACCCGCAGTACGAATTCACCGTCACACCAAAGA
ACACCTACAAGCTGGCCGATTTTCTCTATCGGGTAGGCGCCATCAAGCACAAGCCGGAATCGTGGAAGGA
CTACTTCTTCCAGGATGAACGCCCGCTGCAAGGGAGCTGA
>lcl|NC_021505.1_cds_WP_016497467.1_167 [locus_tag=PP4_RS00870] [db_xref=GeneID:45521697] [protein=ABC transporter ATP-binding protein] [protein_id=WP_016497467.1] [location=204994..205857] [gbkey=CDS]
ATGACCGCCCCATTGCCAGGCCACACGGCCAGCAACCTGAGCCGTGTCGCAACGCCGCCTTTGCTCCAGG
TGGATAACCTCAGCCTCGAATACCGCACCGCGCAACGCGTGGTGCGGGCCACCCACCAGGTCAGCTTCGA
AGTCGACCGTGCCGACCGCTTTGTGCTGCTGGGCCCCTCAGGCTGCGGCAAGTCCACCTTGCTCAAGGCT
GTCGCCGGTTTCATCCAGCCGCAGGAAGGGCAGATTCTTTTGCAGGGCCAGGCTGTCCGTGGTCCGGGCC
CCGACCGCATCGTGGTGTTCCAGGAATTTGACCAGCTGCCGCCGTGGAAAACGGTAAAGCAGAACGTCAT
GTTCCCGCTGCTGGTGTCTGGCCAGCTCAAGCGCGCCGAAGCCGAAGAGCGGGCACTGCATTACCTGGAA
AAAGTCGGCCTGGCCGCCTTCGCCGATGCCTACCCACACACTTTGTCGGGCGGCATGAAGGCCCGCGTGG
CGATTGCCCGGGCCTTGGCCACGCAGCCAAAGATCCTGTTGATGGATGAGCCGTTCGCCGCCCTTGATGC
GCTGACCCGGCGCAAGATGCAGGAAGAGCTGTTGCTGCTGTGGGAGGAAGTACGGTTCACCCTGCTGTTC
GTGACCCACTCCATCGAGGAGGCGCTGGTGGTTGGCAACCGCATCCTGCTGCTGTCGCCGCACCCGGGGC
GGGTACGGGCCGAAGTGCACAGCCATCAGTACGACCTGGGCAGCCTGGGTGGCAGCGACTTCCAGGCCAG
TGCCCGGCGTATCCACCGTCTGCTGTTTGATGAGGCGGATACCCCGCAACAGCCTGACGAGCTTGGTTTT
AACGATATTCGCATCGCCTACTGA
>lcl|NC_021505.1_cds_WP_016497468.1_168 [locus_tag=PP4_RS00875] [db_xref=GeneID:45521698] [protein=ABC transporter permease] [protein_id=WP_016497468.1] [location=205872..206735] [gbkey=CDS]
ATGACCACTACACCTGTACGCCAGGAATACGAGGTGCAGCTGGAGCCCCTGCTCAGTGTGCCTCTGGAAC
GACAACTGCCGTTGGCCCAGCGCCTGTGGCAGCAAGGCTGGCTGCGCAAGGCGGTTATCCTGCTGGTGAT
CGCTGTGCTGTGGGAGGCCGTTGCCCGCTATCAGGACAACGACCTGCTGTTGCCAGGCTTTTTGCAAACC
GCCGCGGCCCTGTGGGACGGGATGATCAGTGGCGAACTGCCGGCCAAGGTTGGCGTGTCGCTGGTGATTC
TGCTCAAGGGTTATGTACTGGGCATCGTCCTGGCATTCGGCCTGACCAGCCTGGCGGTTTCGACCCAGCT
GGGCCGCGACCTGCTGGGCACATTGACCTCGATGTTCAACCCGCTTCCGGCCATTGCCCTGCTGCCGCTG
GCCTTGCTGTGGTTCGGGCTGGGCGACAATAGCCTGATCTTCGTGCTGGTGCATTCGGTGCTGTGGGCTT
TGGCCCTGAATACCTACGCGGGCTTTCTTGGCGTCTCGGAAACACTGCGCATGGCGGGCCGCAACTATGG
CCTGAAAGGGCTGCGGCTGGTGCTGCACATCCTGGTGCCGGCGGCTTTGCCGTCGATCCTGTCGGGGCTG
AAGATCGGCTGGGCCTTTGCCTGGCGCACCCTGATTGCCGCCGAACTGGTGTTTGGCGCCAGCAGCGGTA
AAGGGGGGCTGGGCTGGTACATCTTCCAGAACCGCAACGAGCTGTATACCGACAAGGTATTTGCCGGGTT
GGCGGTGGTGATCCTGATCGGTTTGCTGGTGGAAGGGTTGGTGTTCAACACCCTGGAGCGGCTGACCGTG
CGGCGCTGGGGGATGCAGCGCTAG
>lcl|NC_021505.1_cds_WP_016497469.1_169 [locus_tag=PP4_RS00880] [db_xref=GeneID:45521699] [protein=WYL domain-containing protein] [protein_id=WP_016497469.1] [location=complement(206851..207411)] [gbkey=CDS]
TTGCCGTTCGCCACCACTCGCGCCACCCTCAGCCGTCAGTGGGCGCTGCTGCGCCAGCTGCCCAACCGCT
CCCCCGGCATTACCAGCGCCGAGCTTGTCTGGGGCCTGCGCGATGTCGGCTTCACGGTCAGCAAACGCAC
TGTCGAGCGCGACCTCAATGAGCTGTCGCTGATCTTTCCGCTAGAGCGCAATGACAAGAGCATCCCGTTC
GGCTGGCACTGGTCGGCGAGTGCAGTGGGCGAGTTGCGCGGTAACTTCGACTTGCTGACGCACCTACGGG
GGGATGCATTGCAACCGGCGAAGGGTGAGGGGGTGGAGCTGGTGGCACGGATCAGCGATGCACTGGCGCG
GCAACTGCGTGTTGCACCGTTGAGCAGCGACATGCAGCTGACGGCGCTGGAGCATGGGCATCGGTTGCGG
GCCACGGTGAGTGACGGCTGGCCATTGCGCTGGTGGCTGTTGAGCCATGGGGATGGGTTGGTGGTGGAGC
AGCCTGTGGTATTGAGGGAAGAGATTGGCAAGATCCTGAGCAATGCGGCAGCTCAGTACCAGAATCTGTA
G
>lcl|NC_021505.1_cds_WP_016497470.1_170 [locus_tag=PP4_RS00885] [db_xref=GeneID:45521700] [protein=sel1 repeat family protein] [protein_id=WP_016497470.1] [location=207619..208413] [gbkey=CDS]
ATGTCTGCTGCCAGCAATATCCATTCGCTGCTTGCCCGCCTTCTTCCCGAGCGGGTCATTGCGCCACCGG
CCCCGGTCGGGAGGCGACAGTGGCTGTTTGCCGGTGTGGGTCTGCCCAGCCAGCGCTCGATGCTGGTCAA
CCGCCTGGATGAGGCCAGCGACCTGCAGGCGGTGTATGCCGACCTGCGCCGCCAGGCGTTGCTGGGCAAC
GTGGCGGCACTCAACGACCTCGGGTGGATCTGGCTCAACGGCAAGTACTGGCGTGCCGATACCGTGCTGG
CCGGCCACCTGCTGCGCATGGCGGCCCTGCAAGGCAATGCCGCCGCTTGGTTCAACCTGGGGCAGCAGCA
TTACTTTGGCAAAGGCATCGACCCTTCCTACATGCAGGCAGCGGAGTGCTATCGGCAGGCCTTTGAGCGG
GGCATGCTCCACGCGGCCGCGGCATTGGGCGACCTGTATGAGGAGGAGGTATGCGACGGCGACCTGGACT
GGCAGGTCGACCTGGTTCAGGCCTACCAATGGTTCATGCGCGGGGCCGAGCGGGGTGAAGCACGCTGTCG
CTTTGAGGTGGGTTACCGGCTGATGCACGGGCTGTATGTAGAGGCCGACCTGAAGGCCGCGCTGTACTGG
CTGGAGCTGGCGGCAGCGGCGGGGGTGGTGCAGGCGGCAGAGGAGCTGGCGGTGCATTTCAGCAGCCGTG
ATGCAGCGCGCTATCAGGAATGGCGGGACCGGGCGGTGCAGATGGGCAGCACGCTGGCACTGACCATGAA
GCTGGAAGACCAGATCCAGCCCTGA
>lcl|NC_021505.1_cds_WP_016497471.1_171 [locus_tag=PP4_RS00890] [db_xref=GeneID:45521701] [protein=winged helix DNA-binding protein] [protein_id=WP_016497471.1] [location=208626..209078] [gbkey=CDS]
ATGTCCCTTGATCTCCTGCGCCTGCAAGTCAGCAGTGGCATGGTGGTCGCCGCCCGTCATTGGCGGCGCA
TCTGCCATACCGCCCTGACCGGTTACGGCATTTCCGAAGCCTGCGCTGCGCCGCTGCTTATGATCGTGCG
CCTGGGCGACGGTGTGCACCAGGTGGCCGTAGCCCAGGCTGCCGGCCTGGAAAGCCCGTCACTGGTGCGC
CTGCTCGACCAACTGTGCAAGGCTGGCCTGGTGTGCCGCAGCGAGGACCCACTGGACCGTCGCGCCAAGG
CCCTGAGCCTGACCACCGAAGGCCGTGCCCTGGCCGAGGCCATCGAAGCCGAGCTGGTGCGCCTGCGCCG
CGATGTGCTCAACGGTATCGATCAGGCCGACCTGGAAGCCACCTTGCGCGTGCTGCGCGCCTTCGAAGCA
GCCGGCCTGGGCGGTGTGGGCGGGGTGGCATGA
>lcl|NC_021505.1_cds_WP_016497472.1_172 [locus_tag=PP4_RS00895] [db_xref=GeneID:45521702] [protein=FUSC family protein] [protein_id=WP_016497472.1] [location=209075..211162] [gbkey=CDS]
ATGAACGGCTTCTTCAGCTCAGTACCACCGGCCCGCGACTGGTTCTACGGTGCGCGTACCTTCGCCGCCT
CCATGATCGCCTTGTACATCGCGTTGCTCATGCAGCTGCCTCGCCCCTACTGGGCCATGGCCACGGTGTA
CATCGTCTCCAGCCCGTTCGTCGGCCCAACCAGTTCCAAGGCGTTGTACCGCGCCGTGGGCACGTTGCTG
GGTGCCGGTGGCGCGATTTTCCTGGTGCCGCCGCTGGTGCAGTCGCCGTTGCTGCTGAGCATCGCCATCG
CCCTGTGGACCGGCACCTTGCTGTTCCTGTCGCTGAACCTGCGCACGGCCAACAACTACGTGTTGATGCT
GGCTGGCTATACCCTGCCGATGATCGCCCTGGCGGTGGTCGACAACCCGCTGGCGGTGTTCGACGTGGCG
TCCTCCCGTGCGCAGGAAATTTGCCTGGGGATCGTCTGTGCGGCAGTGGTCGGCGCCATTTTCTGGCCGC
GCCGGCTGGCCCCCGTGGTGGTCGGCGCCACCGGTAACTGGTTCACCGAGGCGATCCGCTACAGCGACAC
CTACCTGGCCCGCGAAGCCAGCGCCGACAAGGTCGGCGGCATGCGCGGGGCGATGGTCGCCACCTTCAAC
TCGCTGGAGCTGATGATCGGCCAGCTAGGCCACGAAGGTGCCGGCCCACATACCCTGAAGAACGCTCGTG
AGCTGCGTGGGCGGATGATTCACCTGCTGCCGGTCATTGATGCGCTCGACGACGCACTTGTGGCCCTGGA
GGGCCGAGCCCCGGCCCAGTTCGCCCAGCTTCAACCCTTGCTTGAAGCCGCGCGCGAATGGCTGAAAGGC
ACTGCTCACAGCGCTTCGGTAACGCGCTGGACCGCGCTGCACGAGCAGATCGACCGCCTGCAGCCCGGTG
CCGCCGCCCTCGACCAGCGCGCCGAACTGCTGCTGTCCAACGCCCTGTACCGCCTGACCGAATGGGCTGA
CTTATGGCAGGACTGCTGCACCCTGCAGCACGCCTTGCGTACTGACGATGCCAAGCCTTGGCGCGCGGTG
TACCGCCACTGGCGCCTGGGCCGCCTGACGGCATTCTTCGACCGTGGCCTGATGCTGTACTCGGTGGCCT
CTACCGTACTGGCGATTGTGGTGGCGTGCGGCTTGTGGATTGGCCTGGGCTGGAACGACGGCGCCAGCGC
CGTGATCCTTGCTGCCGTGTCGTGCAGCTTCTTTGCTGCCATGGACGACCCGGCGCCACAGATCTACCGG
TTCTTCTTCTGGACGCTGATGTCGGTCATCTTCTCCAGCCTGTACCTGTTCCTGGTGCTGCCCAACCTGC
ACGATTTCCCGATGCTGGTGCTGGCGTTTGCCGTGCCGTTCATCTGTATCGGCACCCTGACCGTGCAGCC
GCGCTTCTACCTGGGCACCTTGCTGACCATCGTCAACACCTCGACCTTCATCAGCATCCAGGGTGCCTAC
GACGCCGACTTCTTCACCTTCCTCAACGCCAACCTGGCCGGCCCCGTTGGCCTGTTGTTCGCGTTCATCT
GGACCTTGGTGATGCGCCCGTTCGGCGTGGAGCTGGCGGCCAAGCGCATGACCCGCTTCGCCTGGCGCGA
CATTGTCGAAATGACCGAGCCGGCGACCCTGGCCGAGCAACGCCAGGTGGGCGTGCAGATGCTCGACCGC
CTGATGCAGCACCTGCCGCGCCTGTCGCAAACCGGCCAGGACAGCGGCGTGGCACTGCGTGACCTGCGCG
TGGGGCTGAACTTGCTCGACCTGCTGGCCTATATGCCGCGCGCCGGCCAGCAGGCCCGCGAGCGCTTGCG
CACGGTGGTCGAAGAAGTCGGCGCGCACTACGCCGCCTGCCTGCGTGCCGGTGAGCGCCTGCATGCCCCG
GCCGCGCTGCTGCGCAACATGGAACGCGCACGCCTGGCGCTGAACCTGGATGAATTGTACGAGCGTGGCG
ATGCCCGCACCCACCTGTTGCATGCCCTGAGTGGCCTGCGGCTGGCGCTGTTGCCGGGCGTGGAAGTGAT
GCTCGAACCCGCCGAACAACCGCAACTGCCCCCTGGCCTCGACGGAGCGCCCCTGTGA
>lcl|NC_021505.1_cds_WP_016497473.1_173 [locus_tag=PP4_RS00900] [db_xref=GeneID:45521703] [protein=DUF1656 domain-containing protein] [protein_id=WP_016497473.1] [location=211159..211371] [gbkey=CDS]
GTGATTGGTGAACTGGATATCAGCGGGGTGTTTCTGCCCACGCTGCTGGTGATGATGTTTGGCACCTACC
TGGTGTTCCTGGGGGTGCACGCGGTGCTGGTGCGCCTGCATTTCTACCGCCTGGTCTGGCACCGGGCGTT
GTTCAACGTTGCTCTGTATGCCGTGCTGCTTGGCGCGGTGGACCACTTTTGCCGAAACCTGATGCTGCCA
TGA
>lcl|NC_021505.1_cds_WP_016497474.1_174 [locus_tag=PP4_RS00905] [db_xref=GeneID:45521704] [protein=HlyD family secretion protein] [protein_id=WP_016497474.1] [location=211368..212243] [gbkey=CDS]
ATGAAAAAACCTTTGCTGACCTTGGGCCGTGTGGTCCTGACCTTGCTGGTAGTGACCTTCGCCGCCGTGC
TCGTGTGGCAGATGGTGGTGTACTACATGTTTGCCCCCTGGACCCGCGACGGCCACATCCGCGCCGACGT
GATCCAGATCGCCCCCGATGTGTCGGGGTTGATCCAGAAGGTCGAGGTGCGCGACAACCAGACCGTCAAA
CGCGGTGACGTGCTGTTCACCATCGACCAGGACCGCTTCACCCTGGCCCTGCGCCAGGCCAAGGCCACCC
TGGGCGAACGCCAGGAAACCCTGGCCCAGGCCTCACGCGAGGCGCAGCGCAACCGCAAGCTGGGCAACCT
GGTGGCCGCCGAGCAGCTGGAAGAAAGCCAGTCCCGCGAGGCCCGAGCCCGCTCGGCTGTCAGCGAGGCC
CAGGTGGCAGTCGATACCGCCCAGCTCAATCTCGACCGTTCGGTGGTGCGCAGCCCGGTGGACGGCTACC
TGAACGACCGCGCCCCGCGTAACCACGAATTCGTCACCGCCGGCCGCCCGGTGCTGTCGGTGGTCGACAG
CACCTCGTACCACGTCGATGGCTACTTTGAAGAGACCAAGCTGGGTGGCATCCACATTGGCGATGCCGTG
GACATTCGCGTAATGGGCGACAACACCCGCCTGCGCGGCCATGTGCAGAGCTTTGCTGCGGGCATCGAAG
ACCGCGACCGCAGCAGCGGTGCCAACCTGCTGCCCAACGTCAACCCGGCGTTCAGCTGGGTGCGTCTGGC
CCAGCGTATTCCGGTGCGCATCGCCTTCGATGAAGTGCCGCAGGACTTCCGCATGATTGCCGGGCGCACC
GCCACGGTGTCGATCATCGAGGGCGAGCGCCCATGA
>lcl|NC_021505.1_cds_WP_016497475.1_175 [locus_tag=PP4_RS00910] [db_xref=GeneID:45521705] [protein=TolC family protein] [protein_id=WP_016497475.1] [location=212240..213670] [gbkey=CDS]
ATGAAACAGCTGATCCTGGCCGGCCTGTGCCTGTCACTAGGGGCCTGCATGATGGTAGGGCCCGACTATG
AGGTGCCCAAGGACGCGGCGGTGCAACGCAGCGACCTGAGCGGCCCCCTGCGCCAGGATGCCGACAGCGT
GGTCTCGGCGCCGGTGCCCGAGGACTGGTGGCAGCTGTATCAGGACCAGCGGCTGAACGCGCTGGTGCGT
CAGGCCCTGAGTGCCAACACCGAGTTGCGCGTGGCGGCGGCCAACATCGCCAAGGCCCGCGCCCAGGTCG
AAGTGGCCGAATCGCAAGGTGGCTTCAATGGTGGCGTCAAACTCGGCGCCCAGCGGTTGCAGGAGTCGGG
CGAAGCCTTCCTGCAGCCCGAGAAGGTACCAGTGGCCAACATTGGCGAGGCCATCATCAGTGCCTCTTAC
CAGTTCGACCTGTGGGGCACCTTCAAGCGCGGCACCGAGGCCGCCAAGGCCAATGCCGACGCTGTACAGG
CCGCTGCCGATACCGCCCGTATCACCCTGGTGGCGGATGTGGTCAAGGCTTATACCCAGGTGTGCTCGGC
CAACGAGGAACTCCACATCGCCCGTGAGTCGCTGGACCTGCAGGAGCAGAGCGTCACACTCAACCAGCGC
CTGCGCGATGCTGGCCGCGGTGATGAAACCCAGGTCACCCGCTCGCAGACCCAGTTCAAATCCTTGCGCG
CCGAACTGCCACGCTTCAAGGCCGAGCGCGAAACCGGCATGTACACACTGGCCGCGCTGCTGGCCAAGCC
GGTCGACCAGTTGCCTGCCGGCACCGCAGATTGTGCCGAGCTGCCGCACCTGAACCAGCTGGTCCCGGTG
GGTGATGGCGCCGCGCTGCTCAAACGTCGCCCCGACGTGCGCCAGGCCGAGCGCCAGCTGGCTGCTGCCA
CTGCCTACATCGGCGTGGCCACCGGCGCGCTGTACCCGGACATCAGCATTGGCGCCCAGGTCGGCACCAT
CGGCATTCTGGAAAATCTCGGCGAGCCTTCGACCAACCGCTGGGGCTTCGGCCCGCAGGTCAGCTGGACC
ATCCCCACCAATGGCACCCGTGCGCGTATTCGCATGGCCGAAGCCTCTACCCAGGCGGCGTTGGCGAACT
TCGATGGCGTGGTGCTGAACGCCATTCGCGAAACCCAGACCCGCCTGGCGCAGTACAGCGCCCTGCTGGA
CCGGCGTGATGCCTTGGCCGAGGCAGAAAAATCGGCCAAGGAAGCGGCGGATCAGACCCACCGGTATTAC
CAGGCAGGGCGTGAATCGTTCCTGGCGGATTTGCAGGCCACGCGCACCTATACCGACATGCGTGCGCAGT
TGGCGGCGGCCAATAGCCAGGTAGCCATGGGGCAGATCGGTGTGTTTCTGGCATTGGGTGGGGGCTGGAA
GGCAGGTACGGCTGAGCCGCCACGCCCATAG
>lcl|NC_021505.1_cds_WP_016497476.1_176 [locus_tag=PP4_RS27450] [db_xref=GeneID:45526919] [protein=RHS repeat-associated core domain-containing protein] [protein_id=WP_016497476.1] [location=213738..214403] [gbkey=CDS]
ATGGAAAAAGTTACGTGTGGTATGCCTGATGGCACTGTGAAAGGGCGGGCTGAGCGCTCTTGTGAAAAGT
TCAGTTATGCGCCCTACGGTTTTGATGTTGCCCCGTTAGCGGGCGCGTTGGGTTTTGACGGACAGCCGCG
CGATGGGGTAACTGGGTGTTATTTGCTAGGCGCCGGCTACCGGGCATACAACCCGGCGCTGATGCGCTTC
AACAGCGCTGATAGCTGGAGTCCGTTCGGCAAGGGGGGGTGGCATGCCTATGCCTATGTCTCTTGTGATC
CAGTGAATTTTTTCGATCCTACAGGGCATATGAGGCGTGTCAAACCCCTGAAACTTGACGTCAAGCGTGC
AAATAGGCAAGGCCAATTTAACGCTTCGAGTTCTATTACAAGCCCCGTGAGCCCTCCTAAAGTAAAGCGG
CTACGCGACAGGGATATGAAAGATTTGTCGCCTGCGGCAGAGCATAACTACAGTATCTTTGTCGACGCTA
TTGAAAAAGAAGGACTTTCATTTACCGAGGCTGCCAAAAAAATGGGAGATCCGAATTTAAAGATCACGAA
CAAAAAGCTGGGCCTTTGGCAAGTCCGTCTTGATGGTAGTCAGCGCATGACGTTCAGGGTAGGAGAAGAT
GAGGTGGAAATTCGTCAGGTAGGGGGGCACATGTGA
>lcl|NC_021505.1_cds_WP_016497477.1_177 [locus_tag=PP4_RS00920] [db_xref=GeneID:45521706] [protein=FTR1 family protein] [protein_id=WP_016497477.1] [location=214960..216903] [gbkey=CDS]
ATGTTCTCTTTCGCATTCCCTTCGAGACTGGCCATGAAAACCCGTTCCTGTCTGCTTGCCTGGCTGCCGG
CTATATTGCTTGGCCCGGTGCTGGCGCTGTGCAGCACCCTGGCGCAGGCCGAGTCCCCCGCCGAGGCCGG
CAAGGCCCTGCACCTGCTGGACTACATCGGCGCCGACTACCCGCCGACCGTGCAAGGCGGCAAAGTGATC
GACGAGGGCGAATACCGCGAGCAACAGGAATTCAGCGCGGTATTGGCCGACCTGGTCAAAGCCCTGCCCA
CAAATACCGAGCAAAAAGCCCTGGAACAGGGCGTCCAGGCGTTACGCCAGGCCATTGATCAGCGACAGGA
GGGCACCGCTGTCGCCCGGCAGGCCCGCCAGCTGGGCGCGCGACTGGCAGTGGCCTACGAGGTCAGCCAG
GCCCCGGTGATCACACCTGACCCGGCCCGTGGCGCTTCGCTTTATGCGCAAAACTGCTCGATCTGCCACG
GAGACACCGGCGCAGGCGACGGCCCCGCTGGCGTGGGCCTGGAGCCTGCGCCCGCCAACCTGCGTGATGT
CGTGCGTCTGGACCAGTTGAGCCTGTTCGACCTCTACAACACCCTGGCCCTGGGCATCGACGGCACTGAG
ATGCCGTCCTTTGCCGACCAGCTGGATGATCGCCAGCGCTGGGATGTGGCCGCCTATATCGCCAGCTTCA
CCGCCAAGCCGGAAGCCGGCAAAGGCGACAAGACCTGGAACATCGCCGACCTGGCTCGCCAGACCCCGGC
CGAAGTCGCCGCCAACGAAGGCAGCGCGGTCGTGGAAGCTTTCCGTGCCCAGCGTGCCCAGCCGCCGCAA
GTCAAGCGCGGCCCGGCGCAACTGCTCGAATACACTGCCAACACGCTGGACAAAAGCTTGGCCGCCTACC
GCGCAGGTGACCACGACCAGGCCTATGACCTGTCGGTAGCGGCCTATCTGGAAGGCTTCGAGCTGGTGGA
AAGCTCGCTGGACAACATCGACACCCAGGCGCGCAAGGACACCGAAAAATCCCTGATGGCCTACCGTCAG
TCCCTGCAGGATGGCCTGCCCGTGGCTCAGGCCGAACAGCGTCTGGCTGAGGCAAAGAGCAGGCTCGACC
AGGCCGCCAAGCTGTTGGGCAGCGACGGCCTGAGCTGGTCGCTGAGTTATATCTCCGGTTTGCTGATCCT
GCTGCGCGAAGGCCTGGAGGCAATTCTGGTGCTGGCGGCGATCCTGGCCTTCCTCCGTAACACCGGGCAG
CAGTCGGCGGTACGCAGCGTCAACATCGGGTGGGGGCTGGCGCTGGTCGCCGGGTTCGCCACCTGGGCGG
TGGCGGCCTATGTGATCGATGTGGGCGGCGCCCAGCGCGAACTGCTGGAAGGCTGCACGGCGCTGTTTGC
CGCGGTGATGGTGCTATGGCTCGGTGTATGGATGCATGACCGCCGCCACGCTGCTGCCTGGAAGGACTAC
ATCAAAAGCAGCCTGGTCAGCGGCGGCGGGCGCTTTGGCTTTGCGATGCTGGCGTTTTTCTCGGTGTACC
GCGAACTGTTCGAAGTGATCCTGTTCTACGAAACCCTGTGGTTGCAGGCAGGCCCTGCCGGGCACCAGGC
GGTGCTGGCGGGTGGCGCCACGGCGCTGGTGCTGCTGGTGGGCCTGGCCTGGGTGATCTTGCGCGGTTCT
GCCAAGCTGCCGCTGACGCTGTTCTTCAGCATCAACGCCGCGCTGCTTTGCGCGCTGTCGGTGGTGTTTG
CGGGGCATGGCGTGAAGGCGCTGCAAGAAGCCGGGGTGCTGGGCACACGGCCGGTGGCGTTCTTCGAGTT
CGATTGGCTGGGCATTCACGCTGATGCCTACTCGCTGTCGGCACAGGCGGTGGCCTTGCTGGCCATCGTG
TTCCTGTATGGGCGCTCGTGGCTGGTGGAAAAGCGCAGGGCAACGGCCAACTGA
>lcl|NC_021505.1_cds_WP_016484337.1_178 [locus_tag=PP4_RS00925] [db_xref=GeneID:45521707] [protein=TIGR02647 family protein] [protein_id=WP_016484337.1] [location=complement(216939..217184)] [gbkey=CDS]
ATGTCTTTTACCCCCGATCTGATCGCTGAACTGGAAGTACTCGCGCTGTTCAAACACGACAGCAGCCAGG
AAGGCATCAAGATAAACAGCAACGCCGCCCCTGCCCTGGTCGCCGCTGCGCAACGCCTGCATGAAAAGGG
GCTGACCGATCAACCCGATGGCGGCTACCTGACCAGCCTGGGTCACGACGCCGTTGACAGTGTCCAGCTG
CTGCAGAACATCCTCAAGGCGCCACAGCCGGCCTGA
>lcl|NC_021505.1_cds_WP_016497478.1_179 [locus_tag=PP4_RS00930] [db_xref=GeneID:45521708] [protein=hypothetical protein] [protein_id=WP_016497478.1] [location=complement(217254..217553)] [gbkey=CDS]
ATGAGCGAGCCCACCGACATCGACAATGACGACGAAGCCTTCGCCGAGGCGACACTGACCCAGGCCATCG
AAAACCAGATTGAAAGCGGCGAACCGCCTGCGGCCAAGGCCACCTTCAACAAGCTGACCCTGGTCGGTTA
CGAGCGCGAGGACATCCTCAACCTGATGGCCCATGTGCTGGCCTTTGAAATCGACAACATGCTGGTGGAA
GACCGCGCGTTCAACGGCGAGTGGTACGAGAACGCGTTGCGGGCGCTGCCGGAGCTGCCGCCTGAGATGG
ATCAAGGCGAGGACGAATAA
>lcl|NC_021505.1_cds_WP_016484339.1_180 [locus_tag=PP4_RS00935] [db_xref=GeneID:45521709] [protein=glutathione S-transferase] [protein_id=WP_016484339.1] [location=217701..218363] [gbkey=CDS]
ATGCTCAAGCTTCATGGATTCTCGGTCAGCAACTACTACAACATGGTCAAGCTGGCCCTGCTGGAAAAAG
GCCTGCCCTTCGAAGAAGTCACCTTCTATGGCGGCCAGGCGCCACAGGCGCTGGAAGTGAGCCCGCGGGG
CAAGGTGCCGGTGCTGCAGACCGAGCACGGCTTCCTCAGCGAAACCAGTGTAATCCTCGACTACATCGAG
CAGACCCAAGGCGGCAAGGCACTGCTGCCGGCCGACCCGTTCGGGCAGGCCAAGGTGCGTGAGCTGCTCA
AGGAAATCGAGCTGTACATCGAGCTGCCGGCGCGTACTTGCTATGCCGAGTCGTTCTTCGGCATGTCGGT
TGAGCCCTTGGTCAAAGAGAAAGCGCGTGCCGATTTGCTGGCCGGCTTTGCCACCCTCAAGCGCAACGGT
CGCTTTGCGCCCTATGTTGCGGGTGAGCAGCTGACGCTGGCAGACCTGATGTTCTGCTTCTCGGTCGACC
TGGCTTATGCCGTGGGCAAGAAAGTGCTGAACATCGACTTTTTGGCCGACTTCCCGCAGGCCAAGGCGTT
GCTGCAGCTGATGGGCGAGAACCCGCACATGGCGCGGATCGTGGCGGACAAGGAAGCGTCGATGCCGGCC
TTCATGGAGATGATCCGCAGCGGCAAGCGCTGA
>lcl|NC_021505.1_cds_WP_016497479.1_181 [gene=argH] [locus_tag=PP4_RS00940] [db_xref=GeneID:45521710] [protein=argininosuccinate lyase] [protein_id=WP_016497479.1] [location=complement(218487..219881)] [gbkey=CDS]
ATGAGCACCGACAAGACCAATCAGTCCTGGGGCGGCCGCTTCAGTGAGCCCGTCGACGCCTTCGTCGCCC
GTTTCACCGCCTCGGTCGATTTCGACAAGCGCCTGTACCGCCACGACATCATGGGTTCGATCGCCCATGC
CACCATGCTGGCGCAGGTCGGCGTGCTCAGCGATGCCGAGCGCGACACCATCATCGATGGCCTGAAGACC
ATCCAGGGCGAAATCGAAGCCGACAACTTCGACTGGCGCGTCGACCTCGAAGACGTGCACATGAACATCG
AAGCACGCCTGACCGACCGCATCGGCATCACCGGCAAGAAGCTGCACACCGGCCGCAGCCGCAACGACCA
GGTAGCCACCGATATCCGCCTGTGGCTGCGCGACGAAATCGACCTGATCCTGGCCGAAATCACCCGCCTG
CAGCAGGGCCTGCTGGAGCAGGCCGAGCGTGAAGCCGAAACTATCATGCCCGGTTTCACCCACCTGCAGA
CGGCTCAGCCGGTCACCTTCGGCCACCACCTGCTGGCCTGGTTCGAAATGCTCAGCCGCGACTACGAGCG
CCTGGTCGACTGCCGCAAGCGTACCAACCGCATGCCCCTGGGCAGCGCCGCGCTGGCGGGCACCACCTAC
CCCATCGACCGCGAACTGACCTGCAAGCTGCTGGGCTTCGAAGCCGTGGCCGGCAACTCGCTGGACGGCG
TGTCGGACCGTGACTTCGCCATCGAATTCTGCGCCGCTGCCAGCGTGGCGATGATGCACCTGTCGCGCTT
CTCGGAAGAGCTGGTGCTGTGGACCAGCGCGCAGTTCCAGTTCATCGACCTGCCGGACCGCTTTTGCACC
GGCAGTTCGATCATGCCGCAGAAAAAGAACCCGGACGTGCCAGAGCTGGTACGTGGCAAGAGCGGCCGCG
TGTTCGGCGCCCTCACCGGCCTGCTGACCCTGATGAAAGGCCAACCGCTGGCTTACAACAAGGACAACCA
GGAAGACAAGGAGCCGCTGTTCGACGCTGCCGACACCCTGCGCGACTCGCTGCGTGCCTTTGCCGACATG
ATCCCGGCGATCAAGCCAAAGCACGCCATCATGCGTGAAGCGGCCCTGCGCGGTTTCTCCACCGCCACCG
ACCTGGCCGACTACCTGGTACGCCGTGGCCTGCCGTTCCGTGACTGCCACGAAATCGTTGGCCACGCTGT
GAAGTACGGCGTGGACACCGGCAAGGACCTGGCCGAGATGAGCCTGGACGAACTGCGCCAGTTCAGCGAC
CAGATCGAGCAGGACGTGTTTGCCGTGCTGACGCTGGAAGGCTCGGTGAATGCCCGTGACCACATTGGTG
GTACGGCACCGGCGCAGGTACGCGCTGCCGTTGTTCGTGGCAAGGCCCTGTTGGCGTCTCGCTAA
>lcl|NC_021505.1_cds_WP_015268539.1_182 [locus_tag=PP4_RS00945] [db_xref=GeneID:45521711] [protein=response regulator transcription factor] [protein_id=WP_015268539.1] [location=220178..220921] [gbkey=CDS]
ATGAATGTCCTGATCGTTGATGACGAACCCCAAGGCCGTGAACGCCTCAGCCGGCTACTCGGCGAACTGG
AGGGTTACACCGTGCTGGAGCCCAGCGCCACCAACGGCGAGGAGGCCCTTGCGCTGATCGAAAGCCTCAA
GCCCGATGTGGTCCTGCTGGACATCGGCATGCCAGGCCTGGATGGCCTGCAGGTAGCCGCTCGCCTGTGC
GAACGCGAGGCGCCGCCGGCGGTGGTGTTTTGCACCGGGGATGACGAATACGGTGCCGAGGCATTCAAGG
ACAGTACCCTCAGCCATGTGACCAAGCCGTTCCAGGCCCAGGCGTTGCGCGATGCCTTGCGCAAGGCCGA
AAAACCCAACCGCGCCCAGTTGGCGGCGCTTACCCGGCCGGCCAATGAAGGTGGCGGCCCACGTAGCCAC
ATCAGTGCCCGCACGCGTAAAGGCATCGAGCTGATTCCTTTGCCCCAGGTGATCTATTTCATTGCCGACC
ACAAATACGTCACCTTGCGCCACGAGGCCGGGGAAGTGCTGCTCGACGAGCCGCTCAAAGCCCTGGAGGA
TGAATTTGGCGAACGCTTCGTGCGTATTCACCGCAATGCGCTGGTTGCCCGCGAGCGCATAGAACGCTTG
CAGCGTACCCCGCTGGGGCACTTTCAGCTGTACCTGAAAGGCCTGGACGGTGATGCCCTGACAGTCAGCC
GCCGGCATGTTGCCGGCGTGCGCAAGATGATGCAGACCCTCTGA
>lcl|NC_021505.1_cds_WP_016497480.1_183 [gene=hemC] [locus_tag=PP4_RS00950] [db_xref=GeneID:45521712] [protein=hydroxymethylbilane synthase] [protein_id=WP_016497480.1] [location=221121..222062] [gbkey=CDS]
ATGTCCACTCGCGAAATCCGCATTGCCACCCGTAAAAGTGCCTTGGCCCTGTGGCAGGCCGAATACGTCA
AAGCCCGCCTGGAGCAGGCCCACCCCGGTCTGCTGGTGACCCTGGTGCCCATGGTCAGCCGGGGTGACAA
GCTGCTCGACGCGCCGCTGGCAAAAATCGGCGGCAAGGGCCTGTTCGTCAAGGAGCTGGAAACCGCCCTG
CTGGACAACGAAGCCGACATCGCCGTGCATTCGATGAAAGACGTGCCCATGGACTTCCCCGAAGGCCTGG
GCCTGTACTGCATCTGCGAGCGTGAAGACCCGCGTGATGCCTTCGTTTCCAACACCTTTGACAGCCTTGA
AGCGCTGCCTGCCGGCAGCATCGTCGGCACTTCCAGCCTGCGCCGTCAGGCCCAGTTGCTGGCGCGCCGC
CCGGACCTGCAAATCCGCTTCCTGCGGGGCAACGTCAATACGCGCCTGGCCAAGCTGGACGCCGGCGAGT
ACGACGCCATCATCCTCGCCGCCGCCGGCCTGATCCGCCTCGGCTTTGAAGACCGCATCACCGCCACCAT
CAGCGTCGATGACAGCCTGCCGGCTGGCGGCCAGGGTGCGGTGGGCATCGAGTGCCGCAGTGCCGACCTC
GAGATCCACGCACTCCTGGCGCCGCTGCACCATGCCGACACCGCCGACCGGGTAGTGGCCGAACGCGCCC
TGAACAAACACCTGAATGGTGGCTGCCAGGTGCCGATTGCCTGCTACGCGGTGCTCGAAGGTGACCAGCT
TTGGCTGCGTGGCCTGGTTGGCCAGCCGAGCGGGGGTACCCTGCTGGTGGCCGAAGCCCGTGCCCCTCGC
GCTGGTGCCGAGACCTTGGGCGTACAGGTGGCCGAAGACCTGCTGGGCCAAGGTGCCGAGGCCATCCTCA
AGGAAGTCTACGGCGAGGCCGGCCACCCGTGA
>lcl|NC_021505.1_cds_WP_016497481.1_184 [locus_tag=PP4_RS00955] [db_xref=GeneID:45521713] [protein=uroporphyrinogen-III synthase] [protein_id=WP_016497481.1] [location=222059..222826] [gbkey=CDS]
GTGAGCCAATGGCGCCTGCTGCTGACCCGGCCTGCCGAGGACTGTGCGGCGCTGGCGCAAAGCCTGGCGG
CAGCGGGGGTGGGCAGCAGCTGCCTGCCGCTGCTGGCGATAGAGCCCGTCACCGTGGAGCCCCGGCAGCG
TCTTCTGCTGGAAGGCCTGCATGGCTTCCAGGCGATCATCGTGGTCAGCAAGCCAGCTGCCCGGTTGTTG
CTTGAGCAACTGGCCGAAGCCAGCCTGCAGCCGCCACGGCAAGGCTGGTTCACCGTGGGTGAGGCAACCG
CTGCAGTGCTGCAGGGCGCCGGGCTGGAGGTAAACACTCCGCCGCGTGGCGATGACAGCGAAGCCTTGCT
GGCGTTACCGGCCCTGCTTCAGGCCGTTGCCGTGCCTGCAGCGCGTGTCCTGGTCGTGCGCGGCGTCGGA
GGTCGCGAACTGCTGGCAGAGCGTCTTGCAGAGCAAGGTGCTAGTGTCGAATATCTGGAACTGTATCGTC
GCTGCCTGCCGGATTACCCGGCGGGCACCCTGAAGCGCCGCATCGAAGCGGAACGCCTCAATGGCCTGGT
GGTCAGCAGTGGGCAGGGTTTTGAACATCTGCAGCAGCTGGCTGGCGCGGATTGGCCGCAGCTGGCACGC
CTGCCGCTGTTCGTGCCCAGCCCACGGGTTGCCGAACAGGCCCGGGCCGCTGGGGCCCAACAGGTTGTGG
ATTGCCGTGGCGCCAGTGCCACGGCCTTGCTGGTAGCCGTGCAGCGCAGCGCTGCACCTGCCTCTTAA
>lcl|NC_021505.1_cds_WP_016497482.1_185 [locus_tag=PP4_RS00960] [db_xref=GeneID:45521714] [protein=uroporphyrinogen-III C-methyltransferase] [protein_id=WP_016497482.1] [location=222872..223972] [gbkey=CDS]
GTGAGCGAGACTGTCTTGTCCAATAATGATCAGCCGTCGGCACAGGCGCCGGCGGAACCTGTCACCGCCC
CACCTGCCAAGCGCTCCGGCAGTGGCCTGGCAGCGCTGGCCTTGCTGCTGGGTGCGGCCGGGGTGGCAGT
AGGTGGCTGGGGTGTCTGGCAGGTACGTCAACTGCAAGGCAGCGAGTTCAACCAGGGCCAGCACATCGAG
GCGCTCACCCAGCGCGCAGAAGCCCTGCAGCAGCGCGAACAGCAGATCAGCGCGCAACTGGCCAGCCTGC
CGGCGGCCAGCGAGCTGGAAGACCGCCGGCGCCTGGTGGCGCAATTGCAGGGCGACCAGCAGCGTCTCAG
CCAGCGCCTGGAAACCGTGCTAGGCGAAAGCCGCAAAGAGTGGCGCCTGGCTGAAGCCGAGCACCTGTTG
CGCCTGGCTACCCTGCGCCTGTCGGCCTTGCAGGACATCACCAGCGCCAAGGCCCTGGTCGAAGGCGCCG
ACGAGATCCTGCGCGAGCAGAGCGACCCGGGTGCCTTCGCTGCCCGTGAGCAACTGGCACGCAGCCTGGC
CACGCTCAACAGCACCCAGCAACCGGACCGTACCGGCCTGTTCCTGAAACTGGCTGCACAGCGTGAGCTG
GTACAGCAGCTGAGTGCGCAGTCGCCCGAGTTCGACAGCAATGCCGATGCGCTGGGTGCCCTGACCGCCG
ACGGCGATGGTGCCAGCCGGCTGTCGCAGTGGTGGGCAGAAATCTCCAAGTACTTCCAGATCGACTTCAA
CGCCGATGAAAACGTGCGGCCACTGCTGGCCGGCCAGCAACTGAACCAGCTGCGCCTGGCCCTGAGCCTG
ACCATCGAGCAGGCCCAGTGGGCGGCGCTCAATGGTGACGCCAAGGTCTACACCCAGGCGCTGGACGACG
CCCGCAGTGTGTTGTTGGCCAACTTCAACGCCGACAACCCGCAAAGCAAGGCCATGCTTGAGAGCCTCAA
TGCCCTGGCCGATCAGCCGGTGTCGGTGGTTACCCCCGACCTCAGCGAAAGCCTGGCGGCCGTGCAGGCC
TACATTCAGCGCCGTCACCTGCCGGCTGAGGCTGAAGGGGGCAAACCATGA
>lcl|NC_021505.1_cds_WP_016497483.1_186 [locus_tag=PP4_RS00965] [db_xref=GeneID:45521715] [protein=heme biosynthesis protein HemY] [protein_id=WP_016497483.1] [location=223969..225207] [gbkey=CDS]
ATGAAGCGTGTCTACCTGCTGGCCGTGCTGGCAATCGTGATTGCCGCGGCACTGGGTATTGCGGTCGCCA
AGCACAGCGGTTACGTACTGCTTTCCTATGGAAGCTTCCGCTATCAATCGGGGCTGTGGGCGGCCTTGGC
CGGGCTGCTGGCCGTGGTCGCTCTGTTGTGGCTGTTGCGTTACCTGGTCGGCCTGGTGCTGACCTCCAGC
GGTGTGGTCAACCCGTGGTCGCGGCGTAATCGCAGCCGGCGCATCCGTCTGGCCATCGAACAGGGCCAGC
TGGACCTTGCCGAGGGCCGCTGGGCCAGTGCTCAACGCCACCTGCACCGTGCCGCCGAGGCTGAACGCCA
GCCGCTGCTGTACTACCTCGGTGCCGCCCGTGCTGCCAACGAGCAGGGCCGCACCGAAGACAGCGACAAC
CTGCTGGAGCGCGCGCTGGAGCGTCAGCCGCAAGCAGAACTGGCCATCGCCCTGACCCATGCACAGTTGC
AGATGGACCGTGGTGAAAGTGACGGCGCCCTGGAAACCCTGTTGGCCATGCAGGAACGCCACCCTCACAA
CGGCCAGGTGCTGCGCCTGCTGCAGCGCCTGTACCTGCAGCGCGGTGACTGGTCGGCACTGATTCGCCTG
CTGCCCGACCTGCGCAAGGGCAAGGTGCTGCCTGCCGCGGAGCTGGCCGCTTTGGAGCAACGCGCCTGGG
GCCAGAACCTGAGCCTGGCCACCACCCGTGGCGAAGATGCGCAAAGCGCACGTCAGGCCCTGGAACGCGC
CTGGCAGCAGCTGACCGCGGCCCAGCGCCAGGAGCCGCAACTGGTGCTGGCCTACGCTGAGCAATTGCGC
CAGGTAGGTGCCCAGAACGAAGCCGAGCAGGTGTTGCGCACCGCCCTCAAGCGTGGATACGAAAGCCACC
TGGCCCGCCTGTACGGCCTGGTGCGCGGTGATGACCCGGCGCGCCAGCTGCAAACCGCCGAAGGCTGGCT
CAAGGATCACCCGCAAGACGCCAGCCTGTTACTGACCCTGGGCCGCCTGAGCCTGCAGAACCGGCTGTGG
GGCAAGGCGCGGGACTACCTGGAAAGCAGCCTGCGCATGGAACGCAACCCCGAGGCCTGTGCCGAACTGG
CTCGCCTGCTCGCTGGCCTGGGCGAGACCGAGCGAAGCAACCAGCTGTTCCAGGAGGGCCTTGGCCTGCT
GGACGAGCGCCTGCTGGCGCTGCCCCTGCCAGAAGGCGTACGCGCCTGA
>lcl|NC_021505.1_cds_WP_041167479.1_187 [locus_tag=PP4_RS00970] [db_xref=GeneID:45521716] [protein=disulfide bond formation protein B] [protein_id=WP_041167479.1] [location=225430..225936] [gbkey=CDS]
ATGCTTCCGGCCCGTTTGCGCACTTTTTTCCTTCCTGCCTGCCTGGCCGCATTGGCGGTGCTGGTCGCGT
CATACCACCTGGAAAACATACGGGGGTTGGTGCCGTGCCCGTTGTGCTTCAGCCAGCGGCTGCTGCTAGC
GGTGTACGCACTGCTGAGCATGGCGGCGGTGCTGCAGGCACCAGGCACGCAGGGCACCCTCCATTACGCA
CGGGCGACGCTGGGCTGCACGCTGGCTGGCGCGTTGCTGGCGGCACGGCATGTCTGGTTGCAGGGGGCCA
GCGGTGCTATCCCTGTATGCCCGGTACCGATCGGGCGTGTGTTCGAGCAATCCTGGAGCGAGGCGGCGCG
GCAATTGCTGCTCGGCGGCCCCGAATGCAGCTCGCTGACCTGGAGCTTTCTCGACCTGACGCTGCCTGAG
TGGAGCCTGCTGGCCTTCTTGTTGCTGGCCGTGCCGCCCTTGAGTTGCCTGCTGGCGTATCGTTTCCGCA
CCCTGGCAAGAAGTTGA
>lcl|NC_021505.1_cds_WP_016497486.1_188 [locus_tag=PP4_RS00975] [db_xref=GeneID:45521717] [protein=Rsd/AlgQ family anti-sigma factor] [protein_id=WP_016497486.1] [location=226168..226638] [gbkey=CDS]
ATGCTCGATAGTTGTCAGAATGCCCAGGAACGCTGGGGTGGGGTTCACAAGCTGATCGACCGTTGGCTGG
ATGAGCGCCAGGAACTGGTGCAGGCTTTCCGTGCTTTGCGCGATGTGAAGCCGGCCTTCGCCGACAAGGA
TACGCACGGGGACTTCTGTGCTCTCCTTGTCGACTACGTTTCGGCGTGGCACTTCGAGGTCAGCGAACAA
TTGGTCAGTGAAGCCAAGGAATTTGGTGACACGCGCGGTCTGGAGCTGGCCACGCAGATCAATCCTCGCA
TCGATGACAGTACCCAGATTGCTCTGGCCTTCAACGACCATTGTACAAAAGGTGAGTGCTCGGACCCGGC
TCGTTTTGCCGAGAAGCTGACCAAGTTGGGTGCCCTGCTGCACGAGCGCTTCGAACTCGAAGATTGCCTG
ATCGAAGTGCTGCACAACGCGCACAAGGAAGAAGGCACAGTCGAGGCCTGA
>lcl|NC_021505.1_cds_WP_041167480.1_189 [locus_tag=PP4_RS00980] [db_xref=GeneID:45521718] [protein=FKBP-type peptidyl-prolyl cis-trans isomerase] [protein_id=WP_041167480.1] [location=complement(226648..227286)] [gbkey=CDS]
TTGCCTCGATATCTTGTATTAGGTTTATGCCTGCTGGTGCCAGTTGCAATGGCCGACAGCAACGACCATG
ACCTCGCCTACAGCCTGGGCGCCAGCCTGGGCGAGCGTCTGCGCCAGGATATGCCTGGCCTGCAACTGGA
CGCACTGGTCGAAGGCCTGAAACAGTCCTATCAGGGGCAACCCTTGAAGCTCGACAAAGCACGTATGCAG
GCCGTGCTCCAGCAACACGAAGCCCAGGAAGGTGACGCCGCCACGCAGAAGTTGCAGGCAGCCGAAACAC
GCTTCATGGCCAACGAGCGTGGCCGTTATGGGGTACGCGAACTACCGGAAGGTGTGCTCTACAGTGAACT
GCAGCCAGGCACAGGCGCGCAGCCCAAAGTTGGCGGTAAAGTGCAGGTGCGCTATGTGGGCAGGCTGCCG
GATGGCTCGGTGTTCGACCAGAACCAGGCGCCCCAGTGGTTCAGCCTGGATTCGGTGATCGAAGGGTGGC
AGGTGGCCTTGCCAAGGATGCACGCCGGGGCCAAATGGCGCCTGGTAATCCCGTCAGCGCAGGCCTACGG
CGCCGAAGGCGCAGGTGACCTGATCGCACCCTACACGCCCCTGGTGTTCGAGATCGAATTGCTGGCGGTT
GGCGACTGA
>lcl|NC_021505.1_cds_WP_016497488.1_190 [locus_tag=PP4_RS00985] [db_xref=GeneID:45521719] [protein=hypothetical protein] [protein_id=WP_016497488.1] [location=227466..228650] [gbkey=CDS]
ATGTCGGCCAAAAAGAAGCCAGTAAGTACGCCGTTACACCTGCTCCAGCAACTTTCGGGCAGCCTGCTCG
AACACTTGGAAGATGCCTGCTCGCAAGCGCTGGCTGATGCGGAAAAACTGCTGGCCAAACTGGAAAAGCA
GCGTGGCAAGGCCCAGGAAAAACTGCACAACGGTCGCCTGAAATTGCAGGACGCCGCCAAGGCAGGCAAA
GCCAAGGCGCAGTCCAAAGCGCAAAAAGCCGTTGGTGAACTTGAAGGGCTGCTCGATGCCCTCAAGGAAC
GTCAAACCCAGACCCGCTCTTATATCCAGCAACTCAAGCGCGATGCTCAGGACAGCCTCAAGCTGGCCCA
AGGTGTAGGCAAGGTTCGCGAAGCCGCCGCCAAAGCCCTTGACCAGCGCGCCGTCAAAACCACCAAGCCT
GCCGCTGCCAAGCCAGCTGCCAGAACCACCGCAGCCAAACCTGCCGCGAAGCCAGCTGCCAAGGCTACTG
CTGCAGCCAAACCTGCCGCCAAGCCAGCTGCCAAAACCGCTGCTGCTGCCAAGCCAGCCGCTAAACCGGC
TGCCAAGCCAGCCGCTAAACCGGCTGCCAAGCCAGCCGCTAAACCGGCTGCCAAGGCTACTGCTGCTGCC
AAACCTGCCGCCAAGCCAGCTGCCAAGACTACTGCTGCAGTCAAACCTGCCGCGAAGCCAGCTGCCAAGG
CCACCGCTGCAGCCAAACCTGCCGCGAAGCCAGCTGCCAAGGCCACTGCTGCAGCCAAACCTGCTGCGAA
GCCAGCTGCCAAGACTACTGCTGCAGCCAAACCTGCCGCGAAGCCAGCTGCCAAAGCGGCTGCTGCTGCC
AAACCCGCAGCGAAGCCAGCTGCCAAAGCGAGTGCTGCCGCCAAACCTGCGGCCAAGCCTGCTGCCGCTG
CCAAACCTGCAGCCAAGCCAGCGCCAGCCAAAGCCGCTGCCGCGAAACCAGCTGCGAAACCAGCGGCCAA
GCCTGCTGCCGCCAAGGCTCCTGCACGTCCGGCCGCCAAGCCATCTGCCGCCAAGCCTGTTGCCAGCAAG
CCAGCCGACGCCAAACCTGCTACGCCAGCCGTCAGCACCCCGGCCGCAGCAACCAACTCGGCCACCCCGG
CCGCTTCGGCAGCACCGTCGGCACCTGCCAGCACCCCGGCTCAGGCACCGTCTTCGGCGTCCTGA
>lcl|NC_021505.1_cds_WP_016497489.1_191 [locus_tag=PP4_RS00990] [db_xref=GeneID:45521720] [protein=TIGR02444 family protein] [protein_id=WP_016497489.1] [location=complement(228626..229108)] [gbkey=CDS]
ATGCACACCGACCTGTGGAATTACGCCTTGGCCCTGTATGCCAGGCCCGGCGTGGAAGCGGCCTGCCTTG
AACTCCAGGCGCAGGGTGGCGATGTCTGCCTGCTGCTGTGCGCCACCTGGCTGCAGGCACGTGGCGTGGC
CCTGCTGGACGCGCGCGCGCAAGCCCTGCACGACATTGCCGAGCCCTGGCAGCGGGAAGTGGTCGGCCCG
TTACGCAGCCTGCGCCAGCAATGGCGAGAGTCAGCGTCGGGTGATACGCAACTGGCGGCGTTGCGTGAGC
AGCTGAAGGGGCTGGAATTACAGGCAGAAAAAGCGCTGCTCGCGCGTATGCAGGAATGCTCGCGACAGTG
GCCCGCGGACTCCCTTGAGCCCACGGACGACTGGCTGGCCCGGCTGGCGCCGGAGCCTGCCCGACACCAC
GACGCGCTGGATCTGTTGCGCGTCGCGGCGGCTGCGCTTCAGGACGCCGAAGACGGTGCCTGA
>lcl|NC_021505.1_cds_WP_016497490.1_192 [locus_tag=PP4_RS00995] [db_xref=GeneID:45521721] [protein=ATP-binding cassette domain-containing protein] [protein_id=WP_016497490.1] [location=229159..231069] [gbkey=CDS]
ATGATCAGACTAACCAACCTCACTTTACAGCGTGGTCCGCAGCGCTTGCTAGACGGCGCCGACATGACCC
TGCACGCCGGTCACAAAGCCGGCCTGATCGGCGCCAACGGCGCCGGGAAATCCAGCCTGTTCGCCTTGCT
GCGCGGTGAGCTGTCGCCCGATGGTGGCGATTGCCAGCTGCCCGGCGACTGGCGCATCGCCCACATGCGC
CAAGAGGTCGACACCCTCGACCGCCTGGCCGTGGACTATGTGCTCGACGGCGATCTTCGCCTGCGCAAGG
TCCAGGCCGAACTGGCTGCGGCCGAGCAGACCCACGATGGCACCGCCCTGGCGCGCCTGCACAGTGAGCT
GGAAGGCGCCGACGGCTATACCGCCGACGCCCGTGCGCGCAAATTGCTGGCGGGCCTGGGCTTCACCAAC
GAGCAGATGGACCGCCGCGTCGGCGACTTCTCCGGTGGCTGGCGGATGCGCCTGAACCTGGCTCAGGCGC
TGATGTGCCCGTCCGACCTGCTGCTGCTCGACGAGCCCACCAACCACCTGGACCTCGACGCCATCCTGTG
GCTGGAAGACTGGCTCAAGGGCTACCCCGGCACATTGTTGCTGATTTCCCACGACCGTGACTTCCTCGAC
GCCGTGGTCGACCATGTGCTGCACGTCGAGCACCGCAAGCTGAACCTGTACAAGGGCGGCTACTCCGCCT
TCGAGCGCACCCGTGCCGAACGCCTGGCGCAGCAGCAGCAAGCCTACGAGAAGCAGCAGGCACAGCGCGC
GCACATGGAAAAGTACATCGCCCGCTTCAAGGCCCAGGCCACCAAGGCCCGCCAGGCACAAAGCCGGATC
AAGGCCCTGGAGCGCATGGAGGAGCTGTCGGCTGCGCATGTCGACTCGCCGTTCGACTTCGTCTTCCGCG
AGTCGCAGAAAATCTCCAGCCCGTTGCTGAGCCTGTCCGAAGGCCGCCTGGGCTATGGCGACAAGGCCAT
CCTCGACAAGGTCAAGCTGCAGCTCACCCCGGGTGCGCGCATTGGCCTGCTCGGGCCCAACGGCGCCGGC
AAGTCGACCCTCATCAAGAACCTTGCGGGTGAGCTGGAGCCTTTGTCGGGCCGCCTGGTCCGTGGCGAGA
ACCTGGCGGTTGGCTACTTTGCCCAGCACCAGCTGGACTCGCTGGACGACAAGGCCAGCCCGCTGCTGCA
CCTGCAGCGTATTGCCCCCACCGAGCGCGAGCAGACCCTGCGCGACTTCCTCGGTGGCTTCGACTTCCAT
GGCGCCCGCACTGACGAGCCGGTGGTGAATTTCTCCGGTGGCGAAAAGGCCCGCCTGGCGCTGGCGCTGA
TTGCCTGGGAACGGCCGAACCTGCTGCTGCTCGACGAACCAACCAACCACCTGGACCTGGAAATGCGCCT
GGCGCTGACCATGGCGTTGCAGGAGTTTGCCGGTGCCGTGGTGGTGGTGTCGCACGACCGTCACCTGCTC
AAGAGCACGACCGACGACTTCCTGCTGGTGGCCGATGGCAAGGTCGAAACCTTCGACGGAGACCTGGACG
ACTACAGCCGTTGGCTGGTCGAGTACCGCCAGCGCAGCGCGCCGGCCAGTACGGCCCCGGTCAACCCGGA
CAAGACCGACAAGAAAGCCCAGCGCCAGGCTGCCGCAGCCTTGCGCCAGCAACTGGCCCCGCACAAGAAG
GCGGCCGACAAGCTGGAAACCGAGCTCAACCAGGTGCACGTGCAACTGGCCGAGATCGAGACCGCGCTGG
GTGACGGTGGCCTCTACGAAGCGGCGCGCAAGGACGAGTTGCGTGACCTGCTGGCGCGCCAGACCAAGCT
CAAGCAACGCGAAGGCGAGCTGGAAGAAGCCTGGATGGAAGCGCTGGAAACCCTCGAAAGCATGCAGGCC
GAGCTCGAGGCGCTGTCCTGA
>lcl|NC_021505.1_cds_WP_016497491.1_193 [locus_tag=PP4_RS01000] [db_xref=GeneID:45521722] [protein=mechanosensitive ion channel family protein] [protein_id=WP_016497491.1] [location=231069..231656] [gbkey=CDS]
ATGGAGGAACTGCGTTCGCTGCTGCCAGGGCAATGGATGGACACCTTCTGGCTGGGCTTGCAGATTCTGT
TGATCCTGGTGGCGGCCTTCGTACTGCAGCGCATCGTTGCTCGCGGGTTGAGCCGCCTGGGCCAGCGTTA
CCCGCTGCCACCAGAGCTGCTGGTACCGGTGCGTGGCGGCCTGCGCTGGCTGATCATGGGCAGCGCACTG
CTGTTCGTGCTGGAGCGCCTGGGCGTTTCGGCGACCGTGCTGTGGACGGCGCTGTCCGGCTTTGTCGCGG
TGGCGGCGGTGGCCTTCTTCGCCATGTGGAGCGTGCTGTCCAACCTGCTGTGCGCGGTGCTCATCTTCAC
GGTCGGGCCGTTTCGCATTGGTGATGTGGTCGAACTGGTCGATACCCTGGACAAGCCGGGCGTGAAAGGC
CGGGTGATCGCGATCAACCTGCTGTTTACCACCCTGCTGGAAATGCCCGAAGCGGGCGGGGCGCTGGTGC
AGGTGCCCAATAGCCAGTTCTTCCAGAAGTCGGTCCGGCGCTGGCGCGGGGCCGAGGTACAGGCCCTGCA
CAAAGAAACAGCTGCCGAAGCTGACTGA
>lcl|NC_021505.1_cds_WP_016497492.1_194 [locus_tag=PP4_RS01005] [db_xref=GeneID:45521723] [protein=LysE family transporter] [protein_id=WP_016497492.1] [location=231857..232489] [gbkey=CDS]
ATGTCGATGGAAGTATGGTTGGGCTTCTTTGCCGCCTGTTGGGTGATCAGCCTGTCACCCGGTGCCGGGG
CGATCGCCTCGATGTCCAGCGGCCTGCAATACGGCTTCTGGCGTGGTTACTGGAACGCCCTGGGCCTGCA
ACTGGGCCTGATTGTGCAAATCGCCATTATTGCCGCCGGCGTCGGCGCCATCCTGGCCGCCTCGGCCACC
GCCTTCCAGGTCATCAAATGGTTCGGCGTTGCCTACCTCGTATACCTGGCCTACAAGCAATGGCGCGCCT
TGCCGATGGACATGTCCGATGAGTCCAGCGTGCGCCCTATCGGCAAACCGCTGAGCCTGGTGTTCCGCGG
CTTTCTGGTCAACGTCAGCAACCCCAAGGCACTGGTGTTCATGCTGGCGGTACTGCCGCAGTTCATCAAC
CCGCATGCACCGCTGTTGCCGCAGTATGTGGCAATCACCGTGACCATGATCACCGTGGACATGCTGGTGA
TGGCGGGCTACACCGGTTTGGCCTCGCGGGTGTTGCGCCTGCTGCGTACACCCAAGCAGCAGAAACGCTT
GAACCGGACGTTTGCCGGGTTGTTCATTGGGGCGGCGACCTTCCTCGCTACCCTGCGTCGCGCGCCTCTC
TGA
>lcl|NC_021505.1_cds_WP_016497493.1_195 [locus_tag=PP4_RS01010] [db_xref=GeneID:45521724] [protein=slipin family protein] [protein_id=WP_016497493.1] [location=complement(232521..233273)] [gbkey=CDS]
ATGTTCATGCAACTGGGTTTTGGTGCCGTGCTGATCGTGCTGGCAATGCTGTTGCTGTCGGCGTTTCGCA
TCCTGCGCGAATACGAACGCGGCGTGGTGTTCCAGCTGGGGCGCTTCTGGCAGGTGAAGGGGCCGGGGCT
GATCCTGTTGATCCCGGTGATCCAGCAAATGGTGCGGGTAGACCTGCGCACCGTGGTGCTGGATGTGCCA
CCACAGGATGTAATCACCCGCGACAACGTTTCGGTCAAGGTCAACGCGGTGCTCTACTTCCGCGTGCTCG
ACCCGCAAAAGGCGATCATCCAGGTCGAGGACTTTCTGGTAGCCACCAGCCAGTTGGCCCAGACCACGCT
GCGTGCGGTGCTGGGCAAGCACGAACTGGATGAGCTGCTGGCAGAACGTGAGCAACTGAACGCGGACATT
CGCCAGGTGCTGGACGCGCAAACCGATGCCTGGGGCATCAAGGTGGCCAACGTCGAGATCAAGCATGTCG
ACCTCAACGAATCGATGATCCGCGCCATCGCCCGGCAGGCCGAGGCCGAACGCGAACGGCGGGCCAAGGT
GATCCATGCCGAGGGGGAATTGCAGGCGTCGGAGAAGCTGATGCAGGCTGCGCAGATGCTGGGCAAGGAG
CCTGGGGCGATGCAGTTGCGCTATATGCAGACGCTGGGGGCGATTGCGGGGGACAGGACCTCGACCATTG
TCTTCCCGATGCCGGTGGACTTGCTGACGGGGCTGGTAGACAAGCAGAAATAG
>lcl|NC_021505.1_cds_WP_016497494.1_196 [locus_tag=PP4_RS01015] [db_xref=GeneID:45521725] [protein=nodulation protein NfeD] [protein_id=WP_016497494.1] [location=complement(233276..234622)] [gbkey=CDS]
GTGATCGCCCGCTGCTGGCGCTGGCTGTTGCTGCTGTTGCTGCTTGGCATCACGCCAGGTGGCCAGGCAG
CGCCCGCTGCAGTGTGGGTGCTGGGCATCGATGATGCCATCGGCCCGGCCAGCGCCGACTACCTGGTACG
CAGCCTCGACCAGGCCCAGGCCCAGGGCGCGCAACTGGTGGTGATCCGCCTGGACACCCCAGGTGGCCTG
GACAGCGCCATGCGCCAGATGATCAAGGCGATTCTCGCCAGCCCCGTGCCGGTTGCCACCTACGTGGCTC
CAAGCGGTGCCCGCGCTGCCAGCGCCGGCACCTATATTCTCTACGCCAGCCATGTTGCCGCGATGGCCCC
CGGGACCAACCTGGGGGCCGCCACGCCCGTACAGATTGGCGGCCCCCCAGGTGCGCCCAAGGACGACAAG
GCCAAAGGCAGCGATGATGAAACCTTGTCCCGCAAGCAGGTCAACGATGCCGCTGCGTACATCCGCGGCC
TGGCGCAGCTGCGCGGGCGCAATGCCGATTGGGCGGAGAAGGCCGTGCGCGAGGCTGTCAGCCTCCCTGC
CAGCGAAGCCTTGCGGCTGAATGTGATCGACCAGGTAGCTGACGACCTGCCTGCCCTGCTGCGCAAACTC
GACGGCAAAACGCTGGAGGCCGCCGGCCAGCCACACCAGTTGCAGACAGCCGGCGCCAGCCTGGTAGAGC
ACCTGCCGGATTGGCGCACCCGGGTACTGGCGGTCATCACCAACCCCAGCGTGGCGCTGATCCTGATCAT
GGTCGGCGTGTACGGCCTGTTGTTTGAATTCATGAGCCCCGGCTCTACCGTGGGAGGCGTGGTCGGCGGC
ATCTGCCTGCTATTGGCACTGTACGCCCTGCAGCTGTTACCGGTGAGCTTCGCCGGGGTGGCGCTGATCT
TGCTGGGCATCGCTTTCATGATCGCCGAAGCCTTCCTGCCCAGTTTCGGCGTGGTCGGGTTTGGCGGCAT
CGTTGCCTTTGTGGTCGGCGCGCTGATCCTGATCGACACTGACGCACCCGGCTTCGGCATCCCGCTGGCC
TTGATCGGCACCCTGGCAGTGCTCTCGGCGCTGTTTATCGGCGGGGTGCTGGGCATGGCCCTCAAGGCAC
GACAACGCGCGCTGGTCAGCGGTGACGCCGGCCTGGTCGGCAGCCTGGTCACCGTCACCCAAGTGATGGC
AGGCAACCCGTTCCGTGGCGTGGTACTGGCCCAGGGCGAGCAATGGCAAGTGCAGTGCGCAACGCCGCTG
CAAGCTGGCCAGAACGTGCGGGTGACCGCGCGCCATGGCGTGATGCTGGACGTGAGCGCCGCCGCGCCTG
CGGCGCAAGGAGACTAA
>lcl|NC_021505.1_cds_WP_016484356.1_197 [locus_tag=PP4_RS01020] [db_xref=GeneID:45521726] [protein=YbaK/EbsC family protein] [protein_id=WP_016484356.1] [location=234721..235179] [gbkey=CDS]
ATGCGTATGGCAAAGACCCTGCAGGCCCGCCTGGACAAGGCCAACTGCGACTACGACATCATTCCCCATC
CACACTCGGCCACCAGCCTGGAGTCGGCCCGTACGGCCGGCGTGCCCGCCGAGCGGGTCGCCAAGTCGGT
GATGCTCGATGACCGGCATGGCAACTACATCATGGCCGTGCTACCGGCCAACCGGCATCTGGACATGACC
AAGGTGCGCATGTCCGGGGCCTGGCAACTGACCCGCGAAAGCGGCCTGCCGAGCCTGTTCGGCGACTGCG
AGCGCGGCGCCGTACCGGCCCTTGGCGACGCCTACCAGATAAAAATGCTGCTTGATCCGAGTCTTACTCG
CCAAGGCGATGTCTATCTGGAGGCGGGTGACCACGATCACCTGATCCACATGAGCATGGAGCAGTACATG
AAATTGGTGCCGCACGCCGAAGTGCGCGAGCTGTGCTGA
>lcl|NC_021505.1_cds_WP_016497495.1_198 [locus_tag=PP4_RS01025] [db_xref=GeneID:45521727] [protein=DUF2789 domain-containing protein] [protein_id=WP_016497495.1] [location=235241..235483] [gbkey=CDS]
ATGGAAGCGCCGACCCATCCCTTTGCCGACTTGTTCAAACAGTTGGGCTTGCCCGACGATCCCGAGAGTA
TCGATCAGTTCATCACCAGCCATTCTCCGCTGAAGAACGAGATAAAGCTGGTGGATGCGCCGTTCTGGAC
CGACTCCCAGCGTGCTTTTCTCAAGGAAAGCATCATTGAAGATTCCGATTGGGCCGTGCCGTTCGACCAA
CTTAACGAAGCGTTGCGCCGCCCCCGAAAATAA
>lcl|NC_021505.1_cds_WP_016497496.1_199 [locus_tag=PP4_RS01030] [db_xref=GeneID:45521728] [protein=hypothetical protein] [protein_id=WP_016497496.1] [location=235553..236191] [gbkey=CDS]
ATGAAAGATCCCTATGCACCAGGTTTCTGGTGCTCCGTGACGATCCTGGGCACCCTGACGGCCAGTTACT
TCTATGGCATCAGGCAAACGCAACAGATGAACCAGGCTGTGCACTTCCTGTATGCGGCTGCCGCTGTCAC
GGTGGCGGTGGTATTGGTGGCGCTGACCTGGATCGCCTGGCAACAGTTGCACCTGAACAAGCGCGAAGTG
ATTCAGGGACGAACGTTGCTCACCATCTGGAACACCAAGGTGGCGCTACGCCGCGTCGAGACGGTATTCG
ACCGCTATTTCTGGGGCAGCTACTGGCATTCGGGGCGCACGTTCGAAGAAGTCATGGGCGAGCTCAAGGG
CACGCCGCTGGAGCAGAGCCTGGATGCGCTGAAGCGCCAGTGCCGGGCACTGGACCGTGAAATCCATGAC
CACCATCACCATTGGCTGGCCAATGCCCGCGACCTGTCCAGCGTAGCCCAGGCCATGGCCCGTGAACGCT
ACCAGCTGGACCTGGGCGAGCCCACCTGCAGTGGCAATGGCAATACTGCCGTGCTCAACCGTGACCTGGA
GGTGCTGGTGTACACCTGGTCGGCGCGCCTGCGCAGCTTCGACCATCAACTGGACGAGCTGGAGCGCGCC
TACCATTGA
>lcl|NC_021505.1_cds_WP_016497497.1_200 [locus_tag=PP4_RS01035] [db_xref=GeneID:45521729] [protein=CBS domain-containing protein] [protein_id=WP_016497497.1] [location=complement(236198..236635)] [gbkey=CDS]
ATGAAGACCGTCGAACAACTCCTCAAGACCAAGTCCCAGCACCAGACCGTTTACACCATCGGCCCGGATG
ACTCGGTGCTCGACGCCCTGAAAGTGCTGGCGGAGAAAAACGTCGGTGCGTTGCCCGTGGTCGAGGGCGA
CCAGGTGGTGGGTATCGTCAGTGAACGGGACTATGCGCGCAAACTGGTCCTCAAGGGCCGCTCTTCCGCC
GCCACCCCGGTGCGCGAAATCATGAGCGCACCCGTGGTCACTGTGGAGCCCAAGCGGAAGCTCGATTTCT
GCATGAACCTGATGACCGACCGTCACCTGCGTCACCTGCCGGTGGTCGACAACGGCAAGCTGCTCGGCCT
GCTGTCGATCGGCGACCTGGTCAAGGAAACCATCACCGAACAGGCCAGCCTGATTCAGCAGCTGGAGCAG
TACATCCGCGGCGAATGA
>lcl|NC_021505.1_cds_WP_016497498.1_201 [locus_tag=PP4_RS01040] [db_xref=GeneID:45521730] [protein=VWA domain-containing protein] [protein_id=WP_016497498.1] [location=complement(236761..238053)] [gbkey=CDS]
ATGCAAAGGGTAAACCGCGACACCCACGCCAGCCAGGATGCTGCCAGCGCGCTTGAACTCAGGGTGGCGT
TGATCCGCCAGCACTTTCCGCCGGGCATCGCTCACCTGTACGCGATACCCCGGCAGGGCCGCGACGGTGT
GCTGGAATGGTGGTCTGAACTGGAGGGGCAACCGCATCTGTATGCCACCCTCGGCCGAGAGCAGCAGGCT
GCCTTGCTCAAGCGCTATGAAGAGCGCCAGGCAGCCGTCAGCCAATTGGCCGATGAGCTGCAACGGCGCG
GCCAGGCGCCCGCAGCCGAAGCGTTGCGCACACTGATCGGCCGACCCGACCTTGCCAACCTGTACAGCAT
CAACGACGAACCCCTGGTGATTCGCTGGGGGCAGCCGGCACCTGTCGCTGCGCCGCCCGTGGTGTCGCCA
CCTCCGGCACCGCGACAGCCCGCGCCGGCCAAGCCAAAACCCGCACCAACCCCCAAGCCCACCCGGACAC
GAACCGTGGTGATGACCGAACGCCGCCGCCTGCGCCTGTGGCCCTGGCTGCTGTTTGGCCTGTTACTGCT
CCTGCTCTACTGGCTGTACAGCAGCTGGCCTGTGCTGTACCAGCGCTGGCAGGGCTATACGCAGACTGCA
ATCTGTACCCCGGGGGGTGCCTTCCAGGCGTCGGAGTTTGCGGTGGTGCTGGACACCTCGGGCTCCATGG
ACCAGCGCATCAGGGTGAAAAAGGAAGATGACCCTTGGTACATCGGCCTGCTGGCCCGCATTCCTTACGT
TGACGAACTGCTGGCCAACAACCAGCCGCAACGGCTCACCCGCATGGACGTGGCGAAAAGCTCGCTGACC
GCAGTGATCGGCGACCTGGACAAGGCCGTGGACATGCGCCTGGTCACCTTCGACGGCTGCCGCAGCCCGG
TGGACCACGGGGTCTTTGGCCCTGGCCAGCGCGAAGACCTGGTCAAGCGGGTGGCCGACCTGAACGCACG
TGGCGGGACGGGGCTGGGTATCAGCCTGCAAGCAGCCGCCAGCAAGATGAACGGCCGTGACCGGGATGGC
GTGATCGTGATGTTCGTGGATGGCCGGGACAGTTGCGGTACCAGTGTGTGCAGCGTGTCGGAACAGATCG
CCAAGAACCAGCCGCGCCTGCGCATCAACGTGGTCAACATCAGCGCCAGCACCGGCTCCAACTGCGCAGC
CAGCAATACCGGCGGGCGGGTGTATACCGCCAACGATGCCGCTGCTGTGGCCGCGGCACTCAAGGAAGCG
AGCCAGGAGGTGGCCGCGACCGGTTGCCCGTAG
>lcl|NC_021505.1_cds_WP_016497499.1_202 [locus_tag=PP4_RS01045] [db_xref=GeneID:45521731] [protein=VWA domain-containing protein] [protein_id=WP_016497499.1] [location=complement(238062..239297)] [gbkey=CDS]
ATGCAGCGGGTCACCCGCGACACCAGCCCCGCCAAGGACGACCTGCGGGTGCTCGAACAGGCCATGGCGA
TCATCGTCAGGCATTTTCCGCCGAGCATCGCTCATCTGTTTGCCACCCCACGCAACGGCAAGGATGGCCT
GCGCGAATGGTGGTCGGAACTGCAAGGCCAACCGCACCGATACCATGACCTCGGCGCCGAGCAACAGGCC
GCGTTGCTGCGCCTCTACGACGAGCGCCAGGAAGCCGTACACCAGCTGGTAAGCAAACTGGAAAGCCTGG
GCCAGGCCAATGATGCTGCGCTGCTGCGCAAGCTCATCGGGCCTGCCGACCTGAACAACCTGTACAGCAT
CAACGGCCAACCGCTGGTCGTGCGCTGGGCGGAACCTGCCCCGGTCAAGCCGTCGCCCGCACCGCTGCCG
CCACGACCCGCGCCCGTGGTACGTCGGCGCTGGGTATGGCTGCCATGGTTCTTGTTGCCACTGCTCGGCC
TGCTGTTGCTGGCCCTGGCCTTGTGGTTCGGCTGGCCCTACCTGCAGCATTGGCTTGGCAACCGCCCCGC
CACGCCCTTCGCCTGCGTGAAAGACAGCCGCATACAGCCGCCCGAATTTTCCGTGGTGCTCGACACCTCG
GGCTCGATGCTACTCAACGTCGCCACCACCCTTGAAGACGAACAATGGTTCTTCCAGCACATCAATGACG
ACCCGAACATCGATCAGCAGCGTGTCGCGCAACTTACCCGCGCCCCGGTGCGTATGGACGTGGCCAAGAG
CAGCCTGACCCACCTGATCAACGACCTGCACCCGGCGGTGGATATGCGCGTGGTGACCTTCGATGGCTGC
CGCGCGCCGCTGGACCACGGCGTGTTCACCCTGGCCCAGCGCCCGGCATTGATCAAAGGTATTCAGGCAC
TGGTACCCAATGATGGCACCGCCCTGGCGGCCAGCCTTGATGTGGCGGCCAAAACAATGAACGGTCGCGA
CCGCGATGGGGTGATCCTGATGTTCATCGACGGTGCCGACGGCTGTGAACAGGACGTGTGTGCAGTGGCG
CAGCGGATTGCCCGCGAGCAGCCGAGGTTGCGCGTCAATCTGGTCGACATCAGCAACAGCAATTTGGCCA
GCTGTGTCGCCGAGAGTACGGGTGGGAGCATCTATTCCGCCAGCGATGCCGGGCAGGTTGCCGCTGCCAT
CAAGCTTGCCAGCCAGGAAGTCTCCAGCACAGCCGATTGCGACTAG
>lcl|NC_021505.1_cds_WP_016497500.1_203 [locus_tag=PP4_RS01050] [db_xref=GeneID:45521732] [protein=hypothetical protein] [protein_id=WP_016497500.1] [location=complement(239344..239847)] [gbkey=CDS]
ATGTTTCTACGTAACTGCCTGTGCCTGGCACTGCTGGCCAGCCTTGCCGGTTGTGCGACCACTGCCTCCC
AGTGCAATGCCTCCGACAGCAGCGCCAGCCTGATCGGCAAGCTCAACTGCGATTACGGCGGAGGTTATGC
CGAGGGTGTACGCAACAGCGAACAGGAGCTGCTCAGCGCCAAGGAGCAGAACCGCCAGTTCAACGAAGTG
TACGCACAACTGAGTGCACTGCAGGCCTCGACCCGCCAGGACCTGCAAAGCCAGCAACGGCAGCAGGCCA
GCCTGGAAAAATCGTTGAACGACCTGCTCGGCACGCTCAAGGCGCGCCATGGCAACAAGAGCGATGTGCA
AAAGCAGATCGCCGGCCTGGAGCAGCAGCTCAAGGCTAACCAGGCCGCACCCTCGCAAAATGCCAGCAAC
GCCCAGATCGAAGCCCGCAAGCAGAAGCTCGCGGCCCTTCAACAACAGGTCAGCCGCCTTCAGCTGAGCC
TGGGTTACGAGTAA
>lcl|NC_021505.1_cds_WP_016497501.1_204 [locus_tag=PP4_RS01055] [db_xref=GeneID:45521733] [protein=hypothetical protein] [protein_id=WP_016497501.1] [location=complement(239861..240595)] [gbkey=CDS]
ATGAACTTCCCTACATCCACCCGTATCAACCCTTGGTTGGGTCTGCTGATGGCTGCTTGCCTGGCCGTTA
CCGGTTGTGCCAATACCGGTAGCTCGATGACCGGTAGCCAGGGCACTGTCGATCCGCGCCTGACCAGCGG
CAACGATGCCAAGTTCTTTACCACATCGGGCTTCCAGGCCTGTGCCATCGCGGCCAGCGCTGGCATTCTT
GCCTGCATGCTGTCCAACTCCGGCAATAAGGCAGCCTGCTCGATCATCGCCGGTGTCGGCGCGTGCGGTG
TGGCCATGGGCGCCAACTACTACCTTGATCAGCGCCGGGCGAAATATGCCGATACCACCGAGCGCCTGAA
CGCGATGACTACCGAAGTGCAGGGTGAAACCGCCAAGGTCGCACAGCGCAGCGATACGCTGCAACGCGTC
ATCAACGACGACAAGCAACAAATTGCCAGCATCCAGCAGAGCATGAAAGCCAAGACCCTGGACAAGGCCA
AGGCCCAGCAGGATATCGCCAACATCGACCAGAACATCGGGTTGATGCGCAAGGACCTGACCAACATGAA
AAAACGCGTTACCGAATACCAGCAGGTGGCCAAGCTTGAACGTGATGGCGGCGCCAGCCAGGCCGAAGTG
CAAAAGGTCGAAGCCGAGATCACCAAGATGAACACCAAGGTCGCCTCGCTGCAGCAGGAGGTCGATGGCC
TCTACAGCCAGCGTTCGGCAATCACCCTGGGCTGA
>lcl|NC_021505.1_cds_WP_016497502.1_205 [locus_tag=PP4_RS01060] [db_xref=GeneID:45521734] [protein=SUMF1/EgtB/PvdO family nonheme iron enzyme] [protein_id=WP_016497502.1] [location=complement(240619..242169)] [gbkey=CDS]
GTGAACTCTAAAGCCTACAGCCGCCTGCTTCTGGCGCCACTTGCTCTCGGCTTTGCGCTGCAAGCCACAG
CGGCGACCTGGGAAGAGAAATACTACAACCCCATGGCCGACGCCGATGACGTGGTGCTGCCCATGCCGTG
TGACGGCGCCATGGTGTTTCGCAAGGTGATGATCCCGGTGGCTGGCCCGCTGGACGACTACCCCATCAAC
ATCGGCCAGGACAGCGCCGAGTGGGGCTATGTCGAGCAAACCCGCCCGGCGTTCATTGCCGGCAGTTTCA
CCAGTGCCAAAGGTGAGAAGTCGCGCTACTACCTGCTGGCCAAATACGAGATGAGCCAGCTGCAGTACAA
GGCGTTGATGGACGAAACCTGCCCGACCGCCTCCAACAAGCAGCGCCTGCCGATTGTATCGGTGTCGTGG
CTGGACGCCCTGCAGGCTGCCGACAAGTACAACCGCTGGTTGCGTGCCAATGCACCCGACAAGCTGCCCC
GCGAAGATGGCGCCCAAGGCTTCTTGCGCCTGCCAACCGAGGTGGAGTGGGAGTTCGCCGCGCGTGGCGG
TTTGCAAGTCAGCACGGCCGAGTTCCGCGATGGCCGCTACCCCATGCCCGAAGGCCTGAATGCCTACGAG
TGGTTCGCCGGCGCGCAGTCCGCCAACGGCCAGTTGCAACTGAGCGGGCTGCTCAAGCCCAACCCGCTGG
GCCTGCATGACATGCTCGGCAATGCCAGCGAGATGATGTTCGAGCCGTTCCGCCTGAACAAGCTCGACCG
CCAGCACGGCCAGGCCGGTGGCTATGTGGTGCGCGGTGGCAACTACCTGACCAGCGAAAGCGACCTGCGC
ACCTCGCTGCGCCAGGAAGAGCCGTACTACAACGCCGAGGGTGCAGTGGCCAAGAAAACCAACGGCCTGC
GCCTGGCCATGGTTTCCCCGACCCTCACCTCGCGCGACCGGGTAAAAAACATCGAGAAGAGCTGGAGCAA
CCTGGGCAGCGATCAACCAGCTGCCGAAAGCAAGCAGAAAGGCACCGTCAAGGCGCTGGAAGAGCTTGCT
TCCAACGTGGAAGACGAAGCCCTGAAGAACCAGCTCAAGACCGTCGAGAACCAACTGCGCGCCAGCAACC
AGCAGCAGCAGGAAGCCCGAGACCAGGCGATTCGCGCCAGCCTCAACCTTGGCGCCTTCCTGTGCACCAA
GATGCTCGACGACGGCCAGTACCTGGACTTTTTGCAGAAAAACTACGCCAGCAACTGCAAGGCCGGTGAA
GAAGACCCGACCTGTGGCGTGCGCAAGGTCAAGCTCGAAGAGCAGCAGGAGCGCCTGCACAAGCTCAGCC
GCTACTACGCCAGCTCCCTGGTGGAGTCGGGTTCGCTGTACGGCAAGGACCTGCTCGAAGCCCAGGTTCC
AGTGCTGGACGGCTCGTTCAAAGCCAACAAGAACCTCAAGGACCTGTCGCCCTATCTGCGTACCCACTGG
GCCAACCAGATGTCGTTCCTCAAGACACAGAAGATTGATGCCAACGCATGGCTGAACAGCTGCAAGACCG
TCGCACACTGA
>lcl|NC_021505.1_cds_WP_016497503.1_206 [locus_tag=PP4_RS01065] [db_xref=GeneID:45521735] [protein=ABC transporter permease] [protein_id=WP_016497503.1] [location=complement(242159..243382)] [gbkey=CDS]
TTGAACCCATGGCATAAGCGCCTGCTGCTGCTGGCCCGGTTATCCCTGGCCGATCTCTGGCACGACCGTA
ACGTTTCCTTGTGCATGGCGGCCTCGCTGGTCGCTGTCATTGCCCCGCTGTTGTTGCTGTTCGGCCTCAA
GCACGGGGTGGTCAGCCAACTGCAACAGGAACTGCTCAGCGACCCCCGAAACCTTGAGGTCAAGATGCTC
AGCAGCGGCCATTTCGACCAAGCCTGGCTGCAACGGTTGCAGGCACGCCCGGAGGTGGGCTTCGCCATCG
GCCAGACCCGCTCGCTGAACACCCAGGCCGACCTGCTAGGTGCACACGGCCGCTTCGCCGACAACGTCGA
GGTCATCCCTACCCGGGCCGGCGATCCCTTATTGGCAACAGACCTGAGTGAGCTGGCGCCCGACCAGGTG
ATTCTCAGCGAACGAGCCGCCGAACGGCTCGACGCCAAGGCCGGTGACACCCTGCGCTTGCGCGTTGCCC
GGCGCCTGAACGAAGTCAACGAGCGTGGCGAGCGCACGTTGCAGGTGCGTGCCATCGTCAGCTCGGTGCG
CTTCGCCCGCCCTGCAGCCTTCGTCAGCCCCGAGCTGCTGATGGAGCTGGAACACTATCGCGACGGTTAT
CTGGTCGCCAGCCTCGGGGCAAGCAGTGGCCAGGCCCTTGATGCCCTGAACGTCGGCTACGCCCGGGCCC
GGGTCTATGCGCGGGACATCGACAGCGTGGCACCGCTGGAGCGTTGGCTTAACGAACAGCGCATCGAAAC
CGCCAGCCGCCTGGCAGAAATAAACAGCGTCAAGGCAATCAACCACGTGCTCGGGCTGATTTTCAGCGTT
ATTGCCGGGGCCGCCCTGATCGGCTGCATCGCCTCGCTGGTCGGCGCCTTCCTGGCCAACATCGATCGCA
AGCGCCGGCACCTGGCCGTGCTGCGCCTGCTGGGCTTCAGCAGCCCCGCGGTATCGGCCTACGTGGTGCT
TCAAGCACTCGTGCTGAGCCTGGTGGGCTACCTGGGCGGCCTTGGCAGCTACTACCTCGGCAGCCTGCTG
TTCGACCGGTTGCTGGTCAGCAGCCAGGCAACCGGCGCCTTCATTTGTCACATCACCGTATGGCATGGCC
TGGTCGCCCTGCTGCTGGCCTTCCTGGTCGCCGGCCTGGTCGCCCTGATCGGCGCCTTGCGTGCCATACG
CATACAACCTGCGGAGAGCCTGCGTGAACTCTAA
>lcl|NC_021505.1_cds_WP_016497504.1_207 [locus_tag=PP4_RS01070] [db_xref=GeneID:45521736] [protein=ABC transporter ATP-binding protein] [protein_id=WP_016497504.1] [location=complement(243366..244064)] [gbkey=CDS]
ATGCTCGATATCAAGGGACTACTAGTCGTTCGAGGCGAAGGATCGCAGGCTCACCGGGTACGGCTGGACG
CCTTGTGCCTGCAACCCGGCGAAGTGCGTGCCATCACGGGCGAGAGCGGCTGCGGCAAGAGCACACTGCT
GGAAGCCATTGGCCTGCTGCTCAAGCCTGAGCAACTGACGCACTACAGGCTTGGCCCGCAACGCCAGGAC
GTGGCCAGCCTGCTGGCCAGCGACCAGCAGCCAGCGTTGGCGGCATTGCGTTCGCGCGAGCTTGGCTTTG
TGCTGCAGAACGGCGGGCTACTGCCTTTTCTCAGTGTGCGCGACAACATCCTGCTGCCACGCCGCCTGCT
CGGCCTGCCACCTGCCAGCACGGCGGTGGACAAGGCTGTCGAGGCACTGCGCCTGGCACCGCTGCTGGGC
AAATTGCCCCAGGCGCTGTCCATCGGCGAGCGTCAGCGGGTGGCCTGCGTGCGTGCCATCGCCCATGAAC
CCCGGGTGCTGTTGGCCGACGAGCCCACCGCCGCGCTCGACCCGCACAATGCAGAGCGGCTGTTCGAACT
GCTGCTGCAGCTGGTGGCTGAGCTAGGGCTGAGCGCCTTGATCGTGTCCCACGACTGGGCTCTGGTCGAA
CGCTTCGGCCTGCCGCGCCTGGGTGCCATCAACGGTCAAGGGGAAACACGCTTTGAACCCATGGCATAA
>lcl|NC_021505.1_cds_WP_016497505.1_208 [locus_tag=PP4_RS01075] [db_xref=GeneID:45521737] [protein=VWA domain-containing protein] [protein_id=WP_016497505.1] [location=complement(244071..246023)] [gbkey=CDS]
ATGAAGATGCGTAGCATTGGCGCCGCGCTGCTGGCCTTGTCGCTCAGCCCTGCCCTGCAGGCGGCCGACA
AGCCCCTGCTGCAGGACGGCAAGAAAACCCTGTTCCAGCGCGTGTTGACCACGCCAGGCTGCAAGCTGAG
CGATAATGCCGGGGCTGCCCCTGGCGCCGCACAACCCACCTTCAGCCGCTTCTACGTGTACGAACGCGCC
CAGGCTGACGCCCGCGAGTGGCTGCGGGTCGGCCCTGACACCCAGGGCAAGAGCATCGGCTGGCTGCCTG
CCGATTGCACCGTCGAATGGAAAATGCAGCTGACCCTGGCGTTTACCAACCCCGCCAACCGTGATCGGCT
GATGTTCTTCAAGGAACGCAACCAGCTCGAAGGCATTCTCAACGCCCCCGACCCGGTCAGCCATGTGGCC
CCGCTACGCGCCAAGCTCAAGCACGGCACCGAGGCGCCCGGCGTGCTGGCCGAAGAGCCCGAATACTTCG
TCGACCTGCAGAAAAACTTCTACCTGCTGCCCGTGCTCAGCGGCGAAGAAGTGATGACCGAGGAAGGCTT
CCGCACGCGCATCCTCAATGTGGCTTCGGTCAGCAAGGCCGACAGTGCCGCAGCCGCCACACCAGCACCT
GCCCAGGGCGCTGCCAACCAGCAGTTGAAGGCGTTCAGCGCGGCCGTGGTGTTCGTCATCGACTCGACCA
TTTCGATGGACCCGTACATCGATCGCACCCGCGAGGCGATCAAGCGCGTGTACGGGCAGATCGAGAAGGA
AAACCTCGGCAAGCAGGTCAAGTTCGGGCTGGTCGCCTACCGCTCCAGCACCAAGGCCGTGCCGGGCCTG
GAATACGTCAGCAAGATGTACGCCGACCCCAACACGGTGAAGGACGGTGCCGACTTCATGGCCAAGGTGG
CGGACCTGAAGCAGGCCAAGGTGTCCAGCAGCGAGTTCAACGAAGATGCCTACGCCGGTGTCATGTCTGC
CGTCGACCAGATCGACTGGAGCCAGTTTGGCGCACGCTATGTGGTGCTGATCACCGATGCCGGCGCCATT
GACGGGGGTGACAAGCTGTCGAGCACCGGCCTTGGCGCCGAACAGGTCAAGATCGAAGCCAGCAACCCTG
GCGTGGCCCTGTACACCCTGCACCTGAAAACCCCCAGTGGCGCCAAGAACCACAGCTCCGCTGAAGCGCA
GTACCGCACCCTGTCGAACTACCCGGGCACCAACACCTCGCTGTACTACCCGGTCAATGCCGGCGATGTG
GAGGCCTTTGGCCGCAAGGTCGACGGCCTGGCTGCAGCCATCACCCAGCAAGTGCGGGCGGCCTACATGG
GCGAGGCGGCCATCGGCAGCGCAAACAATGCCAAGGCCGACCCTGCCGAGAAGAAAATGCTCGAGGATGC
CGCACTGATCGGCCACGCCATGCAGCTGGCCTACTTGGGCAAGGCCAACGGTACCCAGGCGCCGCCGGTG
TTCCAGGCCTGGATCAGCGACCGCGACCTGATCAAACAGAACGTGCCGACCACCGATGTGCGCGTCCTGC
TGACCAAGGCCCAACTCAGCGACCTGAGCGATGTACTCAAGCAGATCCTGGATGCCGCCAACGAAGGCAT
GATTTCGCCAGACGAAATGTTCACCCGCCTGCGCTCGGTTGCCGCGACCATGGGTGCCGACCCGAACCAG
CTGAAGCAAGGCTCGACCACTCGCGTGGCAGACCTGGGCGTGCTTGGCGAGTACCTGCAAGACCTGCCCT
ACCAGAGCGAAGTGCTGAACCTGGACGAAGAAACCTGGAAGGGCTGGGATGGCCTGGCCCAGGAGAAATT
CATCCGCAGCCTGAGCACCAAGCTGCGCCATTACCAACGCTACAACGCCGATGTCGACCGCTGGGTTGCC
CTGGCGCCGGGCAGTGACAGCCGCGACAACGTCTACCCGGTACCGCTGGAAATGATGCCCTGA
>lcl|NC_021505.1_cds_WP_016497506.1_209 [locus_tag=PP4_RS01080] [db_xref=GeneID:45521738] [protein=hypothetical protein] [protein_id=WP_016497506.1] [location=complement(246020..247060)] [gbkey=CDS]
ATGGGTATCAGAGTTGATGTGCTGCCACTGGACGTGAACACACCAGGCCAAGGCCTGTTGCGGATCACCG
GCTGGGAAGGCACCAGCGAAGGGCTGCAATGCTCTCTGCAAAGTAGCCAGTCCCACGAGTTTCTTCATGA
TGGCGGGCACTGGGCCAAAGTGGCTCACTGGTTCCGCCTGGATGGCATGAATGCTGTCGCAGGCGCCCCG
GCCATCGAAACGCGGATCGGCCCCAACCTGATCAACCCATTGCTGCAAGCCAGCGGTACCGCCACCTTCC
GCATCGAGGTCAGCAACCCGCAGACCGGGCGCAGCGACCTTGGCATGGTGCGTATCAACAGCGCCATCAT
CGCGTCTGTCGAGTCTGGGCCAGCGCTGGAGAAATCGCCGCCCCCGGCACCCTTGCCCAGCGCGACGGTG
ATTGTCGAGCCACCTGCGGTGACCACCTTTGAGCCTGTTCCGGTAGTGACGGCAGAGCCCGTGCCCGAGG
CCGCGCCAGCCCCCCAGCCAGCACCTGTGGCACCGCCGCCGAAGGCGCCTGCCAAGCAAGGCCAGAAGTG
GCTGCTGCCCCTGTTGGCCCTGATCCTGCTGGCGCTTGCCGCCGGGGGCGGTTGGTGGTGGTTCAACCGC
AGCGCAGGCGAAGCAACTGCAGCCGTGCCGCCTGAAGACAAGCCCGTCGCACAGGCCGACGCGGCCAAAC
CTTGTTCGCTGGGAAGCATGCAAGGCCAGACGTCACTGGCGTTCCTGCAGTCGTGCATCCAGAGCAAACC
GGACAGCGCCGCACTGCTTGAAGTGATCAGTTTGGCCAAGGCCAACGACCAGTGCGATGTGGCCCAGCGC
CTGTATGCCAATCGCGCCAATGCCGGTGACATCCAGATCGCCACGGCCTACGCTCACGAATACGACCCCA
AGTACCACCAGCCAAGCAACTGCTTCAAGGCCCCGGAAGCCGCCACCGCAGCCTCCTGGTACGAGACCAT
CCTCAGCTTCGATGAAAACAACGCCGAAGCCAAGCAGCGCTACGAGGAGCTCAAGCCATGA
>lcl|NC_021505.1_cds_WP_016497507.1_210 [locus_tag=PP4_RS01085] [db_xref=GeneID:45521739] [protein=hypothetical protein] [protein_id=WP_016497507.1] [location=complement(247066..249777)] [gbkey=CDS]
ATGAGCGACCTTACGCCAAAGCAACAGCAGTTGATGGGTGCCTGGGGCGCCATTCACAAAGGCGCCGGCG
AGGCGCTGGAATGGATCGAGCAGGTGCGTGGCAATGCCGCCAGTGTCGAGGCCGAGGCCGATGGCCTGGG
CCTGCGCCTACGGCGCGCGCGCAACAAGGCGAAAAACCTCCAACGCAGTGCCGGCAACCCGATGACCGTG
GGCTTTTTCGGCCTTTCGCAAGCGGGCAAGTCCTACCTTATTTCCGCGCTTGCTTCCGATGACCACGGCA
AGCTGGAGAGTGACTTTGGTGGCCAAGTGTTGGATTTCATCCGGCATGTCAACCCACCGGGCGGCGGCGG
TGAGGCCACCGGCGTGGTCACGCGTTTCAGCCACATCGCCAAGCCATGCCTGGACGTCAACTACCCAGTC
GAAATCACGCTGTTCAGAGAGATCGAACTCGTAAAGATTCTGTGCAACTCGTGGTTCGAAGACTTCGACC
TTGAGCGAGTGGACCACAGCTACAGAGAGCAAGATATTCAGACTGCGCTCAGTGAATTTGAAGGCCAGGA
CGCAGGCCAGGTACAACCTGGGGTTAGCAGCGATGATGTGGTTGCGCTGTGGGACTACCTGAAAAGCAAC
TATGAAAAGTCCACACGCGTCCTTGACGACCAGTACTGGCCACGTGCAGTAAAAATCGCGCCGCGCCTTG
CGCTACGCGAGCGCGCGAAATTGTTCTCTGTACTGTGGGGTGGGCAGGCGCCCATCACCGACTTGTATTT
ACTGCTGGCCGGTGTTCTGCAGAAGCTGGACCATGTCGAAACGCTACATGCGCCCATCAGCGTGTTCAAG
CAGGAAAATATCAGCGTTACGGCAACGCCTTACAACATCATGGGTGTAGACCTGCTCAGCCGCCTGGGCA
CTAGACACGACGTGCAAGTCAATGTTCTGCCGGGCAGAGACGGCAAGGTACATACCAGCGTCAGTATCTC
CGTAGCGCAGCTGGCGGCACTGGCGGTAGAAGTGAACTTCTGCTTGCGGACCAAGCCAACTGCCTCGGTC
GCCCATGGCGTCGACATTCTCGACTTCCCCGGCTACCGGACTCGCAATAAATACTTGTCGGTTGATGAGG
CGGCCTTGAAAGAGTCCGCTGACGAAGTCCATCCGTACTGGAACCTGATCCTGCGCGGCAAGGTTGCCTA
TCTTTTCGAGCGTTACAGCGAAGCGCAAGAGATGAATGCTCTGGTCATCTGCACAAGCAGCGTGAAGCAG
AGCGATGTCATCAGTGTTGGCCCGGTGTTGACCCGCTGGATCCACAATACCCAGGGCGCAACCCCGAAAG
AGCGGGGCCAGCGCGCGCCAGGCCTGATCTGGGCCCTGACCATGTGTGACGGTTGGGCCAACCTCGAACT
TGGCAAAGATGACGCGCACAAGTTCAAGGCCGCCGAGCGGCTGATGAAAATCACCATTATCGAGCGCTTT
GGCAGCCAGGAGTGGATGAAGGAATGGTCCATCGGCAAGCCGTTCGACAATACCTACATGGTCCGCAAGC
CACGCCTGAAAGAAACCGCGTTCATCGAGCGTGACGAGCAAGACCAGGAGCTGCGCGTGATCGAGCGCTA
CGTCGACGATATCAAACAGCTCCGACAATACGTTGTCGACCTGCCGGCGGCCAACCGCCATATAGCCAAT
ACCGGTGCCGCCTTCGATGCCATGATGACGTTGAACGATGGCGGGATCAGCCGTTTCAGCACCAGCTTCT
CGTCGATCAATGACCTGGACTTCAAGCTGGCGCGTATCGAAGAGCAGCTGGAACAGTGCCGCACCGACCT
GCTGGAGCACGGCCTGAACACCTGGCGCGAGGAAGACTTCGAGCAACTGCTGAACAAGAAGCGTGAAAAA
ACCCAGTACCTGCTCGACAACCTGGGCGCCGACCCGGACGCGATCAGCGAACTGATCCATGCCTTGCAGG
TGCCTGTCGAACAGCTGCGTGAACTGTACCTGGGCGGTGTGTACGACATCGACGGCATTGACGGCGAGGC
CGGCGAAGAGCCAGAACCCGCCGTCAGGGCCCCGGCCAACAAGGCCCCGGCACTCAACTTCGGCAACGTG
TTCGGCAACACTGCCTCGGCAACGCCAGCAGTTGCCCCCAAGCCTGTGGCCAAGCGCCTCAACTCCGAGC
AACGCTTTGTACGCGCGGCGCTGAAGGCGTGGATCAAGCATATGCGCGAGCTGGGTACGCAACCGCTGCG
CCTGAGCAGCCTGCGCATGAGCCGCGAAGTGGTCGAGGCCTTGGTCGAGGAACTGGTCAGTGCAGTGCGC
CGACCGGCCTTCATCGAACAACTGGATGCCGCCGTCATGCGCCGGATTTTCAACGGCGTGCGCCGTGACC
AGATAGTCCAGCGCCAGGTCCTGACCGTGCAACTGGCCATGCGGGACTTCCTGTCCTGGTTCGACCTGCT
GGGCAAACCTGTCAGCGAGCGCCCGACCGCCCTGCTGGGTGAGAGCCAACCCGTATTTGGCGCCTACCAG
ACCTTTGCCCAGGGCGAATTGCCAGTGCTCCCGAAAGAGCCGTCCAACCAGGAGCAGAGCTTCCAGATCG
ACTGGCTGTCGAGCCTGGCCTGGCTGACCCAGGAAAACGCCAAAAGTGGCGCGGACCCGGAAATCACCAC
CGAGCAGCGACGCCAGTTGGCGGTGCTGCTGAACACCTTTCAAGCGAGTTGA
>lcl|NC_021505.1_cds_WP_016497508.1_211 [locus_tag=PP4_RS01090] [db_xref=GeneID:45521740] [protein=virulence factor SrfB] [protein_id=WP_016497508.1] [location=complement(249774..252851)] [gbkey=CDS]
ATGTTGCCCGAAATCACCCAGTTCGAAGAAACGGTCACGCTGGTCAGCGATACCGGAATTCAATTCATGG
ATTTCGCCCTGCGTCTCGGCCCGGATGGCGAGCAGACCGGCAAATTCGTCCAGCTCAACAACGGCATGGT
GCCGACACGCCTGCTGTGGTCCAAGGAGTACAAGGACTTCTACGAGCCCGAGCCAGACAAAGTGGTGCAG
GTAGAGTTCGACACCAGCGAAGAGAGCCACTTCCGCCTGCCCATGGAAGACAGCCTGAAGCTGCTGGACG
GGGTCTGGTTGCCGATCCCGGTCCTGCGTTTCACGCCGCCTTATCGCTTTGACGAAGGCCCGAACAACTG
GGCGCGCATGCGCCTGGTCAAGCTCGCGGAGCCCGATGTCGACGGCAACACCCACCGCCTCACCCTCGGC
TTCGACAGCCGCACCATGCCAGTGGTTACCGGCGCACCGTACCTGGCGCCCAACGAAGACGACGTACGCT
CCGGCGTGGCGTTCAAGCTGGCGTGCAGTGCCCGCGAATATGGCTGGTTCCTGACGCACACATGGATCCG
CGACTGGCTGGTGGAGGTGTACACCGAAGCGCGTGCCGAGTGGACGCGCGAACGCCTGGATCGTGACCTG
CAGGGCAACCGCCACCTTGGCCACTATCTGAACCTGCTGAGCCTGTTGCGCCGCCCGGTCCCGGCCGAAC
AGAGCAACGAAAAGCCAAAGGTCGAGATCCCGGAAATCAAGGTGATCGCCAACGAGGCCAATGGCATCGT
CAAGCCGATCCCGGTGGACCTGGTGCTGGACGTCGGCAACTCGCGCACCTGCGGCATCCTCATTGAGGAC
CATGGCCAGGCGGGTTCGGGCATGCGCCACAACTACGTACTGGCACTGCGCGACCTGAGCGAGCCGGAAA
AAGTCTACAACCAGGCTTTCGAGAGCCGGGTCGAGTTCACCCACGCCGCCTTCGGCAAAGACCACCTGTC
GATCAAGAGCGGCCGCCACAATGCCTTCCAGTGGCCGACCATCGCCCGTGTCGGCGGTGAAGCCAGCCGC
CTGGCCAGCCGCAACCGCGGCACCGAAGGCTCGACCGGCCTCTCCAGCCCCAAACGCTACCTGTGGGATG
AAAAGGCCTACGGCCATGGCTGGCGCTTCAACACCGCCTACGTCAAGACCGACAAGGAGCCAATGGCCGT
CGCCGCGCCGTTCGCCAACCTGATCAACGACCGTGGCCAGCCGCTGTACCTCAAGCCCTTCGACATGCCG
GTCTTCAACCCGCGCTATTCGCGCAGCAACCTGATGACCTTCATGCTGGCCGAAGTGGTGACCCAGGCGC
TGACCCAGATCAACAGCCCGGCCCAGCGCTCGCGCCAGGGCCATGCGCGGGTGCCGCGCCTGCTCAACAG
CATTACCCTGACCGTTCCACCAGGCATGCCCCAGGCCGAGCGCAGCCTGCTCAGCAACCGCCTGTACGAG
GCGATTGGCCTGGTCTGGAAGAGCCTGGGCTGGCACCAGGACGAGAGCAACCCGTTCAAAGGCAAGGACG
TCGCGACCCGCACCCCGTTCCCCAGCGTGCGTGTGGAGTGGGACGAAGCCAGCTGCGGCCAGCTGGTCTA
CCTGTACAACGAGGTCAACGAGAACTTTGCCGGTCACCCGGAGGAGTTCTTTGCCACGCTGGCCCGCCCG
GACAAGCTAGAGCATGAACAGATCACCCTGGCGACCATCGACATCGGCGGCGGCACCACGGACCTGGTGA
TTACCGATTACCGCCTGGATCGGGGCACCGGCGGTGGCGCCGGCGCCAACGCGCACATCGTGCCGAACCA
GCGCTTCCGTGACGGCTTCAAGATTGCGGGCGATGACATCCTGCTGGATGTGATCCAGGAGTTCATCCTG
CCCTCCTTCGCCAGCGCGCTGCGCAATGCCGGCGTGCCGGCACCGGATGCGCTGATGTCGAGCCTGTGCG
GGAACGGCGGAGCCACCGTCCAGGAACGCCTGCTGCGCCAGCAGTTGAACCTGCAAGTGTTCGTGCCGCT
GGGCCTCGCACTGCTGAAGGCCTACGAGCAGTTCGACCCGGCCCTGCCACCCGCCGCGGTCGAGCAAACC
TGGCAGCAGGCGCTGGGTGAAGCCGTTGTCAGCGACAAGGTGCTGGCGTACGTCAACGCTGCCGTGCGCC
GCGAAGTGGGCCGCGATGGCACGCTTGACCTGCTGCAGACGCCGATCACCTTCGACCTCGAACAGGTGCA
CGCCGCGTTCATCGGCGGCCAGATCAACGTCACCAGAGCACTTGCCGAACTGTGCGAAGTGGTCGCCAAG
TACCCTTGCGACATGCTGCTGCTGACGGGGCGGCCATCGCGCCTGCCAGGCATTCAGGCGTTCATCCGCC
AGCGCCTGCCGCTGCCGCCCGGGCGCATTCTGCCGATGCAGAACTACCGCACCGGCGGCTGGTACCCGTT
CCATCGCAACGGCCTGATCGACGACCCGAAGAGCACCGCATCGGTGGGCGCGATGATCTGCCTGCTGTGC
TCCAACCACAGTGTGCCGAACTTCTATTTCCGCACCGCCGCGCTGAAGCCTTACTCGATCATCAAGCACT
TTGGCCAGATCGACGCTGCCGGCACCATCAAGTATCACGACGTGCTCTACCACGACCTGAAGTCTGATAA
AGGCCTGATCGAACTGCCCATCGTCGGCGAAGGCGATGAGCGTGGTACGCCTTGGCTGGAGATGCGCGGC
GACCTGCACCTGGGTTACCGCCAACTGGCCACCGAGCGCTGGTCGGCCTCACCGCTTTACACCCTGCGTT
TCACCCCCTCGGGCAAGGCAGCGTTCTCCAGGGCGATTGGCAAGAATGGCGAAGCGCCGGTATTGCGCAT
ACGCCTTGAAGTCGAGCAGTTCGAACAGGAAGAACGCGACCAGGGACTGATCAGCGACAAGCTGGTCATC
CAGAAGCTGGAATCGAACATCCAGGATGCCGACTTCGACTTCGACCGGGATCTTGAACTCTCACTCAACA
CCATGCCAACCATGAGCTTGAGTGACAGCGACTATTGGCTCGACAGCGGGAACGTCAAAGGAAAATGA
>lcl|NC_021505.1_cds_WP_041167481.1_212 [locus_tag=PP4_RS01095] [db_xref=GeneID:45521741] [protein=hypothetical protein] [protein_id=WP_041167481.1] [location=complement(252872..254392)] [gbkey=CDS]
ATGCGCGGAGTATTACTACGCAGCGGTAGAAGTGAGCACTTCACCGCATTGGGCGAGACTGGCCAACCCG
TCTATCGCGCTGCTTTGCAGATTCGCGAAGCGATTCGGCGCAAGTACCCGGAGCACCCGGAGCTGATCGA
ACACCTGGCCATCCCGCAGAGCGATGAGCAGGGCCGCACCATCGATTGGTACAGCGACCGCCCAGGCGAT
GTAATCCCCTGGAGCAGCGCCACCGAGGAAGAACGCGCGCCAGCACGTGCGCAGCTCGAGGTGTTGCAAA
CCAAGATCAACGCCCTGAGCAACACCTTGCTTGGCCTGGACGCCAACGGCCAACCCTCGGCAACGGCCAG
AAAGGCCGCCGAAGGTGATAACGCGGTGTTCGGCAAGCTGCTGACCTGTGTCGTGCCCTTCCCTGACGAA
AACTTCGTCTACCTGGTCGATGGCCGCCCTGTACTGACCTTCTGGGGCTTCATCCATGCCGGTGCCGAGC
GCAGCCGACAGCCCCTGCACTGCCTGTATCCGCGCACCGCACCCATCGCCGAAGCCGTAGCCACGCCGCC
GGTTCCCCCAGCCGCGCCGATTGCGCCGGCAGCAGCAGCGGTAGCGCCAGCCGCTGCCGTCGCGCGCCTG
CCGTGGTGGCGCAACTGGCGCTGGCTGCTGCCCTTGCTGTTGCTGCTGGCGCTGCTGCTCCTGCTGTTGT
TCGGGCTGCGCGGCTGCATCCCTGGGGTAAACCTTTCCGGTCCAGGCATCCCGGACTTTGGCCGCGATAC
CTCTGCATCAAACAACTACCAAGCCCAAGTGCCTACACAATCGTCGGGCATTGCTGGCGCTGCGAACGGT
GCAACGGGTGTAGCTGGCCCGGACGTGGCGGTGAGCACCGGCAACCCGGCGAGCCTGCCGGGCGGCGCAG
CCGATGCAGGCGGTGCCGCGCCACAAGGCGATAGCCAAGCGCCGTCGGACAATGCCGACACCCCTGCGCA
GGGCAAGCCAGAAACACCGCCAGCGCCGGAGCAACCTCCAGCGCCAGAGCCAGAGCAAGCATCCGACACA
CCACCGCCAGGCGGGCCCGAGGCATCAACGCCAGGGAACACGCCCCCTGCGCCACCACAGCTGGCCGATG
AGCAAGCGCAAACCAGCGCTCAGCCGCCGCAACCTGATGACTTGAGCATTCCGCCAGATGCGGCCGACGG
CAACGCGGACTTCCTCAACGGCAACTGGGCGGGTGCAGGCATTCAAGAAGCCGGCACTGGCAAACCCCTG
CGCCTGAAGTACGACTTCCAGAACGGCAAGGGCCAGGCCACGGTCACCCGCCCGGACAACGTGCAGTGCC
ATGCGCCAGTTGCCGCAGCCATGCAAGACGGCCTGTTGTCGATCAACAGTTCCGGCCAGGCCGCCTGCGC
CGATGGCAGTAGCTATGACCTGCCGCAAGTGGGTTGCAAAGCCAACGCCAACGGCGCTGCCGATTGCAAC
GCCAACTACGGTGCCAAAGGCTTCGACATTCAAATGAAAAAAGCCGGCTAA
>lcl|NC_021505.1_cds_WP_016497510.1_213 [locus_tag=PP4_RS01100] [db_xref=GeneID:45521742] [protein=hypothetical protein] [protein_id=WP_016497510.1] [location=254603..255508] [gbkey=CDS]
ATGAGCCTTTGGGATGACCTGAAGAAAAAGGCCTACGATGCCAACCCGGAGCTGGCCGCCAAGGCCGCCC
AGGCGTTGGAAAAGGCCAAGGACCTGGCGGTGGAGGCCGGGCAGAAAGCCGCGCCCTTGATCAAGGAAGC
CAGTGACAAGGCCGCAGGCTACGCGCAAGAGAAAACGCCGTTGCTCAAGGCCCAGGCCCTGAAGGCGATT
GACGATGCCAAGCAGCGTCGTGCCCAGCTGCAAGAGCAGGCCAAACGCGACAAGGCGGCGCGCGCGGAAA
TGATCCGCACCATGTATGACATCACCCTGACCCCGGAAGACGTCAATTTCGTCGAGGAGCCGTTCAACCA
TTTTGAGCGGCAGTTGATGTTTTTCGTGCGTAACGGCGAGGTGCTGGAAAGCGAAAAGCGCAACCAGACG
CACCTGGACGCCTACCACTCGCACCGCTCCACCGGTGGCCACATGTGGCAGGGCACGGGTCATACCGGTA
GCAGCTCATCGACCATGCAGGTCACTGCGCACAATGTTCAGGAGCACGAGTTCTGGGTGCGCCTGGAGAA
TGGCACCGAGGCGTGTTTCCAGCTGAACAACAATGGTGTGCGCCTGCGCCCTGGGCAGTATGTGAGCATG
GCGTTTGTGCGCAACGCCAATCAGGACATGGGGCAGATGGTGGCGCTGTACAACCATAACGCCGGGCAGA
ACTTCGTGACCCTCTCGCCGAGGCAGATCAACCAGCAGTTCCAGCTTTACTTGAAAGAGCCCGGCATTTT
CAACGCCAACGAAGTGAACGGTACGCGCGACAGGCTGCTGCAGGCGCTGGACAAGCGTCTGGGCGAACTG
GCCAGGTACATGGCGTTGCACGGTGACAGGCGTGCCGGCCAGTTGATAGAAGGGCACGCGGAATAA
>lcl|NC_021505.1_cds_WP_016497511.1_214 [locus_tag=PP4_RS01110] [db_xref=GeneID:45521744] [protein=GntR family transcriptional regulator] [protein_id=WP_016497511.1] [location=255840..256589] [gbkey=CDS]
ATGGCCGAACTGCTCCCCCTGTCCCCGGTACCGCTCTATACCCAGCTCAAGGAACTGCTGCGCGAGCGCA
TCCTCGACGGCACTTATCCACCGCATAGCCGCATGCCCTCGGAAAGCGAACTGGGCAAGGCCTTCGATGT
CAGCCGCATCACCGTGCGCCAAGCGCTGGGCGACCTGCAGAAGGAAGGGCTGATCTTCAAGATCCACGGC
AAAGGCACGTTCGTCGCCAAGCCCAAGGCGTTCCAGAACGTCAGTACCTTGCAGGGCCTGGGCGAGTCGA
TGACGCAGATGGGCTACGAAGTGATCAACCGCCTGCGCAGCTTCCGCCATGTGCCGGCCAACGCATTGGT
TGCCGCCCGGCTGCAGGTCGAGGAGGGTAGCCTGGTCACCGAGATCCGCCGGGTGCGCCTGATCAACCGC
GAGCCGGTATCACTGGAGCTTACCTGGCTGCCCAAGGCTGTCGGCGAAAAACTGGAGAAGGCCGACCTGG
TCACCCGCGACATCTTCCTGCTGCTGGAAAACGACTGCGCCATCGCTCTTGGCCACGCCGACCTGGCCAT
CGATGCGGTACTGGCCGACAGCGACCTGACCCAGGCCCTGGATGTTGAAGAAGGCTCGCCGATCATGCGC
ATCGAGCGCCTGACCCATGCTGCCGACGGCACGCCGCTGGACTTCGAACACCTTTACTACCGCGGCGATG
CCTTCCAGTACCGCCTGCGCATTGATCGCCAGAAAGGGGGCAAGGCATGA
>lcl|NC_021505.1_cds_WP_016497512.1_215 [locus_tag=PP4_RS01115] [db_xref=GeneID:45521745] [protein=fumarate reductase/succinate dehydrogenase flavoprotein subunit] [protein_id=WP_016497512.1] [location=256586..258310] [gbkey=CDS]
ATGAGCATCCATACCCAGGACTACGACATCATCATCATCGGTGGGGGCACGGCCGGGCCGATGGCGGCGA
TCAAGGCCAAGGAGCAGGACAAAAGCCTGCGCGTGCTGCTGCTGGACAAGGCCAACGTCAAGCGCAGCGG
TGCCATCAGTATGGGCATGGACGGCTTGAACAACGCCATCATCCCCGGCCACGCCACCCCCGAGCAGTAC
ACCAAGGAAATCACCGTGGCCAATGACGGCATCGTCAACCAGGCCACCGTGCATGCCTACGCAACCCACA
GCTTTGAAACCATCGAGCAACTCGACCGCTGGGGCGTGAAGTTCGAGAAGGACGAAACCGGCGACTACGC
GGTGAAGAAAGTTCACCACATGGGCGCCTACGTGCTGCCCATGCCCGAAGGCCACGACATCAAGAAGGTG
TTGTACCGCCAGCTCAAGCGTGCCCGGGTAGAGATCAGCAACCGCATGGTCTGCACCCGTGTGCTGCTTG
ATGGCGAAGGCGCCGCGGCGGGTGTGCTGGGCTTCGATTGCCGCAGCGGCGAGTTTCGGGTGGTGCGGGC
CAAGGCGGTAATCCTTGCCTGCGGCGCAGCCGGGCGCCTGGGCCTGCCGTCGTCAGGCTATTTGATGGGC
ACCTACGAGAACCCGACCAACGCCGGTGACGGCTACGCCATGGCCTACCATGCGGGCGCCGAGCTGGCCA
ACCTCGAGTGCTTCCAGATCAACCCGCTGATCAAGGACTACAACGGCCCGGCCTGTGCCTACGTCACCGG
CCCGCTGGGTGGATACACCGCCAACAGCAAGGGCGAGCGCTTCATCGAGTGCGACTACTGGAGCGGCCAG
ATGATGTGGGAGTTCCACCAGGAGCTCGAAGGCGGCAATGGCCCGGTGTTCCTCAAACTGGACCACTTGG
CCGAAGAGACCATCCAGAACATCGAAGAGATCCTGCACAGCAACGAGCGCCCCAGCCGTGGCCAGTTTCA
CGCCGGGCGTGGCACCGACTACCGCCAGCACATGGTCGAGATGCATATCTCCGAGATCGGTTTCTGCTCC
GGGCATTCGGCGTCGGGGGTGTGGGTCAATGAAAAGGCCGAGACCAGCGTCAAAGGGCTTTATGCCGCTG
GCGACATGGCTGCGGTCCCGCACAACTACATGCTCGGCGCCTTTACCTATGGCTGGTTTGCCGGTGTGAA
CGCCGCGCATTACGTGGCCGGGCGCGAACTCGCCGAGGTCGATGCCGAGCAAGTCGAGCGCGAGCGCGCG
CGGGTGTTTGCCCCGCTGCAGCGTGAGCATGGCCTGCCGCCAGCCCAGGTCGAGTACAAGCTCAGGCGCA
TGGTCAACGACTACCTGCAGCCGCCGAAGGTGACCAAGAAGATGCAAATCGGCCTGGCGCGCTTTGCCGA
GATCGAGCGTGATCTGGAGCAGATGAAGGCCAGCAACCCTCATGAACTGATGCGTGCGATGGAAGTGTCG
GTGATTCGCGATTGCGCCGAGATGGCGGCGCGGGCCTCGTTGTTCCGCGAGGAAAGCCGCTGGGGCCTGT
ACCACCACCGGGTGGACTTCCCTGAGCGCAACGATAGCGAGTGGTTCTGCCATTGCCACCTGAAAAAGGG
CGAGCACGGTGAAATGACCAGTTTCAGGAAGGCCGTCGAACCCTACCTGATCGCCCTGGATGCCGATGAA
CAGACCGCCTATGACCGGTTGCGAGTGAAGGCTGATGCAGCCTGA
>lcl|NC_021505.1_cds_WP_008096634.1_216 [locus_tag=PP4_RS01120] [db_xref=GeneID:45521746] [protein=ferredoxin family protein] [protein_id=WP_008096634.1] [location=258473..258718] [gbkey=CDS]
ATGGCCTACCAGCCGCAAGAAATCTTCTTCCGCAGCAGCGCCCCGGTCACCATCGACGAAGACAAATGCA
TCGCCGAAAAAGGCTGCACCGTGTGTGTCGAGGTCTGCCCCATGGACCTGCTGGCGATCAACCCGGCCAC
GCAGAAGGCCTACATGGCTTTCGACGAATGCTGGTACTGCATGCCCTGCGAGAAGGACTGCCCCACCGGT
GCGGTGAAGGTCGACATCCCGTACCTGCTGCGCTGA
>lcl|NC_021505.1_cds_WP_016497513.1_217 [locus_tag=PP4_RS01125] [db_xref=GeneID:45521747] [protein=ABC transporter substrate-binding protein] [protein_id=WP_016497513.1] [location=258838..260244] [gbkey=CDS]
ATGCGCCTTGTTGCAACCGTGGCCGGCCTCGCGCTGGCGCTCACTGGCCTGAGCGCCAGTGCCGAAAACA
TCCGCATCGCCATCGGCACCCAGGACACCACCATCAACTGCGCCACCGGTGGCCTGCTGATCCGTGAGCT
GGGCCTGCTGGACAAGTACCTGCCGCACGACGGCAAGTACAAGGACGCTACCTACCAGGTCGAGTGGAAG
AACTTCACCAGCGGTGCGCCGCTGACCAACGAAATGGTCGCCGGCAAGCTCGACTTCGGCGCCATGGCCG
ACTTCCCGGGGTCGTTCAACGGCGTTGCCCATCTGGATGCCGGCAAGCGCAGCCTGTTCATCAGTGTGCT
GTCGGGCAGCGTGCATGGCAGTGGCAACGGCATCGTCGTGCCCGCCGCCTCCAGCGTGCAGTCGCTGGCG
GAGCTCAAGGGCAAGACCATTTCCGTGCCGTTCGCCTCCACTGCCCACGGCATGCTGTTGCGCGCCGTCG
CCGCTCAGGGCTGGGACCCGCAGAAAGATGTGCGAATCATCGCCCAGGCGCCGGAAATCGCCGGCTCCGC
CCTGCGCAGCAACCGCATCGAAGCCCACGCCGACTTCGTGCCGTTCGCCGAGTTGTTCCCTAACCGCGGC
TTCGCCCGCAAGATCTACGATGGCGCCCAGGCCAACGCACCGACCTTCCATGGTGCCCTGGTCGATGCCG
ACTACGCGAAGAAGTACCCGGAAGTGGTCACCGCCTACTTGCGCGCCAGCCTTGAAGCCGACCGCCTGAT
CGCTGCGCAGCCTGAGAAGTACAGCGAGTTGATCGAGAAGGTCACGGGTATCGAAGCCGAGGTCAATTAC
CTGTTCCACGGCCCGCTCGGCCTGCAGACCCGCGACCTGACGTGGAAGCCTGAATACCGCCAGGCAGTGG
CTACATCCATCGATACGCTCAAGCTGCTGAAAAAGACCGACCGTGGCCTGGACACCGACAGGTTCATCGA
CGACCAGTACATCCGTGCCGCCTTCAAAGAGGCTGGCCTGGACTACGACAAGGCGCTGAAAGACTACGAC
GCGCAGCCACTCAAGGCCAATGACGCGCTGACCGGCAAACCGATCACCGACTTCAGCCGCCTGGCGCAGA
TCTGGGTGCGCGGTGAAGACAAGGTCCGCCACTACGCTTCGCCGGAGGCCGCCCTTGGTGCCTTGGCCCA
GCTGGAGCAGGAGGGCAAGGACATCCGCGCCATCTACGCCCAGGCCGCCGACAGCGGCATCAAGTTGCTG
GCAAACCAGGCCTGGTTCGTGCGCAACGGTAAAGGCGAACTGGCGGCGTTCCTGCTCAAGGACCAGGCCG
AGCAGTATGCCAAGGCCCATGGTGGCGAGGCGCTGGACTTCGTCAGCGCCAACCAGAAGCTGGTCGCCCA
GCGCTGA
>lcl|NC_021505.1_cds_WP_016497514.1_218 [locus_tag=PP4_RS01130] [db_xref=GeneID:45521748] [protein=ABC transporter permease] [protein_id=WP_016497514.1] [location=260260..261042] [gbkey=CDS]
ATGACCCGCAACCTCAAGCGCTGGCCGCTGCGCCTGGCGTCGCTGCTGGCCTGCCTGCTGTTCTGGCAGG
TGGCGGCAAACGTGAAACTGGACCTTGGTTTGCTGACGTTCACCTATGTCCCCACACCCAGGGCGGTGCT
GGACGCTGCCTGGCAGTTGCTGACCTCCAGCACCCTGCTGGCGCACCTGGGCAGCAGCCTGTCGCGGGTA
TTTGCCGGTTATGCCACTGCGGCACTGGTTGGCGTGGCCCTGGGGTTGCTGATCGGCCGCTTGAAATGGG
CTGAAGATACCCTGCTGCCGCCGCTGGAGGTGCTGCGGCCGATTCCGGCGGTGGCGTGGATCCCGCTGGC
AATCCTGATGTTCCCGTCGTCGGAACTGTCGATGGTGTTCATCACCTTCACCGGTGCGTTGTTCCCCATC
CTGCTCAACACCGTGCATGGCGTCGAGGCCGTCGACCCGCGCCTGGTGGCATCGGCGCGCAGCCTCGGTG
CCGGGCGCTGGGCGATCCTGCGCGAAGTGGTGTTGCCTGGGGCGTTGCCGAGCATCGTCACGGGCCTTGC
CATCGGCATGGGTACGTCATGGTTCTGCCTGGTCACTGCCGAGATGATTTCCGGGCAGTTCGGCATCGGC
TACTACACCTGGGAGTCCTACACCTTGCAAAACTACCCGGACATCATTGTCGGCATGCTGCTGATCGGCG
TGCTGGGCATGGGCAGCAGCGCCCTGGTCAAGCGCCTGGGGGCGTTGGCCACGCCGTGGTACCGCACGCG
GAGGGCCAGTTGA
>lcl|NC_021505.1_cds_WP_016497515.1_219 [locus_tag=PP4_RS01135] [db_xref=GeneID:45521749] [protein=ABC transporter ATP-binding protein] [protein_id=WP_016497515.1] [location=261042..261893] [gbkey=CDS]
ATGAACAGTTATCAACAGGCGCAGGGGCGTATCGATGGTCGTGGCCTGTCGATTCGCCTGGGGCAGGGCA
GCGAAGCGTTCGAGGCGGTGCAGCGGCTGGACTTTGCCGTGGAGCCGGGCGAATTCGTTTGCATCCTCGG
CCCCTCCGGTTGTGGCAAGTCGACGTTGCTCGGCGCCCTGGCCGGCCACCTGGTGCCCAGCAGCGGCCAG
CTGAACGTGGACAGCCAGCCCGTTGCCGGGCCGTCACCGCAGCGTGGCATGGTGTTCCAGCACCACACCT
TGCTGCCCTGGCGTAGCGTGCTCGACAACGTGGCCTTCGGCCTGAAGATGCAGGGCCTGGGCCGCGCCGA
ACGTCACCGGCAGGCTCGCGAAATGCTGCAACTGGTGGGGCTGGCCGACTTTGCCGGGCGCTGGCCCAAC
CAGCTGTCCGGCGGTATGCAGCAGCGGGCCGAAATTGCCAGGGTGCTGATCAACCGCCCACGGCTCTTGC
TGATGGACGAACCTTTCGGCGCACTGGACGCGCAAACCCGTGCTCGGATGCAGGAGCTGTTGCTGGATAT
CTGGGCCAGCATCCGAACCACCGTAGTCTTCGTCACCCACGATATCGACGAAGCGCTGTTCCTCGCCGAT
CGCATCCTGGTGATGAGCCCGCGCCCCGGTCGCTTCATCGAAGACCTGCGCCTGGACTTTGCGCGCCCGC
GCCGCGCCAGCCTGCTGACCAGCCCTGAATTCACTCACCTCAAGCGTCACTGCCTGGCGTTGCTGCGCCA
CGAGGAAGGCCGCGAACTGCCGCGCCTGACCCCGCTGGGCCTGCCGGACACTGACCACCCACCGCTACGG
ATCGCGCTATGA
>lcl|NC_021505.1_cds_WP_016497516.1_220 [locus_tag=PP4_RS01140] [db_xref=GeneID:45521750] [protein=HEAT repeat domain-containing protein] [protein_id=WP_016497516.1] [location=261890..262858] [gbkey=CDS]
ATGACTGACCGAACGACCGCCAACCCCGAAATTGTTGCCCTGTTGCCCCGTCTTGATGCCACAGACGCTG
GCGTGCGCCGAATCGCCCTGATCGAGCTGGCCGACCTGGAAGACCCGGATGGCTTGCCTTGGCTCACCGA
TGCCCTGCTGGTGGACGCCGCCGACGAGGTGCGTGCCGAGGCCGCGCGCCTGCTTGAGGCCTGGGAAGAA
CCCGAAGTTGTGCAAGCCCTGTGCGCTGCGCTGGCCGATGCCGCCGAGCCTGTACGCCTGGCAGCCGCAC
AGAGCCTCAGCGAACTCAAGAGCCTTGAGGCCGGCCAGCTGATCCTGCCATGGGTCAAACACGCCGATGC
CTTCGTCCGCGCCAGTGCCCTGCGAGCCTTGCGCGAGCTGCGCCTGGAGGATGCCGCCGACCCTGCGCTG
CTGGCGCTGGCCGATGACGACGCCGCCGTGCGGCGTGAGGCAGTGGGCATTCTTGGCTGGCTCAAGCACC
AGCCGGCGTTGCTGGCGCTGGCAGCGCTCGCCGAGGCCGAGCCGGACACCGAGGTGCGCCGCGCGGCCAT
CGGCGCGCTGGGCCTTGCCCGCGACAACTCGGTGTTGCCTGCGTTGGTGGCGGCATTGACTGACCAGGCC
TGGCAAGTGCGCGAGGAAGCCGCCACCACGTTAGGCAAAGTCGGTCAGGGCCAAGCAGGCCCGGCGTTGG
TGGATGCCCTTGCCGATGACTTCTGGCAGGTACGCCTGCGGGCAGCGCGCTCCCTGGGTCGGCTGCGCTA
CGCCGCTGCACTGGACGCGCTTGGCGGCTTGCTTGGCCATGGCATCGCCAACCTGCGCAAGGAGGCGGCG
CTGGCGCTGGGCGAGCTGGGCCAGGCGCGTGCCTTGCCGGTGCTGCAGGCCGCCGAGGCCGACAGCGACC
CCGAGGTGCGCAAGGCGGTGCGGATTGCCCTGGCGCAACTGCGCGGGGCTGCCCGATGA
>lcl|NC_021505.1_cds_WP_016497517.1_221 [locus_tag=PP4_RS01145] [db_xref=GeneID:45521751] [protein=DUF971 domain-containing protein] [protein_id=WP_016497517.1] [location=262855..263178] [gbkey=CDS]
ATGAACGCCCCGCAAGCCATTCGCAACCTGCGCGGGCCAGGGCAGTTGGTACTGCAATGGGAAGACTGCG
AGCACAGCCTCAGCCATACCCGGTTGCGTGGTGCCTGCCCTTGCTCACAATGCCGTGCGGCGCGGCTGTC
GGGTGCGATCAGCCTGGTGCGCGACGATGTGCGCGTGGTGCAAATCGAGTCACAAGGGTATGGGGTGCAG
CTGGTGTTCAGCGATGGGCATGAGCGCGGGATCTACCCCTGGGCTTACTTGCGTGACCTGGTCAGCACTG
AAATTGTCGCCGGTCATTCACAATGCAATCAGCTCCGGCCTTAG
>lcl|NC_021505.1_cds_WP_016497518.1_222 [locus_tag=PP4_RS01150] [db_xref=GeneID:45521752] [protein=ABC transporter ATP-binding protein] [protein_id=WP_016497518.1] [location=complement(263152..264015)] [gbkey=CDS]
ATGAACGCATTCAACACCTCGCACCTGCAGGCGGCCAACCAGCCCGACACCACCCCGCCGCTGGTCAGCT
TCGAGGGGGTCGGCAAGGTGTTCAGCGTGGACGGCCAGCCGCTGGAGGCTATCCGCAACTTCAACCTGTC
GATCAACGAGGGCGAGTTCATTGCCATCGTCGGGGCTTCCGGTTGCGGCAAGTCCACCCTGCTACGCCTG
TTGGTGGGGCTGGATACCGAATACAGCGGCAGCATCCGCGTCGATGGCCGCGCCGTCAGCGGCATTGATG
GCGAACGCGGCATCGTGTTCCAGGAGCACCGGCTGTTTCCGTGGTTGAACGTGGAACAGAACATTGCCCT
GGGGCTGGTCAACGAGTCGCTGACCCAGGGTGAACGTGCCCGGCGTGTGCATGAATTCGTGCAACTGGTG
GGGCTGGTCGGCTTCGAGTCGGCTTATCCGCACCAGCTGTCGGGCGGCATGGCGCAGCGCGTGGCCATTG
CCCGTGGCCTTGTAGCCAGCCCGCGTATCCTGCTGCTAGACGAGCCGTTCGGCGCCCTGGATGCCCTGAC
CCGCCAGCAACTGCAGGACGAGCTGCTGGCCATTCGCGAACGGGCAGGTATCACAACCTTGCTGGTGACC
CACGATGCCGAGGAGGCGACGTACCTGGCTGATCGGGTTGTGGTGCTGGAGCCACGTCCGGGCAGGATCA
AATCGGTGGTCGAGATAGACCTGCCGCATCCACGATTGCGCACCGGTGTTGCACTGCATGGGCTGCGCGA
GAAGGTGCTGCACCAGATCACGGGGGATGGCGGCTACCTGCCACCGCCGGTGCGACGGGTCGAAGGGCTA
AGGCCGGAGCTGATTGCATTGTGA
>lcl|NC_021505.1_cds_WP_016497519.1_223 [locus_tag=PP4_RS01155] [db_xref=GeneID:45521753] [protein=ABC transporter permease] [protein_id=WP_016497519.1] [location=complement(264012..265451)] [gbkey=CDS]
ATGAGCGAGCAGATCCTGCCGGCACCGGCGCTGGTGTGGCAGAGCGCGCTGGAGTTTGGTTCCGGGGAGC
TGTGGGGGCACCTGTGGATAAGCCTGCAACGGTTGTTCTGGGGGCTGGCGGCGGGCATTGCCAGCGGCTT
GCTGCTGGGGGTTTGGCTCGGTGCTTCGCGCCGGGCGCAGACGCTGGTACTGCCGACCTTCGTAGCGCTG
GCCCAGATCCCTACCCTGGCCTGGATTCCGTTGTTCATGTTGTTCTTCGGCATCGGCGAGTTGCTCAAGC
TGGTGGTGCTGGTAAAAGCCGTGGTGGTGCCGGTTACCTTGCACACGTTGGTGGGTGTGCGCGATGCCCA
GCCAAAACTGCGTGAGGCCGCTGCGGCGCTGCGCCTGCCCCGGCACCTGCTGTTCCTGCGCCTGTTACTG
CCGGCCGCCCTGCCGGCCTTCCTCACCGGCGTGCGCCTGGCGCTGGCCACCGGTTGGACCTCGCTGCTGG
CGGTCGAGTTGCTGGCCTCCAGCGAGGGGATCGGTTACCTGATGGTGTGGGGCCGCCAACTGTTCATGCT
CGACCTGGTGATGCTGTGCATTCTGGTGATCGGCCTGGTCGGCGCCGTGCTGGAGCGCAGCTTCTCAGCC
CTGGAAAAACGCCTGCTGTACTGGCCGCAACCAGCCACTGGCGAGCAGCAGCGCGGGCCTGTGCCCCGCG
GCTGGCAAAGCCTGTTGCTGCCCCTGGGGCTATTGGCGCTGTGGCAGGCCAGTAACAGCTTTGGCTGGGT
TGACCCGAACATCCTCACCTCGCCACTTGAGGTACTGCGCACGCTGTTGGTCGGCCTGGCCGATGGGTCG
TTGCCGCAGGCCTTGTTGCTGAGCCTGGAACGTACCCTGAGCGGCCTGCTGCTGGGCGGCGCCGCAGGCT
TGCTGGCCGGATTGCTGCTGGGGCTTTCCAGTGCGGCCGAACGCGTCTTCGGGCCAAGCCTGTCGGCCTT
GCGCCAAGTGGCGCTGTTCGCCTGGGTGCCTTTGCTCACTGCGTGGTTCGGCCTGGGTGAAGGGGCCAAG
CTTGTGTTCGTTGGCCTGGCCGCATTCTTCCCGCTGCTGATCGCTACCCAGCGCGGTATCGCCAGCCTCT
CGCCGCAACTGGGCGAAGCGGCCCGCACCCTGCGCCTGAACCTGTGGCAACGCCTGCGCCTGCTGGTACT
GCCCGGCGCGGCCCCGGCGATTTTCGCCGGCCTGCGCCTGTCGCTGATCTACGCCTGGCTGGGCACCATC
GGCGCCGAATACTTCATGCCGTCGGACGGCGGCATCGCCAGCCTGATGATCGGCGCCCAGCAACTGTTCC
GCATGGACCAGGTGATGGCCGCCATGGTCCTGATCGGCCTGGTCGGCGCCCTGCTCGGCACCCTTGGACA
ACGCCTCGAATCGCGCGCCACGCGCTGGAGAACCGCATGA
>lcl|NC_021505.1_cds_WP_016497520.1_224 [locus_tag=PP4_RS01160] [db_xref=GeneID:45521754] [protein=ABC transporter substrate-binding protein] [protein_id=WP_016497520.1] [location=265914..266951] [gbkey=CDS]
ATGAAAACCCCATTGCGCCACCTGATCACCGCCCTTGGGCTGGCCTTCAGCCTCGGTGCCCACGCGGCTG
AACCCGCCAAGCCAGACAGCATTCGCATCGCCGTGCCGGACCTTAGCGCCGGCAGCAAGCCCAGCGCCGG
TGGCGTGGTCGATGTGCTGCGTGACCAGCAGCTGCTGGAGAAGGAATTTGCCAAGGACGGCATCCGCATC
GACTGGCATTTTTTCAAAGGCGCCGGGCCCGTGGTGAACGAGGCACTGGCCAACGGCCAAGCCGACTTCG
CCTACCTGGGCGACCTGGCCGCGATCGTCGGCAAGGCCAATGGCCTGGACACCCGCGTGCTGTCGGCAGG
CGTGCGTGGGGTCAAAAGCTACCTGGGCGTGGTGCCCGGCTCTGGCATCAAGACCCTGCATGACCTCAAG
GGCAAGCGCGTGGCGGTGTTCCGCGGCACGGCCAACCAGCTGTCGTTCGCCAGCGCTCTGGCAAGCCAAG
GGCTGACCGAGCGCGAGCTGAAGGTCATCAACCTGGACTTCAACGCCGCCAATGCCGCACTGGCCGCCAA
GCAGATTGACGCCACCTGGGGGCTGTCCAACCTGCTGTCGCTACGTGAGCGCGGGCTGGTCGAACTGCCG
GTCAACTCGCGGGATCTCGAAGGCGCCGGCAGCACCCAGGCGGTGCTACTGGGCACCGGCGATTTCATTC
GCAAGTACCCCGAGCTGGTCCAGCGCCTGGTCAACGCTCAGGAGCAGGCCAGTACCTGGCTGCGGGATGA
ACACAACCGCGCGGCCTACATCGACCTGGTGGCCAGCAACGCCAACTGGCCGCGCAGCATCCTCAGCGAT
GACCTGGCCAAGGAAGACCTCGCCCACTACTTCGACCCACGCCTGGACGCTGGCTTCGTCGGCCAGCTGC
AGCAGGGCGTAGACCTGGCGGCCAAGGAACGCCTGATCCGCCGCGGCTTCCAGGTAGCCGACTGGATCGA
ACCGCGCTTCCTCGATGCTGCGCTGAAACAGGAACAGGCCGTGCAGGCCGCCCGATAA
>lcl|NC_021505.1_cds_WP_016497521.1_225 [locus_tag=PP4_RS01165] [db_xref=GeneID:45521755] [protein=TauD/TfdA family dioxygenase] [protein_id=WP_016497521.1] [location=266991..267896] [gbkey=CDS]
ATGAGCAATGCCGCCCTGGCCACCGCGCCACAGCCTCTCGAACTCGACATTCACCCGGTTGCCGGCCGTA
TCGGCGCCGAAATCCGCGGTGTGCAACTGTCCGCCGACCTCGATGCAGCCACCATCGAGGCTATCCAGGC
TGCACTGGTACAGCACAAGGTGATCTTCTTCCGCGACCAGACCCACCTGGATGACCAGAGCCAGGAAGGC
TTTGCCAAACTGCTCGGCGAGCCGGTCGCCCACCCCACCGTACCGGTGGTGGATGGCACCAGCTACCTGC
TGCAACTTGATGGCGCCGAAGGCCAGCGGGCCAACTCCTGGCACACCGACGTGACCTTCGTCGACGCCTA
CCCCAAGGCTTCGATACTGCGCAGCGTGGTAGCGCCGGCTTCGGGTGGCGACACCGTCTGGGCCAACACC
GCCGCGGCTTATCAGGAACTGCCCGAGCCGCTGCGCGAGCTGGCCGACAAGCTGTGGGCGGTGCACAGCA
ACGAATACGACTACGCCAGCATCAAGCCGGATGTCGACCCGGCCAAGCTGGAGCGTTATCGCAAGGTGTT
CACATCGACCGTTTACGAGACCGAGCACCCGGTAGTGCGTGTGCACCCGATCAGTGGTGAGCGGGCGCTG
CAACTGGGGCATTTCGTGAAGCGCATCAAGGGGTATTCGCTGGCGGATTCGCAGCACCTGTTCGCTGTGC
TGCAAGGGCATGTGACGCGCCTGGAAAACACCGTGCGCTGGCGCTGGCAGGCGGGAGACGTGGCGATCTG
GGATAACCGCGCGACGCAGCATTATGCGGTGGATGATTACGGCACCCAGCCGCGTGTGGTGCGGCGTGTG
ACATTGGCGGGGGAGGTGCCGGTGGGTGTGAATGGGCAACTGAGCCGGACTACGCGTAAAGGCTGA
>lcl|NC_021505.1_cds_WP_016497522.1_226 [locus_tag=PP4_RS01170] [db_xref=GeneID:45521756] [protein=LysR family transcriptional regulator] [protein_id=WP_016497522.1] [location=complement(268037..268951)] [gbkey=CDS]
ATGCATATCGATCTGCGTCAGTTGCGTCACTACATCGCCCTTGTCGAGCACCGCAGTTTCGTGGCCGCTG
CGGCGGCCGTGAACCTGTCGCAATCGGCCTTCAGCCGCAGCATCCAGACCCTGGAGCACAACATCGGCTG
CCGGCTGGTGGACCGCGCGAGCAAAGAGCTGGCGCCGACCCGCCAGGGCTTGCTGGTGCTGGAGCATTCG
CGGCGGCTGGTGCACGGGGCGCACAATCTGGTCAACGAAATCCACCAGTTCAATGGCGCCACCACCGGGG
TGGTACGCTTCGGCTCCGGCCCTGCGCCAGCCGGCGGCCTTGTGCCGCGCGCGGTGGCCCGCTTCGTGGC
CGAGTACCCGGCGGCGCGCACCTGCTTTCAGGTGGACAACTGGCAGGCGCTGAACCGCAAGCTGGTGGCC
GAGGAGATCGAGTTCTTTGTTGCCGACACCCGCCAGTTCGAGTCCGACCCGGACTACCAGGTGCACAAGC
TGACACCACAGCGCTGGCACTTCTGCTGCCGCGCCGGGCACCCGCTGACCGAGCAGGAGGCCGTGCAGGC
GCGCGACCTGTTCGACTACCCGATGGCCACCACCTTCCGCCCGCCGAACATCCGCAAGATCCTCAGCGAC
CTCAGCGGGCGGCAAGACTTCCTGCCGGCGGTAGAGTGCGAGCACGGGTATGCGCTACTGAATGTGGTGA
TGCACTCGGACACCATCGGCATTGCCTGCAATGCCAACTTGCGGCCGTATCAACGCGAGGGCGGGTTGGT
GCAGTTGAAGCTGGCAGACCTGACGCCCGAGCAGGAAGAGGCGTGCCATACCCGCTATGGAGTGGTGAGC
CGGGTGGGGTATGGTTTGTCGCCGTTGGCGCAGGGGCTGGTCAGGCAGTTGATTGCCTGTGATACCGGGT
TGTGA
>lcl|NC_021505.1_cds_WP_016497523.1_227 [locus_tag=PP4_RS01175] [db_xref=GeneID:45521757] [protein=TonB-dependent receptor] [protein_id=WP_016497523.1] [location=269144..271480] [gbkey=CDS]
ATGTCCGGACTTTCCAGTTGGCCTGCGCGCGCGTCGCGTTTCACCTTGCAACCCTTGGCCGCCGGCGTGT
TGCTGGCGGTGTCATCTGGCAGCTTCGCCGAAGAGCCGGTCAGCGCCACCCCGGCGGTAGAGCAGGAAGC
CAAGCTCGGCACCGTCACCGTCAATGCCCGCCGCCGCGAAGAAACCGCGCAAAGCGTGCCCACGCCCATC
AGCGTGCTCGACAGCGAAACCCTGGAAACCCAGCGCATCTACCGCGTGCAGGATTTGCAACAGCTGGTGC
CCAGCACCAACGTCGCCTACGTGCATGCACGCCAGTCGAGCATCTCGATCCGTGGCCTGGGCAACAACCC
GGCCAGCGATGGCCTGGAAGGCAGCGTCGGCATCTACCTGGACAACGTCTACCTCGGCCGCCCGGGCATG
GCGGTTTTCGACCTGCTGGATGTGGAGCAGCTGGAAGTGTTGCGCGGCCCGCAGGGCACGCTGTTCGGCA
AGAACACCACGGCCGGCGTGCTCAACATCAACACGCGCAAGCCCACCTTCCACCGCGAAGGCAGCATCCA
GCAGTCGATTGGCGAAGACGGCTATCTGCAAACCCAGGGCAGCTTTTCGGGGCCGATCAGCGAGACCTTG
GCCGGACGCATTAGTGCTTACCGCACCGAAGACGACGGCTATGTGAAGAACATCCACAACGGTGACGACC
TCAACGGCGGCAAGCGCCAGGGTTTTCGCACCCAGCTGCTGTTCAAGCCCAGCGACACCTTCAACCTGCG
CTGGATTGGCGAATACAACGAAGAAGACTCCAATAACGGCATCCTCAGCCTGTACAGCACCGGCCCCACC
ATCAATGGCGTCAACCGCTACGAAAGCCTGGCCGCTCAGGCGGGCGCGACGCTGGTGTCGGGCAAGGACC
GCAAGGTCAATTTCGACGCCGACCAGCAGGTGACGGTGTTCCAGGGCGGCACCTCGGTGGAAGCCAACTG
GAATTTGCCCAACGACTTCACCCTGACCTCGATCACTGCCTACCGCTGGTGGGACTTTACCCCGCGCAAC
GACGATGGCCTGGACGTGCCGGTGTTCTACAGCGCCGGGGTATCGGTACGCGACAAGCAGTACTCGCAGG
AAATCCGCCTGGCTTCGCCTACCGGTGGCGCCTTCGACTACGTGCTGGGTGCCTATTACTTCAAGCAGGA
CCTGGACAACAAATCCTTCACTTACTACGGGCCGCAGGCGGATGTCTGGAACCTCACCCCGGCCGGTGCG
CTGAACAACGTCAACACCATCGGCGACGGGCACATCGATACCGACAGCTATGCGCTGTTCGCCCAGGGCA
CCTGGCATGTCACCGACCGCCTGGACTTCACCGCTGGCATCCGCGGTACCTATGAAGAGAAGAGCGCGTG
GGTGACCCGCGATGCGCCTGAAGGTGGTGCTGCAGTAACCGGGGCCGCTGCCACCGCGCGCCAGGCCCGG
ATAGGAGCCTACGATTCGGGCGACCTCAACCAGTACAGCTTCAGCCCTTCCGGCCTGTTGGGGCTGAGCT
ACCGCTTCAACGAACAACTGCTGGGCTACGCCACCCTGACCCACGGCGAAAAGTCGGGTGGCGTCAACCT
TACCGTCGGCGCTGCACCACGGCTGGGCACCGATTCGCTGCTGGTGGGAACCGAGCGGGTCAACAACGCC
GAACTGGGCCTGAAAAGCACGCTGTTCGACGGCCGCCTGCAACTCAACAGCAACCTGTTCTGGGCCGAAG
TACACGGCTACCAGGCCAACGTCTACGACCAGATCAACCGCGTGCAGTACCTGGCCAACGCCGGCAGCGT
GCGCTCGCGTGGCCTGGAGTTCGAAGCCACGGCGCTGCCGATCCGTGGCCTCACGGTCAACTTCAACGGC
TCTTGGAACGACGTGCGTTACACCGAGTACAAGGATGCCCCATGCCCGCCTGAGGTGAGCCTGGCCAATG
CCACCGCCACCTGCGACCTGTCCGGCCACCAGGTGGTCGGCGCCTCCAAGTACATTGCCAACCTCAACAC
CCAGTACAAGTGGCAGGCCACCCAGCACGTCGAGCCCTACGTCACTGCCAGCTACGCCTTCCGCTCGAAG
GCCGTGGGCACCATCGACGATTCCGATTTCGGCCAGATCCCCAGCTATGCGCTGGTCAACCTTTCCGCCG
GTGTGCGCCTGGACCAGGGCGATGGCGTGGTCGACCTGTCGCTGTGGGTGAAAAACGCCGGCGACAAAAC
CTACTTCACCAGCCTGTGGAACTCCGCCAACGGTGGCTATGCCGGCGTGCTCGGCACCCCGCGCACCTTC
GGCGCCACCGCCCGTTACGACTTCTGA
>lcl|NC_021505.1_cds_WP_016497524.1_228 [locus_tag=PP4_RS01180] [db_xref=GeneID:45521758] [protein=aryl-sulfate sulfotransferase] [protein_id=WP_016497524.1] [location=271498..273174] [gbkey=CDS]
ATGAATGCCAAGACCGAAACCCCTGCACTGCCTGAAGGCGCCTGCCTTACTGCGAAAGTCCCGGAGCGCG
ACCAAGCGCTGCTCGGGGACGTAGTGGTCAACCCGTACCGCCTTGCGCCGCTGACCGCGATCATCCGCGA
CGGTGGGCGCAGCCTGAGTGATGCGCATGTGCGTGTGCAGGGGCGTGGCGAGCGCGGTGTGGACATTGTC
TATGACGTGTCTGACCGTTCGTTGTGGACCTACGGCGGCATCCCGGTATTCGGGCTGTACCCGGACTACG
TCAACCAGGTCGAGGTGACCTACAAGCTCGACGGCGAGCGCATTCGCGAGCAGTACCAGATCTACGCCCC
GGCCGTGCGCCTGCCGGTGGTGGCCAGGCAGACCGCCGCGTTGCCAGAAGTGCAGCCGGTCAAGGTGGCG
CCAGGCTTTGAAAAGCGCCTGTACCTGTTCAACCACCTGCAAGGTGACATCCCGGGGGGGCGCGCCTTCA
AGTGGAATGCCCTGGGTGGCGCAGCGGAATGGGACCAGGTGGGCAACAACTGGATTGCCGACAGCAATGG
CGATGTGCGCTGGTACCTGGACATCGAGCAGATCCACGACTCCAACCGCCGCGACGGCCTGGGCGGCACC
ATGGGCTTCCAGCAGACCCGCGACGGCAAGCTGATCTGGGGCCAGGGCCAGACCTACTCCAAGTACGACC
TGCTGGGCCGGCGCATCTGGCAGCGCAGCCTGCCCGACAAATTCGCCGACTTTTCCCACGAAATCCGCGA
AACCGCCAACGGCACCTACCTGCTGCGGGTGGGCACCAGCGACTACCGCCGCCCCGACGGCAAGCGTGTG
CGTTCGATTCGCGACCACATCATCGAGGTCAGCGAAGCCGGGGATGTACTGGACTTCTGGGACCTCAACC
AGATCCTCGACCCGTACCGCGGCGATTTGCTGGAAACCCTCGGCAAGGCAGCGATCCAGTTGCCCGAAGG
GGTGCAGAAGCAGGACGACCGCCTGGCTAACGAGCTGGCCGAGGGTAACCTGCCCTTTGGTGACACCCCA
GGGGTGGGTACCGGGCGCAACTGGGCACACGTCAATGCCATCGATTACGACGCAGATGACGACAGCATCA
TCGTTTCAGCACGGCATCAGGGCGTGGTGAAGATTGGTCGTGACAAGCAGGTGAAGTGGATTCTTGCCTC
GCCCCAAGGCTGGCCTGAGCGCCTGCGCGACAAAGTGCTGACGCCGGTTGCGAGCGAAAACTTCGACTGG
TCGTGGACCCAGCACACCGCCTGGCTGACTGGCAAAGGCACGCTGACCGTGTTCGACAACGGCTGGGGGC
GCGACTTTGCGCCGACCAAGCTTGCCGGCAACTACAGCCGGGCGGTGGAGTACCGCATCGACGAAGCCAA
GGGCACGGTCGAGCAGGTATGGGAGTATGGCAAGGAGCGCGGCGACGAGTGGTACAGCCCGGTGACCTCG
GTGGTGGCCTACCGGCCAGAGACCGACACCCAGTTCATTTACTCGGCTTCGGTGAACTTCCTCACCCCCG
AGAAACTGACCACCACCGTGCTCAACGAGGTGCGACGCGGGACCCAGGAGGTGCTGGTGGAGCTGAAGGT
GCACAGTCGGCAGCCGGGCAGTGTCGGCTACCGGGCACTGGTGATCGACCTGGCCAAGGCATTCTGA
>lcl|NC_021505.1_cds_WP_016484375.1_229 [gene=gabD] [locus_tag=PP4_RS01185] [db_xref=GeneID:45521759] [protein=NADP-dependent succinate-semialdehyde dehydrogenase] [protein_id=WP_016484375.1] [location=273513..274955] [gbkey=CDS]
ATGCAGCTCAAAGACGCTCAGTTGTTCCGCCAGCAAGCCTATATCAATGGTGAGTGGCTGGATGCGGACA
ACGGCCAGACCATCAAGGTGACCAACCCGGCCACCGGTGAAGTCATCGGTACCGTGCCGAAGATGGGCAC
CGCGGAAACTCGCCGCGCCATCGAAGCCGCCGACAAGGCCCTGCCGGCCTGGCGTGCACTGACCGCCAAA
GAGCGTTCGGCCAAGCTGCGTCGCTGGTTCGAACTGATGATCGAGAACCAGGACGACCTGGCTCGCCTGA
TGACCACCGAACAAGGCAAGCCACTGGCCGAAGCCAAGGGCGAAATCGCCTACGCCGCCTCGTTCATCGA
GTGGTTCGCCGAAGAAGCCAAGCGTGTCTACGGTGACACCATCCCGGGCCACCAGCCAGACAAGCGCCTG
ATCGTCATCAAGCAGCCAATCGGCGTTACCGCGGCCATTACCCCGTGGAACTTCCCGGCTGCCATGATCA
CCCGTAAAGCCGGCCCGGCCCTGGCCGCTGGCTGCACCATGGTGCTCAAGCCTGCATCGCAAACCCCTTA
CTCCGCCCTGGCCCTGGTCGAGCTGGCACACCGTGCCGGTATCCCGGCTGGCGTGCTGAGCGTCGTTACC
GGCAGCGCTGGCGAAGTTGGCGGCGAACTGACCGGCAACTCCCTGGTACGCAAGCTGTCCTTCACCGGTT
CGACTGAAATCGGTCGCCAGCTGATGCAGGAATGCGCCAAGGACATCAAGAAGGTTTCCCTGGAGCTGGG
TGGCAACGCCCCGTTCATCGTGTTCGACGACGCCGACCTGGACAAGGCGGTCGAGGGCGCGATCATCTCC
AAGTACCGTAACAATGGCCAGACCTGCGTCTGTGCCAACCGTATCTACGTGCAGGACGGTGTCTACGACG
CGTTCGCCCAGAAGCTGGCCGCTGCAGTTGCCAAGCTGAAGATCGGTAACGGCCTGGAAGACGGCACCAC
CACTGGCCCGCTGATCGACGGTAAAGCTGTCGCCAAGGTTCAGGAACACATCGAAGACGCCGTCTCCAAA
GGCGCCAAGGTGCTGTCCGGTGGCAAGCTGATCGAAGGCAACTTCTTCGAGCCGACCATCCTGGTTGACG
TACCGAAGACTGCTGCTGTCGCCAAGGAAGAAACCTTCGGCCCACTGGCGCCGCTGTTCCGCTTCAAAGA
CGAAGCCGAAGTCATCGCCATGTCCAACGACACCGAGTTCGGCCTGGCTTCGTACTTCTACGCCCGCGAC
ATGAGCCGTGTGTTCCGTGTTGCCGAAGCCCTGGAATACGGCATGGTGGGTATCAACACCGGCCTGATTT
CCAACGAAGTGGCACCGTTCGGTGGCATCAAGGCTTCGGGCCTGGGCCGCGAAGGTTCCAAATACGGTAT
CGAGGACTACCTCGAAATCAAATACCTGTGCATCAGCGTCTGA
>lcl|NC_021505.1_cds_WP_016497525.1_230 [gene=gabT] [locus_tag=PP4_RS01190] [db_xref=GeneID:45521760] [protein=4-aminobutyrate--2-oxoglutarate transaminase] [protein_id=WP_016497525.1] [location=275138..276415] [gbkey=CDS]
ATGAGCAAGACCAACGAATCCTTGATGCAACGTCGTGTAGCTGCCGTCCCACGTGGCGTTGGCCAGATCC
ACCCGATCTTCGTCGACACCGCGAAGAACTCGACCGTGATCGACGTTGAAGGCCGCGAACTGATCGACTT
CGCCGGCGGCATCGCAGTACTGAACACCGGCCACCTGCACCCGAAAGTGGTTGCAGCCGTGCAAGAGCAG
CTGACCAAAGTCAGCCACACCTGCTTCCAGGTGCTGGCCTACGAACCCTACGTAGAGCTGTGCGAAAAGA
TCAACAAGCTGGTACCAGGTGACTTCGACAAGAAGACCCTGCTGGTCACCACCGGCTCCGAAGCCGTTGA
AAACGCCGTCAAGATCGCCCGTGCCGCCACTGGCCGTGCTGGCGTCATCGCCTTCACCGGCGCTTACCAC
GGCCGTACCATGATGACCCTGGGCCTGACCGGCAAGGTCGTTCCGTACTCCGCTGGCATGGGCCTGATGC
CAGGCGGCGTGTTCCGTGCGCTGTTCCCGAACGAGCTGCACGGTGTGAGCGTTGACGAAGCAATCGCTTC
GGTCGAGCGTATCTTCAAGAACGACGCCGAGCCTAAAGACATCGCTGCGATCATCCTCGAGCCAGTACAA
GGCGAAGGCGGCTTCCTGCCAGCGCCGAAAGAGCTGATGAAGCGCCTGCGCGCCCTGTGCGACCAGCACG
GCATCCTGCTGATCGCCGACGAAGTACAGACTGGCGCTGGCCGTACCGGTACCTTCTTCGCCATGGAACA
GATGGGCGTTGCGCCTGACCTGACCACCTTCGCCAAATCCATCGCTGGCGGCTTCCCGCTGGCCGGTGTG
TGCGGCAAGGCCGAGTACATGGACGCCATCGCGCCGGGCGGCCTGGGCGGCACCTACGCCGGTTCGCCGA
TCGCGTGCGCTGCGGCCCTGGCTGTGATCGAAGTGTTCGAGGAAGAAAAACTGCTGGACCGCAGCAAGGC
TGTAGGTGAGCGCCTGACCACTGGCCTGCGCGAAATCCAGAAGAAGTACCCGATCATCGGCGACGTCCGT
GGTCTGGGCTCGATGATTGCTGTTGAAGTCTTCGAGAAAGGCACTCACACCCCGAACGCTGCTGCTGTTG
GCCAGGTTGTCGCCAAGGCACGCGACAAGGGTCTGATCCTGCTGTCCTGCGGCACCTACGGCAACGTTCT
GCGTATCCTGGTACCGCTGACTGCCGAAGACGCACTGCTGGACAAAGGCCTGGCCATCATCGAAGAGTGC
TTCGCTGAACTCGCTTGA
>lcl|NC_021505.1_cds_WP_016497526.1_231 [locus_tag=PP4_RS01195] [db_xref=GeneID:45521761] [protein=response regulator] [protein_id=WP_016497526.1] [location=276554..277813] [gbkey=CDS]
ATGAGCGCTGTAGACCCCACCCCACCCAGCGTACTGATTGTCGAAGGCGACCCTTGGGTGCGTGACATGC
TCAGCGAGATGCTGCTCAGCGTGCGCTGCGATGCCCGCCTGCAGGTATGCGCCGATGGTGCGCAGGCACT
CAGCGCACTGTCCAGCAAGCCAGACCTGATTATCGCCGCCCGCGAGCTGGCCGGTGTCGATGGCCTGGAC
CTGTTGCGCAAGGTGCGCGCCAAAGGGCCGGGGTTGCCGTTCATCCTCATGAGCAACCGCAGCGACAGCG
CCAGTGTGCACGAGGTGTTGCCCCTGCACCCCACCGCCTACCTGAGCAAACCACTGAACCTGGACAACCT
GCGCAAGCGCCTGGAAGAGTTGTTGGTGGCCGTTGGCGAAGAAATCGCCTGCCCGGTGCCGGCCTTGCAG
GCAGGTGCCAGCCTACCCGCATACCTGGAGCAGCGCCGTGCTACCGCCGATGGCGGGCCGCTGTTGGCCG
ATGTGCAGGTGGCGATAAAGCGGGCGCTCAACCCTCAGGGCCTGAACCTGAAGGTGCTCGAAGAGGAAGT
GCGTAGCGACCCTCAGGTTACCGCCGTGTTGATCGCGGCTGCCAACAGCGCCGCGCTGCACCGTGAAGCA
CCGGTGCAAACGTTGCTGCAGGCCCTGAACAAGCTTGGCAGTACCCAGAGCATGAACCTGATTCTGGGCA
TGACCCTCAAGCGCAGTGCACGGCTCAGCGACCCGTTGCTGGCGCAGCACGCAGCCGGCTACTGGGACCT
TTCCCTGCATACGGCCGAATATGGCCGTACCTTGGCGCGCATGCTCGAGCTGGACGAAGGGCGCTGCTAT
TGCGCGGGGTTGCTGCATTGCCTGGGCGACCTGGCGGTGTTGCGCTGCCTGCAAGAGTGGCGGTTGGCCG
GGGGCGAGCTGGACGAACGCAACGTGCAGCAATCGCTGGATGAGTTTGGTGCGGCGTTCGGTTCGGCGCT
ACGCACGCGCTGGCGCTTGCCGCTGGCATTGCGCGAGTTGATCGCGGCGATCTACCAGCTGGGCGGTGGC
GTGTATTCGCGGGAGATCCTGGCGATGAACCTGGCCGGGCAGCTATCGCGGCTGCCGGCCGAGCAGGGGC
TGGAGAAAGTGGCCAGTGGCAAGACCGCGCGCTTGCTGAAGCTGGGCCTGCCGGAGCTGAAACGGCTGCG
CAAGGTGGATAACCCTGAGGTGAAGCCCCGGGAAGAGCCGCCTGCGGCGGAGGCTGAAGTGCCCAGCTGA
>lcl|NC_021505.1_cds_WP_016497527.1_232 [locus_tag=PP4_RS01200] [db_xref=GeneID:45521762] [protein=sensor domain-containing diguanylate cyclase] [protein_id=WP_016497527.1] [location=complement(277956..278984)] [gbkey=CDS]
ATGCTGGCCGCACGCTTTTACGTCGAGACCCGCTTCGTGCACATGGCCAAGAACATTCCAACAATATTGC
CCGGCACCTCACCTCCCGAAGCCGCCCAGACTTTACTGGCGCTACTCCACGCCCAAGGCGAGGTTGCCCG
CCTGAGTGAGCGCGACCAGCTGTTCAGCTCATTGCTCGACAGCGTCAATGCGGTGCTCTGGGCCTTCGAT
TGGGAAACCCGCCAGGTGCTGTACGTCAGCCCCGCCTACGAGCGCATCTTCGGCCGCCCGGTGAGCCTGG
TGCTGGCCGACTACAACGAATGGCGCGACAGCATCTACCCCGACGACCTGGAGTTCGCCGAGCGCAGCCT
GGCCCAGGTGCTGATCAAGGGCGCGGTGGAAGACCGCGAATACCGTATTCTCAATGCCGACGGCCAAGTG
CGCTGGCTGAGCGACAAGTGCTACATCAACCAGCAGCGCGAGGACGACCGGGTGATCATCGTCGGCATTG
CCGAAGACATCACCGAGAAAAAGCAGCTTGAAAGCGAGTTGCAACGCCTGGCCACCACCGACGTGCTGAC
CCAGAGCAGCAACCGCCGGCACTTCTTCGAATGCGCCCAGCAGGCCTTCGACACTGCCCGCGAAGACGGT
ACGCCGCTGGCCTTCCTGTTGCTGGATATCGATGATTTCAAGGTCATCAACGACAGCTATGGCCACCAGG
AAGGTGACCAGGTGCTGCAACGCATCGCCGACAGCGGCAAGGCCGTGCTACGCCGTGGCGACCTGTTCGG
GCGCATTGGCGGTGAGGAGTTTGCCGCGATATTCCCGGGTTGCGATGCGCAGATGGCGGAACAGGTTGCC
GATCGCCTGCAGCGGGAAATCCAGCGCTTAAGCTTCAACCACGGCGAACAGACATACGGGGTGACAGTGA
GCCAAGGGCTGACCGGGCTGACCGAGGAAGATGTGGCACTGGACAGCCTGTATGCCCGGGCCGATGCGGC
GATGTACCAGGCCAAGCGGCAGGGCAAGAACCAGATCGTCCGCGGCTGA
>lcl|NC_021505.1_cds_WP_016497528.1_233 [locus_tag=PP4_RS01205] [db_xref=GeneID:45521763] [protein=fatty acid desaturase] [protein_id=WP_016497528.1] [location=complement(279084..280268)] [gbkey=CDS]
ATGTGGTACTACGGCCTGCTCGACTTGTCGGCCTGGCAACTGGTCGGCATCACCTTGTTGATGACCCACG
TGACCATCGTCAGCGTCACGGTCTACCTGCATCGCTACTCCGCGCACCGGGCCCTGGAGCTCAATGGCGC
GCTCAAGCACTTCTTCCGCTTCTGGCTGTGGCTGACCACGGCGCAGAACACCCGCGAATGGACCGCCATC
CACCGCAAGCACCACGCCAAGTGCGAAACCCCCGACGACCCGCACAGCCCGGTGCACAAGGGCCTGGGAA
CGGTGCTGCGCAAGGGCGCCGAACTCTACCGCGAAGAGGCACGCAACCCCGAAACCCTGCGCATCTACGG
CAAGAACTGCCCGGATGACTGGATCGAGCGCAACCTCTACTCGCGCTACAAGCTGGGTGGCATCGCCTTG
ATGGCCGTGATCGACCTGCTGCTGTTTGGTACCATCGGCATCACCATCTGGGCGGTGCAGATGATGTGGA
TCCCGTTCTGGGCTGCCGGCGTGGTCAATGGCCTGGGCCACGCGCTCGGCTATCGCAACTTCGAATGCCG
CGACGCTGCCACCAACCTGGTGCCGTGGGGCATCGTCATCGGCGGCGAAGAGCTGCACAACAACCACCAC
ACCTACCCCAACTCGGCCAAGCTTTCAGTCAAGCGCTGGGAGTTCGACATGGGCTGGGCCTGGATACGCC
TGTTCTGCCTGTTGCGCCTGGCCAAGGTGCAGCGCGTGGCGCCGATTGCCCACCGTGTGGCGGGCAAGGC
CAGCCTGGACATGGACACTGCCATGGCCATCCTCAACAACCGCTTCCAGATCATGGCCCAGTACCGCAAG
CTGGTGATCGGCCCGCTGGTGAAACAGGAACTGGCCCGCGTCGATGCGTCGGTGCGTCACCACTTCCGCC
GTGCCAAACGCCTGCTCTCGCGCGAAACCAGCTTGCTGGAAGACCGCCACCATGTGCGTATCGAGTCAAT
GCTTGCCCATAGCCAGGCGCTGAAGACCATTTACGAAAAGCGCCTGGCCCTGCAGCAGATCTGGGCGCGC
ACCAGCGCCAACGGCCACGACATGCTGTCTGCCATGAAGGACTGGATACACGAGGCCGAAACCAGCGGCA
TCCACGCCCTGCGCGACTTCGCGGCGCAGCTCAAGACCTACTCCCTGCGCCCCACCGGCGCCTGA
>lcl|NC_021505.1_cds_WP_016497529.1_234 [locus_tag=PP4_RS29245] [db_xref=GeneID:45527038] [protein=hypothetical protein] [protein_id=WP_016497529.1] [location=complement(280307..280510)] [gbkey=CDS]
ATGTCGGGTGGGATTGCCCATCAGAAAAGAATGGCGATTATAAAGGTTCTGCTGCTCTGTGGGAGCGGGC
ATGCCCGCGAAGACGGCAACTCGGCGCATGGCACCGGCGTTGCCGGTGTTCGCGGGCACGCCCGCTCCCA
CATGGATGGCCTGAAATATCGCGTCGTCAGCTTTGACTGGTTTTATTTCCCTGCCAAGGGATAA
>lcl|NC_021505.1_cds_WP_016497530.1_235 [locus_tag=PP4_RS01215] [db_xref=GeneID:45521764] [protein=EAL domain-containing protein] [protein_id=WP_016497530.1] [location=280509..282404] [gbkey=CDS]
ATGTCTGTTTCCGTTCGCGACGCCTTGCGCATGGCTGCGCTGTATGTGGTGCTCTCGATCCTCTGGCTGG
CGCTCGCCGAGGTGATGCTGCACGGCATGACTGACGACCCCCTGGCACTGACCGTGGGGCGGCAGATCAA
CGTGGTGCTGTGGGTGTTGTTCAGTGCCGTGCTGATCTATGTGTCGCGCGTGCGGCTGCTGAACTTCATC
GGTGTCGGTGCGCGCTTGCGCTGCGAGGACCGCGAGCGGCTGCGAATGGCCGCTGCGGTGTTCGACAGTA
CCCTCGAAGGCGTACTGGTTACCGACCGCCAAGGCCTGATCGTGCACGTAAACCGTGCCTTCATGCGCAT
CACCGGCTACCAGCAGGACGAGGTGATCGGCCATCGCCCGAGCAAGTTCAAATCGGGCCGCCACGGCCAG
GCGTTCTACCAGCAGATCTTTGCCACCCTGGCCGAGCAGGGCGAATGGAGCGGCGAAATCTGGAACCGGC
GCAAAAGCGGCGAAATCTACCCGCAATGGCAGACCATCTGCGCCATCCGCGATGACGACGGTGAGCTGAG
CCATTACGTAGCGGTGTTCAGTGACATCAGTGCGATCAAGCATTCGGAACAGGAGCTGGCCTACCTGGCG
CACCACGATCCGCTGACCGGCCTGCCCAACCGCCTGCTGTTCACCGACCGGGTCGAGCAGGCCCTGGCGG
CCGCCCAGGCCAACAAGCGCGGTTGTGCCCTGCTGCTGTTGGACCTGGACCATTTCCAGAGTATCAACGA
CGGCCTGGGCCACACCATCGGTGACCAGTTGCTGAAGCTGGTGGGCGAGCGCCTGGGCGAGGTGCTGGGC
AATGGCGTAACCCTGGCACGCCTGGGTGGCGACGAGTTCGGTGTGCTGGCCGAGAACTGCCAGCAGGTCG
GCCAGGCGGGCAAGCTGGCGCAGTGCATTATCGAACGCATGCGCGAGCCGTTCGTGTTCGAGGATAATCG
CCTGTTCATCAGTGCCAGCGTCGGTATCAGCCTGTTCCCCAGCGACGCCTTGAGCGCCGAGCAGTTGCTG
CGTAATGCCGATGCGGCGTTGTACAAGGCCAAAAGCAACGGGCGTGCCTGCTATGCGCTGTACACCGAAG
AGCTGACCGCTCACGCCCAGCACCGGGTCGAGACCGCCGGTGAGCTGCGCCGGGCACTGGAGCAGAATGA
GCTGCGGGCCTACTTCCAGCCGGTACATGACCTGGCGACAGGCCGACAGGTAGGGGTCGAGACACTGGTA
CGCTGGCAGCACCCCCAGCGGGGCCTGGTGCCGCCGGGGGAGTTCATCCCGATTGCCGAGCGCACCGGGC
TGATTGCCGAAATTGACACCTGGGTGCTGCGCCAGGCCTGTCGGCAAATGGTGCAGTGGCAGGCCGAAGG
CCGGCAGCTGGCGTTTGTGGCAGTGAACATTTCCAGCCGCCTGTTTGGCCAGCATGAACTGTACCGGCAG
GTGGCCGAGGTGCTGCACGAGACTGGCCTGGCTCCGGCCCTGCTGGAATTGGAAGTGACCGAAAGCGCGG
TGATGGAAGACCCGGAAGTGGCGCTGGAGCAACTGCATCGTCTACGCGAGCTGGGGGTGACCCTGGCCAT
CGACGACTTTGGCACCGGGTGTTCGTCGTTGCTGCGGCTCAAGCGTTTGCCGGTGCAGAAGCTGAAGATC
GATCAGGGCTTCGTGGCCGGGTTGCCTCTGGATGAGGATGACATCGCGATCGTGCGGGTAATCATTGCCC
TGGCACGCAGCATGGGCATGCAGGTGCATGCCGAGGGCATCGAGCAGGCGGAGCAGGCCAGCTTCCTGCT
GCTGGAGCAGTGTCAGCTGGGGCAGGGGTACTGGTTCGGGCGGCCGGTGCCGGCTGAAGATCTTCGCTGG
GATTGA
>lcl|NC_021505.1_cds_WP_008096606.1_236 [locus_tag=PP4_RS01220] [db_xref=GeneID:45521765] [protein=ABC transporter permease] [protein_id=WP_008096606.1] [location=complement(282432..283076)] [gbkey=CDS]
ATGTGGTTTGATCGCCTGCTGGAAGGCTTGCTCGATACCTTGCTGATGGTCGGCGTGTCGTCGCTGATCG
CCCTGCTGGTGGGGGTGCCGATGGCGGTGCTGCTGGTCACCAGCGACAAGGGCGGAATCTTCGAGGCACC
GCTGCTGAACCGGGTGCTGGGCGCCTTCGTCAACCTGTTCCGTTCGATCCCGTTCCTGATCCTGATGGTC
GCGCTGATCCCCTTCACCCGCCTGGTGGTAGGCACCACCTACGGCGTGTGGGCGGCGGTGGTGCCGCTGA
CCATTGCCGCCACGCCGTTTTTTGCGCGGATTGCCGAGGTCAGCCTGCGCGAAGTCGACCATGGTTTGGT
GGAAGCCGCACAGGCCATGGGCTGCCGGCGCTGGCACATCGTCTGGCACGTGCTGTTGCCCGAGGCGCTG
CCGGGCATCGTCGGGGGTTTCACCATTACCCTGGTGACCCTGATCAACTCCTCGGCCATGGCCGGGGCAA
TCGGTGCCGGCGGCTTGGGGGATATCGCCTACCGGTATGGCTACCAGCGCTTTGACAGCCAGATCATGCT
GACCGTGATTGCCATGCTGGTGGCGTTGGTGGCGTTGATCCAGCTGGGTGGGGACCGCCTGGCGAAGGGC
CTGAACAAGCGATAG
>lcl|NC_021505.1_cds_WP_016497531.1_237 [locus_tag=PP4_RS01225] [db_xref=GeneID:45521766] [protein=ATP-binding cassette domain-containing protein] [protein_id=WP_016497531.1] [location=complement(283066..284175)] [gbkey=CDS]
ATGAGCCAGGCCAGCGCGCTCAGGGCGCCTACACCACAACCATTGCCGCCAACGGTCAAGGAACAGGCCC
TGCGCCCGGAAGTCAATGAAGCCCATGTGCGCTTCATCGGCCTGGGCAAGACCTACCCTGGCCAGACGCA
ACCGGCCTTGCAAGGCATCGACCTGAACATCCGCCATGGCGAGATCTTCGGCATCATCGGCCGCAGCGGT
GCCGGCAAGTCTTCCCTGCTGCGCACCATCAACCGCCTGGAGCAACCCAGCCAGGGCCGGGTACTGATCG
ACCAGGTGGACATCGCGCCCTTCGACGAGGACCACCTGGTCGCGCTGCGCCGGCGCATCGGCATGATCTT
CCAGCACTTCAACCTGATGTCGGCCAAGACTGTGTGGCAGAACGTCGAGCTGCCGTTGAAAGTGGCCGGC
GTGGCCAAGGCCGAGCGCCAACGCAAGGTGCGCGAGCTCCTGGAGCTGGTCGGCTTGCAGGAGAAACACC
ACGTGTACCCGGCGCAACTGTCCGGCGGGCAGAAACAGCGCGTGGGCATTGCCCGGGCGCTGGTGCACGA
CCCCGAGATTCTGCTGTGCGACGAGGCCACCTCGGCGCTGGACCCGGAAACCACCGCTTCGATCCTTGAG
TTGCTGCGCGACATCAACCAGCGCCTGGGCCTGACCATCGTGCTGATCACCCACGAAATGGCGGTGATCC
GCGATATCTGCCACCGGGTGGTCGTGCTGGAGCGCGGCGAAGTGGTCGAGCAGGGCGAAGTCTGGCGGGT
GTTCGGCGCACCACGCCATGAGGTCACCCGCACCCTGCTTGCACCGTTGCAGGCCAGGTTGCCTGCCGCG
CTGCAAGCCAGCTTGCGGGCGAGCCCGGTTAGCCGCGACGGCGCTTTGGTACTGAAACTGACCTTGCTCG
GCGAACCCGAGCTGTCTGCCCTGTTCAACGACCTGGGCGGCCGCGTGCGCCTTCTGCAGGGCGGCGTGGA
AACCATTGGCGAGCATGCCTTGGGGCAACTGATCCTGTCGGTGCAACACTCGCCGCACGATACCCATCAA
CTGCTGGAACGTGCCCGCCGCTGGGCCGAGGACGTGGAGGTACTGGGCCATGTGGTTTGA
>lcl|NC_021505.1_cds_WP_016497532.1_238 [locus_tag=PP4_RS01230] [db_xref=GeneID:45521767] [protein=D-methionine ABC transporter substrate-binding protein] [protein_id=WP_016497532.1] [location=complement(284177..284977)] [gbkey=CDS]
ATGCTTGAGAAACTGTTCCGGCCCGTCGCGGCCTTTGCCCTCACCCTGGGCCTGACCGCCAGTGCCCTGG
CTGCCGAACCGCTGAAGATCGGCACCACCTCGGCCTTTGCCATTCCGCTGGAAGCTGCAGTGGAGGAAGC
GCACAAGCAAGGCCTGGAAGTGAAGCTGATCGAATTCAGCGACTGGATTGCGCCCAATGTCAGCCTCAAC
AGCGGCGACATCGACGTGAACTACTTCCAGCACATCCCGTTCCTGGAAAACGCCAAGGCTGCTGCGGGCT
TCAACCTGGTGCCTTACGCCTCGGGCATCATCAACAACGTTGGCCTGTACTCGAAAAAGTACAAAAGCTT
CGCCGAGCTGCCTGAGGGCGCCAGCGTCGCCATCGCCAACGACCCGATCAACAGCGGCCGTGGCCTGCAA
CTGCTGGCCAAGGCCGGGCTGATCACCCTGAAGCCAGGCGTTGGCTACAAGGCCACCGAAGACGACATCG
TCGCCAACCCGAAAAAGCTGAGAATCCTTCAGGTCGAGGCGGTTCAGCTGGTACGCGCCTACGACGACGC
CGACCTGGTGCAGGGCTACCCGGCCTACATCCGCCTGGCCAACACCTTCGATGCCACCTCGGCATTGCTG
TTCGACGGCCTGGAAAACAAGGAATACGTGATCCAGTTCGTCATCCGCCCGCAAAGCAAGGACGACCCAC
GGCTGGCCAGGTTCGTCGATATCTACCAGCACTCGCCGGTGGTGCGTGCAGCATTGGACAAAGCCCACGG
CAAGCTCTACCAAGCCGGCTGGGAAGGCTGA
>lcl|NC_021505.1_cds_WP_016497533.1_239 [locus_tag=PP4_RS01235] [db_xref=GeneID:45521768] [protein=LLM class flavin-dependent oxidoreductase] [protein_id=WP_016497533.1] [location=complement(284970..286361)] [gbkey=CDS]
ATGGCCAGACAGATTCTGCTCAATGCCTTCAACATGAACTGCATCGGGCACATCAACCACGGCCTGTGGA
CCCACCCACGGGACACCTCGACCCAGTACAAGTCCCTGGAGTACTGGACCAACCTGGCGCGCCTGCTGGA
GCGCGGCCTGTTCGACGGGCTGTTCATCGCCGACATCGTCGGCACCTACGACATCTACGGCCAGTCGCTG
GACGTCACCCTCAAGGAGTCGATCCAGCTGCCGGTCAACGACCCACTGCTGCTGGTTTCGGCCATGGCTG
CGGTCACCCGCCACCTGGGGTTCGGCCTTACCGCCAACCTCACCTACGAGGCGCCGTACCTGTTCGCCCG
GCGCCTTTCCACCCTCGACCATCTGAGCAATGGCCGGGTGGGCTGGAACATCGTCACCGGCTACCTGGAC
AGCGCAGCCCGGGCCATGGGCCTGGCACAGCAGCCGGAGCATGACCGCCGCTATGACCAGGCCGACGAAT
ACCTGCAAGTGCTTTACAAGCTGCTGGAAGGCAGCTGGGCCGACGACGCCGTGGTCGCAGACCGCGAGCA
GCGTGTGTATGCCCAGCCCGACAAGGTGCGCAAGGTCAGCCACCACGGCGAGTTCTACAACGTCGAGGGC
TATCACCTGAGCGAACCCTCACCGCAACGCACCCCGGTACTGTTCCAGGCCGGCAGCTCGCAGCGTGGCC
TGGCGTTCGCCGGCAACCATGCCGAATGCGTGTTCATCAGCGGCCAGGACAAGGCCGCTACCCGCGCCCA
GGTCGACAAGGTACGCGCTGCCGCCCAGGCCGCCGGGCGCGACCCGCAAGCGGTCAAAGTGTTCATGGGC
ATCACGGTGATCGTCGCCGCCACCGAGCAAGCGGCCCAGGCCAGGCATGCCGAGTACCTGGGCCATGCAA
GCCCCGAGGCCGGCGTCGCGCACTTCGCCGCATCCACCGGCATCGACTTTGCGGCCTACGGGCTGGACGA
GCCGATTGGCTTCAGCCAGGGCAATGCCATCCAGTCCGCCACGCGCCAGTTGCAGGACAACGCCTGGACC
CGCCGTCGGCTGCTTGAACAGCACGCCCTGGGTGGCCGCTACGTAACCCTGGTCGGCTCACCGGAACAGG
TGGCCGAACAGTTGATCGCCTGGATCGACGAAACCGGGCTGGACGGTTTCAACCTGACCCGCACCGTCAC
CCCGGAAAGCTTCGAGGACTTCATCGACCTGGTCATCCCGCAGTTGCAACAGCGTGGCCGCTACAAGACC
GCCTACGCCGAAGGCACCCTGCGCGAGAAGTTGTTCCAGGCCGACCACCCGCACCTGCCCGCCGATCACC
CGGGCTCGACCTACCGCTTTACCCCAACCCCTGCCCCGACTGGAGCCCTGCACCATGCTTGA
>lcl|NC_021505.1_cds_WP_016497534.1_240 [locus_tag=PP4_RS01240] [db_xref=GeneID:45521769] [protein=SfnB family sulfur acquisition oxidoreductase] [protein_id=WP_016497534.1] [location=complement(286361..287542)] [gbkey=CDS]
ATGACAATCGCTATCATCACCAGCGACGCCCAGGCCCTGGCCGTCGCCGAAGACATCGCCCAGCAACTGC
GCCGCGACAGCGCCCTGCGCGATCGCGAGCGCCGCCTGCCCCACGCCGAACTCGAGCTATTCACCCGCTC
CGGCTTGTGGGCCATCAGCGTGCCGAAGGCCTTTGGCGGCGCCGGCGTGTCCAACGTCACCCTGGCCAAG
GTCATCGCCCGTATCGCCCAGGCCGACGGCTCGCTGGGACAGATCCCGCAAAACCATTTCTACGGCCTGG
AAGTGCTGCGGGTAAACGGCAGCCCCGAACAGCAACAGCGCCTGTACGCCGAAGTACTCGCCGGCCGCCG
CTTCGGCAATGCCCTGGCCGAGCTGGGCACCAAGACCGCCAATGAGCGCACCACCCGCCTGAGCCGAGAC
GGCGAGGGCTTTCGCATCAACGGCCGCAAGTTTTATTCCACCGGCGCCATCTACGCCCAGCGCATTCCCA
CCTCGGTCGTCGACGACCAAGGCGTACAGCAGCTGGCGTTCGTCCCGGCCGACAGCCAGGGCCTGCAGGT
GATCGACGACTGGAGCGGCTTCGGCCAACGCACCACCGGCAGCGGTTCGGTGGTGTTCGACAACGTGTAT
GTCAGCGCCGCCGACGTGGTGCCGTTCCAGAGCGCTTTCGAGCGCCCCACCCCGGTTGGGCCGCTGGCGC
AAATCCTCCATGCCGCCATCGACACCGGCATCGCCCGTGCCGCCTATGAAGACGCCCTGCACTTCGTGCG
CACACGCAGCCGCCCGTGGGTCGACTCCGGCCTGGACAAGGCCACGGATGACCCGCTGACGCTGAAGAGC
TTCGGTCACCTGGCGATCCGCCTGCATGCCGCCGAAGCCCTGCTGGAGCGCGCCGGCGAATACCTCGACC
GCGCCCGTGACGACAGCACCGCCGACAACGTGGCCGCCGCCTCCATCGCCGTGGCCGAAGCGCGGGCCAT
CAGCACCGAGATTTCCCTCGCCGCCGGCACCGCCCTGTTCGAACTGGGCGGCAGCCAGGCAACGCTTGCC
GAGCACAACCTCGACCGCCACTGGCGCAACGCCCGCGTGCACACCCTGCACGACCCGGTGCGCTGGAAGT
ATCACGCGATTGGCAACTACTACCTCAACGATGCCAACCCACCACGCCGGGGGACCATCTGA
>lcl|NC_021505.1_cds_WP_016497535.1_241 [locus_tag=PP4_RS01245] [db_xref=GeneID:45521770] [protein=SfnB family sulfur acquisition oxidoreductase] [protein_id=WP_016497535.1] [location=complement(287684..288925)] [gbkey=CDS]
ATGTCCAGCCAGCCAAATACCCAATTCCATAGCGATCTCGACAGCTCGCCCCTGCTGCTGCCGGCCAAGG
TACTGCGCAACGACGCCGAAGCCTTGCAAGCGGCCCGCGAACTGGCCGAGGTTGCCCGCGAGCAAGCCGC
CCGCCGCGACCAGCAACGCAAACTGCCGTGGGCGGAGATCGAGCTGTTCACCCGCAGCGGCCTGGGCAGC
ATCAGCGTACCCAAGGCCCACGGCGGCCCCGACGTGTCGTTCGAAACCGTAGCCGAAGTGTTTCGCCTGA
TCAGCGCCGCCGACCCGGCCTTGGGGCAGATCCCGCAGAACCAGTTCGGCATGCTGCAACTGATTCGCCT
GACGGCCACCGAGGCGCAACAGGCGCTGATCTTCCGCAGCGTGCTCGACGGTTGGCGCATCGGCAATGCC
GGCCCCGAACGCGGCACCAAGGACACGCTCACCCTCAAGGCCCGGATCACCCGCGCGGGCGATAGCTATC
GCATCAGCGGCGAAAAATTCTATTCCACCGGTGCGCTGTTCGCCCACTGGGTAGCAGTGAAGGCACTGGA
TGACGAAGGCCGCCAGCGCCTGGCGTTTGTGCGCCGTGGCACTCCGGGGCTGCGCATCGTCGATGACTGG
TCCGGATTCGGCCAGCGCACCACCGCCAGCGGCACTGTGCTGCTGGACCAGGTGCCGGTAGACGCGGAGC
TGGTGATCGACAACTGGCGCCAGCGCGATATCCCCAACATCCAGGGCGCAGCCTCGCAGCTGATCCAGGC
GGCGATCGACGCCGGCATTGCCGAAGCGGCAATCGATGATGCGATCACCTTCGTGCGTGAAAAGTCGCGC
CCGTGGATTGAAGCCAACGTGGACCGCGCCAGCGACGACCCTTATGTGATCGCCGACATCGGCAGGCTGA
AGCTTGAGCTGCACGCCGCCGAAGCGCTGCTGCGCAGGGCCGCGCGAGTACTCGACGAGGTCAATGCTGC
GCCCATCGACGCAGCCAGCGCGGCCCGGGCCTCGATTGCCGTAGCCGAGGCCAAGGTGCTGACCACCGAA
ATTGCCCTGCAGGCCAGCGAGAAGCTGTTCGAGCTGGCCGGCAGCCGCGCCACCCTTGCCGAGTTCAACC
TCGACCGCCACTGGCGCAATGCCCGGGTGCACACCCTGCACGACCCGGTGCGCTGGAAGTACCACGCGGT
AGGCGCGTACCACCTTAACGGCACCCTGCCTGCGCGGCATTCCTGGATCTGA
>lcl|NC_021505.1_cds_WP_016497536.1_242 [gene=yecC] [locus_tag=PP4_RS01250] [db_xref=GeneID:45521771] [protein=L-cystine ABC transporter ATP-binding protein YecC] [protein_id=WP_016497536.1] [location=complement(289252..290010)] [gbkey=CDS]
ATGATTGAAGTCAAAGGCCTGACCAAGCGCTTCAAGGGCCAGACCGTGCTCAACGGCATCGACCTGACCG
TGCAGCCCGGCGAAGTGGTGGCCATCATCGGCCCAAGCGGCTCGGGCAAGACCACCTTCCTGCGCTGCCT
GAACCTGCTGGAAACCCCCGACGCCGGGCAGATCAAGATCGGCGCCATCAGCATTGATGCCAACCGCCCG
CTGGGTGGCCAGCAGAGTGCGATACGCCGCTTGCGCCAGCAGGCCGGGTTCGTGTTCCAGAACTTCAACC
TGTTCCCGCACCGCACCGCCCTGGAGAACGTGATCGAAGGGCCGGTGATCGTCAAGAAGACGCCCCGCGA
GCAAGCCATCGAGCTGGGGCGGCGCCTGATGGCCAAGGTCGGCCTGGCGGGCAAGGAAGACGCCTACCCA
CGGCGCCTGTCCGGGGGCCAGCAGCAACGCGTGGCCATCGCCCGCGCCCTGGCCATGGAGCCGGAGGTGA
TCCTGTTCGATGAACCCACCTCGGCACTGGACCCGGAGCTGGTGGGTGAAGTGCTGGCGACCATCCGCGG
CCTGGCCGAAGAGAAACGCACCATGATCATCGTCACCCACGAGATGAGCTTTGCCCGCGACGTGGCGAAC
CGGGTGATTTTCTTCGACAAGGGCGTGATCGTGGAACAGGGCGAGGCCAAGGCACTGTTTGCGGCGCCGA
AGGAAGAGCGTACCCGCCAGTTCCTGCGCAAGTTCCTCGGCACCGCTGCCTCCGAGTAA
>lcl|NC_021505.1_cds_WP_016497537.1_243 [gene=tcyL] [locus_tag=PP4_RS01255] [db_xref=GeneID:45521772] [protein=cystine ABC transporter permease] [protein_id=WP_016497537.1] [location=complement(290013..290681)] [gbkey=CDS]
ATGATTGCTGAAAGCCTGCAACTCGTTGTCGACTCCGCGCCCTTCCTGCTGAAGGGTGCGGGTTATACAG
TGCTGCTCAGTGTCGGCGGCATGTTCTTCGGCCTGCTGCTGGGCTTTGCCCTGGCGCTGATGCGGCTGTC
GAAGATCTTGCCACTGAACTGGCTGGCGCGGATCTACGTGTCGTTCTTCCGCGGCACGCCGCTGCTGGTG
CAGCTGTTCGTGATCTATTTCGGCATGCCGCAGATCGGCATCGAACTCGACCCCATCCCGGCTTCGCTTA
TCGGCCTGTCGCTGAACATGGCGGCCTACATCTGCGAAATCCTGCGCGCTGCAATTTCCTCGATCGACCG
TGGTCAGTGGGAAGCCGCCGCCAGTATCGGCATGACCCGCGTCCAGGCCATGCGCCGGGCGATCCTGCCG
CAGGCCTTGCGTACCGCCCTGCCCCCGCTGGGCAACAGCTTCATTTCGCTGGTCAAGGACACTGCCCTGG
CGGCGACCATCCAGGTGCCCGAGCTGTTCCGCCAGGCGCAGCTGATTACCGCACGCACCTTCGAAGTGTT
CACCATGTACGTGGCGGTCGCGGTCATCTACTGGGTGCTGTGCAGCATCCTCGCGCACTTCCAGAACCGC
ATGGAAGCGCGGGTCAACCAGCATGACCAGGAGCAATGA
>lcl|NC_021505.1_cds_WP_016497538.1_244 [gene=tcyJ] [locus_tag=PP4_RS01260] [db_xref=GeneID:45521773] [protein=cystine ABC transporter substrate-binding protein] [protein_id=WP_016497538.1] [location=complement(290678..291472)] [gbkey=CDS]
ATGTCGAAATTCGCCAAACCGCTACTCAACGCCAGCCTGGCCATCCTGCTGGGTGCCGGCCTGCTCGGCC
AGGCGTTCGCCGGCGAGCAGTTGAAGACCATCCAGGAAAAAGGCGTGATCAACGTCGGCCTCGAAGGCAC
CTACCCACCGTTCAGCTTCCAGGACGAGAACGGCAAGCTGGCCGGCTTCGAGGTGGAGCTTTCGGAACTG
CTGGCCAAGGAGCTGGGGGTCAAGGCCAAGATCCAGCCGACCAAGTGGGACGGCATCCTCGCCGCGCTGG
AATCCAAGCGCCTGGACGTGGTGGTCAATCAGGTGACCATTTCCGAGGAGCGCAAGAAGAAATACGATTT
CTCCGAGCCCTACACCGTTTCCGGTATCCAGGCACTGATCCTGAAGAAGAAAGCCGAGCAGTTGAACATC
AAGTCTGCGCAAGACCTGGCCGGCAAGAAAGTCGGCGTGGGCCTGGGCACCAACTACGAGCAGTGGGTCA
AGCAAGACGTCCCGAAAGCCGAAGTGCGCACCTATGAAGACGACCCGAGCAAGTTCGCCGACCTGCGCAA
CGGCCGTATCGACGCCATCCTGATCGACCGCCTGGCCGCGCTGGAATACGCGCAAAAAGCCAAAGACACC
GAACTGGCCGGCGATGCCTTCTCGCGCCTGGAAAGCGGCGTGGCCCTGCGCAAGGGCGAGCCTGAACTGC
TGGCAGCCATAAACAAGGCCATCGACAAGCTCAAGGCTGACGGCACGCTGGCCAAGCTGTCCGAGAAATA
CTTCGGTGCCGATGTCACCAAATGA
>lcl|NC_021505.1_cds_WP_016497539.1_245 [locus_tag=PP4_RS01265] [db_xref=GeneID:45521774] [protein=serine acetyltransferase] [protein_id=WP_016497539.1] [location=291863..292795] [gbkey=CDS]
GTGAGCGAACAACCTTCATCCGCGCACTGGCAGTTGCACAACATCGTTAGCGGCCTGCGCGGCGCCCGTG
AGCAATGGCGCACCCGCAATGGCCGCAGCATTGGCGAGCAGGGCGGGCGCGAGTTGCCGTCGCGCGAAGC
AATGCGGCAGATCCTGGAGCAACTGTGCGGCGCGTTGTTCCCCATGCGCCTTGGGCCTGTGGACCTGCGC
GAAGAGAGCGAAGACTTCTACGTTGGCCATACCCTGGATGCCGCGCTGACCGCCTTGCTGACCCAGGCGC
GCCTGGAGTTGCGCTACGCCGCCCGGCAAAGCAAGGCTGAACTGGCCAGCGTCGATGGCCATGCGTTGAA
GCTGATCCAGGGCTTTGCTGCTGCGCTGCCGGAACTGCGGGTGCTGCTCGACACCGACGTGCTGGCCGCC
TATCACGGCGACCCCGCCGCGCGCAGCGTCGATGAAGTGCTGCTGTGCTACCCGGGCATCCTGGCGATCA
TCCATCACCGCCTGGCGCATCACCTGTACAAGGCCGGCCTGCCACTGCTGGCGCGGATCAGCTCGGAGCT
GGCGCATTCGGCCACCGGTATCGACATCCACCCCGGCGCGCAGATCGGCCCGAGCTTCTTCATCGACCAC
GGCACCGGCGTGGTCATCGGCGAAACCGCGATCATCGGTGAGCGCGTGCGCATCTACCAGGCGGTGACCC
TGGGCGCCAAACGCTTCCCCAGCGATGAGTCCGGCACCCTGCACAAAGGCCTGCCGCGCCATCCGATTGT
CGAGGACGATGTGGTGATCTACGCCGGGGCCACGGTGCTGGGGCGTATTACCATCGGCAAGGGTTCGACC
ATTGGCGGTAACGTGTGGCTGACCCGCAGTGTGCCTGCTGAAAGCAACATCACCCAGGCCAACCTGCAGC
TGGATTGCCAGGACAAGAACTGA
>lcl|NC_021505.1_cds_WP_016497540.1_246 [gene=betT] [locus_tag=PP4_RS01270] [db_xref=GeneID:45521775] [protein=choline BCCT transporter BetT] [protein_id=WP_016497540.1] [location=293087..295090] [gbkey=CDS]
ATGAGTGCACCGAACCCTTCCGCCGCCAACGGCAAAATCCGTATGAACCCCCCGGTGTTCTACTTTGCGG
CAAGTTTCATCCTCATCTTTGGCCTGGTAGTCATCTCCAACCCGCAAGCCGCAGGCGACTGGCTGCTGGC
GGCGCAGAACTGGGCGGCCAACACGGTCGGCTGGTACTACATGTTGGCCATGACGCTGTATCTGGTCTTC
GTGGTGGTCACCGCCTTGTCCGGCTACGGCAAGATCAAGCTCGGTGCCGACCACGACGAACCCGAGTTCA
GTTACCTCTCGTGGGCCGGCATGCTGTTCGCCGCCGGTATCAGCATTACCCTGTTCTTCTTCTGCGTTTC
CGAACCGCTGACGCACATGCTGCAACCGCCCCAGGGCGAAGCGGGCACGGCCGAGGCCGGGCGCCAGGCG
ATGCAGATCCTGTTCCTGCACTGGGGCCTGCATGGCTGGGGCGTATTCGCCTTTGTCGGCATGGCGCTGG
CCTACTTCGCCTACCGCCACAACCTGCCGCTGGCGTTGCGTTCGGCGCTGTACCCTCTGATCGGCAAGCG
CATCAACGGCCCTATCGGCTACGCAGTTGATGGCTTCGGTATCATTGCCACGGTGTTCGGCCTGGGTGCC
GACATGGGCTTTGGCGTACTGCACCTGAACGCCGGCCTGGACTACCTGTTCGGTATCAGCCACAGCCAGT
GGGTACAGGTGATCCTCATCACCCTGATGATGGGCGCGGCAGTGGCCGTGGCCGTTGCCGGGGTGGAGAA
GGGCGTGCGGGTGATGAGCGACATCAACCTGTTCCTGGCCTGCGCGTTGTTGTTGTTCGTGCTCTTTGCC
GGGCCTACCCAACACTTGTTCAACACGCTGATCCAGAACCTGGGTGATTACCTGGGCGCTCTGCCACGCA
AGAGTTTTGATGTGTATGCCTACGGTGATAACCGCGACTGGCTGGGCGGCTGGACAGTGTTCTACTGGGC
CTGGTGGATTGCCTGGGCGCCGTTCGTGGGCCTGTTCATCGCCCGTATCTCCCGTGGCCGCACCATCCGC
GAATTCGTCTTTGGCGTGCTGCTGATCCCCCTGGGCTTCACCCTGGCGTGGATGTCGATTTTCGGCAACA
GCGCCCTGGACCAGGTGATCAACCACGGCATGACCGCGCTGGGCCAGTCGGCACTGGATAACCCGTCGAT
GAGCCTGTACCTGCTGCTGGAGACCTACCCATGGAGCAAGGCGGTGATTGCCACCACGGTGTTCATCAGC
TTCGTGTTCTTCGTGACCTCGGCCGATTCGGGCACTGTGGTGCTGTCGACTCTGTCGGCCAAGGGTGGCG
ACGCGGACGAGGACGGGCCGAACTGGCTGCGCATCTTCTGGGGCGCGATGACGGCGCTGATCACCAGTGC
ACTGCTGTTCGCGGGCAGCATCGATTCGCTGAAGTCGGCGGTGGTGCTGACCTCGTTGCCGTTCTCGCTG
ATTCTGCTGTGCATGATGTGGGGGCTGCACAAGGCGTTTTACCTGGAGTCGCAACGGCAGATCGCGCAGA
TGCACTCGCTGGCCCCGTTCGCCCAGTCACGTCGCGGCCGTGGCGGTTGGCGCCAGCGCCTGAGCCAGGC
GGTGCACTTCCCGTCGCGTGATGAGGTGTACCGCTTCATGGACGATGTGGTGCGTCCGGCGATTGCCGAC
GTGCGTGAAGTGTTCGAGCAGAAGGGCCTGGTAATAATTACCCAGGACGACCCGAGCCACGACAACGTCA
GCCTGAAGATTGGCCATGGCGAGGAACAGCCGTTCATTTACCAGGTGCAGATGCGTGGCTACTTCACGCC
ATCGTTCGCCCTGGGTGGGCTGGGTACGCAGGAGTTGAAGAACCGCCGCTATTACCGGGCGGAGGTGCAC
CTGAGCGAAGGCAGCCAGAACTATGACCTGGTGGGCTACAGCAAGGAGCAGATCATCAACGACATCCTCG
ACCAGTACGAGCGGCACATGCAGTACCTGCATCTGGTCCGCTGA
>lcl|NC_021505.1_cds_WP_016497541.1_247 [gene=tauD] [locus_tag=PP4_RS01275] [db_xref=GeneID:45521776] [protein=taurine dioxygenase] [protein_id=WP_016497541.1] [location=complement(295214..296047)] [gbkey=CDS]
ATGAGCCTGACCGTTACCCCTCTCAGCCCGGCCCTCGGTGCCCAGATCAGCGGCGTGGACATCAGCCGCG
ATATCACTGCAGAAGAACGCGACGCCATCGAACAGGCGCTGCTCAAGCATCAGGTGCTGTTCTTCCGCGA
CCAGCCGATCAACCCCGAGCAGCAGGCGCGCTTTGCCGCCCGCTTCGGCGACCTGCACATTCACCCGATC
TACCCCAACGTGCCGGAAACCCCGCAGGTGCTGGTGCTCGACACGGCAGTCACCGATGTACGCGATAACG
CCGTGTGGCACACCGACGTGACCTTTTTGCCGACCCCGGCACTGGGCGCGGTGCTCAGCGCCAAGCAGTT
GCCCGCCTACGGTGGCGATACCCTGTGGGCCAGCGGTATCGCGGCCTTCGAAGCCTTATCGGCGCCGCTG
CGCGAGATGCTCGACGGGCTGACCGCCACCCACGACTTTACCAAGTCGTTCCCGCTGGAGCGTTTTGGCA
CCACGCCGGAAGACCTGGCGCGCTGGGAGGCCACGCGGCGCAACAACCCGCCGCTGTCGCACCCGGTGGT
GCGCACGCATCCGGTGAGCGGGCGCAAGGCGTTGTTCGTCAATGAAGGGTTTACTACGCGCATCAATGAG
CTGAGCGAGCTGGAAAGCGATGCGCTGTTGAGGCTGCTGTTCGCCCATGCGACGCGACCGGAGTTCAGCA
TTCGCTGGCGTTGGCAGGAGAATGACGTGGCGTTCTGGGACAACCGCGTGACCCAGCATTTTGCGGTGGA
TGATTACCGGCCGAACCGGCGGGTGATGCACCGGGCAACCATCCTTGGGGATGCACCTTTCTAG
>lcl|NC_021505.1_cds_WP_016497542.1_248 [gene=tauC] [locus_tag=PP4_RS01280] [db_xref=GeneID:45521777] [protein=taurine ABC transporter permease TauC] [protein_id=WP_016497542.1] [location=complement(296096..296935)] [gbkey=CDS]
ATGAGCAGCCTGGACCTGCCGGTCGCCGGCAAGCACAACGCCCAAACCCGGCCAGCCGCCAAGCAGCGCC
GGCCATTGTCCACCCGGTGGATCAGTGCTCTGACCATGGTCAGCCTGCTGCTGGTCTGGTGGCTGGTGAC
GGCCGCCGGCTGGATCGAACCCCTGTTCCTGCCTTCGCCCGGTGACATCCTGGCCAGGGCCTGGACCCTG
CTGACCCAAGGTTACATGGACGCCAGCCTGTGGCAGCACCTGGGCGCGAGCCTGGGCCGCATCGGCCTGG
CGCTGGTGGCCGCGACCCTGACCGCGATCCCGGTCGGCATCGCCATCGGCTACAACCGCGTGGCCCGCGG
CATCCTCGACCCGCTGATCGAGTTCTACCGGCCCATCCCGCCGCTGGCCTACCTGCCGTTGATCGTCATC
TGGTGCGGTATCGGCGAGCTGTCGAAGGTGCTGCTGATCTACCTGGCGATCTTCGCCCCGATCGCCATTG
CCACCGCCACCGGTGTGCGCACGGTCGACCCGGCCAAGCTGCGGGCGGCACAGTCGCTGGGCGCGACCAA
GACGCAGCTGATACGCCATGTGATCCTGCCCAGTGCGCTGCCCGACATCCTCACCGGCATCCGCATCGGC
CTGGGGGTGGGCTGGTCGACACTGGTCGCCGCCGAGCTGATTGCCGCCACCAGCGGCCTGGGCTTCATGG
TCCAGTCGGCGGCGCAGTTCCTGGTCACTGATGTGGTGGTGCTGGGTATTTTGCTGATCGCCCTGATCGC
CTTCGCCCTGGAAATGAGCCTGCGTGCCCTGCAACGCAAACTGGTGCCCTGGCACGGGCAGAGCCACTGA
>lcl|NC_021505.1_cds_WP_016497543.1_249 [gene=tauB] [locus_tag=PP4_RS01285] [db_xref=GeneID:45521778] [protein=taurine ABC transporter ATP-binding subunit] [protein_id=WP_016497543.1] [location=complement(296932..297720)] [gbkey=CDS]
ATGGCCTTGCTCGAGCTGGAGCGCATCAGCGCACAGTACCCTGGCGCCAGCACCCCGGTGCTGGCCGACA
TCAACCTGAGCCTGGGGCCACGCCAGCTGCTGGTGGCCTTGGGGCCTTCCGGCAGCGGCAAGACTTCGCT
GCTCAACCTGATCGCCGGCTTCGTCGCCCCCAGCGGCGGGCGCATCACCCTCGACGGCGTACCGGTGCAG
GGCCCTGGTGCCGAGCGCGGTGTGGTGTTCCAGGACGATGCCCTGCTGCCATGGCAGAACGTGCTGGGCA
ATGTCGCCTTCGGCCTCGAACTGGCCGGCGTGCCCCGCGCCCAGCGTGAGGCCAAGGCCCGCGAAATGCT
CGCCCTCGTCGACCTCGATGGCTTTGGCGAACGGCGCATCTGGCAGTTGTCCGGTGGCCAGAAGCAGCGC
GTAGGCCTGGCCCGCGCGCTGGCGGCCGACCCACGGGTATTGCTGATGGACGAACCGTTCGGTGCCCTCG
ACGCGTTTACCCGCGAGCAGATGCAGGAACTGCTGCTGCAGGTGTGGCAGCGCACCGCCAAGCCGGTGTT
CCTGATTACCCACGACATCGAAGAAGCGGTGTTCCTTGCCAGCGAACTGGTACTGCTGGCGCCCAACCCG
GGGCGCGTAGTGGAGCGCCTGCAACTGGACTTCGGCCAGCGCTATGCCGCTGGCGAATCAGCCCGGGCCA
TCAAGTCCGATCCCGCCTTCATCGAAACCCGCGAGCATGTGCTGGCGCGGGTGTTCTCCCAACGCCAAAG
CCTGCAGGAGCGCGCATGA
>lcl|NC_021505.1_cds_WP_016497544.1_250 [gene=tauA] [locus_tag=PP4_RS01290] [db_xref=GeneID:45521779] [protein=taurine ABC transporter substrate-binding protein] [protein_id=WP_016497544.1] [location=complement(297734..298705)] [gbkey=CDS]
ATGATCCCGCACGCTCCGCTGCGCCTGTTCGCCGCCCTGACCCTCGCCAGCACCAGCTGGGTTGCCCAGG
CCGCCGACCTGACCGTGGCCTACCAGACCACCGTCGACCCGGCTAAAGTGGCTCAGGTCGATGGCGACTA
CGAAAAAGCCAGCAAGGCCAGCATCGACTGGCGCAAGTTCGATAACGGCGCCGACGTGATCACTGCGGTG
GCCAGCGGCGACGTGCAAATCGGCTACCTGGGTTCCAGCCCGCTGGCTGCTGCCGCCACCCGCAAGCTGC
CGGTCGAGACCTTCCTCATCGCCACCCAGATTGGCGCTGGTGAAGCGCTGGTCGCCCGCGACAGCATCAA
GACTCCACAAGACCTGATCGGCAAGAAGGTCGCCGTGCCGTTCGTTTCCACCGGCCACTACAGCCTGCTG
GCCGCCCTGAAAAGCTGGAATATCGACCCGTCCAAGGTACAGATCCTCAACCTGGCGCCACCGGCCATCA
TTGCCGCCTGGAAGCGCGGCGACATCGATGCCACCTACGTCTGGGACCCAGCCTTGGGCGTGGCCAAGGA
AAACGGCAAGGTGCTGATCACCTCGGGCGAACTGGCCCAGAAAGGCGCACCCACTTTCGATGCCTGGATT
GTGCGCAAAGACTTCGCCGACAAGCACCCTGAGGTGGTCAAAGCCTTTGCCAAAGTCACCCTCGACGCCT
ACGCCGACTACCGCAAGGACCCGAAAGCCTGGCTAGCCGACAAGGGCAACGTAGACAAGCTGGTGAAGCT
GTCCGGCGCCAAGGCCAGCGACATCCCGGTGCTGCTGGAGGGCAACGTGTACCCACTGGCCGCAGACCAG
GCCAACGCCCTGGGCGCGCCGACCACCCAGGCACTGACCGACACGGCCAACTTCCTCAAGCAGCAAGGCA
AGGTCGACGCCGTACTGCCGGACTACTCGCCGTACGTCAGCGCCAAGTTCCTTCCAAACTGA
>lcl|NC_021505.1_cds_WP_016497545.1_251 [locus_tag=PP4_RS01295] [db_xref=GeneID:45521780] [protein=OprD family porin] [protein_id=WP_016497545.1] [location=299358..300686] [gbkey=CDS]
ATGTACAAGTCCAGCCTGGCCCTGGCCGTGGCACTGGGGGTTCTCGCCCAACAAGCAGGCGCTGCCGGTT
TCGTTGAAGACAGCAAACTGTCGCTCAGCTCGCGCACCATGTACTTCAACAACGACAACCGTGATGGCGG
TGCTGACAACCGCGAGTCGGGTCAGGGCTTCAAGCTCGACTACATCTCCGGCTTCACTGAAGGCACCGTT
GGTTTCGGTGTCGATGCCCAGGCCCTGTGGGGTATCCACCTGGATGGTGGCCGTGGCAAGCACCCAGACA
ACAGCAGCTTCTTCCCGAGCGACAGCGACGGCTCTGCTGAAAGCCAGTGGGCTCGCGTTGGCGCCAACGC
CAAGGCGCGCTTCTCGAAGACCGAAGTTCACTACGGTAGCGCCCTGGCGCCGAACCTGCCGATCCTGGTC
TCCAACGATGGCCGTCTGCTGCCGCAAACCTTCGAGGGTGGCACCATCCAGTCGAAGGAAATCGACAACC
TGACCATCAACGCCGGTCAGCTGACCCACGCCATGGGCCGTGCTTCGAGCAACCGTACCGGCCTGTCGGT
AGCCGGTGCTACCCAGGACAGCAACAAGTTCCGCTACGGCGGCCTGGACTACAAGCTCACTCCAGACCTG
ACCCTGCAGTACTACTACTCGAACCTGGAAGACTTCTACAAGCAGCACTTCCTGGGCGCGACCCACGTGT
TCAAGATTGCTGACGACCAGTCGTTCAAGACCGACCTGCGCTACTTCGACAGCAGCAGCGACGGCAAGAA
CGGTGAGGCCGGCTACCGCTTCAGCAACAACGGCGGTTATGCCAAGAACACTGGCGAGGTCGACAACAAG
ACCTGGTCCGCGATGTTCACCTACACCCTGGGTGGCCACTCGCTGATGCTCGGCCACCAGCGCGTCAATG
ACGATGGTGGTTTCGTCTGGCTGAACCAAGGCAACGTGGTTGACGGCAACGGCCGTAACGAAGGCGCCGG
TGGCTCCAGCTTCTACCTGTTCACCGACAGCATGATCAACCAGTTCGCCAAGGCTGGTGAAAACACCACC
TTCGGCCAGTACGCCTACGACTTCGCACGCCTGGGTGTGCCAGGCCTGAAAGCCTCGGTTGCCTACCTGA
AAGGTGAAGATGGCAAGAACGCTAACGGCAACGGCCACTTCAGCGAGTGGGAGCGTGATGCCCGTATCGA
CTACGTCATCCAGGAAGGCACCTTCAAGGGCCTGGGCGCCAGCCTGCGTCACGGCGTATACCGTGGCACC
GGCACCAGCTCACTGGCTGACCAGGATCAGACCCGTCTGATCTTCAACTACACTTACAACTTCCTGTAA
>lcl|NC_021505.1_cds_WP_016497546.1_252 [locus_tag=PP4_RS01300] [db_xref=GeneID:45521781] [protein=peroxiredoxin] [protein_id=WP_016497546.1] [location=300852..301490] [gbkey=CDS]
ATGAGCCTCAAACTCGGCGATATCGCCCCCGATTTCGAACAGGATTCCAGCGAAGGCAAAATCCGCTTCC
ACGAGTGGCTGGGCAACAGCTGGGGGGTATTGTTTTCCCACCCGGCCGACTTCACTCCGGTGTGCACCAC
CGAGCTGGGCCTGACCGCCAAGCTCAAGGACGATTTCGCCAAGCGCGGGGTCAAGGCCATCGCCCTGTCG
GTGGACCCGGTCGACTCGCACCATAAATGGATCGAGGACATCAACGAGACCCAGAACACCGTGGTCAACT
TCCCGATCATCGCCGATGCCGACCGCAAGGTGTCCGACCTGTACGACCTGATTCACCCGAACGCCAGCGA
TACCCTGACCGTGCGCTCGCTGTTCGTCATCGACCCGAACAAGAAGGTGCGCCTGACCATTACCTATCCG
GCCAGTACCGGGCGCAACTTCAATGAAATCCTGCGGGTGATCGACTCGCTGCAGTTGACCGACAACCACA
AGGTCGCCACGCCAGGTAACTGGCAGGACGGCGACGAGGTGGTGATCGTGCCTTCGCTCAAGGATGAGGA
AGAAATCAAGCAGCGCTTCCCCAAAGGTTACCGGGCGGTCAAGCCCTATCTGCGTCTGACCCCACAGCCA
AATCGTTAA
>lcl|NC_021505.1_cds_WP_016497547.1_253 [gene=ssuE] [locus_tag=PP4_RS01305] [db_xref=GeneID:45521782] [protein=NADPH-dependent FMN reductase] [protein_id=WP_016497547.1] [location=301777..302370] [gbkey=CDS]
ATGCTGGTCGTCTCAATCGGTGGTAGCCCAAGTCTTCGTTCACGCTCCGGCGTGCTGCTTGAGCGTTCGC
GCCAGTGGCTGCAGGGCCGTGGCGTTGAAGTGGTGACGTTCCAGGTACGTGACTTCCCCGCCGAAGACCT
GCTGCATGCCCGTTTCGACAGCCCGCATGTGCAGCACTTCCAGCAACTGGTAGCCCAGGCCGATGGCCTG
ATCGTTTCCACCCCGGTGTACAAGGCTTCGTTTGCCGGTGCACTGAAGACCTTGCTGGACCTGCTGCCCG
AACGCGCCCTGGCCCACAAGATCGTGTTGCCGATCGCCACCGGCGGCAGCATCGCCCACATGCTGGCGGT
GGATTACGCATTGAAACCCGTGCTGTCGGCACTCAAGGCACAAGAGACCCTGCAAGGGATCTTCGCCGAC
GACAGCCAGGTGTCTTATGCAGACGGCACGAAGCCCGCGCAGTTGGTGCCGGCACTGGAAGAACGCCTGC
TGGACTCGCTGGAAACCTTCCACGTTGCCCTGGCCCGTCGGCCACGCCCCGTGGCCCCCGGCGTACTGAA
CGAACGCCTGATCAGCGCCCGCTGGAGCATCTGA
>lcl|NC_021505.1_cds_WP_016497548.1_254 [locus_tag=PP4_RS01310] [db_xref=GeneID:45521783] [protein=sulfonate ABC transporter substrate-binding protein] [protein_id=WP_016497548.1] [location=302456..303421] [gbkey=CDS]
ATGCGCACAGTCTTCTTGCGTCGCGGTCTGGTCGCCCTGTTTGCGGCGGCTGTGTCCTTCGGCGCCATTA
CCCAAGCCCAGGCCGAAAGCCTGCGTATCGGTTACCAGAAATACGGCACCCTGGTGCTGCTCAAGGCCAA
GGGCACGCTGGAAAAGCGCCTGGCCGAGCAGGGCGTACAGGTGCAGTGGACCGAATTTCCCGGCGGCCCG
CAGCTGCTTGAAGGGCTGAACGTCGGCTCCATCGACTTTGGCGTTACCGGCGAAACCCCGCCCGTATTTG
CCCAGGCCGCCGGCGCCGATCTGCTCTACGTGGCCTACGAGCCGCCAGCGCCGCACAGCGAAGCGATCCT
AGTGCCGAAGGGTTCGTCGATCCAGTCGATCAAGGAACTCAAAGGCAAGAAAGTCGCCCTCAACAAAGGC
TCCAACGTCCACTACCTGCTGGTCCGCGCCCTGGAAGACGCCGGCCTCAAGTACAGCGATATCCAGCCGG
TGTACCTGCCCCCTGCCGATGCCCGCGCCGCATTCGAGCGTGGCAGCGTCGATGCCTGGGTGATCTGGGA
CCCGTACCAGGCCGCTGCGGAAAAACAATTGCAGGCCCGTACCCTGCGTGACGGCAAGGGCCTGGTCGAC
AACCACCAGTTCTACCTGGCCACCCGCAACTACGCGACTCAGCACCCGGCGGTGATCAACACCCTCATCG
AGGAAGTGCGCGCCGTGGGCGAATGGTCGCAGGCCAACCCGCAGGAAGTGACCGACCAGGTGGCACCGCT
GCTCGGCCTGCCTGCCGACATCACCCTGACCTCGGTCAAGCGCCAAGGCTACGGTGCAGCACCGCTGACT
CCCGAGGTAGTGGCCGCACAACAGAAAATCGCCGACACCTTCCAGGCGCTCAAGCTGATACCCAAGCCGC
TGAGCATCAAGGACGTGATCTGGACACCCCCGGCCAAGGTCGCTAGCGCGCCTTGA
>lcl|NC_021505.1_cds_WP_016484400.1_255 [gene=ssuD] [locus_tag=PP4_RS01315] [db_xref=GeneID:45521784] [protein=FMNH2-dependent alkanesulfonate monooxygenase] [protein_id=WP_016484400.1] [location=303481..304629] [gbkey=CDS]
ATGAGCCTTAATATTTTCTGGTTCCTCCCGACCCACGGTGACGGCAAGTACCTGGGCACTTCCGACGGCG
CGCGTGCGGTCGACCACGGTTACCTGCAGCAGATCGCGCAGGCCGCCGACCGTCTGGGCTTTGGTGGGGT
ACTGATCCCGACCGGCCGTTCCTGCGAGGATTCCTGGCTGGTGGCCGCGTCGCTGATCCCTGTGACCCAG
CACCTGAAATTCCTGGTTGCCCTGCGTCCGGGCATCATTTCGCCGACCGTGGCAGCACGCCAGGCTGCGA
CCCTGGATCGCCTGTCCAATGGCCGTGCCCTGTTCAACCTGGTAACCGGTGGCGACCCGGATGAACTGGC
CGGTGATGGCCTGCACCTGAACCACCAGGAACGCTACGAAGCGTCGGTCGAGTTCACCCGTATCTGGCGC
AAGGTGCTGGAAGGCGAAAACGTCGACTACGACGGCAAGCACATCCAGGTGAAGGGCGCCAAGCTGCTCT
ACCCGCCGATTCAGCAACCACGCCCGCCGCTGTATTTCGGCGGTTCCTCCGAGGCCGCTCAGGACCTGGC
CGCCGAGCAGGTCGAGTTGTACCTGACCTGGGGCGAGCCGCCGTCAGCCGTTGCCGAGAAAATCGCCCAG
GTGCGCGAAAAAGCGGCCGCTCAAGGCCGTGAAGTACGCTTCGGTATCCGCCTGCACGTGATTGTGCGGG
AAACCAACGAAGAAGCCTGGGCCGCCGCCGACCGCCTGATCTCGCACCTGGACGATGACACCATCGCCCG
TGCCCAGGCCTCGCTGGCGCGCTTCGACTCGGTGGGCCAGCAGCGCATGGCTGCCCTGCACGGCGGCAAC
CGCGACAACCTGGAAGTCAGCCCCAACCTGTGGGCAGGCGTTGGCCTGGTACGTGGCGGCGCCGGTACCG
CGCTGGTAGGCGACGGCCCGACTGTCGCCGCGCGGGTGAAGGAATATGCCGACCTGGGGATCGATACCTT
CATCTTCTCGGGTTATCCACACCTCGAAGAGTCTTACCGCGTTGCCGAGCTGCTGTTCCCGCACCTTGAT
GTTCAGCGCCCGGAGCAACCGAAAACCGGTGGCTACGTGAGCCCGTTCGGCGAGATGGTGGCCAACGACA
TCCTGCCCAAATCCGTGTCGCAGAGCTGA
>lcl|NC_021505.1_cds_WP_016497549.1_256 [gene=ssuC] [locus_tag=PP4_RS01320] [db_xref=GeneID:45521785] [protein=aliphatic sulfonate ABC transporter permease SsuC] [protein_id=WP_016497549.1] [location=304640..305437] [gbkey=CDS]
ATGAGTCGTGCAACTTCCTCCACCCTGACCCAGCGCCTGGCGCCGTGGGCGCTGCCGGTGCTGCTGCTGG
CAGTCTGGCAACTGGCGGTCAGCGCTGGCTGGCTGTCGACGCGCATCCTGCCGGCACCTAGCGCAGTGGT
CAGCGCCGGTGTCGAGCTGGTGCGCAGCGGCGACATCTGGACCCACCTGGCCATCAGTGGCTGGCGTGCC
GGCCTGGGCTTCGCCATCGGCGGCAGCATCGGCCTGGTACTGGGCTTCATCACCGGCCTGTCGAACTGGG
GCGAACGCCTGCTCGACAGCTCGGTGCAGATGATCCGCAACGTGCCGCACCTGGCGCTGATCCCGCTGGT
GATCCTGTGGTTCGGTATCGACGAGTCGGCAAAGATCTTTCTGGTCGCGCTGGGCACGCTGTTCCCGATC
TACCTGAACACCTATCACGGTATTCGCAACGTTGACCCGGCGCTGGTAGAGATGGCGCGCAGCTACGGCT
TGTCCGGCTTCAGCCTGTTCCGCCAGGTGATCCTGCCGGGCGCGCTGCCATCGATCCTGGTGGGGGTGCG
CTTCGCCCTGGGCTTCATGTGGCTGACCCTGATCGTGGCCGAAACCATTTCGGCGAATGCCGGCATCGGT
TACCTGGCGATGAACGCCCGTGAGTTCCTGCAGACCGACGTGGTGGTACTGGCCATCGTCCTGTATGCCG
TGCTTGGCAAACTCGCCGACCTCGCTGCCCGTGGCCTGGAACGTGTTTGGCTGCGCTGGCACCCGGCCTA
TCAAGTGGCCAAGAAGGAGGGTGCATGA
>lcl|NC_021505.1_cds_WP_016497550.1_257 [gene=ssuB] [locus_tag=PP4_RS01325] [db_xref=GeneID:45521786] [protein=aliphatic sulfonates ABC transporter ATP-binding protein] [protein_id=WP_016497550.1] [location=305434..306246] [gbkey=CDS]
ATGACTGTGCTCAAGGAACAGCCGCCACGCCTGCTGCGTGGCATCCCGCTGGCCTCCAATGGCCTGCGCA
AGACCTTTGGCCAGCGCGAAGTGTTGAAGGGCATCGACCTGCACATTCCGGCCGGCCAGTTCGTTGCCAT
CGTTGGCCGCAGCGGCTGCGGCAAAAGCACCCTGCTGCGGCTGCTGGCCGGGCTCGACCAGCCCACTGGC
GGGCAGTTGCTGGCCGGTGCTGCGCCGCTGGAAGAGGCCCGTGAAGAAACCCGCCTGATGTTCCAGGACG
CGCGCCTGCTGCCGTGGAAGAAGGTGATCGACAACGTTGGCCTGGGCCTGTCGGGTGATTGGCGCCCACG
TGCGCTGGAAGCGCTGGATGCGGTTGGCCTGGCCGACCGCGCCAATGAATGGCCGGCAGCCCTCTCCGGT
GGCCAGAAGCAGCGTGTGGCCTTGGCCCGCGCCTTGATTCACCAGCCACGCCTGCTGCTGCTGGATGAGC
CGCTGGGTGCACTGGATGCATTGACCCGTATCGAAATGCAGCAACTGATCGAACGCCTGTGGCTTCAGCA
CGGCTTCACTGTGCTGCTGGTCACCCACGATGTCAGCGAGGCAGTTGCCGTGGCTGACCGGGTGATCCTG
ATCGAGGACGGCGAAGTCGGGCTTGACCTTACGGTCGACCTGGCACGGCCCAGGGCACTTGGTTCGCACC
GCCTGGCCGCGCTGGAAAGCGAAGTGCTCAACCGTGTTCTGTCGGCTCCGGGCATTGCGCCCGAGCCGGA
CCCTGTAGCCCCGCTGCCCACGCAACTGCGTTGGGCGCACTGA
>lcl|NC_021505.1_cds_WP_008095172.1_258 [locus_tag=PP4_RS01330] [db_xref=GeneID:45521787] [protein=TOBE domain-containing protein] [protein_id=WP_008095172.1] [location=306291..306506] [gbkey=CDS]
ATGACCATCAAAGCCATCAACGTCCGCAACCAGTTCAAAGGCACCGTGAAAGAAATCCTCGAAGGCCCGG
TACTGTCGGAAATCGACGTGCAGACTGCCTCGGGTATCGTCACTTCGGTCATCACCACCCGCTCGGTAAA
AGAGCTGGAGCTGCAGGTTGGCAGCGAAGTGATTGCCTTTGTGAAATCGACTGAAGTGTCTATCGCCAAG
CTGTGA
>lcl|NC_021505.1_cds_WP_016497551.1_259 [locus_tag=PP4_RS01335] [db_xref=GeneID:45521788] [protein=TetR/AcrR family transcriptional regulator] [protein_id=WP_016497551.1] [location=complement(306629..307261)] [gbkey=CDS]
ATGAGCCGCGCCGTCGCCTCGCGCAAGCCGCGCGCCAGCAGCCAGGCCAGGATCGAGGCGATCCTGGCGG
CTGCGCGTGAGCTGCTGGCCGAACAAGGGGTGGCGGCACTTTCCATCTACAGCGTGGCCGAGCGGGCGCA
GATTCCACCGTCGTCGGTGTATCACTTCTTCGCCAGCGTGCCGGCCTTGCTGGAAGCGCTGACGGCCGAT
GTACACCGGGCGTTTCGTGAAGCCCTGAGCGCACCGTTCGACAGCAGCGCGTTCAGCACCTGGCACCAGC
TGTCACGGCTCATCGAGCAACGCATGCTGGATATCTATAACGAAGATGCTGCGGCGCGGCAGCTGATTCT
GGCCCAGCACGGCCTGAGCGAAGTGGTGCAGGCCGACCGGCAGCACGACATGGAACTGGGCGACTTGATG
CACAAGTTGTTCGACCAGCATTTTCACCTGCCGGTGATGCCGCTGGATGTGGATGTGTTCGCCCTGGCCA
TGGAACTGAGCGACCGGGTATATGCGCGGTCGGTGCAGTTGCACGAGGCGATCACCCCGCGCATGGCCGA
AGAAGGCAAGCGGGTGTTCGAGGCGTATCTGGGGTTATACCTGCCGCCGTTTCTGGCCAAGCGTCAGCCT
TGA
>lcl|NC_021505.1_cds_WP_016497552.1_260 [locus_tag=PP4_RS01340] [db_xref=GeneID:45521789] [protein=glutamate--cysteine ligase] [protein_id=WP_016497552.1] [location=complement(307261..308838)] [gbkey=CDS]
TTGAGCGAACTCCTCAACCGCCGCCTGAGCCTGCTCGGCGCCAATCTTCCCCTGCTCAAGCAGTGCCTGC
ACGGTATTGAGCGCGAATGCCTGCGCGTGACCGACGAAGGTCGCCTGGCCCAGACCCCGCACCCGGAAGC
TCTGGGGTCGGCGCTGACCAACGAGCAGATCACCACTGATTATTCCGAGTCGCTGCTGGAGTTCATCACC
CCAGCGCTGCCCGACCCGGCCAAAGTGCTCGAAAGCCTCGAACAGACCCACCGTTTCGTCTACAGCAAGC
TGGGCGACGAATACCTGTGGAGCCCGTCGATGCCGTGCACGCTGCCGGCCGAGGAGGACATCCCGATCGC
CGAGTACGGCAGCTCGAACATCGGCAAGCTCAAGCACGTCTACCGCAAGGGCCTGGCCCTGCGCTACGGC
CGCACCATGCAGTGCATCGCCGGTATCCATTACAACTTCTCGCTACCCGAAGCCCTGTGGCCTCTGCTGC
GCGAAGCCGAAGGCAGCACGCAAGACAACCGCGACTACCAGTCGTCAGCCTACATCGCCCTGATCCGCAA
CTTCCGCCGCTACAGCTGGCTGCTGATGTACCTGTTCGGCGCCTCGCCAGCGCTGGACAAAGGCTTCCTG
CGTGGCCGCCCGCACCAGCTCGAAGAGCTGGACGCCGAAACCCTGTTCCTGCCCTACGCCACCAGCCTGC
GCATGAGCGACCTGGGCTACCAGAGCAACGCCCAGGCCGGCCTCACGCCTTGCTACAACAACCTGGCCAG
CTACACCGACAGCCTGCGCAAGGCCGTGGGCACGCCCTACCCGCCTTATGTCGAGGTCGGTACGCACGTG
GACGGCGAGTGGGTGCAGCTGAACACCAACATTCTGCAGATCGAGAACGAGTACTACTCGAACATCCGCC
CCAAGCGCGTCACCTACACCGGCGAGCGGCCGATCCAGGCCCTGACCTCGCGGGGCGTGCAGTATGTGGA
AGTACGTTGCCTGGACATCAACCCGTTCCTGCCGGTAGGTATCGACCTGACCGAGGCGCGCTTCCTCGAC
GCGTTCCTGCTGTTCTGCGCCCTGGAAGACAGCCCGCAGCTGGACAACGGCGAATGCCGCCAGTGCACCG
ACAACTTCCTGACCGTGGTGAAGGAAGGCCGTCGCCCGGGCCTGGAGCTGCATCGTGATGGCCAGCCGAT
CACCCTGAAGGATTGGGCCAGCGAGCTGATTGAGCGTATCCGGCCACTGGCCGACCTGCTCGACCAGGCG
CAAGGCGGCGATGCCCACGGCAAAGCCCTGGATGCCCAGCAGGCCAAGGTGGATGATGCCGCGCTGACCC
CGTCAGCCCAAGTGCTGGCACGCATGACCGAGCACGACGAAACCTTCATCCAGTTCTCCCTGCGCCAAAG
CCGTGTCCACGCCGAGACATTCCGCGAACAGCCACTGAGCAACGAACAGCAACAGGCGTTCGAAACACTA
GCCCGCGAATCGCTCACCAAGCAGTCCGAGCTGGAACAGGAAGAGGTCGGTGACTTCGACCTGTTCGTCG
GCGCCTATCAGGCCAGCATCCTGGCGATCAGCAACTGA
>lcl|NC_021505.1_cds_WP_012270050.1_261 [locus_tag=PP4_RS01345] [db_xref=GeneID:45521790] [protein=PaaI family thioesterase] [protein_id=WP_012270050.1] [location=complement(308992..309375)] [gbkey=CDS]
ATGGACGTACCCCGCGAATACGTCGAAAGCGCCTTCAGCCAGCTGCTGGGCTGCCGCCTGCAACGCCTGG
ACACGGGTGTTGCCGAGGTGGCCCTGGCCCTCGAGCCGCACTTGCGCAACCGTGGCCAGAAGCTGCACGG
CGGGGCAATCTTCAGCCTGGTGGACATCGCCATGGGCCTGGCCTGCTCGGCCAGCCATGGCTTTGACCAG
CAAAGTGTCACCATCGAGTGCAAGATCAACTACATGCGCGCCGTCAGCGACGGCGAAGTGCTGTGCACCG
CCCGTGTGCTGCACGCCGGGCGGCGTACCCTGGTGGTCGACGCCGACGTAGTCCAGGGCGACAAGCTGGT
GGCTAAAGCGCAAGGAACCTTCGCGGTTCTCTAG
>lcl|NC_021505.1_cds_WP_016497553.1_262 [locus_tag=PP4_RS01350] [db_xref=GeneID:45521791] [protein=RNA-binding transcriptional accessory protein] [protein_id=WP_016497553.1] [location=complement(309375..311699)] [gbkey=CDS]
ATGGACAGCATCAACAGCCGTATCGCCGAGGAACTGGGCGTACGCCCCCAGCAGGTCGAGGCGGCCGTGG
GCCTGTTGGACGAAGGCTCGACCGTGCCCTTCATCGCCCGGTACCGCAAGGAAGTGACCGGTAGCCTGGA
CGACACCCAGCTGCGCCATCTGGAAGAGCGCCTGCGCTACCTGCGCGAACTCGACGACCGTCGCGCCAGC
ATCCTGGCCAGCATCGAGGAACAGGGCAAGCTGACCCCGGAACTGGCCCGCGAAATCAAGCTGGCCGACA
CCAAGACCCGCCTCGAAGACCTGTACCTGCCGTACAAGCAGAAGCGCCGCACCAAGGGCCAGATCGCCCT
GGAAGCCGGCCTGGGCGACCTGGCCGACGGCCTGTTCAACGACCCCAACCTGGCCCCGGAAAGCGAAGCC
GCACGCTTCGTAAACGCCGAAAAAGGCGTAGCCGACGTCAAGGCCGCGCTGGAAGGTGCCAAATACATCC
TCATGGAGCGCTTCGCCGAAGACGCCGCCCTGCTCGACAAGCTGCGCAGCTTCCTCAAGCAGGAAGCCGT
GCTCAGTGCCCGTGTGGTGGCCGGCAAGGAAGAAGAAGGCGCCAAGTTCCGCGACTACTTTGCGCACGAC
GAACTGCTGCGCAACGCCCCGTCGCACCGTGCCCTGGCGATCTTCCGCGGGCGCAACGAAGGCGTGCTGA
GCGCCTCGCTGAAAGTGGGCGAAGAACTGCCTGGCACCCTGCACCCGTGCGAAGTGATGATCGGCAACCA
CGTCGGCATTGAAAACCGCAGCCGCCCGGCCGACAAATGGCTGGGCGAGGTGGTGCGCTGGACCTGGAAG
GTCAAGCTGTACACCCACCTGGAAACCGACCTGTTCGGCGAACTGCGCGACAACGCCGAAGGCGAGGCGA
TCAACGTGTTCGCCCACAACCTGCACGACCTGCTGCTGGCCGCCCCGGCCGGCCCGCGCGCCACCCTGGG
CTTCGACCCGGGCCTGCGCACCGGTTGCAAGATCGCCGTGGTCGATGCCACCGGCAAGCTGCTGGACTAC
ACCACGGTGTACCCGCACGCGCCAAAGAATGACTGGGACCGCACCATTTCCATCATGGCCGCACTGTGCG
CCAAGCACTCGGTGGAACTGATCGCCATCGGCAACGGCACCGCCAGCCGCGAGAGCGACAAGCTGGTGGC
CGAACTGGTCAAAAAATACCCAGCGCTGAAAATTACCAAGATCATGGTCTCCGAGGCCGGTGCGTCGGTG
TACTCGGCATCGGAACTGGCCGCCCGCGAGTTCCCGGACCTGGACGTGTCGATCCGTGGCGCCGTGTCGA
TTGCCCGCCGCCTGCAGGACCCGCTGGCCGAGCTGGTGAAGATCGACCCGAAATCCATCGGCGTCGGCCA
GTACCAGCACGACGTTTCCCAGCTGAAACTGGCGCGTGGCCTGGACGCCGTGGTCGAGGACTGCGTGAAC
GCCGTGGGCGTGGACGTCAACACCGCCTCGGTGGCGCTGCTGACCCGTATCTCCGGCCTCAACGCCACAC
TGGCACAGAACATCGTCGCCCACCGCGATGCCAACGGCCCGTTTGCCACCCGTGCAGCGCTGAAAAAAGT
CAGCCGCCTGGGTGAAAAAACCTTCGAACAAGCAGCCGGCTTCCTGCGTGTAATGAACGGCGACAACCCG
CTGGACGCCTCCGCAGTGCACCCGGAGGCCTATCCGCTGGTGCAGCGCATCGCCGCCGACACCGACCGCG
ATATCCGCTCGCTGATCGGCGACAGCAGCTTCCTCAAGCGCCTGGACCCCAAGAAGTTCACCGACGAGTC
CTTCGGCCTGCCGACCGTCACCGACATCCTGCAAGAGCTGGACAAGCCTGGCCGCGACCCACGCCCAGAG
TTCAAGACCGCCACCTTCCAGGACGGCGTCGAAGACCTCAAGGACCTGGAGCCCGGCATGATCCTGGAGG
GCGTGGTGACCAACGTCACCAACTTCGGTGCCTTCGTCGACATCGGCGTGCACCAGGACGGCCTGGTGCA
CATCTCGGCGCTGTCGGAGAAGTTCATCAAAGACCCGCGTGAAGCGGTGAAGGCCGGCGACGTGGTCAAG
GTCAAGGTCATGGAAGTGGACATCTCGCGCAAGCGCGTCGGCCTGTCCATGCGCATGGGCGACACCCCAG
GCGAGAAGGTCGAAGGCAACCGCGGTGGCAACCGTGGCAATGGCGGCAACCGCCAGCAGCCAGCCCAACG
CCCGCGTGAAACCGCCACTGCAGCACCGGCCAACAATGCCATGGCCTCGCTGTTCGCCAACGCCAAGCAG
TTGAAGAAGAAGTGA
>lcl|NC_021505.1_cds_WP_016497554.1_263 [gene=ompR] [locus_tag=PP4_RS01355] [db_xref=GeneID:45521792] [protein=two-component system response regulator OmpR] [protein_id=WP_016497554.1] [location=311917..312657] [gbkey=CDS]
ATGACCGGCACCGCAAACACCGCTGAAGGTGACAAGATTCTCATCGTCGACGACGATCCGGGGCTTAGCA
GCCTGCTGGAACGGTTCTTCACCAGCAAGGGCTACCGTGCCCGTGCGGTGCCCAACACCGAGCAGATGGA
CCGCCTGCTGCAGCGCGAGGTGTTCAACCTGGTGGTGCTCGACCTGATGCTGCCGGGCGAGGATGGCCTG
TCCGCGTGCAAGCGCCTGCGCCAGCAGAACAACCAGATCCCGATCATCATGCTCACCGCCAAGGGCGACG
AGCTGAGCCGTATCAAGGGCCTGGAACTGGGCGCTGACGACTACCTGGGCAAGCCGTTCAACCCGGACGA
GCTGATGGCCCGCGTCAAGGCTGTGTTGCGCCGTCAGGCCCCCGCCGTGCCGGGTGCGCCGGGCAGTGAG
GACGAATCGGTCACCTTCGGCGACTACGAGCTGTCGCTGGCCACCCGCGAACTCAAGCGTGGCGATGAAG
TGCACATGCTCACCACCGGCGAGTTCGCCGTGCTCAAGGCCCTGGTGATGCACGCCCGCGAGCCGCTGAC
CCGCGACAAGCTGATGAACCTGGCCCGTGGCCGTGAGTGGGATGCACTGGAACGCTCCATCGACGTGCAG
ATCTCGCGCCTGCGCCGCATGATCGAGCCGGACCCGTCCAAGCCGCGTTACATCCAGACCGTCTGGGGCT
TGGGCTACGTGTTCGTGCCAGACGGAAACGCAGGTAAATGA
>lcl|NC_021505.1_cds_WP_016497555.1_264 [locus_tag=PP4_RS01360] [db_xref=GeneID:45521793] [protein=HAMP domain-containing protein] [protein_id=WP_016497555.1] [location=312671..313984] [gbkey=CDS]
ATGAAAACGCCGCTCTGGTTTCCGCAGAGTTTCTTCGCCCGCACCCTGTGGCTGGTGTTGATCGTCGTCC
TGTTCAGCAAGGCCTTGACCCTGGTCTACCTGCTGATGAACGAGGACGTACTGGTCGACCGTCAGTACAG
CCACGGTGTGGCGCTGACCTTGCGCGCCTATTGGGCTGCCGACGAAGAAAACCGAGACAAGATTGCCGAG
GCGGCGGGCCTTATCCGCGTGACCGGCTCGGGTGTGCCCGAGGGCGAGCAGCATTGGCCCTACAGCGAAA
TCTACCAACGGCAGATGCAGGCGGAGCTGGGCGAAGACACCGAGGTGCGGCTGCGTATTCATGCGCCACC
GGCGTTGTGGGTCAATGCGCCAAGCCTGGGCCCGGGCTGGCTGAAAGTGCCGCTGTACCCGCACCCGCTG
CGTGGGCAGAAGATCTGGAACGTGCTGGGTTGGTTCCTGGCCATCGGCCTGTTGTCCACAGCCTCTGCCT
GGATCTTTGTGCGCCAGTTGAACCAGCCGCTCAAGCGCCTGGTATTCGCCGCTCGTCAGCTGGGCCAGGG
GCGCAGCGTGCGCCTGCCGATCAGCGATACACCCAGCGAGATGACCGAGGTGTACAAGGCCTTCAACCAG
ATGGCCGAAGATGTCGAACAGGCCGGGCGCGGGCGCGAGCTGATGCTGGCCGGGGTTTCCCACGACCTGC
GCACACCGTTGACGCGCCTGCGCCTGTCGTTGTCATTGCTGGACAGCGACAGCGACCTGAGTGACGACAT
GGTCCGCGATATCGAGGACATGGATGCGATCCTCGATCAGTTCCTGGCGTTCATCCGCGATGGCCGCGAC
GAGCCGGTGGAAGAGGTCGACCTGGCTGAACTGGTGCGTGAAGTGGTGGCCCCGTACAACCAGCCGAAAG
AACGTGTGCGCCTGTGCCTGGAGCCAATCCCGCCGTTCCCGCTGCGCCGTGTTTCGCTCAAGCGCATGCT
GGGCAACCTGATCGGCAACGCCTTGCACCATGCCGGCAAGGGCGTGGAAGTGGCTGCCTATGTGTCGGGT
GACGAGAGTGCGCCATACGTGGTGCTGAGCGTGCTGGACCGTGGCACCGGGATCGACGAATCGGAGCTGG
AGACCATCTTCAACCCGTTCATTCGTGGGGACCGTGCACGGGGCGGCAAGGGCACCGGTCTGGGGTTGGC
GATCGTCAAGCGCATCGCGGCCCAGCATGGCGGGAATGTGGAGCTGCGTAACCGGTCCGGTGGCGGGATC
GAGGCGCGGGTGCGGTTGCCGTTGGGGCTTTTGCTGCCGCGTAATGCTGTATGA
>lcl|NC_021505.1_cds_WP_012316721.1_265 [gene=rimK] [locus_tag=PP4_RS01365] [db_xref=GeneID:45521794] [protein=30S ribosomal protein S6--L-glutamate ligase] [protein_id=WP_012316721.1] [location=complement(314108..315013)] [gbkey=CDS]
ATGAAGATCGCTGTGCTGTCGCGCAATCCGCGTCTGTATTCCACCCGCCGCCTGGTCGAAGCCGGTACCC
AGCGTGGCCACGAAATGGTGGTGATCGACACCCTGCGGGCCTATATGAACATTGCCAGCCACAAGCCGCA
GATCCACTACCGCGGCAAGCCGCTGGAGGGCTTCGATGCTGTGATCCCGCGCATCGGGGCTTCGGTCACC
TTTTACGGCTGCGCGGTGCTGCGCCAGTTCGAAATGATGGGCGTGTACCCGCTCAACGAATCGGTGGCCA
TTGCCCGCTCGCGCGACAAACTGCGCTCGCTGCAATTGCTGTCGCGCCGTGGTATCGGCCTGCCCATTAC
CGGCTTCGCCCACTCACCGGACGACATCCCCGACCTGATCCAGATGGTCAATGGCGCCCCGCTGGTGATC
AAGGTGCTGGAGGGTACCCAGGGCATCGGCGTGGTGCTGTGCGAAACCACCCAGGCGGCCGAGTCGGTGA
TCGAGGCGTTCATGGGCCTGAAGCAGAACATCATGGTTCAGGAGTACATCAAGGAGGCCGGCGGCGCCGA
CATTCGCTGCTTTGTGGTGGGAGACAAGGTGATTGCCTCGATGAAGCGCCAGGCCAAGCCGGGCGAGTTC
CGCTCCAACCTGCACCGGGGTGGCGTCGCCAGCCTGATCAAGATCACCCCGGAAGAGCGGATTACCGCCA
TTCGTGCGGCCAAGGTGATGGGGTTGAGCGTGGCGGGTGTTGATATCCTGCGGTCCAACCATGGGCCGTT
GGTGATGGAGGTGAACTCATCGCCGGGGCTGGAGGGGATCGAGGTGACCACTGGCAAGAACGTGGCCGGC
ATGATCATCGAGCACCTTGAGAAGAACGGCGGGCCTAATCAGACCCGGACCAAGGGCAAGGGCTGA
>lcl|NC_021505.1_cds_WP_016497556.1_266 [locus_tag=PP4_RS01370] [db_xref=GeneID:45521795] [protein=ATP-dependent zinc protease] [protein_id=WP_016497556.1] [location=complement(315010..315492)] [gbkey=CDS]
GTGAAGACATTTGACCATTTGACTGTGATCGGCCTGCGTGAGTGGATAGCCCTGCCCGACCTTGGTGTCG
CCGGGCTGCGCGCCAAGATCGACACCGGCGCCAGCACCTCAAGCCTGCACGCTACCGAGGTGGAACCGTT
CGAGCGTGACGGCCAGCCGTGGGTCCGTTTCACCGCGCACCTGGGCTCGGTGGTGCAGTTGCGTCACCGG
CGTTGCGAGGCGCCGCTGGTCACCATGAAAACCATCAAGAGCTCCAACGGCCACGCCCAGACCCGCTATG
TCATCCGCACGTCACTGGCGCTGGGCGATGGTGTGTGGGAGGTGGAGTTCACCCTGGCCTGTCGCAAGAA
CATGCGCTACCGCCTGCTGCTCGGTTCCAAGGCCTTGATCCAGGGCCAGCTGGTCGTGAACCCCGGCTTG
AAGTACGTCCAAGATAAACCGGCCTTTCCGGCCACCCTTTCCCCTGTCACAGGTGCTGCATGA
>lcl|NC_021505.1_cds_WP_016497557.1_267 [locus_tag=PP4_RS01375] [db_xref=GeneID:45521796] [protein=heat-shock protein HslR] [protein_id=WP_016497557.1] [location=315602..316003] [gbkey=CDS]
ATGGCACAAAAAGCCGAAGACGACGACAAGGTTCGCCTGGACAAGTGGCTGTGGGCGGCGCGTTTCTACA
AGACGCGGGCGCTGGCCAAGGCGGCGATCGAGAGCGGCAAGGTGCATTGCCGGGGCGAGCGTTGCAAACC
GGGCAAGGAGCCACGGGTGGGCGACGAATTTTTGCTGCGCACCGGGTTCGATGAACGCACCGTGGTGGTG
AAGGCGTTGTCGGTGGTGCGGCGTGGGGCGCCAGAAGCGCAGACGCTGTACGAGGAAACCGAAGAAAGCG
TGCGCCGCCGGGAGCAGGCGGCCGAAATGCGTAAGGCCGGGGCCATGGGCGTGACCACCGATGGCCGGCC
GACCAAGAAGCAGCGGCGGCAGATTCATCAGTTGCATGGGAGCTTTGAATAG
>lcl|NC_021505.1_cds_WP_041167487.1_268 [locus_tag=PP4_RS01380] [db_xref=GeneID:45521797] [protein=phosphatase PAP2 family protein] [protein_id=WP_041167487.1] [location=complement(316110..316904)] [gbkey=CDS]
ATGGACAATCGACCACTGTTCCAAGCAAGGTGGTCCTTGGGGCCATTGGCAGCCTGCACGCTGCTTCCCA
TCGCTCTACTGTGTTTCTGGTTATGGCCTTTTGGCCAGATCCTGTGCCTGACTTTCGACGAGTGGCTGTT
CCACAGCCTGAATGCGCCGCTGGCCGACAACACCACCTGGCGCTACATCTGGACCGTCGGCAGCCTGCGC
CCGTTCGACATCGTCGTTGGCCTGATCCTTCTGGCAGTGCTTATCCGTGGTGACTGGGTGTTCAAGGCAG
CTCAGGTTCGCCAGGCCTTTTTCGGCTTTCTGGTCACGCTACTCCTCTTAGTGGTGATTCGCGCGCTGTT
TTCCAAGTGGGTGGATGCAGCCGGCTGGCAGCACAAGAGCCCGTCGATGATCTTCGACGACGTGGTGCAC
CTCAGCGACTATTACCCGAACCTGGAGGCGGCCTGGGAGCTCAAGGACCGGTCCAGCAAAAGTTTCCCGG
GGGATCACGCTTCGGTGCTGCTGATCTGGGCGCTGTTCATGAGCGTATTCAGCCGCCGCCTGGTGCAGTT
CCTGGTGATCTGGGGGCTGGCGGTGCTGTTCATGCTGCCGCGCCTGGTGGCCGGCGCCCATTGGGGGCAG
GATGACTACATTGGCGGGTTGCTGATGGCAGTGCTGGCGTTGGGCTGGAGCTACTACACGCCGCTGGCGG
CCAAGGGCAGTGAGGCGTTGATGCGCTGGACGGCGCCGTTGTTCAACCTGCTGGCCAGATTACCGCTTGT
CGGGCGAATGGCCGTGCTCCGCTAG
>lcl|NC_021505.1_cds_WP_016497559.1_269 [gene=hslO] [locus_tag=PP4_RS01385] [db_xref=GeneID:45521798] [protein=Hsp33 family molecular chaperone HslO] [protein_id=WP_016497559.1] [location=317025..317924] [gbkey=CDS]
ATGAGCGATTTGCCTGATACCGATTTCACCCAACGTTTCATCTTCGACGAGCGCGATGTGCGCGGCGAGT
GGGTGTCTCTCGATGACAGCTATGCCGCGGTGCTGGCGCGTCATGAATACCCACAGCCGGTGCAGGTGCT
GCTCGGCGAACTGATGGCTGCCACCGCCTTGCTGGTGGGGGCGTTGAAGTTCGATGGCCTGCTGATTCTG
CAGGCGCGCTCCGAAGGGCCGATCCCGCTGCTGATGGTGGAATGCTCGGGCGATCGCGACATCCGTGGCG
TGGCGCGCTACGAGGCCGATCAGATCGCCGCTGATGCCACGCTGGCGCAGTTGATGCCCGAGGGCCACCT
GACCCTGACCATCGACCCGGTCAAGGGCCAGCGCTACCAAGGTACAGTGGACCTCGACGGTGCCAACCTG
TCGGAGTGCTTCACCAACTACTTCGTCCAGTCGCAACAGCTCAATACCCGCTTCTGGCTCAACGCCGAAA
ACGGCAAGGCCCGTGGCCTGCTGCTGCAGCAACTGCCGCGTGATCGCCAGCCTGACGACGAAGAGCGTGA
AGACAGCTGGCAGCACGTGATCGCCTTGGCCAAGACCCTCAAGCCTGAAGAATGGGCCGAAGGTAACGAA
ACCCTGCTGCACCGCCTGTACCACGAAGATGCCGTGCGCCTGTTCGACATTCAGCCGTTGCGCTTCAATT
GCAGCTGCTCGCGCGAACGCTCCGGTAATGCGCTCGTGAGCTTGGGCGAGCATGACGCCAAGGCACTGGT
GCAAGAGTGCGGCGGCCAGGTGGAGATCGATTGCCAGTTCTGCAACGAGCGCTATTTCTTCGATGCAAGC
GATGTGGCGCAACTGTTTGCCGGTGGCGGTACAGACACCGCCTCAGAAACTCGCCACTGA
>lcl|NC_021505.1_cds_WP_016497560.1_270 [locus_tag=PP4_RS01390] [db_xref=GeneID:45521799] [protein=phosphoenolpyruvate carboxykinase] [protein_id=WP_016497560.1] [location=318104..319645] [gbkey=CDS]
ATGACGCAAGCCAACAACACCGTGTACACCGACCTGAGCGTCGATGAGCTGGTAAAAGAAGCGCTGCAAC
GCGGTGAAGGCGTACTAGCCGATACTGGCGCACTGGTCGTAGAGACTGGTCACCGTACTGGCCGTTCGCC
GGCTGACCGTTTCATCGTCGAAGAACCTTCCACCCAGGACGCCATTTCCTGGGGCCCGATCAACCGCAAG
TTCCCGGCCGACAAGTTCGATGCCCTGTGGGACCGCGTCGAGGCGTTCAACAACGCCCAGGATCACTTCG
TTTCCTACGTTCACGTAGGGGCAGCCGCCGAGCACTACCTGCCGGTGAAGATGACCACCCAGACTGCCTG
GCAGAACCTGTTCGGCCGTTGCCTGTTCATCAACCCGGAGCAGTTCAACCCGGCTGGCCGCGACCAGTGG
CAGGTGCTCAACGTTGCCAACTTCGTGTGCGAGCCTGAGCGTGACGGCACCAATTCCGACGGTTGCGTGA
TCATCAACTTCGCCGCCAGGAAAGTGCTGATCGCTGGCATGCGTTACGCCGGCGAAATGAAGAAAGCCAT
GTTCTCGGTGCAGAACTTCCTGCTGCCGGCGGCCGACGTACTGCCAATGCACTGCGCGGCCAACATCGGC
GAAGAAGGCGATGTAACCCTGTTCTTCGGCCTGTCCGGCACCGGCAAGACCACCCTGTCGGCCGACGAAA
GCCGTTACCTGATCGGTGACGACGAGCACGGTTGGGGCGAAGGCGTTGTCTTCAACATGGAAGGCGGCTG
CTACGCCAAGTGCATCGATCTGTCCGAGAAGAACGAGCCGGTCATCTGGAAAGCCATCAAGCACGGCGCT
GTGCTGGAAAACGTCGTTCTCGACGGCAACAAGCACGCCGACTACACCGACGTCAGCCTGACCCAGAACA
GCCGTGCAGCGTACCCGCTGGAGCACGTTGCCAAGCGTTCCGAAGCGAACCTGGGCGGCGAGCCTAACGC
GGTCATCTTCCTGACCTGCGACCTGACCGGTGTTCTGCCTCCGGTTTCGATCCTGAACAACGAACAGGCG
GCCTACCACTTCCTGTCCGGTTACACCGCGCTGGTTGGTTCTACCGAAATGGGTTCGGGCGGCGGCATCA
AGTCGACCTTCTCCACCTGCTTCGGCGCACCGTTCTTCCCGCGTCCGGCTGGCGAGTACGCCGAGCTGCT
GATCAAGCGTATCAATGGCTTCAACTCCAAGGTCTACCTGGTCAACACCGGCTGGACCGGCGGTGGCTAC
GGCGTTGGCAAGCGCTTCAGCATCCCGACCACCCGTGCGGTGATCGCTGCGATCCAGAGCGGCGCGCTGG
TCGGTGCCGAAACCGAGCATCTGGACATCATCAACCTGGACGTGCCAAAAGTTGTCCCGGGTGTTGAAAC
CGAGTTGCTCAACCCGCGCACCAACTGGGCTGACAAAGCTGCCTACGACGAGGCCGCCAAAGGCCTGGCC
AAGCTGTTCATCGAAAACTTCAAGAAGTTTGAAGTTTCCGACGCCATCAAGGCCGCTGGCCCGCAGCTGT
AA
>lcl|NC_021505.1_cds_WP_016497561.1_271 [locus_tag=PP4_RS01395] [db_xref=GeneID:45521800] [protein=type II toxin-antitoxin system mRNA interferase toxin, RelE/StbE family] [protein_id=WP_016497561.1] [location=complement(319705..319977)] [gbkey=CDS]
ATGCAGCTGATGTGGCGCCAAATGGCGCTCAAAGACCGCATGCGCATCATGGACCATATCGCTCAGGACA
ATCCTGCAGCGGCAATCGAGCTGGACGAAACCTTCGGGGACAAAGCCAGGCGCGCAGCACAGAATCCGGT
TCTCTACAAGGTGGGCAGATACCCAGGAACCAGGGAAATCGTAGTCAGGCCCAATTATGTGATGATCTAC
CGCGTCGTAGATAACCGTGTCGAGATCATCCGCATTCTGCACGCCCGACAGCAATGGCCTTGA
>lcl|NC_021505.1_cds_WP_016497562.1_272 [locus_tag=PP4_RS01400] [db_xref=GeneID:45521801] [protein=hypothetical protein] [protein_id=WP_016497562.1] [location=complement(319977..320420)] [gbkey=CDS]
ATGCCAACTCATCTTCTCGACCATGCCAACCTGAGCCGCATGGCGGAATCAGGCCGTATCAACGCTACGC
ATATCGTAGGTCACCCAGGGGGCTGGGCGGTTCAGGTAGATATCAACCATCAGGAACATGTGCTTACCGC
CCAGCGCAGCGGCAACGTCAGGCTTTTCAAGAAACTTGAGACTCTGGTGACTTACCTGCTGGATCTGGGA
ATCGACCATTTCGTGGTCGATGCATCCACTTTCGATCCTGGGCAGATGACTACTTATCAACGGCCTGACC
GCGCCCAGGCGTTGAAGCGGGCCCATGAAGCAGCTGCCTATGAGGCGTGGTTCCACGAGCAGGTAATAGC
GAGCCTGGATGACACAGCGCCAGTGATGGACGATGAGGAGGCCGAACTACTGTTTGCTGCTCGTCGTGCC
ACCCTGGCTGCCAAGATACGTTGA
>lcl|NC_021505.1_cds_WP_016497563.1_273 [locus_tag=PP4_RS01405] [db_xref=GeneID:45521802] [protein=hypothetical protein] [protein_id=WP_016497563.1] [location=320546..320986] [gbkey=CDS]
ATGACCGAATCCCCTCAGCGCACTGCCTTCTCCCACTTCCACCCCATCCTCACTCGCCCTTCGGACAACG
ACGTCAACGGCCATATCGCCGGTGCTACCGTGCATGGCTTTTTCGAAACGGCTATCCAGGCCTTCCTTGT
CGAACAGGCCGAGGTGGACCTGCGTGACGGCGAGCTGGCGGCATTCGTGGTCAGTTCGGCGGCGGATTTC
TTCGCGCTGCCGGGCTTCCCCGACGTACTCGAAGTGGGCCTGGGGGTGACGCGCCTGGCGGGTAGTACGG
TGGAGTACCGCCTGGCGCTGTTCCGCCCGGGCGAGCCGGAGGCGTGTGCGGCAGGTACGGTGGTTCAGGT
GTTCATCGAACGGGCCAGTGGCCGTCCTGTGGTGTTGCCTGAGCCGCTGCAAATGATCCTGTCTGGCCTG
GTACTGGAACAGCAGGCGTAA
>lcl|NC_021505.1_cds_WP_016497564.1_274 [locus_tag=PP4_RS01410] [db_xref=GeneID:45521803] [protein=hypothetical protein] [protein_id=WP_016497564.1] [location=complement(321042..321521)] [gbkey=CDS]
ATGAAGAAGTACTCCTCGATTTTGTTGTTGTCTTTCAGCTTGCTCAGCGGCGTTGCCATGGCAGGCGGCA
ATACCGAGGCCGGCATTGGCGGCGCATTGGGTGGGGTACTGGGCTCCGTCGTGGGCAACTCCATCGGTGG
TAGCACGGGCGGTGCCATTGGTGCCGGTCTGGGTGGCGCAGCCGGCGGTGCCCTGGGCGCCGACAAGCGC
CAGCGTGGCGAGGCCGCTATTGGCGGCGCGCTGGGCGCTGCAGGCGGTAACGTGGTCGGTCGCTCGGTGG
GCGGCACCACCGGTAGCTACATTGGTGCAGCAGCCGGCGGTGGTGCCGGTGGCGCCCTGGGTAACTACAT
GGGCAACAAGGCCGACGAAGACGAGCGCCATGATGATCGCCGCTACCGTCGCGACTATGACGATCGTCGC
CACTACGACCGTGGTCGCCATTACGGCCACCGCAAGCACAAGCGCCACTGGCGTGACTGA
>lcl|NC_021505.1_cds_WP_016497565.1_275 [locus_tag=PP4_RS01415] [db_xref=GeneID:45521804] [protein=FdhF/YdeP family oxidoreductase] [protein_id=WP_016497565.1] [location=complement(321717..324062)] [gbkey=CDS]
GTGACCTCTTACCAGCACCTCCCGGACAACGCCCCAGCCTCCCCCCCTCGCTACAAGCCCTACCACGGCC
CCGCCGGTGGCTGGGGGGCGTTGCGCAGCGTGGCCAAGGCCTGGGTCGGCAGCGACAACGCGCTGAAGAA
CATTCGCGCGCTGCTCAAGACCAACCAGAACGGCGGCTTCGACTGCCCGGGCTGCGCCTGGGGTGATTCG
CCGGAAAGCGGCATGGTCAAGTTCTGCGAAAACGGCGCCAAGGCGGTGAACTGGGAGGCGACCAAGCGCC
GCGTCGATGCCGCCTTCTTCGCCCGTTACAGCGTCACCTCGCTGCTGCAGCAGAGCGACTACTGGCTGGA
GTACCAAGGGCGCCTGACCGAACCGATGGTCTACGACGCGCCCAGCGACCGGTACCTGCCAATCAGCTGG
GATGCCGCGTTCGCCCTGATCGCCCGCGAGCTGAACAAGCTGGCCAACCCTGACCAGGCCGAGTTCTATA
CCTCGGGGCGCGCCAGCAACGAAGCGGCGTACCTGTACCAGTTATTCGTGCGCGCCTACGGCACCAACAA
CTTCCCCGACTGTTCGAACATGTGCCACGAGGCCAGTGGCGTGGCCCTCGGGCAAAGCGTCGGGGTTGGC
AAGGGCACCGTCACCTTCGACGATTTCGAGCATGCCGACACAATTTTCGTCTGGGGCCAGAACCCCGGCA
CCAACCACCCGCGCATGCTCGACCCGCTGCGCGATGCGGTGAAGCGTGGCGCCCAGGTGGTGTGCGTAAA
CCCGCTGAAGGAACGTGGCCTGGAGCGTTTCCAGCACCCGCAGAACCCGCTGGAGATGCTGACCAACAGT
GACCGGCCGACCAACACCGCGTTCTTCCGCCCGGCACTGGGCGGCGACATGGCGATGCTGCGCGGCATGG
CCAAGTTCGCCCTGCAATGGGAACGCGAAGCCCAGGCCAAAGGCGAACCGGCCGTGTTCGATCATGCTTT
CATTGCCGAACATGGCCATAGCGTCGACGAGTACCTGGCAGTGGTAGATGCCACGCCGTGGGAGCACATC
CAGGCGCAGTCCGGCCTGGCCCTAGCCGACATCGAGCTGGCCGCCCGCATGTACTGCCGCGGCAAGCGGG
TGATCATGTGCTGGGCGATGGGCATCACCCAGCACCGCCATTCGGTGCCGACCATCCAGGAAATCGTCAA
CCTGCAGATGCTGCGCGGCAACATCGGCGCACCCGGCGCTGGCCTGTGCCCGGTGCGTGGCCACAGCAAC
GTGCAGGGCGACCGCACCATGGGCATCAACGAGCGCCCGCCGGTGGCCCTGCTTGACGCCATCGAAAAGC
GTTTTGGCTTCCCCGTGCCCCGGCACAACGGCCACAACACCGTCGAAGCGATTCACGCCATGCTCGATGG
CCGAGCCAAGGTATTCATCGGCCTGGGGGGTAATTTTGCACAGGCCACGCCGGACACCGAGCGTACCGCA
CAGGCACTGCGCAATTGCGAGCTGACCGTACATATCAGCACCAAGCTCAACCGCAGCCACCTGGTGCACG
GCAAGCAGGCGCTGATCCTGCCGTGCCTGGGCCGCACCGACATCGACCTGCAGGCCGACGGGCCACAAGC
GGTGACGGTGGAAGACTCGTTCAGCATGGTGCACGCCTCCAACGGCCAGCTGAAGCCACTGTCGACGCAA
ATGCGCTCGGAACCGGCAGTGGTTGCCGGCATCGCCGCCGCGACCCTGGGCAAGCAACCGGTGGACTGGC
ACTGGCTGGTGGCCGACTACGACCGCATCCGCGACCTGATCGGCGATACCATCGCCGGCTTCAGCGGTTT
CAACCAGCGCCTGCAACACCCAGGCGGCTTCTATCTGGGTAACAGCGCCGCCAGTCGCGAATGGAAGACC
AGCACCGGCCGCGCCAACTTCAAGGCCAACCTGCTGCCGGATTCGTTGCTCGATGAGCGCGTGCGCGCCA
GTGGCCAGCTGCCGGACCTGATCATGCAGTCGATGCGCTCTCACGATCAGTACAACACCACCATCTACGG
CCTGGACGACCGCTACCGCGGCGTGCGCGGCCAGCGCGAGGTGCTGTTCGCCAACGAAGCCGACATCATA
CGCCTGGGCTTCCAGCCGGGGCAGAAGGTCGACATCGTGTCGCTGTGGGGGGATGAGCATGTGCGCCGGG
TGCAGGGCTTCACCCTGCTGGCCTTCGACATCCCCGCCGGGCAGGCAGCGGCGTACTACCCCGAAGTGAA
CCCGCTGGTGCCGCTGGAGAGCATTGGCGATGGTAGCCATACGCCGACATCGAAGTTCATTGCCATCAAA
CTGGAGCGGGCACGGGACGACGGGCGTATCCTGTAG
>lcl|NC_021505.1_cds_WP_041167489.1_276 [gene=fdhD] [locus_tag=PP4_RS01420] [db_xref=GeneID:45521805] [protein=formate dehydrogenase accessory sulfurtransferase FdhD] [protein_id=WP_041167489.1] [location=complement(324068..324898)] [gbkey=CDS]
ATGAACAGCAAACCTCCGGTCTGCGCGGCATCATCGCCCTTGTCCATGCCCGCCGCCAGCAACACCTACG
ATTACGTCCAGCTCAGCGACGCCCAACGCGACAGCACCCCGCTGGCCGAAGAAGTGGCCCTGGCCATTGT
CTACAACGGCCTCAACCAGGCGGTGATGCTGGTCAGCCCCACCGACCTGGAAGACTTCGCCGTCGGTTTC
AGCGTTGGTAGCGGCATTGTCGAAGGCACCGCAGAAATCTACGACCTGAAGCTTTCCGGCAGCGGCTCGG
CAATGTATGCCGACCTGGAAATTTCCAGCCGGGCGTTCTGGAACCTCAAAAACCAGCGCCGCCAGCTGGC
CGGCACCAGTGGTTGCGGCCTGTGCGGAGTCGAAGCGCTTGAACAGGCGCTACCGGACCTGCCCGAACTG
CCAGGCGCGCCCCTGCCCCCGCCCCAGTGGCTGGTTGGCCTGCGTGAACGCATCGATGCCTTCCAGCCGC
TGGGCCAGCATTGCGGGGCTGTGCATGCCGCACTGTTCATGGACCGCCATGGCGAGCTGCTGCTCGGCCG
TGAAGACATCGGCCGGCACAACGCCCTCGACAAGCTGATCGGCGCCCTGCTGCGCCAAGGCATAGACAGC
CAGGGCGGCCTGGCCATCGTCACCAGCCGCTGCAGCCTGGAGCTGATCCAGAAAGTACTGCGTGCCGGCA
TCCAGACCCTGGTCAGCCTGTCGGCGCCCACCGGCCTTGCCCTGCAATGGGCACGCAAGCACAACCTCAA
CCTCATCCATCTGCCCAAGCACAGCGCACCGCGGGTCTACAGCCCGGCGGCGGAGTCGTAA
>lcl|NC_021505.1_cds_WP_016497567.1_277 [gene=lysM] [locus_tag=PP4_RS01425] [db_xref=GeneID:45521806] [protein=peptidoglycan-binding protein LysM] [protein_id=WP_016497567.1] [location=325076..325516] [gbkey=CDS]
ATGAGCCTGTTCAGTTTCGTGAAGGAAGCCGGCGAGAAGTTGATCGATCTGCTGACCCCTGGCAATGCCA
ATGCCGAGGAGCAGCTGAAAAAACACGTGCAAGACGTTGGCCTGGGCAACCCGAACATCACCGCCACTGT
AGAGGGAGACACGATCACCCTCAAGGGTGAAGTGGCCAGCCAGGAAGAGAAGGAGAAGATCATCCTCGCA
GCCGGCAACATCAATGGTGTAGCCAGCGTGGATGACCAGATCACCGTGACTGGGCCGGTTGTGAAGGCGG
CCCGGTTCGTTACGGTGAAAAAGGGCGACACGCTATCGGCCATTTCAGTCGTGGTTTATGGCAACGCCAA
CCAGTACAACAAGATTTTCGAGGCCAACAAGCCGATGCTGTCGCACCCGGACAAGATCTATCCGGGGCAG
GTGCTGCGTATTCCTGACTGA
>lcl|NC_021505.1_cds_WP_016497568.1_278 [gene=yrfG] [locus_tag=PP4_RS01430] [db_xref=GeneID:45521807] [protein=GMP/IMP nucleotidase] [protein_id=WP_016497568.1] [location=complement(325567..326229)] [gbkey=CDS]
ATGCCTGTTATTCCCTGGTCTGCCATCGATACCGTCCTGCTGGACATGGACGGCACCCTGCTCGACCTGC
ATTACGACAACCGCTTCTGGCTGGAGCACCTGCCCCAGCGCTATGCCGAGCTGCACGGGGTGAGCCGGAC
CATGGCGGAAATGGAGCTGCAGCCACTGTTCGAGCGCAATGCCGGCACGCTGAACTGGTATTGCCTGGAT
TTCTGGAGCCGCGAGCTGCGCCTGCCAATCCGGGAGCTGAAGCAGGAAATCGCCGACCTGATCGCCCTGC
GCCCAGACGCCGACACCTTCCTGGCGGCAATCCGCAAGGCGGGCAAACGCGTGGTGATGATCACCAATGC
GCACCGCGACTCGCTGTCGCTGAAGCTGGAGCGGGTGGAACTGGCGCCGTACTTCGAACGGCTGATCAGC
TCGCACGATTATGGCTACCCGAAGGAAAGCCCGCAGTTCTGGGATGCCTTGCAGGCGGACATCGGTTTTG
AGCCGGGGCGCAGCCTGTTTATCGATGACACGCTGGCGATACTGCGCAGTGCACAGCGATTTGGGGTGGG
CCACCTGCTGGCGGTGCGCCAGCCGGATAGCAAGGCAGGGCCGCGGGATACCGAAGAGTTTGCGGCGGTC
GAGGATTACCGGGAATTATTGGTAGGCCTATGA
>lcl|NC_021505.1_cds_WP_016497569.1_279 [gene=nudE] [locus_tag=PP4_RS01435] [db_xref=GeneID:45521808] [protein=ADP compounds hydrolase NudE] [protein_id=WP_016497569.1] [location=326294..326860] [gbkey=CDS]
ATGCGCCAGAAACCCACCGTCCTCAGCCGCGAAATCGTCGCCAGCAGCCGCCTGTTCCGCGTCGAAGCCG
TGCAATTGCGTTTCAGCAATGGCAATGAGCGTACCTACGAGCGTTTGGTGGGCCGGGGTAACGGCTACGG
CGCGGTGATGATCGTGGCCATGCTCGACGCCGAGCATGCCGTGCTGGTGGAGGAATACTGCGGCGGCACC
GATGAATACGAGCTGTCGTTGCCCAAGGGCCTGATCGAGCCGGGCGAGGATGTGCTGGCGGCAGCCGACC
GGGAGCTCAAGGAAGAAGCCGGTTTTGGCGCACGCCAGCTGGAGCACCTGACCGAGCTGTCGCTGTCGCC
GGGCTACATGAGCCAGAAGATCCAGGTAGTGCTGGCCACCGACCTGTACGAAGAGAGCCTGGAAGGCGAT
GAGCCAGAGCCGATGCGGGTCGACAAGGTCAACCTGCGCGAGTTGTCGGCATTGGCCATGCACCCACAGT
TCACCGAGGGCCGCGCCCTGGCGGCGCTGTACCTGGCCCGTGACCTGATGATCCAGCGGGGGCTGCTGGA
GCTATGA
>lcl|NC_021505.1_cds_WP_016497570.1_280 [gene=cysQ] [locus_tag=PP4_RS01440] [db_xref=GeneID:45521809] [protein=3'(2'),5'-bisphosphate nucleotidase CysQ] [protein_id=WP_016497570.1] [location=326857..327675] [gbkey=CDS]
ATGAACGACCTGCAACTGATGCACGAAGTGGTCAAGCTGGCACTGACCGCAGGCGAGGCGATCCTGCCGT
TCTGGCGTGCCGACGTGGCCGTGACCAACAAGGCCGACGATTCGCCGGTGACCGCCGCCGACCTGGCAGC
GCACCGGGTGATTGCCGATGGCCTGCTGGCGCTGGCGCCGCACATTCCGGTGCTGTCCGAGGAAGACTGC
AACATTCCGCTGGCCGAGCGTCAGGGCTGGAGCCGCTGGTGGCTGGTCGACCCGCTGGACGGCACCAAGG
AGTTCATTGCCGGCAGCGAAGAGTTCACGGTCAACATCGCCCTGGTCGAAAACGGCGAGGTGGTGTTTGG
CGTGGTGTCGATGCCCACCAATGGGCGCTGCTATTTTGGGGGGCGCGGCATGGGGGCCTGGCGTGCAGAT
GCCGGTGAGGCAGCCCAGCCGATCCAGGTACGCAACGCACCCGCGCAGGGCGAGCGTTTTACCGTGGTGG
CCAGCCGCCGGCATTCCAGCCCGGAGCAGGAAGCGCTGTTGGCCGGCCTTGGGGCTGCGGTGGGTGAGCT
GGAGCTGGCCAATATCGGCAGTTCGTTGAAGTTCTGCCTGCTGGCTGAGGGCAGCGCAGACTGCTATCCG
CGCCTGGCGCCGACTTCGCAGTGGGACACCGCTGCGGCCCAGGGTGTGGTGGAGGGGGCCGGTGGCGAAG
TGATCGGGCTGGATGGCTTGCCGTTTCGGTATCCGCCACGCGAGTCGCTGCTCAATCCGTATTTCCTGGC
GTTGCCTGCCAATGCTGCATGGCGCCAGGCCTTCCTGAAGCTGATCTGA
>lcl|NC_021505.1_cds_WP_016497571.1_281 [locus_tag=PP4_RS01445] [db_xref=GeneID:45521810] [protein=YiiD C-terminal domain-containing protein] [protein_id=WP_016497571.1] [location=complement(327835..328290)] [gbkey=CDS]
ATGAACACCGATAGCCAGTACCTGCAGTCCGTACTGCACAGCGACATCCCCCTGACCCGCGAAATGGGCC
TGGAGGTGATCGATTGGCAGCAGCACACCCTGCGCCTGCAACTGCCGCTGGCGGCGAACGTCAACCACAA
GAGCACCATGTTTGGCGGCAGCCTGTACTGCGCCGCCGTGCTGGCGGGCTGGGGCTGGCTGCACCTGCGT
CTGCGGGCGCTGGGGATCGATGACGGGCATATCGTCATCCAGGAAGGGCAGATCAGTTATCCGTTGCCGG
TTACCGGTGCGGCGGTGGCGCGTTGTGCACCGCCCGACGAAAAGACCTGGGAGCGATTCCTGGCCATGTA
CCAGCGCCGTGGGCGGGCGCGGTTGACGTTGGAAACCACCGTGAGCAATGCCGGAAGTGACGAGCCTGCG
GTGAAATTCAGCGGCCAGTACGTGCTGCACCGCTAG
>lcl|NC_021505.1_cds_WP_016497572.1_282 [locus_tag=PP4_RS01450] [db_xref=GeneID:45521811] [protein=sigma-54-dependent Fis family transcriptional regulator] [protein_id=WP_016497572.1] [location=complement(328290..329696)] [gbkey=CDS]
ATGACCACCGAGACACTGATCGACAGCCAAGCCCAGGTCATCCTGGTGGACGATGACCCGCACCTGCGCC
AGGCGCTGAGCCAGACCCTGGACCTGGCCGGGCTCAAGGTAGTCGCCCTGGCCGATGCCCAAGGCCTGGC
CGAGCGTATCGAGGCCGATTGGCCCGGTGTGGTGGTCAGCGACATCCGCATGCCCGGTATCGATGGCCTG
CAACTGCTGGAGCAACTGCACGGCCGCGACAGCGAGCTGCCGGTGCTGCTGATTACCGGCCATGGCGATG
TGCCGCTGGCGGTGCAGGCGATGCGCGCCGGGGCTTATGACTTCCTGGAAAAACCCTTTGCCACAGACGC
CCTGCTCGACAGCGTGCGCCGCGCCCTGGCCCTGCGCCGCCTGGTGCTGGACAACCGCAGCCTGCGCCTG
GCACTGAGCGACCGCCAGCAACTGGCCACCCGCCTGGTCGGCCACTCGCCGTCCATGCTGCGCCTGCGCG
AGCAGATCGGTGCCCTGGCCGGCACCCGCGCCGATGTGCTGATACTGGGTGAAACCGGCGCGGGCAAAGA
GGTGGTGGCCCGCGCCCTGCACGACCTGTCCAGCCGACGCGACGGCCCGTTCGTGGCGATCAACGCCGGC
GCGCTGGCAGAGTCAGTGGTGGAAAGCGAGCTGTTCGGCCATGAGCCAGGCGCCTTCACCGGCGCGCAAA
AACGCCGTATCGGCAAGTTCGAGTTCGCCAACGGCGGCACGCTGTTCCTCGACGAAATCGAGAGCATGAG
CCTGGATGTCCAGGTAAAACTGCTGCGCATGTTGCAGGAACGGGTGGTCGAGCGACTCGGCGGCAACCAG
CTGATCCCGCTGGATATCCGCATCATTGCCGCGACCAAGGAAGACCTGCGCCAGTCCGCCGACCAAGGGC
GCTTCCGTGCCGACCTGTATTACCGCCTGAACGTGGCGCCGCTGCGTATTCCACCGCTGCGCGAGCGCGG
CGATGACATCCTGGTGCTGTTCCAGCACTTCGCCGACGCCGCCAGCCAGCGCCATGGCCTACCCCCGCAC
ACCTTGCAGCCGGCGCAGCGTGCCGTGCTGTTGCGCCACCCCTGGCCAGGCAACGTGCGCGAGCTGCAAA
ACGCCGCCGAGCGTTTCGCCCTTGGCCTGGAGCTGGCCCTGGACGGCCAGGCGCCGCCGGCGACAGCAGC
TGCTGTGCCAGTGCTGAGCGGCAACCTCAGCGAGCAGGTCGAGCAGTTCGAACGCTCGCTGATCGCGGCC
GAACTGGCCCAGCCACACAGCTCCATGCGCAGCCTGGCCGAGGCGCTGGGCATCCCCCGCAAGACCCTGC
ACGACAAGCTGCGCAAGCACAGCTTGAGCTTCGACGGCGGCAGCGGCGGGCATGACGACCAAGAGGACCA
CCGTTAA
>lcl|NC_021505.1_cds_WP_016497573.1_283 [locus_tag=PP4_RS01455] [db_xref=GeneID:45521812] [protein=sensor histidine kinase] [protein_id=WP_016497573.1] [location=complement(329693..331507)] [gbkey=CDS]
ATGATTGCAAAACCCACGCCCCCACGCCGTCCCCGCTGGCGCAGCCTGGCCTTGTTGGCCCTGTGCCTGG
CCCCGTTGTTGTGGCCCCTGCATCACCTGGCCGAACGCTACTACCAGGAAGAGCTCGCCTCGCAGAACCG
CCAGACCCTCGACCTGTACGTCGCCAACCTGCTCGGCACCCTGCACCGCTACGAAACCTTGCCGCAGATC
CTCGGTGACCTGCCGGCGCTGCGTGGCGTGCTGGCCGACCCGTTCCGCCTGGAAGCGGTGACCAACGCCA
ACCGCCTGCTCAAGGACATCGTGCAGCAGACCGGTGCCGAGGTGATGTACCTGATGGACGTCAGCGGCAA
CACACTGGCCGCGTCCAACTGGGACAAGCGCGACAGCTTCGTCGGTCGCAACTTCGCCTTCCGCCCCTAC
TTCAACGAAGCCATGGCCGGCCACCTGGGCCGGTTCTTCGGCCAGGGCACTACCTCGGCCAAGCGCGGCT
ACTTCTTTGCCGCAGCTGTGCGGGACCGCGAGCGCATCGTCGGCGTGCTGGTGGTCAAGGTCGACCTCGA
CCACACCGAAACCCTCTGGGGCCGCACCCCCGAGCAGTTGCTGCTGACCGACCACAATGGTGTGGTCATC
CTGACGTCGCGGCCCGACTGGCGCTTCCGCTCCACCCGCACGCTGACCGAGGCCGAGCGCCAGGCCATCA
TCGCCATCCAGCCCTACCCGACCCAGGCCCCGCAACCGCTGGTGCTCAACCCGGACGCCTGGATCACCCA
GACCCGCGACATCAAGGAAACCGGCTGGCAGGTCAGCATCCTCGCGCCGCGCATGCTGGTCGATCGCTCG
GTGCAAACGGTGATGGCCATCGGTGCCGGTACGCTGCTGGTACTGATGCTGCTGGCCGGCCTGGTGATGC
AACGGCGGCGCCACTACATCGACCGCATCGACTTCGAAGCCCGTGGCCGCCAAGAGCTGGAAAAGCGTGT
GGCCCAACGTACCGCCGACCTTGAAGGCCTGAACACACGGTTGAAAAATGCCGTGCTGGAACGTGAAAAC
GCCCAGCAAGAAGCAGTGCGCGCCCAGGACGAACTGGTGCAGGCGGGCAAGCTGTCGGTACTCGGCACCA
TGTCGGCCAGCATCAGCCACGAGCTGAACCAGCCGCTGGCGGCCATCCGCAGCTACGCGGAAAACGCCGA
AATCCTGCTGGACCACCAACGCACCGATGACGCCCGCGGCAACCTCAAGCTGATCGGCGAGCTGACCGGG
CGCATGGCCTCGATCATCGCCCACCTGCGCGCCTTCGCGCGCCGCGACCGACATGCCCCGGAAAGCGTGG
CCTTGCAGCCCGCCCTGGACGATGCCCTGGCACTGCTGGCCAAGCGCCGCCGGGCGATGGCCGTTGAGCT
GATCCGCGACCTGCCGGAGGCGACCTTGTGGGTACAGGCCGGTGAAACCCGCCTGCGCCAGGTGCTCGGC
AACCTGCTGGCCAATGCCCTCGACGCCCTGACCGAAAAGGCCAACCCGCGCCGCTTGTGGCTAAGTGCCG
AGCAGCGCGATGACTGCGTCTACCTGTACATCCGCGACAACGGCCCCGGCTTCAGTCGACAGGCCCTGGA
GCATGCCAAGGAGCCGTTCTTCACCACCAAGACCCGCACCCAGGGCCTGGGCCTGGGCCTGGCCATCTGC
GAAAGCCTGATGCGCGCCCTGGGCGGTGAACTGCTGCTGGCCAACCACCCGGAAGGTGGCGCACTGCTGA
CCCTGCAGCTGCGCGTGGCCGCGCCTGGCGCTACTTTGCCCAATTCGGAGGACTCCTCGGCATGA
>lcl|NC_021505.1_cds_WP_016497574.1_284 [gene=rfbC] [locus_tag=PP4_RS01460] [db_xref=GeneID:45521813] [protein=dTDP-4-dehydrorhamnose 3,5-epimerase] [protein_id=WP_016497574.1] [location=complement(331550..332095)] [gbkey=CDS]
ATGAACATCATCCCTACCGCAATCCCTGAAGTACTGATCATCGAGCCGAAGGTCTTCGGTGACAGCCGTG
GTTTTTTCTTCGAAGCATTCAACGCGCGTGAGTTCGCGCGGCAAACTGGCGTGCGCACCGAGTTCGTGCA
GGACAACCACTCTCGCTCCATCAAGGGTGTACTGCGCGGGCTGCACTATCAGGTCGAGAACACCCAAGGC
AAGCTGGTGCGGGTGGTACACGGGGAAATCCGCGATGTCGCCGTGGACGTGCGCAAAAGCTCGCCAACCT
TTGGCCAATGGGTCGCCGTGCACCTCTCGGCCGACAACCACCGCCAGCTATGGGTACCTCCCGGTTTCGC
CCACGGTTTTGCGGTGATGAGCGAATCGGCCGAGTTCCTCTACAAGACCACCGATTACTACAACCCCGGC
GCCGACCGCTGCATCCGCTGGGACGACCCGCAACTGGCCATCGACTGGGGGTTGCAGCAACCACCGGTGC
TGTCGGACAAGGACAAGCTCGGCCTGCCACTGGCAGAGGCGGAACTGCTGCCTTAA
>lcl|NC_021505.1_cds_WP_016497575.1_285 [gene=aguA] [locus_tag=PP4_RS01465] [db_xref=GeneID:45521814] [protein=agmatine deiminase] [protein_id=WP_016497575.1] [location=332374..333480] [gbkey=CDS]
ATGAAAACCCTCAACTCCACGCCCCGTGCCGATGGTTTCCACATGCCCGCCGAGTGGGCCCCGCAAACCC
AGGTGTGGATGGTCTGGCCGGAGCGCCCGGACAACTGGCGCCTGGGCGGCAAGCCGGCACAGGCTGCGCA
TGTGACCCTGGCCAAGGCCATTGCCCGCTTCGAACCTGTCACCGTCGCGGCCTCCGCCGGCCAGTACGAA
AATGCCCGTCGCCAACTCGACCAGCCGAACATTCGCGTGGTCGAAATCAGCAACGACGACGCCTGGGTGC
GTGATACCGGCCCAACCTTCGTCATCAACGACCAAGGTGAAGTGCGTGGCGTGGACTGGGGCTTCAATGC
CTGGGGCGGCTTCGACGGCGGCCTGTATGCGCCGTGGAACCGCGACGAGGAACTGGCCGCCAAGGTGCTG
GAAATGGAGCGCTGCCAGCGCTACCAAACCGAAGGCTTCGTACTTGAAGGCGGTTCGATCCACGTGGACG
GTGAGGGCACCGTGATCACCACCGAGGAATGCCTGCTCAACCGTAACCGCAACCCGCACCTGAACCGCGA
GCAGATCGAAGCCGTGCTGCGTGACCAACTGGCGGTCGACACCGTGGTGTGGCTGCCGGATGGCCTGTAC
AACGACGAAACCGACGGCCACGTCGACAACTTCTGCTGTTACGTGCGCCCGGGTGAAGTGTTACTGGCCT
GGACCGATGATTCGAACGACCCCAACTATGCGCGCTGCCACGCGGCCATGGAGGTGTTGAAGAACACCCG
CGATGCCAAGGGCCGCGAGTTCATCGTGCACAAGATGCCGATCCCAGGCCCGCTGTTTGCCACCGCTGAA
GAGTGTGCCGGTGTCGATCAGGTGGCCGGCAGCCAGGAGCGAGACCCGTCGGTGCGCCTTGCCGGTTCGT
ACGTGAACTTCCTGATCGTCAACGGCGGCATCATTGCGCCAAGCTTCGACGACCCGGCAGATGCCGAAGC
CAGAGCGATCCTGGCAAAGATCTTCCCTGACCACGAAGTAGTGATGATCCCTGGCCGCGAATTGTTGCTG
GGTGGCGGCAACATCCACTGCCTGACTCAGCAGCAGCCGGCGCCGGTCAAGCGTTGA
>lcl|NC_021505.1_cds_WP_026034717.1_286 [locus_tag=PP4_RS01470] [db_xref=GeneID:45521815] [protein=hypothetical protein] [protein_id=WP_026034717.1] [location=333665..333862] [gbkey=CDS]
ATGAACGCAGCAAGTGAGTCGGCTTTGCGCCCATCGGCAGTGAATCACCAGTCGCTCAAGGTTGTGGCGA
AGTGGTTGAAACACCATGGAAGCATCAGGGTCAGGACGACCGACCCACGACGTCTGCTTGCCGGGCGGTA
CCCTCAAGGGCTGATCAGCGAAGCAGAGATGCAGGCGCTGATGGCGGTGTGGCACTGA
>lcl|NC_021505.1_cds_WP_016497576.1_287 [locus_tag=PP4_RS01475] [db_xref=GeneID:45521816] [protein=TonB-dependent siderophore receptor] [protein_id=WP_016497576.1] [location=complement(333996..336071)] [gbkey=CDS]
ATGCTTGTACCTTGCCGCCTTTCCCCCTTGACGCTTGGCCTGTCGCTGCTGTTCAGCGCCGGCCTGGCCA
GTGCCGCCACCACCACGCTGCCAGAGTCGTCGGTTACCGCCGACAGCGAGCGTGAGAAGGACAACCCGCG
CGTCAAGGAGGTGAGCACCGCCACCCGCACCTCGACGCCGGTACGCTATGTGCCACAGGCCATCGACACG
GTGAAAACCGCCAATGTGCTGGACTACGGCAACAACACCCTGGGCAAGGCGCTGGAGGGGATCCCCAACG
TAAGCAGCGGCGCCGACACCCGCTTTGACAGCGTGCGCATCCGCGGCTTCGAGGCCAGCAACGACTTCTA
CCTGGACGGCATTCGCGACGACAGCCAGTACATCCGCGACCTGCACAACATCGAGCGGGTCGAGGTGCTG
AAGGGGCCAGCGGCGGTGCTGTATGGCCGTGGCAGCCAGGGCGGCATCGTCAACCGGGTCAGCAAGGCTC
CGGAGCAGGGGCGCCGCTCGAGCATCGAAGCACAGGCCGGCAGCGAAGACCTGCGCAGCCTGTATGCCGA
CCTCAGCGCCGACCCCAGCGACACTGTCAGCCTGCGCCTGAACATGGGCAACCAGGACAACAACAGCTTC
CGCGAGGGTATCGACGGCAGCCGCCAGCTGTTCGCCCCGTCGGTCAGCTGGCAAATCACCCCCGACCTCA
ACTGGCTGGTGCAGTACGAATACAGCCGCTACAACCGTACGCCCGACCGGGGCATCCCCGGGGTGAATGG
CCGCCCGGCCGACGTCAGCCGCGGCACCACCTACGGCGACCAGCGCGACTACATCGATGATCGCGCCCAG
TCCCTGCGCTCACGCCTGAATTACCAGCTGAACGAAACCTGGCAGCTGCGCCATACCCTGGGCCTGTTCA
AGCTCGACAGCGAGTTCGACAACACCTACGTCACGGGCTACAACGCCAGCACCAATGTCCTGACCCGCCA
GCGCTGGCAGCAGGACCTGAACACCCGCAACCTGTTCAACAACCTGGAGGCCGAGGGCGACTTCGACACC
CTGGGCCTGGAGCACAAGCTGCTGCTGGGCCTGGAGTTCGGCAACCAGAAGCGTGACCCTGTGCTGTATA
CCGCTGGTAGCCAGCCGCTCCCGGGCTTGGGCAAACCCGGTAGCAACCAGCAGCACAATGGCACACTGGC
GCTGTCGAGTAACAACCACACTGTGGTCGATAGCCGCGGCCTTTACCTGCAAGACCAGATCCGCCTGAAC
GATCAATGGCAAATCCTGGCTGGCGTTCGCTTCGACCAGTTCGACGTGGAAACCACCAACAAAGATGGCG
TGCGCGAACCGCAGGACAGTAACAGCACCAGCCCGCGCCTGGGCGTGGTCTACACGCCATGGCGGGATCA
TTCGTTCTACGCCTCGTGGAGCAAGACCTTCTCGCCGGTGGGCGGCGGCTTGATCGGCATCACCCCGGAT
GCACCGGGCAACGGCAACGACGCCAAGCCGGAAGAGACCCGGCAGAAAGAAATCGGGGTGAAAAGCGATT
GGCTCGACCAGCGCCTGACCACCACCCTGGCCATCTACGAGCTGGAACTGTACAACCGCCGCACCCGTGA
TCCGGAAAACCCGAATAACATCTTGCTCAGCGGCTTGCAGCGTTCGCGCGGCATCGAGTTGACGGCCACC
GGCAATATCGTCGGCAACTGGTATGTACGCGGCGGCATCGGCCTGCAGGATGCGATCATCGTCAAGGACA
ACAACGGCCAGGAAGGCAACCGCATCAACGATGTGGCCAAGCGCAACGCCAGCCTGTTCGTGACCTGGAA
ACCAGAGCTGGGCTGGTACGCCGAAACCGGCGTTACGCTGGTAGGTGAGCGTTATGCGGACAACCAGAAC
ACCACGGTGTTGCCAGGGTATGGCCGTTGGGATGCGCTGGCGGGGTACCGCACCCATGACTGGGATGTGC
GGGCGGCGTTGAGCAACATTGCCGACAAGACCTACTACAGCTCGGCGACCAGTGCGGCGCAGATTCAGGT
GGGGGACCCGCGTAGCCTGGTGGTGACGGGTAGCTACAGCTTCTGA
>lcl|NC_021505.1_cds_WP_016497577.1_288 [locus_tag=PP4_RS01480] [db_xref=GeneID:45521817] [protein=OprD family porin] [protein_id=WP_016497577.1] [location=336547..337866] [gbkey=CDS]
ATGTTGAAAACCAGGATCAGCCTGGTCGCCTTGGCGATGATCGCCGCGACCCAGGCACAGGCCAATGACC
AGGCCGACAGCAAGGGCTTCATCGAGGACAGCCACGCCAACGTCCTTCTGCGCAACGCCTACATCAACCG
TGACAAGAAGCACGGCACCGACGACCAGATCGAATGGGGCCAGGCGTTCATCGCCAACTTCTCCTCCGGC
TTCACCCAGGGCACCGTGGGCGTCGGCGTCGACGCATTCGGCCTGTACGCCGTCCGCCTTGATGGCGGCA
AAGGCCACAACGGTGGCGGCGGCGTCGACTTCTTCAAGCCGCACGAAACCACCAATGCCGAAGGCAACGC
CAGCTCGCCGCACAACCTGGCCCGTGGTGGCGCAGCAGTAAAATTCCGCATTTCCAACACCGTGCTGAAG
TACGGTGACCAGATGCCAGCTCTGCCAGTGCTGCAGTACGACGACGCGCGTCTGCTGCCAGAAAGCTTCA
CCGGTACCCTGATCACCTCGAAAGAGATCGAGGGCCTGGAACTGAACGCCGGCCGCTTCACCCAGGAAGC
GCGCAAAAGCGCCGAGCGCCGTGACGGTGGCGGCCTGAAGTCGATCAACGTCTTCGGTGGTAGCTACAAG
TTCACCGACAACTTCACCGCTTCGCTGTACACCGCAGACAACGAAGACGTGATGAAGAAGCACTACCTGG
GCTTGAACTACGTCTTCCCGATCGCCAGCGACCAGTCCCTGACCCTGGACTTCAACGGCTACAAGTCGGA
CATCGACAGCAAGTACGTACAAGCCGCTGGCCTGAATGGCGACTCCAACACCATCTGGAGCCTGGCAGCC
ACTTACGCGTACGGTGCGCACTCGTTCACCCTCGCGCATCAGCGCAGCACCGGCAGCACCGGTTACAACT
ATGGCTTCTACCAGAACGCCGGTGGCGTGGGTGACGGTGGTTCGACCATCTACCTGGCCAACTCGTACTG
GTCCGACTTCAACGCCGAAGACGAGCGCTCCTGGCAGCTGGGCTACGGCCTGGACTTCGGTGCCTACGGC
ATTCCGGGCCTGACCTACAAGCTGGCCTACGTGGTAGGTGACAACATCAACACCCGTAACGTCGCCAACC
CGCAGGGCTTCGGCGAAGGTAAAGAGCGCGAGATCTTCAACCAGATCCGTTACGTGGTGCAGGACGGCCC
GGCCAAGGACCTTTCCATCAAGCTGCGTAGCTCGTTCCTGCGTACCAACAACGCTGTGCAGCAGAACGGT
TACAACGACGACGGCAACGAAGTCCGCGTATTCGTCGAGTACCCGATCAGCATCTTCTGA
>lcl|NC_021505.1_cds_WP_016497578.1_289 [locus_tag=PP4_RS01485] [db_xref=GeneID:45521818] [protein=FMN-binding glutamate synthase family protein] [protein_id=WP_016497578.1] [location=complement(337921..339591)] [gbkey=CDS]
ATGAATCACTCTCTGCCCAGCCGCTACGCCTGCCTCGTCATCTGCCTGTTGTTCACCTTTGCCAGCCTGC
CGCTGCTGCCCCAACATGCCTGGCTCTGGCCAATCACACTGATCACTGCCCTGCTCAGCCTCGTCGGGCT
CAACGACCTGCGCCAGAGCCACCACGCCGTGCGCCGCAACTACCCGATCCTGGGCAATATCCGCTACCTG
ATCGAAACCATCCGCCCGGAAATCCGCCAGTACCTGATCGAGGGTGACGACGACAAGCTGCCGTTCTCCC
GCTCGCAGCGCTCGCTCGTTTACGCACGCGCCAAGAACGAAAGCGCCGAGAAAGCCTTCGGTACCCTGAA
CGATGCCTACAAACCCGGTTTCGAATTCATCAGCCATTCGATGCTGCCAGTGGCCACGCCAGACCCGGCC
TCGTTCCGCATCGCCATTGGCGGGCCGCAATGCCGCCTGCCCTACTCGGCCTCGATCTTCAACATCTCCG
CCATGAGCTTTGGCGCCCTCAGCGCCAATGCCATCGCCGCGCTAAACCGCGGTGCGCGCATGGGCCGTTT
TGCCCATGACACGGGTGAAGGCAGCATCAGCCCCTACCACCGCGAACATGGCGGTGACCTGATCTGGGAA
ATCGGCAGTGGCTACTTCGGCTGCCGTACCGAGGACGGTCGTTTCGACCCTCACCGCTTCGCCGAACAGG
CCCGCTCGCCGCAGGTGAAGATGATCGAGATCAAGCTCAGCCAAGGCGCCAAGCCAGGCCACGGCGGTAT
CCTGCCAGGGCACAAGGTCAGCGCCGAAATTGCCGAGACCCGTGGCGTGCGCGCAGGTGAAGACTGCATC
TCCCCGGCCGCGCACAGTGCCTTCCGCACGCCAGCCGGGTTGCTGCAATTCGTGGCCAGCCTGCGCGAGC
TGTCGGGTGGCAAGCCCGTAGGCTTCAAGTTCTGCTTGGGCCACCCGTGGGAGTTCATGGGCATTGCCAA
GGCCATGCTGGCCACCGGCATCACCCCGGACTTCATCGTTGTCGATGGCAAGGAAGGCGGTACCGGCGCG
GCACCTCGCGAGTTCAGCGACAACATGGGTGTGCCCATGCGCGAAGGCCTGATGTTCGTGCACAACACCC
TGGTCGGCCTGAACCTGCGCTCCAGCATTCGCATTGGCGCTGCGGGCAAGATCGTCAGTGCCTTCGACAT
CGCCAGCGTACTGGCCATCGGCGCTGACTGGGTCAACTCGGCACGCGGCTTCATGTTCGCCATTGGCTGC
ATCCAGTCGCAAAGCTGCCACACCAACAAATGCCCGACCGGCGTGGCCACGCAAGACCCACTGCGCCAGC
GCGCCCTGGTGGTGCCAGACAAAGCCGAGCGGGTGGCCAGCTTCCACCGCAACACGCTGCACGCACTGGC
CGAAATGCTGGCTGCTGCGGGCCTGGAGCACCCTTCGGAGCTTAAGCCCAAGCACCTGGCACGGCGTATC
AGCCCCAGCGAAATCGGGCTGTTCTCGGACCTGCACACGTTCCTCAAGCCAGGCGAACTGCTCAGTGGCT
CGATTGAAAGCGAGTTTTATGCGCGGATGTGGCGGATGGCGCGTAGCGACAGTTTTGCGCCGGAGACGGG
GGACACTGCAACACGAGTTGTGGCATCAAGACTGCGCCACGAAGAGACTGAACCCGCATGA
>lcl|NC_021505.1_cds_WP_041167951.1_290 [locus_tag=PP4_RS01490] [db_xref=GeneID:45521819] [protein=HAMP domain-containing protein] [protein_id=WP_041167951.1] [location=complement(339707..341074)] [gbkey=CDS]
ATGCGCTGGCTTCGCCGGCTGTGGCCGCGCACCTTGTTTGGCCAGCTGCTGCTGATCATGATCAGCGGCA
CGCTGGTGATCCAGTTGATGTCGAGCAGCATCTGGTTCGATGTGCGTTTCGCCCAGGTACTCGAGGCGCC
CATTCGCCTGATCGCCGCGCGCAGTGCGCCCCTGATCGCCCAGGCCAGTTGCCACGCCGGCGCGCTGAAG
GTGCCCGCCCACTATCAGTTGCGCTGCGCCGAAACGCTACCCACACCTGAACATGACGAGCGCCGAGGGC
GCAGGCGCGTCGAGCTGTTGCTGCAGCAGGCCCTCAGGTACGAACTGGGGCATGCCCAGGACGTGCGCCT
GCTGAAGGTGCGGCTGACCGATGAGCTGGGCCAGCCGATTGTCTGGCGCAGCCTGTTCGGCCTGCGCACG
GCCCAGGCGCATGTGCAGTTCGCGGTGCCGTTGGCCGACGGCCACTGGCTGACCATCGAGGGCCAGGAAC
TGCAGGGCTGGAGTGGCGAATCGGCCTGGGTGCTGATCAGCGACTACCTGTTGCGGGTGTATGCGCTGCG
GATTGTCGCGGTATTGCTGGTGTGCCTGATTGCCGTGCGCCTGTGCCTGCGCCCGTTGCGGCGCCTGGCC
GACGCAGCGCGCGGCCTGGGCGGCAACCTCGAGCAGCCTCCCCTGGCGCTGGATGGCCCGGAAGAAGTGC
GCCAGGCGGCCCAGGCGTTCAACGCCATGCAGCAGCGGCTGATTGCCATGGTCAATGACAAGGCCTACTT
CCTGGCCGCCGTGTCCCACGACCTGCGCACCCCGCTGACCCGCATGCGCCTGCGCCTGGAGCGGCTACCG
GACGACGAACATCGCCAGCGCCTGCGACAGAACATTACCCAGATGGACGACATGATCGGCCAGGTACTCG
ATTACCTGCGCGCAGGCGAGCAGTTGAATTTGCAGCAGGTGGACCTGGACAGGCTGGTGGCACGCCAATG
CGCCGAGTTGGCCAGCGCCGAAGAAGCGCTGCCGGTGCATGGCAAGGTGGGGTGTTCGCAGGTGGATGCC
CTGTTGCTGCAACGCTGCCTGCAAAACTTGTTGGTCAATGCGTTGCGCTACGCGAAGGACATCTCGGTCA
CACTGGAACGGGCTGTCGATGGGGTGTTCATCCACATCGACGACCGCGGCCCTGGGATTGCGCCGGGCCT
GCTGACAACCATCACCGACCCGTTCGTGCGCGGTGAAGGCTCGCGTAACCAGGCATCCGGCGGCTACGGG
CTGGGGTTGAGCATTGCCCAGCGGATTGCCAACAGCCATGGCGGTGAGCTGATGGTGGCGAACCGCGAGG
GCGGTGGGTTGCGGGTCAGCATACTGCTGCCTGGCTAA
>lcl|NC_021505.1_cds_WP_016497580.1_291 [locus_tag=PP4_RS01495] [db_xref=GeneID:45521820] [protein=response regulator] [protein_id=WP_016497580.1] [location=complement(341076..341798)] [gbkey=CDS]
ATGACCACGACCTTGCTGGTTGTCGACGATGACGACGAAATCCGCGAACTTCTTTGTGATTACCTGACCG
ATGCCGGCTACAACGTGCTAGCCGCAGCAGACGGTGAACAGATGCGCGAACAGCTGGCCCGGCACAAGGT
GGACCTGGTGGTGCTCGACCTGATGCTGCCCGGCGAAGATGGCCTTAGCCTGTGCCGCCAGTTGCAAGCG
ACCCCGGGGTTGGCAGTAATCATGCTGTCGGCCAAGGGAAGCACGCTGGACCGCATCATCGGCCTGGAAG
TGGGTGCCGACGACTACCTGGCCAAACCCTTCGAGCCGCGCGAGCTGATCGCCCGGATCAAGGCCGTGCT
GCGTCGCCCGCAACGCCTGGACACTCCCGCGGAAGAGTCCGCCGTGGCGGACGCCCAGCTGTTCGCAGGC
TTTCGCCTTGAACACGTCAAGCGTCTGCTCACCCGCCCCGATGGCGAAACCCTGACCCTGCCGCGCTCCG
ACTATCGCGTGCTGCGCGAACTGCTGGAAGCCAACAACCGGGTGGTCTCCCGCGACCAGCTGACCCGCAG
CGCGTTTGGCCGCGACCACCTGCCCGACGACCGTTCGGTGGACATGTGCGTCAGCCGCCTGCGCCAGCAA
CTACGCCGTGCGCCGGCGGGGGCTGCGCAAATTCTCACCATCCGCAACGAAGGCTACCTGCTGAGTATCG
CCAACCTCGCGGCCGATGCCTGA
>lcl|NC_021505.1_cds_WP_016497581.1_292 [locus_tag=PP4_RS01500] [db_xref=GeneID:45521821] [protein=TonB-dependent siderophore receptor] [protein_id=WP_016497581.1] [location=341939..344236] [gbkey=CDS]
ATGAATCCCAAGCGCATCCCGAAAGTGTTCACCCCCATCAGCCAAAGCGGCAATCGCCTCAAGCCGTTGG
CGTTCTTCGTTGCCGTCGCCATCAGTGGCGGGGCCATGGCTGCCGATGGCAAACCTCTGGAGCTGGACGC
CACGCAGATCGAAGACAGCGCTCTGCTGCCGGCCGACGATGCTGGCCAGCTAGGCTACACGGTCGAGAGC
ACCCGTAGCTCCACCGGCCTGGCGCTGACGCCACGCCAGACGCCGCAATCGGTCACCACCATTACCCGCC
AGCAGATGGATGACCGCGACATCCACACCATCGAGCAGGCGCTGGAAACCACGCCAGGCGTAACGGCCAA
CAAGTCCGAGGTAGGTGGGCGTACCGACTACCGTGCCCGGGGCTATTCGATCAGCAACTGGAAGGTCGAC
GGCCTGCAGACCCAGGGCGGTTCGGACTTCAGCGGCAGTGGCAACGCACTGAATATGGACCTGTACGAAC
GCATCGACATCGTGCGCGGCGCCAACGGCCTGCTGGGCGGCACCGGCGACCCCTCGGCCACCGTCAACCT
GATCCGCAAGGCACCGACCAAGACATTCGGCGGCAGCGCCTACGCCACGTACGGCAGCTGGGACAAGCGT
CGCCTGGGTGCGGACCTGAATCTGCCCCTGTCCGCGGATGGCCGCCTGCGCTCGCGCTTCGTGATGACCC
AGCAGGACGCCAACTCGTTCCGTGACAACCAGTCCGAACGCTCCCGCGCCGCGCTGGCCAATTTCGAGTT
CGACCTGGACGACGCCACCACCCTGGGCGCCGGTTACCAGTATGAGTACAACAAGGTTGTCGGCGGCGGC
TGGGGCGCGAACATCCCCATCTGGTACCGCGACGGTAGCAAGACCGATTTGCCGCGCAGCACCAACGTGG
TGCCCAGCTGGAGCTTTGGCGAGTACACCACCCGTACCGCGTTCGGCTCTCTGGAGCACCGCTTCGACAA
CGACTGGACACTGGACCTGAAAGCAGCCCAGGCGACTACCGAAGCCTTGAACCACCGGGGCCTTGCCAAG
GTGAACTCGGCTGGGCGCGGCAGCTTCGGCGGCTATTGGGACCAGGACGGCAGCGGCGCGGTGCTGAACG
GTTTGCACAGCTCCAGCGACACCACCCAGCAGTCGGCGCAGATCGACCTCTCCGGCCCCTTCCAGCTGTT
TGGCCGCACCCACCAGGCCATGGTCGGCTACAACGACAGCCGCACCGTTGGCTGGTCGCCCCAGTACACC
TGCACCATGGTCGGCGACGGCATGGCCAGCGCGCCTGCACTGGGTTGCCAGTTCCGCGCCAATAACGGCT
TCCCGGTCACGGACTGGCACAATGGCGTGGATGACGACTACGACCTCATCGCCTCGCGCACCGGCCTTCA
CAGCAAGACCACCACCCGCCTGCAGGGCATGTACGCCGCCACCCGCCTGAGCATCACCGACCCGCTATCG
GTAATCGTTGGCGTGCGCACCAGCAACTATTCTTCGGTGACCCGCAGCGTGGCCGGCGAGCGCAGCAGCC
AGGAAGAAAACGGCATTGTCACCCCCTACCTGGGCGCGGTGTATGACCTCAACGACAATTACTCGTTGTA
TGCCAGCTACACCGATATCTTCACCCCGCAAACCTCTGAAACCAGCAGCGGCAGCAAGGTCGAGCCGATT
CGTGGGCAAAGCTACGAAACAGGTATCAAGGGTGAATGGTTCGATGGCCGCCTGAACGCCTCGGCGGCGT
ACTTCCGCACCAAGCAGGAAAACAAGGCCGTGCTGGACGGCGACCTGACCACACCGACCGGGGCCAGCGC
CTACAAGGCGGGCTCTGGCGTGGAAACCGACGGTATCGACCTGGAAGTGGCAGGCGCGCTGACGCCCAAC
TGGAACGTGTATGCCGGCTACACCTACCTGCACTTCCGTCGCGTCGACAGCGATGGCCGCAGCGACCCGT
CGCACCTGTTCAAGGCCTCCACCACCTACCGCCTGAGCGGCCCGCTCGACCGCCTGACCCTGGGCGCCGG
CGTGACTGCGCAGACCAACATCCGCGCCATCTCCAGCCCGGCTGGCCAGCCCACGAACGGTGTGAGCAAT
GGTGCCACTGACGTGAACTGGTCCGGTTATGCCATCTGGAATGCCATGGCCAAGTACCAGCTGACCGATG
AAACCAGCGTCAGCCTCAACGCCAACAACCTGTTCGACAAGCACTACTACACCCAGTACGGGTTCTATGC
CGGGGCCATCTACGGCGACCCGCGTAACCTGTCGTTGACGGTAAGTACCGCGTTCTGA
>lcl|NC_021505.1_cds_WP_016497582.1_293 [locus_tag=PP4_RS27650] [db_xref=GeneID:45526942] [protein=DUF3079 domain-containing protein] [protein_id=WP_016497582.1] [location=complement(344528..344734)] [gbkey=CDS]
ATGGCCAAGAGATTTCCCACAAACCCTCGCCACCCCGAGCGTATCTGCTGGGGTTGCGACCTGTACTGCC
CGGCCAAGGCGCTAGCCTGTGGCAATGGCGCAGACCGGACCATGCATCCGGTGGAGCTGTTTGGCGAAGA
TTGGGATAGCTTCGAGGGCCATTTGGAGAAGCCAGCTGATGCAGGGCACGCGGCAGAGCCCACCTGA
>lcl|NC_021505.1_cds_294 [locus_tag=PP4_RS27655] [db_xref=GeneID:45526943] [protein=type II toxin-antitoxin system HigB family toxin] [pseudo=true] [partial=5'] [location=<344915..345034] [gbkey=CDS]
GTCAAGAAAAACGAATGCCGCCACATCGCGTGTCTCAATGCGCGAACGGGCACTCTGTACATCAAGGCCA
TTTTGTCGCACGCCGAGTACGACAAATGGTGCCGAAGCGATATCAGGTAG
>lcl|NC_021505.1_cds_WP_016497583.1_295 [locus_tag=PP4_RS01505] [db_xref=GeneID:45521822] [protein=transcriptional regulator] [protein_id=WP_016497583.1] [location=345076..345549] [gbkey=CDS]
ATGAAGCGGGCTAAAATCGAAGCCAATGGACTAGATGCCTTCATCGCTAATATTTCACCCATGCTCGATG
GCCTGAACACTCAGATGGCAACCATGGCCCAGCTTCTGGCCGCCTGCCATGATCCCATCAAGGACGATGC
CGAGCTTCAGGCACGCATGGCATTGATCGACGAGCTTTACTCCCATGCGGACAGTGAAGGCCACGCTGCG
GCACGCTTTGCGGAGATGGTAGCGGACCGCGTCTACGAGTATGAGAGTGAGTCCGTATTGGTGCCGTTCG
CGAGCCAGGCCGAAGCGTTGGCCTTTCTGCTGTCGGACAGGGGGGTGAAGCAGAAGGACCTGTCGGCGAT
AGCGACCCAGAGCGCGGTTTCGGAGATTCTGAACAACAAGCGGAAGATGACGGTTGCCCAGGTAAAGGGC
TTTGCTGAGTTTTTCAGCGTACCGGTCGAGTTCTTCATGCATGGGGTGGTTTGA
>lcl|NC_021505.1_cds_WP_016497584.1_296 [locus_tag=PP4_RS01510] [db_xref=GeneID:45521823] [protein=hypothetical protein] [protein_id=WP_016497584.1] [location=345959..347257] [gbkey=CDS]
GTGCTTCCGAAAGTCTTTGTATACCCTGAGGGACAGCGCATATGGTTGGTTAGGGCTTCCGGCGGAAAGC
ATTTTCAGAATTTCCTGAAGCACGGCGTTGTTGCAATCGCTCATATCGACAAGCTAATCAAAAAACACGC
GCTTGACGAAATTCCTTCTAGAGAGATTTTGCGCGGGTATCTGGAAGCTGAATCTGACAGCTTCTTTGAT
TCACCTTTAGCAGTACTGAAAAAACTCGATGACACCAGCACTGAGCTAGAGCAAGATGTTGAGTTGGCCG
AGGAAGAGTATTTTGAAAGCAAAATGTCTCTAGCCAACCGCGAAGCGCAGGTGAATAAATTTGCGCAAGA
AATGTGCGTGGGTGATCTGGTCGTTACTTTATGTAAGACCCATATAGTTATCGGACAATTCACGTCAGAG
TCTTACATTGATGAGACTGTGTTGGTTAATAAGATATACAGAGGCTCAAAAGAGCCGAAGGTTGAGTATT
TAGAGTCTAAGCTACGCAGGAATGTTGCCTGGGGTAAGCCAATTGCACGGGAGCTTCTTAGTGCCGGATT
AAAGAAGCCTCTTTTAGCTAGGAATACGGTTTCCAGCTTGGACGAATATTGGGATAAAATATATTGTTTG
ATTTATCCTATTTTTGTTCGTTCAAACGTGGTTTATTTCTCTAATCGCGTTGCAAAAATTGGCCCCGTTG
GCACTCGAAGTATGTGCAAGCTGCTTGATTTCGTAGTTTGCACGCAATTGACGACAGATGCTCTGCTGAA
ACCAACTATGCCGGGTTTTGACTTGGCGAGATTGTTAGAGGACAGCTTGCATGGGACCGACTTTCAAGAA
AGATTGACCTCGCAGGCTGAAGTTATGTCGCCTGGTTACTTTCATCACGCAGTTCAGGTGTTGAATGGAG
TGAAACCAGAGGTCTATGCTCGGGTCTTAGCTTCTTTGCTAGCCTTCGGCTTGACTGGGTGTCAAGGCGG
GTCTGATGCGCTGGCTAGTCTATCTGAAGAGATAGTATCAACTCTTAAACAAGATGATATGTCCCAGGAG
CGAACTGCAAAGCCTGCTGATAGGGACAAAACAGATAAAATGCTTGAGGAGTATAAGCAGATTATGGGCA
AGAAAGGGGTTACAAGTTTGACCTCTAGCCTTGATCTAAAATTAGCTAACGCCGATAGCGCATTGCCGTC
TATTTCCTTCTCGCCACAAATAGATATTGAGAGTGGTTCAGAAAAAACCATGGGGGCCAAACAACATTCC
AGCGGAACGGGCGAGCAGTTCCGCCTTGACTTGGAATAG
>lcl|NC_021505.1_cds_WP_016497585.1_297 [locus_tag=PP4_RS01515] [db_xref=GeneID:45521824] [protein=hypothetical protein] [protein_id=WP_016497585.1] [location=347261..347839] [gbkey=CDS]
GTGACGGTGAGAAATGGAATTTTAGAATTCGTAGGTGGTGCATTCTTACTGACGGCTATTACATATGCTT
CAGGAAGAGGCTATTTTAATGGTTACTTTCGAAGCGTGAGAGTAGACCCCGCGTTCGTTGATGTTGCTGT
GGATCAAATTTTCTTTGAGGGTGGTAGAGAAATAATCAAGGTTGTAAGCCCTGTTGCGTATCCATTTTTA
TTTTTTGTTGTCGCTAGTGTGCTGTCGGCGTTATTGGGTACGCTGTATTTGAAGAAGATTGCATCTGCAA
GGGCTGAGAATTTGTTGCTCGCCTGTTCGCAGTTGAAAGGAATTTTTTTGCTGGTTGGGATAGTGTGGTT
TTCTAACTATCTATTCAATTCGGCAATGAAAAGTGGTGGCGAGGTTGCTGTCACTAATGGGTGCAATTTT
GTGGTCGTTCATGTGAACGACAAGGACAGCCAGACGGGATGTCTCATTTACAAAAGCGTGGATAATATTT
GGGTGCGCTACGAGACCGAAGAGTCTGAGTACGTTTCTGTTTTCCCGAGGGATAACTTTTACAGAGCAGA
CATGAAGATGCGGAACTAA
>lcl|NC_021505.1_cds_WP_016497586.1_298 [gene=thyX] [locus_tag=PP4_RS27660] [db_xref=GeneID:45526944] [protein=FAD-dependent thymidylate synthase] [protein_id=WP_016497586.1] [location=complement(348041..348814)] [gbkey=CDS]
ATGAAAGTCTCAAGTCCTATTGTGAGATGCGTTGCAAAAAGCTCTATTGACTTTGACGCGATTCAAGAAT
TCTTAGATTCTGAAAAAATGGTGTGGCAAAGAACGACTGACTCTAAAAGCAGCGATGACTTAGTCGAATT
CTCAGGGCGAATTTGCTATATGTCTTTTGGTCAACGTCAATCGCCTAGAAGCAATCAGGAATACATACTC
AACCTCATTGATAGCGGGCATGGCAGTGTGCTCGAGCATGCAAGTTGGACTTTCATCGTATCAGGTGTAT
CACGGGGTTTCACCCATCAACTTGTGCGACATCGCGCTGGCTTTTCATATAGTCAGCTTTCACAGCAGTA
TTACGACGAGTCTGACGCGGACTTTGTTGCGCCTCCATCCCTAAAAAAAGATTCTCCTTTATATAAAAAA
TGGCTTGATGCAATGCATTCATCAGTCGAGCTATATAGAGAGCTCATCGCGAGCGCAAAGAAACTATCTA
TAAGCAACAGCTTTTCCAACAAAGAAAAGTTACGAGAACTCAGAACAACTGCAAGATCAATTCTCCCAAA
CGCCATTGAAACAAAATTAGTATTCACGGCAAACGCCAGAGCACTGAGGCACTTCCTAATTACGAGAGGG
GCAATCGAGGGTGACTGGGAGATGCGGGATGTGTCAACTCAAATCCTAAAAATTGTCAAGCAAGACGCAC
CTTCGCTTTTCCAAGACTTTGAAACAATAAAATTAAGCGATGGAAGCAGTTCTGTCATAAAAAAGACCAT
ATAG
>lcl|NC_021505.1_cds_WP_041167494.1_299 [locus_tag=PP4_RS28475] [db_xref=GeneID:45527015] [protein=hypothetical protein] [protein_id=WP_041167494.1] [location=complement(348811..349701)] [gbkey=CDS]
TTGCTATTAACTGACGCTGAGATCCGAACAGCCGTACTCTCCGGAGAAATAGATTTTGGCCGTCTTTTCG
ATCACCGGCAGATCCAATCCGCTTCTATCGATCTGACTGTCGGAAAAATATATATCCCGGACAAAATAAA
AGAAATAAACAAAGTTCAGAACATCTCCGACCTAGCGATACACCAGTGCAGTATAGGAGCAGGGGAAGCG
ATAATTATCGAACTATCTGAAAACATACAGTTAAGCAAAGACATCGGAGGCATTCTCCTACCTCCGAACT
CTTTGACAAAGAATGGCATCATCATGACCAACCCAGGTCATATCGATCCAGGTTATAGCGGAAAACTCAC
GGTTTGTCTCATTAACATGGGTAAAGACGCAGCTCCAATGGAGCCAAGCTCTGTCGTAGCAACTCTGCTC
CTGTTCAGGCTAAATGCTCCTTCCTCTGGCTATCAAAAAGGGCCAGGCACCGGTGCAAACCTAACGCAGC
TATCTAAACTTTCAAAAGATTTCGCAAACATTTCAGAAAGGTCGTACGACGATATCAAGCGAGTGATCTG
GAGGCATTTCATAGCTGCGCTGGGACTCTTGTCGTTAGCTTTCGCAATTCTAGCGATCGTTGTACCGAGT
TTACTTCCAGTTGCAACAGGCCTTCTAGAAAATAGACACAGCGAATCAAAAAATGGCGAAGCCATCAAAA
AGCTGGAAGAACAGATAAAAACTCTGCAAAGCCAGCTAGAAAAAAAGCCTTCCGTAATTGACACACCTGC
ACCTGCACCTGCACCTGCACCTGCACCTGCACCTGCACCTGCACCTGCACCTGCACCTGCACCTGCACCT
GCACCTGCACCTGCACCTGCACCTGCACCTGACCATAAGGAGACAGAATGA
>lcl|NC_021505.1_cds_WP_016497588.1_300 [locus_tag=PP4_RS01525] [db_xref=GeneID:45521825] [protein=integrase arm-type DNA-binding domain-containing protein] [protein_id=WP_016497588.1] [location=complement(350726..352045)] [gbkey=CDS]
ATGGCCCGCACCACTGCCCCGCTTACAGACACCGCCTGTCGCACGGCAAAGCCCAGAGAGCGCGAGTACA
AGCTCTTCGACGGCGACGGTCTCTACCTCCTTGTGCAACCCAACGGCCGCAAAGGCTGGCGGCTCAGGTA
CGTGAAACCCGATGGCCGCGAAGGCCTGACCGCCCTCGGCAGCTACCCGGTGGTCGGGCTGGGCGACGCA
CGCCGCAAGCGCTTCGAGATCAAGCAGCAGCTCGCCAACGGCATAGACCCCATCCAGTACAAGCAACAAA
CCAAGACTCAGGCCGTGATCAACGGCCGGACCTTCGAAAGCGTTGCGCTCGACTGGTATGCGAGCATGGT
GCCGAAGTGGGCGCCCGGCCACGCCAAGACTGTGCTCAGCCGATTGAAGACCCACGTGTTCCCTTTGATC
GGTGCCAGAGCAATTGTTGAGCTGGACACCCACGACCTCATGCAGCCACTGGAAGCCGTGACGAAGCGCG
GCACCATCGACGTGGCGCTCAGGATCAAGAACTACCTGCAAAGCATCATGCGTGAAGCCAAACGGCTGCG
ACTGATCACGGCGAACCCGGCTCACGACCTCGATGGCTCGATCAAGACACCACGGGTAACTCACCGACCC
GCACTACCCTTATCGCGGCTGCCAGGGCTACTGGCATGCATTGAGGACTACAGAGGTCGCCCGCTCACGC
GCCTCACGGTGATGCTGTCGTTGCATGTATTCGTACGCTCAAGTGAACTGCGCTTCGCTCGTTGGAATGA
GTTCGACCTCAAGCGTGGAATTTGGGAGATCCCCGACACCCGCCCGGCGCTGGACGGAGTGCCCTTTTCC
ACAAGGGGTACGAAGATGGCCGGGGACATTCACGTTGTACCCTTATCGCCGCAAGCCGTGGCCTTGCTCG
AGCAGATCCACGCGATCACCGGCAAATTTGAGCTGGTGTTCGCTGGCGATGCCAAGCCATGGAAACCGAT
GTCCGAGAACACGGTGAATGCCGCGCTCAGGACGATGGGCTACGACACCAAGGTGGATATTTGCGGCCAC
GGGTTCCGAGCCATGGCGTGCAGTGCGCTGGTCGAGTCCGGGCTGTGGTCAGAGACGGCCATCGAACGGC
AGATGAGCCACAAGGAACGCAACAACGTGCGGGCCGCTTATACCCACAAGGCCGAGTTCCTCGAAGAGCG
CCGGATGATCATGACCTGGTGGAGCCGGTTTCTGGAGGCGAACCGCGAGGACCATGTGACGCCGCATGAG
TTTGCCAAACAGACGGGCGAGAACGTAACGCGCCTTCGCAGTGCCAAAAGGACCGAGTAA
>lcl|NC_021505.1_cds_WP_016497589.1_301 [locus_tag=PP4_RS01535] [db_xref=GeneID:45521827] [protein=hypothetical protein] [protein_id=WP_016497589.1] [location=complement(352383..352631)] [gbkey=CDS]
GTGACCCAAGCCAAACCTCTCGCCCTGTTGACCCTCGCCCTGGCCCTCACCGGCTGCGCCAGCGGCACCT
CGCCTCACCCAAACAGCAACCTGGGCTGGAACCACCCCGGCATGCAACTGGGCGGCGACAACGGCCTGCC
CCTGCGCACCGAAAGCCCCTGCCGCAAGCGCGGCTGCGACAACGACAAGTTGTTCTTCAACCCGGGCAAA
AGCGAGCCAAGCGTCAACACTATCCACCGCGGCTGGTAG
>lcl|NC_021505.1_cds_WP_016497590.1_302 [locus_tag=PP4_RS01540] [db_xref=GeneID:45521828] [protein=DUF3077 domain-containing protein] [protein_id=WP_016497590.1] [location=353151..353420] [gbkey=CDS]
ATGAAACAAGATGAGCCAGTCACCACCGCAGGCGTGGAAACCTTCCTCGCAGCCGGTAACCCATCCCTCA
ATCTGCTACGTGTGGAGCCCGGTGTCCCCGTGGATGCTGCCTACGAGCATGTCTCGATCCTGATGGGCTA
CATCAAGCACCTGGTGCGTGAGGGAGATATGGAAGACGACCATAAATTCCTGGGTGCTGCCGATTACCTG
TGCGACATGGCCAAGGCGTTGATGAACGATATCGAGATCGCCAAAGGTAAGGCGCACTGA
>lcl|NC_021505.1_cds_WP_016497591.1_303 [locus_tag=PP4_RS01545] [db_xref=GeneID:45521829] [protein=methyltransferase] [protein_id=WP_016497591.1] [location=complement(353658..354863)] [gbkey=CDS]
ATGCCCAACCACCTCCACAGCCACCACCTAAGCACCCGCTTCAAGGCCCTCGACCAATTCCTGGTCGAGC
ACCAACAGCTGTGGAAACCCCGCCCCTTCACCACCCTGCAACTGGCCTGGGAAACCACCCACCCCGAACT
CGCCACCCACCTGCGCCAATGTTCCCTGGCAGACGCCGAAGCCGACAGCGCCGCTGACCGCTTGCCCGCG
CCCTTCGCGCAACTGGCCGAACAAGCCCGGAAGCTCGCCGCCCTCGGCAGCCTCCCTCAGACCGACCTGC
CACCCGCCGCCCACCGCCTGGACGTCGCCGTCCCCGGCCGCAAATGGCAGCAGATCGAAGCCTTCGCCAG
CCACCTGGCCTTCCGCGACCCGCCCCGCCACTGGCTGGACTGGTGCTCCGGCAAAGGCCACCTCGGCCGT
CGCCTGCTGCAACCCGGCCAACAGCTGACCTGCCTGGAGTACGACGCCGAACTGGTCGTCGCCGGCCAGG
CCCTGAGCGCCCACCATCACTTGCCAGCACAGCACGTACACCAGGATGTGATGGCCAGCGACAGCGCCCG
GCACCTGGCCGGCGACAAAAGCGTGGTTGCCCTGCATGCCTGTGGCGACCTGCATGTACGCCTGATGCAA
CTGGCCAGCCAGCAAGGTTGCCGGCAACTCGCCGTAGCCCCCTGCTGCTACAACCGCATCGCGGCGCCGC
AGTACCAAGCGTTATCCACAGCCGCGCAGGCATCGAGCCTGCAGCTGTCGCTGGACGACCTGGGCCTGCC
CCTGAGCGAAACCGTCACCGCCGGCGCCCGCGTGCGGCGCCAGCGCGACACCTCGATGGCCCGGCGCCTG
GGCTTCGACCTGCTGCAACGCCAGCAGCGCCAAAGCAGCGAATACCTGCCAACGCCGTCGCTGCCGGTAG
CCTGGCTGGAAAAGCCCTTCGAGCAGTACTGCCGCGACCTGGCCGATCTCAAACAAATGCCCTTGACCGG
CAACCCGGACTGGACCGCCCTGGAAGCCGCCGGCTGGCAGCGCCTGGCCGAGGTACGCAACCTGGAGCGC
GTACGCAACCTGTTCCGCCGGCCGCTGGAGTTGTGGTTGGTACTCGATCGCGCCCTGTTCCTCGAAGAAC
AAGGCTACGCCGTTCGCCTAGGCCTGTTTTGCGACTATCCACTGACCCCACGCAACCTGCTTATCCTCGC
GGAACGCGACCGTTAG
>lcl|NC_021505.1_cds_WP_016497592.1_304 [locus_tag=PP4_RS01550] [db_xref=GeneID:45521830] [protein=ABC transporter permease] [protein_id=WP_016497592.1] [location=complement(354991..355680)] [gbkey=CDS]
ATGAATTGGGAAGTCATCTTCAAATGGCTGCCACGCCTGGCCGAGGGTGCGGTCCTGACCCTGGAGCTGG
TAGCCATTGCCGTGGTTGCCGGTTTGATCCTGGCCATCCCGCTGGGCATCGCCCGCTCCTCGCGCCACTG
GTACGTGCGCGCCGTGCCGTTCAGCTACATCTTCTTCTTCCGCGGCACGCCGCTGCTGGTGCAGCTGTTT
CTGGTCTACTACGGCCTGGCGCAGTTCGATGCGGTGCGTTCCAGCTCGCTGTGGCCGTACCTGCGCGATC
CGTTCTGGTGCACGGTGCTGACCATGACCCTGCACACCGCTGCCTACATCGCCGAGATCCTGCGTGGCGC
GCTTCAGTCGATCCCCAAAGGTGAGATCGAAGCGGCGCGGGCGCTGGGCATGTCGCGTGGCAAGGCGCTG
TTCTACATCATGCTGCCCCGTGCTGCGCGCATCGGCCTGCCGGCGTACAGCAACGAAGTGATCCTGATGC
TCAAGGCCAGTGCGCTGGCCAGTACCGTGACCCTGCTGGAACTGACCGGCATGGCCCGTACCATCATTGC
CCGCACCTACCTGCCGGTGGAAATCTTCTTTGCCGCAGGCGTGTTCTACCTGGTGATCTCGTTCCTGCTG
GTGCAGGGCTTCAAGCTGCTGGAGCGCTGGCTGCGCGTGGATGCCTGCCAGGGTCGTTGA
>lcl|NC_021505.1_cds_WP_016497593.1_305 [locus_tag=PP4_RS01555] [db_xref=GeneID:45521831] [protein=ABC transporter permease] [protein_id=WP_016497593.1] [location=complement(355680..356372)] [gbkey=CDS]
ATGAATATCGACCTGCACGGATTCGGTCCGGCCATGATGGCCGGCACCCTGATGACCGTAAAACTGGCGC
TTTGCGCCTTGCTGCTGGGGCTGGTGCTGGGCCTGCTCGGCGCCCTGGCCAAGACCTCCCCGCTCAAGCC
GCTGCAATGGCTTGGCGGCTTCTACTCGACCCTGGTTCGCGGCGTGCCCGAACTGCTGTGGGTGCTGCTT
ATCTATTTCGGCACCGTCGGGCTGATGAACAGCCTCGGCGAAGCCCTGAACATGCCGGGCCTGGAGCTTA
GCGCCTTCGCGGCGGGTGTAATCGCCCTGGGCCTGTGCTTTGGCGCCTACGCCACCGAAGTGTTCCGTGG
GGCCATTCTGGCGATCCCCAAGGGCCATCGTGAAGCTGGCCTGGCGCTGGGCTTGTCCAAGGGCCGCATC
CTTTCGCGGATCATCCTGCCGCAGATGTGGCGCATCGCCCTGCCCGGCCTTGGCAACCTGTTCATGATCC
TGATGAAGGACACCGCCCTGGTGTCGGTGATCGGCCTGGAAGAAATCATGCGTCACTCGCAAATTGGCGT
GACCGTGACCAAGGAGCCCTTCACCTTCTACATGGTCGCGGCCTGCATCTACCTGGGCCTGACCGTCATT
GCCATGACCGGCATGTACTTCATGGAAAAACGCGCCGCTCGCGGCTTTGCGAGGGCTGAATAA
>lcl|NC_021505.1_cds_WP_016497594.1_306 [locus_tag=PP4_RS01560] [db_xref=GeneID:45521832] [protein=ABC transporter substrate-binding protein] [protein_id=WP_016497594.1] [location=complement(356427..357179)] [gbkey=CDS]
ATGCACACTTACAAGAAGTTTCTCCTGGCAGCTGCTGCCACGCTGGTGATGTCGGCAAACGCCATGGCCG
CAGAAAAACTGCGCATGGGTATCGAAGCCGCCTACCCACCGTTCAACAACAAGGATGCCAGCGGTAACGT
GGTTGGTTTCGACAAAGACATCGGCGACGCCCTGTGCGCCAAGATGAAAGTCGAATGCTCGGTCGTCACC
TCCGACTGGGACGGCATCATCCCGGCCCTGAACGCCAAGAAGTTCGACTTCCTGGTGTCTTCGCTGTCGA
TCACCGACGAGCGCAAGCAGGCTGTGGACTTCACCGAGCCGTACTACTCCAACAAGCTGCAGTTCATCGC
GCCGAAAAATGTCGACTTCAAGACTGACGCAGCGTCGCTGAAAGGCAAGTCCATCGGCACCCAGCGCGCC
ACCCTGGCCGGCACCTACCTTGAAGACAACTTCAAGGGCGTCGACGTCAAGCTGTACGACACCCAGGAAA
ACGCCTACCTGGACCTGGTGTCCGGCCGCATCGACGGCATCCTGGCCGACAAGTACGTGCAGTACGAGTG
GCTGAAGAGCAAAGACGGCTCGAACTTCGAGTTCAAGGGCGAGCCGGTGATGGACAGCGACAAGATCGGC
ATTGCCGTGCGCAAAGGTGACACCAAGCTGCGCGACGAGCTGAACAAAGCCCTGGCCGAGATCAAGGCCG
ACGGCACGTACAAGAAAATCAACGACAAGTACTTCCCGTTCAGCATCGAATGA
>lcl|NC_021505.1_cds_WP_016484496.1_307 [locus_tag=PP4_RS01565] [db_xref=GeneID:45521833] [protein=ABC transporter ATP-binding protein] [protein_id=WP_016484496.1] [location=complement(357191..357964)] [gbkey=CDS]
ATGGCTCAGGCCACGCCCGCGCTGGAAATCCGCAATCTGCACAAACGCTACGGCGAGCAGGAAATTCTCA
AGGGCATTTCGCTGACCGCACGCGACGGTGACGTGATCTCCATCCTGGGGTCGTCCGGCTCCGGCAAGTC
CACCCTGCTGCGTTGCATCAACCTGCTCGAGAACCCGCACCAGGGCGAAATCCTGGTGGCCGGCGAAGCC
CTCAAGCTCAAGGCTGCCAAAAACGGCGACCTGGTCGCCGCCGACAACCGCCAGATCAACCGCCTGCGCA
GCGAAATCGGCTTTGTCTTCCAGAACTTCAACCTGTGGCCGCACATGTCGATCCTCGACAACATCATCGA
GGCGCCACGCCGCGTGCTCGGCCAGAGCAAGGCCGAGGCCATAGAAGCCGCCGAAGCGCTGCTGAACAAG
GTTGGCATCTACGACAAGCGCCACAGCTACCCCGCCCAGCTTTCCGGTGGCCAGCAACAGCGTGCCGCCA
TTGCCCGTACCCTGGCCATGAAGCCTAAAGTCATCCTGTTCGACGAGCCCACTTCGGCCCTCGATCCGGA
AATGGTCCAGGAAGTGCTAAACGTTATCCGCGCATTGGCCGAAGAAGGCCGTACCATGCTGTTGGTAACG
CACGAGATGAGCTTTGCCCGCCATGTGTCCAGTGAAGTCGTCTTCCTGCACCAGGGCCTGGTCGAAGAGC
AGGGATCGCCGCAGCAGGTCTTCGAGAACCCGAACTCGGCGCGTTGCAAGCAATTCATGTCAAGCCACCG
CTAA
>lcl|NC_021505.1_cds_WP_016497595.1_308 [gene=gabP] [locus_tag=PP4_RS01570] [db_xref=GeneID:45521834] [protein=GABA permease] [protein_id=WP_016497595.1] [location=358606..359991] [gbkey=CDS]
ATGAGCGGTAACAATTCCAATGACCTCGCTCAGGGGCTCAAACAACGGCATGTGACCATGCTGTCCATCG
CTGGCGTCATCGGTGCCGGCCTGTTCGTAGGCTCCGGCCACGCCATCGCAGCTGCCGGCCCGGCCGTGCT
GCTGGCTTACGCCGCTGCCGGTACGCTGGTCGTGCTGGTCATGCGCATGCTGGGTGAAATGGCGGTCGCC
TCGCCAGATACCGGTTCGTTCTCAACCTATGCCGACCGCGCCATCGGGCGTTGGGCCGGTTTTACCATTG
GCTGGCTGTACTGGTGGTTCTGGGTGCTGGTGATTCCGCTGGAAGCCAACGCCGCCGCGGCCATTCTGCA
TGCCTGGTTCCCTGCAGTTGACCTGTGGGCCTTCTCCCTCATCATTACCTTGGCGCTTACCCTGACCAAC
CTGTGCAGCGTGAAGAACTACGGCGAGTTCGAGTTCTGGTTCGCCCTGCTCAAGGTGCTGGCGATCGTCG
GCTTCATCGCCGTGGGCTGTGCGGCCTTGTTCGGCTTTGTGCCGAGCAGCCAGGTGAGCGGTGCCAGCCA
CCTGTTCGACACCCAAGGCTTCATGCCTAACGGCCTGGGCGCAGTGCTGGCAGCCATGCTGACCACCATG
TTCTCGTTCATGGGTACCGAAATTGTCACCATCGCCGCTGCCGAGTCGAAGGACCCGGGCAAGCAGATCA
GCCGCGCCACCAACTCGGTCATCTGGCGTATCTGCCTGTTCTACCTGGTGTCGATCTTCCTGGTCGTTGC
CCTGGTGCCGTGGAACGACCCGGCCCTGGCCGAAACCGGTTCCTACCAGACCGTGCTGAGCCGTATCGGC
GTGCCGAATGCCAAGCTGATTGTCGACATCGTCGTGCTGATTGCCGTGACCAGCTGCCTGAACTCGGCTC
TGTACACCTCTTCGCGCATGCTGTTTTCGCTGAGCAAGCGTGGCGACGCCCCGGCCATCGCCCAGCGCAC
CACCAAGGCGGCGACCCCGTACGTGGCGGTATTGCTGTCCACTGCAGCGGCATTCCTCTGCGTGTTCGCC
AACTTCGTGGCCCCGGCCCAGGTGTTCGAATTCCTGCTGGCCAGTTCTGGTGCCATTGCGTTGCTGGTGT
ACCTGGTGATTGCCATTTCGCAGCTGCGCATGCGTGCCAAGCGTGAAGCCAGTGGCGAGAAGATTGCCTT
CAAGATGTGGCTGTTCCCGGGCCTGACCTGGGCGACCATTGCCTTTATCGTTGCCATTCTTGTGGTGATG
GCGCTGCGTGAGGATCACCGTGCGGAGATCATCGCGACTGCGTTGCTGAGCATTGGTGTAGTAGCGGCTG
GCTTGCTGGTGCACCGCAAGCGCGAAGCTGCCGGGCGGGTGGCGCTGGATAACTGA
>lcl|NC_021505.1_cds_WP_016497596.1_309 [locus_tag=PP4_RS01575] [db_xref=GeneID:45521835] [protein=hypothetical protein] [protein_id=WP_016497596.1] [location=complement(360173..360616)] [gbkey=CDS]
ATGGCCACCCCTACCAAGCAACAGAAACGCGCCAAGCGCGCCGCCAGCAAGGCCAAGCAGAACCGCATGG
TGCGCAGCGGCCAGGCGGTCAAGCCCAGTGCCGGCGACAGCGCCAGCGTCGAGCAGGTGTTCAACAAGGC
GATGGAGTCGGGCAGCTACGACGCGATGTTCGAGAAGATGAAGGAAGCCCAGGCAGGCGGCCTGGTGCCG
ATGATCTCGGTATTCCTGGTGGACCCGCTGCTGGCCCTGGTGCTCAAGGGGCACAAGGAAGAGCACGCTA
CCGACTACATCGTGCTGGTGTTCAACGCCTACCGCAAATGGCTGGACGGCGCTGACGAAGAGGCCACCAT
GGCCTGGCTGGAAAGCGATGAGTTCCAGGATGCCTACATCGCCGCATCCGAACTGGTGGCCAAGCAGCAG
CAACAGCAGAAGCAGTTTGGCTGA
>lcl|NC_021505.1_cds_WP_162471778.1_310 [gene=ppk2] [locus_tag=PP4_RS01580] [db_xref=GeneID:45521836] [protein=polyphosphate kinase 2] [protein_id=WP_162471778.1] [location=complement(360817..361689)] [gbkey=CDS]
ATCAGCCAGCAACCCGCGGCACTGGAAGTTGCCACCGCCCCCAAGGGCAGCAACGAAGACAGCACCTCGG
CGCGCCTGCCGGCCAGCTACCCCTACCGTACCCGTCTGCGACGCCAGGACTACGAAAAGGCCAAGCACGC
GCTGCAGATCGAGCTATTGAAGGTACAAAGCTGGGTGAAGGAAACCGGCCAGCGTGTGGTGATCCTGTTC
GAGGGGCGCGATGCCGCAGGCAAGGGCGGCACGATCAAGCGTTTCATGGAGCACCTCAACCCACGTGGCG
CACGCATCGTCGCACTGGAGAAGCCTTCCGAGCAGGAACAGGGCCAGTGGTATTTCCAGCGCTACATCCA
GCACCTGCCCACAGCGGGTGAAATGGTGTTCTTCGACCGCTCCTGGTACAACCGCGCCGGGGTCGAGAAG
GTAATGGGCTTCTGCACGCCGCTGCAGTACCTGGAGTTCATGCGCCAGGCGCCAGACCTGGAACGCATGC
TGTGCAACAGCGGCATCCTGCTGTTCAAGTACTGGTTTTCGGTGAACCGCGAAGAGCAACTGCGCCGCTT
CATCTCGCGCCGGGACGACCCGCTCAAGCACTGGAAGCTCTCGCCCATCGACATCAAGTCGCTGGACAAA
TGGGAAGACTACACCGGTGCCAAGGAAGCGATGTTCTTCCACACCGACACCGCCGATGCGCCGTGGACAG
TGATCAAGTCCGATGACAAGAAGCGCGCGCGGATCAACTGCATCCGCCACTTCCTGCACTCGCTGGACTA
CCCCGGCAAGGACCACAGCGTGGCCCATGCCCCCGATGCACTGCTGGTGGGTCGGGCATCGCGGGGATTC
GAGGAGGATGAACCGATAGGGGTAGCCAGTTAG
>lcl|NC_021505.1_cds_WP_016497598.1_311 [locus_tag=PP4_RS01590] [db_xref=GeneID:45521838] [protein=oxidative damage protection protein] [protein_id=WP_016497598.1] [location=complement(362133..362405)] [gbkey=CDS]
ATGACCCGCACCGTGATGTGCCGCAAGTACAAAGAAGAACTGCCAGGCCTGGAGCGCCCGCCCTACCCCG
GCGCCAAGGGCCAGGACATCTTCGAACACATCTCGCAGAAAGCCTGGGCAGACTGGCAGAAGCACCAGAC
CATGCTGATCAACGAAAAACGCCTGAACATGATGAATGCCGAGGACCGCAAATTCCTCCAGGCAGAGATG
GACAAGTTTTTCGCCGGCGAAGAATACGCCCAGGCGGAAGGCTACGTTCCACCGGCCGAATGA
>lcl|NC_021505.1_cds_WP_016497599.1_312 [gene=mutY] [locus_tag=PP4_RS01595] [db_xref=GeneID:45521839] [protein=A/G-specific adenine glycosylase] [protein_id=WP_016497599.1] [location=complement(362402..363469)] [gbkey=CDS]
ATGAGCCCCGAGCAGTTCTCCAGCGCTGTGCTGGACTGGTACGACGAGCACGGCCGGCACGACCTGCCCT
GGCAACAGGGCATCACCCCGTACCGGGTGTGGGTGTCGGAAATCATGTTGCAGCAGACCCAGGTCAGCAC
CGTGCTCAACTACTTCGACCGGTTCATGCAGGCCCTGCCGACCGTGCAGGCCCTGGCCGAGGCGCCGGAG
GATGAAGTGCTGCACCTGTGGACGGGGCTGGGCTACTACACCCGCGCACGCAACCTGCAAAAGGCGGCAA
AGATCGTCGTCGCGCAACATGGCGGCGAGTTCCCGCGCAGTGTCGAGCAGCTCACCGAGCTGCCCGGCAT
CGGCCGCTCCACCGCCGGCGCCATCGCCAGCATCAGCATGGGCATTCGCGCGCCGATCCTGGACGGTAAC
GTCAAGCGCGTGCTGGCCCGCTACACCGCCCAGGCCGGCTACCCTGGCGAGCCCAAGGTGGCCAACCAGC
TGTGGGCCACGGCCGAGCGTTTTACCCCGCTGGAGCGCGCCAACCATTACACCCAGGCCATGATGGACAT
GGGTGCCACGCTGTGCACCCGCAGCAAGCCCAGTTGCCTGATCTGCCCGTTGCAGCGCGGCTGCGAGGCG
CACCTGCACGGTGAAGAAACCCGATACCCGGAGCCCAAGCCGCGCAAGGCGTTGCCACAACGGCGCACGC
TGATGCCACTGCTGGCCAACCACGAAGGCGCCATCCTGCTTTATCGCCGCCCCTCCAGCGGCCTTTGGGG
TGGCTTGTGGAGCCTGCCGGAGCTGGACGACCTCGCACAGCTCGACGACCTGGCCTATCAGCACGGCTTG
CGCCTGGCAGGCAGCCGGGCCATGGCAGGCCTGACCCATACCTTCAGCCACTTCCAGCTGGCAATCGAGC
CCTGGCTGGTGCGCGTCGACCTGGTCGGCGAGCACGTGGCCGAGGCCGACTGGCTCTGGTATAACCTCGC
CACCCCGCCGCGCCTGGGCCTCGCCGCCCCGGTCAAAAAGCTGCTTGAACGCGCAGCCGACGAACTGATT
GCAGGAGATGCCCGATGA
>lcl|NC_021505.1_cds_WP_016497600.1_313 [locus_tag=PP4_RS01600] [db_xref=GeneID:45521840] [protein=AsmA family protein] [protein_id=WP_016497600.1] [location=complement(363466..365724)] [gbkey=CDS]
ATGAAAGCGTTCGGCAAAATCCTGGGACTGGGGCTTCTCGGGTTGCTGCTGATCATCGTGGCGCTGGGCT
TCGCCCTGACCCACCTCTTTGATCCCAACGACTACAAAGACGAGATTCGCCAGTTGGCACGGGACAAGGC
TCACGTCGAGCTGACCCTCAACGGCGACATCGGCTGGAGCCTGTTCCCGTGGCTGGGCCTGGAGTTGCAC
GAAGCAAGCATCGCCACCTTGGCCAAACCCAAGGAGCCGTTCGCCGACCTGCAAATGCTCGGCCTGTCCG
TGCGTGTGCTGCCGTTGTTGCGCCGCGAAGTGCAGATGAGCGACGTGCGCGTCGAAGGCTTGAACCTGAC
CCTGGCCCGCGACGAGCAAGGTCATGGCAACTGGGAAGACATCGGCAAGCCGCTGCCCGCGCCGAACGGC
ACCCCTGCCGATGCGCAGGCCAATGCCCCCGCCCAGGCAACTGCCGAACAGAAGCCGGCGCCTGCGAACG
GCAACGAGCGGGCCGTCAAGCTGGACATCGACAGCCTGACCGTGAACAACGCCCGCGTGCAGTACAGCGA
TGCCAAGACCGGCCAGAGCTACAGCGCCGAGAGCATCCAGCTGAGCACGGGGCCGGTCCACGAAGGCGCC
AACATTCCGCTCAAGGCCAGTGCCTTCATCAGCGCCAGCGAGCCGAATATCAAGGCCCGCACCGAACTGG
CCGGCGAGCTGCGTTTTGACCGCAAGCTCAAGCGCTACAACTTCGAAGACATGCGCCTGTCGGGCGAAAC
CTCGGGTGAGCCAACCGGCGGCAAGACCGTGACCTTCGCCGCCCAGGGCCAGCTGCTGGTCGACCTGGCA
GCCAATGTCGCCTCGTGGAACGGCCTGAAAGTCTCGGCCAACCAGCTGCGCGCCCTGGGCGAGCTGAATG
TGCGCGACCTGGACAAGGCACCACAGCTGAGCGGTGGCCTGTCCATCGCCCAGTTCAACCTGCGCACCTT
CCTCGACAGCATCGGCCGCACGCTGCCAGCCACCAACGACCCGGCAGCCTTCGCCAAGCTGGAGCTGGTG
ACCCGTCTGCAGGGCACGGCAAACAGCCTGGCCCTGGAAGACCTGGCCGTGAAGCTGGACGACAGTACCT
TCAGTGGCCGTGTGGCCGTGGAAGACTTCGCCAAGCAGGCCCTGCGCCTGCAACTGAAGGGCGATACCTT
CGACGCTGACCGCTACCTGCCAGCCAAGAGCGAAGAGGCCAAGGGCGCCACTGCCGCGCGCCAGGCCGAG
GTCAAGCAGCAAGAAGCCAGCGCCGTGGCCGGTGCCGGCACCACACCACTGCCCAACGCCCCGACCCAGG
TGGCCTGGAGCGACGACAAACTGCTGCCGGTCGACCGCCTGCGCGCCCTCGACCTGCAAGCAGACCTGGC
CTTTGGCTCGCTGACCGTGGACAAGCTGCCGATCGAAGACGCCCAGCTCAAGGCCATTGGCCAAGGCGGC
CTGCTGACCCTGCAAACCCTGCGCGGCGAGCTGTACAACGGCACCTTCGAAGCCAAGGGCACGGTCGACG
TGCGCCCTGCCGTACCGCAACTGGGTGTGAACACCAACATCCAGCGGGTGCCGGTAGAGCACTTCATCAA
GACCGAAGGCAAGGACCAGGTACCACCCGTCAAAGGCCTGCTGACCCTGACCAGCGACCTGACCGCCAGC
GGCAACAGCCAGAAAGCCCTGGTCGACACCCTGAACGGCAGCGCCAACTTCACCATCAATGATGGCGTGC
TGGTCAATGCCAACCTGGAACAGCAGCTGTGCCAGGCCATCGCCACCCTCAACCGCAAGACCCTGAGCGG
CGAGCCTCGCGGCAAGGACACCCCGTTCCAGGAACTGCGCGGCAGCCTGGTGGTGCGCAATGGCGTTGCC
AGCAACCCGGACCTCAAGGCGCGCATCCCGGGCCTGACCGTCAACGGCCATGGCGACCTCGACCTGCGTG
TGCTGGGCATGGACTACAACGTTGGCGTGATTGTCGAAGGCGACCAGCGCGCCATGCCGGACCCGGCCTG
CCAGGTCAACGAACGCTACGTGGGCGTTGAAGTGCCGCTGCGCTGCCGTGGCCCGCTGGAGCTGGGCGCC
AAGGCCTGCCGCCTGGACCAGGGCGGCATGGGCAAAGTTGCCGCCAAGCTGGCCGGCAACCGCCTGAAAG
ACAAGATTGATGAAAAGCTCGAAGAAAAACTCGGAGACAAAGTGAGCCCGGAAGTAAAAGACGCACTCAA
GGGGCTGTTCAAGCGATGA
>lcl|NC_021505.1_cds_WP_016497601.1_314 [locus_tag=PP4_RS01605] [db_xref=GeneID:45521841] [protein=OFA family MFS transporter] [protein_id=WP_016497601.1] [location=366093..367754] [gbkey=CDS]
ATGACCAGTACCGTCGCGGCGGGAGCCTCGGCCAGTGCGCCAGGCTTCCTGTCGAAGGAGCGCATCATCG
CCCGCCCGGGCTTCAACCGCTGGCTGGTCCCGCCAGCCGCCCTGGCCATCCACCTGTGCATCGGCATGGC
CTACGGTTTTTCGGTGTTCTGGCTGCCGTTGTCGCAAGCCCTCGGCATCACCGCGCCCGTCGCCTGTGCG
CCAGACATGGGCTTCATTGCCCGCCTGTTCAGCGCCGAATGCGACTGGCCGATCTCGATGCTGAGCTGGA
TCTACACCCTGTTCTTCGTCTTCCTCGGCTGCTCCGCGGCAGTACTGGGTGGTTGGCTGGAGCACGCCGG
GCCGCGAAAGGCGGGCCTGGTGTCGGCACTGTGCTGGTGTGGCGGCATGCTGATCTCGGCCATTGGCGTA
AAAACCCACCAACTGTGGCTGATGTGGCTGGGCTCCGGCGTGATCGGCGGCATCGGCCTGGGCCTGGGCT
ATATCTCCCCTGTGTCCACGTTGATCAAGTGGTTCCCGGACAAACGCGGCATGGCCACCGGCATGGCGAT
CATGGGCTTCGGTGGCGGGGCCATGGTGGGTGCACCGCTGGCCACTGCGCTGATGGGGCATTTTGGCAAC
GAGCACGAAGTGGGCGTATGGCAGAGCTTCGTCGCCATGGCGGCGATCTACTTCGTCTTCATGACTGCCG
GCGCGCTGGCTTACCGAGTGCCGCCGACCGGCTGGAAGCCCGAAGGCTGGAGCGCCCCGGCGAAAAAAGC
CGGTAACACCATGGTCACCGACCGCCATGTACATGTCAGTGTGGCGTGGAAAACCCCCCAATTCGCGCTG
ATCTGGCTGGTGCTGTGCCTGAACGTGTCGGCGGGCATCGGTATTCTCGGCATGGCGTCGCCCCTGCTGC
AGGAAGTGTTCGCCGGCAAATTGCTGGGCAACGAACTGACCTTCAGCCAGCTGAATGCGGCCCAGTTGGC
ACAGATTGCCGCGATCGCCGCCGGCTTCACCGGCCTGCTGAGCCTGTTCAACATCGGCGGGCGGTTCTTC
TGGGCATCGTTCTCCGACTATATCGGGCGCAAGAACACCTACTTTGCCTTCTTCGCCCTGGGCGTTGGCC
TTTACAGCCTGGTGCCGAACATGGGGCACCTGGGTAACGTGGCGCTGTTCGTGGCCGCGTTCTGCATCAT
CCTGTCGATGTATGGCGGCGGTTTCGCGACCGTGCCGGCGTACCTGGCTGACCTGTTCGGCACGCAGATG
GTCGGCGCCATTCATGGTCGCCTGCTGACTGCCTGGGCTGCGGCGGGCGTGCTGGGGCCGGTGTTGATCA
CTTACCTGCGCGAGTCTCAGCTGGCAGCGGGTGTAGAGCGCGCAGCGGCTTACGACATGACCTTGTATAT
CCTCGCCGGCCTGCTGGTGCTGGGCTTTATCTGCAACATGCTGGTGCGCCCGGTGGCCGACAAGCACTTC
ATGAGCGATGCCGAACTGGCGGCCGAGCGCGCGCTGAGCCATGACAAGGGTGCCGATGGGGCGCGGTCGC
TGGAGTGGAAGGCGGCGCCGGGGAGCCTGCCGTTGGTGCTGCTGGCCTGGGCGGTGGTGGTCGTGCCGCT
GGCCTGGGGTGTGTGGGTGACACTGCAGAAGACTGCTGTCCTGTTCCATTGA
>lcl|NC_021505.1_cds_WP_009682881.1_315 [gene=hisB] [locus_tag=PP4_RS01610] [db_xref=GeneID:45521842] [protein=imidazoleglycerol-phosphate dehydratase HisB] [protein_id=WP_009682881.1] [location=367925..368518] [gbkey=CDS]
ATGGTCGAACGTAAGGCTTCCGTCGAGCGCAATACCCTGGAAACCCAGGTCAAGTGCTCGATCAACCTCG
ATGGCAGTGGCAAGGCCCGATTCGATATCGGCGTGCCTTTTCTTGAACACATGCTGGACCAGATCGCCCG
CCATGGCCTGATCGATCTGGATATCGAGTGCAAGGGTGACACGCATATCGACGATCACCATACCGTCGAG
GACGTCGGTATCACCCTGGGCATGGCTTTCGCCCAGGCCATCGGTGACAAGAAAGGTATCTTCCGCTACG
GCCACGCCTACGTGCCGCTGGATGAAGCGCTGTCGCGTGTGGTCATCGACTTCTCCGGTCGCCCTGGCCT
GCAAATGCATGTGCCGTATACCCGTGCCAGTGTTGGCGGCTTCGATGTCGACCTGTTCCAGGAATTCTTC
CAGGGCTTCGTCAACCACGCGCTGGTAACCCTGCACATCGACAACCTGCGTGGCCACAACACCCACCACC
AGATCGAAACCGTGTTCAAGGCATTCGGCCGCGCGCTGCGCATGGCTGTCACCCTCGACGAGCGCATGGC
CGGGCAGATGCCGTCGACCAAAGGGTGCCTGTAA
>lcl|NC_021505.1_cds_WP_016497603.1_316 [gene=hisH] [locus_tag=PP4_RS01615] [db_xref=GeneID:45521843] [protein=imidazole glycerol phosphate synthase subunit HisH] [protein_id=WP_016497603.1] [location=368519..369157] [gbkey=CDS]
ATGCAGACGGTAGCCGTAATCGACTATGGCATGGGCAACCTGCACTCGGTGGCCAAGGCGCTTGAGCACG
TTGGTGCCGGTAAAGTGCTGGTCACCAGCGATGCCGCAGTCATACGTGAAGCCGACCGCGTGGTATTTCC
GGGCGTAGGTGCGATCCGCGATTGCATGGCCGAAATCCGCCGCCTGGGCTTCGACAGCCTGGTGCGCGAA
GTCAGCCAGGACCGCCCGTTCCTCGGTATTTGCGTGGGCATGCAGGCGCTGCTTGAACACAGCGAGGAAA
ACGCCGGTGTCGACTGCATCGGCATGTTCCCGGGCCAGGTGCGCTTCTTCGGCAAAGACCTGCAAGAAGA
CGGCGAGCACCTGAAGGTGCCGCACATGGGCTGGAACGAAGTCAGCCAGACCATCCACCACCCGCTGTGG
CACGACATCCCCGACCAAGCGCGTTTCTACTTCGTGCACAGCTATTACATCAATGCCGGCAAGCCGGGCC
AGGTAGTCGGCCGCGGCCACTACGGCGTCGATTTTGCCGCCGCGCTGGCAGATGGCTCGCGCTTTGCCGT
GCAGTTCCACCCGGAGAAGAGCCATACCCATGGCCTGCAGTTGCTGCAGAACTTCGTCGCCTGGGACGGG
CGCTGGTAA
>lcl|NC_021505.1_cds_WP_016497604.1_317 [locus_tag=PP4_RS01620] [db_xref=GeneID:45521844] [protein=DUF2164 domain-containing protein] [protein_id=WP_016497604.1] [location=369158..369418] [gbkey=CDS]
ATGAGCAGGTCGAAAGCCAAGACCCCGGTCATCACGCTGGCCCCCGAGCAGGAGCGCGATGCGCTCGACA
CGCTCAAGCGCTTCCTCGAAGACCGTTTCGAGCTGGAGCTGGGGTCGTTCGAGGTGGCCGAGGTGCTTGA
GCTGTTCAGCAAAGAAATTGCACCCCTTTACTACAACAGGGCGATTGCCGATGTTCAGCTGCACCTCAAG
GAGCGGTTCGAGAGCATCGAAAGCGATCTGTGGGCGCTCGAAAAGCCCTGA
>lcl|NC_021505.1_cds_WP_016484508.1_318 [gene=hisA] [locus_tag=PP4_RS01625] [db_xref=GeneID:45521845] [protein=1-(5-phosphoribosyl)-5-[(5-phosphoribosylamino)methylideneamino]imidazole-4-carboxamide isomerase] [protein_id=WP_016484508.1] [location=369446..370183] [gbkey=CDS]
ATGCTGATTATCCCCGCTATCGATCTGAAGGACGGTGCTTGCGTGCGCCTGCGCCAGGGCCGCATGGAAG
ACTCCACGGTATTTTCCGACGACCCGGTGAGCATGGCCGCCAAGTGGGTCGAGGGTGGCTGCCGCCGCCT
GCACCTGGTCGACCTCAACGGCGCCTTCGAAGGCCAGCCGGTCAACGGTGAGGTGGTTACCGCCATTGCC
AAGCGCTACCCGACCCTGCCGATCCAGATCGGCGGTGGCATCCGTTCGCTGGAAACCATCGAGCATTACG
TCAAGGCTGGCGTCAGCTACGTGATCATCGGCACCAAGGCGGTGAAGCAGCCAGAGTTCGTCGCCGAAGC
GTGCAAGGCCTTCCCCGGCAAGGTCATCGTTGGCCTGGATGCCAAGGACGGCTTCGTCGCCACCGACGGC
TGGGCCGAAGTGAGCACCGTGCAGGTCATCGATCTGGCCAAGCGTTTCGAGGCCGATGGCGTCTCGGCGA
TCGTCTACACCGACATCGCCAAGGACGGCATGATGCAGGGCTGCAACGTGCCTTTCACCAAGGCACTGGC
TGAAGCCACCCGCATTCCGGTGATCGCCTCGGGCGGCATCCACAACCTGGGCGACATCAAGGCCCTGCTG
GACGCCAAGGCCCCCGGCATCATTGGCGCCATCACCGGCCGTGCCATCTACGAAGGCACCCTCGATGTCG
CCGAGGCCCAGGCCTTCTGCGACAACTACCAAGGCTGA
>lcl|NC_021505.1_cds_WP_008091498.1_319 [gene=hisF] [locus_tag=PP4_RS01630] [db_xref=GeneID:45521846] [protein=imidazole glycerol phosphate synthase subunit HisF] [protein_id=WP_008091498.1] [location=370194..370964] [gbkey=CDS]
ATGGCACTGGCCAAGCGCATCATCCCTTGCCTGGACGTGGACAACGGCCGGGTGGTCAAGGGCGTCAAGT
TCGAGAACATTCGTGATGCCGGCGACCCGGTGGAAATCGCCCGTCGCTACAACGAGCAGGGTGCCGACGA
GATCACCTTCCTCGACATCACCGCCAGCGTCGATGGCCGCGACACCACCCTGCATACCGTCGAGCGCATG
GCCAGCCAGGTGTTCATCCCGCTGACCGTGGGCGGTGGCGTGCGCACCGTGCAGGACATCCGCAACCTGC
TCAATGCCGGTGCCGACAAGGTTTCGATCAACACGGCTGCGGTGTTCAACCCGGAGTTTGTGGGCGAGGC
GGCGGACCGTTTCGGTTCGCAGTGCATCGTTGTCGCCATCGATGCCAAGAAGGTGTCCGGGCCAGGTGAA
ACGCCACGCTGGGAAATTTTCACCCACGGCGGGCGCAAGCCGACCGGGCTGGATGCAGTCGAGTGGGCGA
AGAAGATGGAAGGCCTGGGTGCTGGCGAGATCCTGCTGACCAGCATGGACCAGGACGGCATGAAGAACGG
CTTCGACCTGGGTGTTACCCGCGCCATCAGTGATGCGCTGGGCATTCCGGTGATTGCCTCGGGTGGTGTG
GGTAACCTGCAGCACCTGGCTGACGGCATTCTGGAAGGGCATGCCAGCGCGGTGCTGGCGGCCAGTATCT
TCCACTTTGGCGAGTACACGGTGCCGGAGGCCAAGGCCTACATGGCATCGCGCGGTATCGTCGTTCGCTG
A
>lcl|NC_021505.1_cds_WP_012270095.1_320 [gene=choV] [locus_tag=PP4_RS01635] [db_xref=GeneID:45521847] [protein=choline ABC transporter ATP-binding protein] [protein_id=WP_012270095.1] [location=complement(371082..372260)] [gbkey=CDS]
ATGAGCATCATTCGTTTCGAAGACGTCGACGTCATTTTCTCCAACAAGCCGCGCGAGGCACTGTCGCTGC
TGGACCAGGGCAAGACCCGCGAACAGATCCTCAAGCAGACCGGCCTGGTGGTCGGCGTCGAAAAGGCCAA
CCTTGATATCAACAAGGGTGAGATCTGCGTGCTGATGGGCTTGTCCGGCTCGGGCAAATCGAGCCTGCTG
CGCTGCATCAACGGCCTGAACACCGTCAGCCGCGGCAAGCTGTTTGTCGAGCACGAAGGCAAGCACATCG
ACATTGCCCACTGCAGCCCGGCCGAGCTGAAAATGATGCGCACCAAGCGCATTGCCATGGTGTTCCAGAA
GTTCGCCCTGATGCCTTGGCTGACGGTGCGCGAGAACATCAGCTTTGGCCTGGAAATGCAGGGCCGCCCT
GAAAAGGAACGGCGCAAGCTGGTGGACGAGAAGCTCGAGCTGGTGGGCCTGACCCAGTGGCGCAACAAGA
AGCCGGACGAGTTGTCTGGCGGCATGCAGCAGCGCGTGGGCCTGGCCCGGGCGCTGGCGATGGATGCCGA
CATCCTGCTGATGGACGAACCGTTCTCGGCACTGGACCCGCTGATCCGCCAAGGCCTGCAAGACGAGCTG
CTGGGCCTGCAGGCCAAGCTGAGCAAGACCATCGTGTTCGTCAGCCACGACCTGGACGAGGCACTGAAGC
TGGGTACCCGCATTGCGATCATGAAGGACGGGCGGATCATCCAGTACAGCAAGCCGGAGGAGATCGTGCT
CAACCCGGCCGACGAGTATGTGCGTACCTTCGTCGCCCACACCAACCCGCTGAACGTGCTGTGCGGCCGC
AGCCTGATGCGCAGCCTGGACAACTGCAAGCGGGTCAATGGCTCGGTGTGCCTGGACCCGGGTATCGATT
CGTGGCTGGACCTGGGCGAAGGTGGCGCGCTCAAGCGTGCACGCCAGGGCCAGAACGGGCTGGACATGCA
GAACTGGGCACCGGGGCAGGATGTGGAGCTGCTGGAGCGCAGGCCGACCGTGGTGCACGCCGACATCGGC
ATGCGCGAGGCGCTGCAGATTCGTTATCAGACCGGCAACAAGCTGGTGTTGCAGGATAACGACAGGGTGG
TGGGGATTCTTGGGGATACCGAGCTTTATCACGCGTTGCTCGGCAAGAACCACGGTTGA
>lcl|NC_021505.1_cds_WP_016484510.1_321 [gene=choW] [locus_tag=PP4_RS01640] [db_xref=GeneID:45521848] [protein=choline ABC transporter permease subunit] [protein_id=WP_016484510.1] [location=complement(372257..373102)] [gbkey=CDS]
ATGCTTATCGATCAGAAAATACCCCTGGGCCAGTACATCGCGTCGTTCGTCGAGTGGCTGACCCAGAACG
GCGCAAATTACTTCGACGCCATCGCGCAAGGCCTGGAATTCATGATCCATGGGGTCACCAGTGCCCTGAC
CTGGTTCAACCCGTTCGTCCTCATCGCCCTGTTCGCCGGCCTGGCACACCTGATCCAGCGCAAGTGGGGG
CTGACCGCGTTCGTTGCCCTGTCATTCCTGCTGATCTTCAACCTGGGTTACTGGCAGGAAACCATGGAAA
CCCTGGCGCAGGTGACCTTCGCCACGGTGGTGTGCGTGGTGATTGGCGTGCCCCTGGGCATCCTGGCTGC
GCACAAACCAATGTTCTATACCGCCATGCGCCCGGTACTCGACCTGATGCAGACGGTGCCCACCTTCGTC
TACCTGATCCCTACCCTGACCCTGTTCGGCCTGGGTGTGGTACCGGGGCTGATCTCTACCGTGGTCTTCG
CCATTGCGGCACCAATCCGCCTCACCTACCTGGGCATCTGCGACGTCCCGCAGGAGCTGATGGACGCTGG
CAAGGCCTTTGGCTGCTCGCGTCGCCAATTGCTTACCCGTATCGAACTGCCGCATGCGATGCCCAGCATC
GCCGCCGGCGTCACCCAGTGCATCATGCTGTCGCTGTCGATGGTGGTGATCGCCGCCCTGGTGGGCGCTG
ACGGCCTGGGCAAACCTGTGGTCAACGCACTGAACACCGCCGATATTTCCCTGGGCTTCGAAGCGGGCCT
GGCGATCGTGCTGCTGGCAATCATGCTCGACCGTATCTGCAAGCAACCGGAACTGCCGGTAAGGGGTGAG
GCATGA
>lcl|NC_021505.1_cds_WP_016497605.1_322 [locus_tag=PP4_RS01645] [db_xref=GeneID:45521849] [protein=choline ABC transporter substrate-binding protein] [protein_id=WP_016497605.1] [location=complement(373187..374134)] [gbkey=CDS]
ATGAAAGGTTCACCCTCGCTGTTGCTGGTTGCGTTGCTGTCCACGCCCTTGCTGGCCCAGGCCGCCGAAC
CCGAGCAGTGTCAGACGGTACGTTTCTCCGACGTCGGCTGGACCGACATCACAGTCACGACCGCGACCAC
CAGCGTTGTGCTCGAAGCCCTGGGTTACAAAACCCACACCACCATGATCTCGGTACCCGTGACCTACAAG
TCGCTGGCCACCGGCAAGGACCTGGACGTGTTTCTCGGCAACTGGATGCCGACCATGGAGAACGACATCA
AGCAGTACCGCGACGCTGGCACCGTGGAAACGGTGCGCGCCAACCTGGAAAACGCCAAGTACACCTTGGC
CGTGCCCCAGGCGCTGTACGACAAGGGCCTGAAAGATTTCGCCGACATTCCCAAGTTCAAGAAGGAACTG
GACGGCAAGATCTACGGCATCGAGCCCGGCAACGATGGCAACCGCACCATCCAGAGCATGATCGACAAGA
ACGCCTTCGGCCTGAAGGACGCCGGTTTCAAGATTGTGCAATCGAGCGAGGCCGGCATGCTGTCGCAGGT
CGACCGCGCGCAAAAACGCGGCGAGGCCCTGGTGTTCCTGGGCTGGGAACCGCACCCGATGAACACCCGC
TTCAAGATGCAGTACCTGACCGGCGGGGACGATTTCTTCGGGCCCGATTTCGGCAAGGCGACCGTATTGA
CCAATACCCGCAAGGGCTACGCGCAGGAATGCAGCAACGTTGGCCAACTGCTCAAGAACCTGTCGTTCGA
GCTCAAGGATGAAAGCACCATGATGGGCTATGTCCTGGACGACAAGATGAAACCCGAAGCAGCCGCCAAG
AAGTGGCTTAAAGACAACCCCGGCAAGCTGGACACCTGGCTTGCCGGCGTTACCACTGTTGATGGCAAAC
CCGGCCTTGAGGCGGCCAAGGCCAAGCTGGCGCAATAA
>lcl|NC_021505.1_cds_WP_016497606.1_323 [locus_tag=PP4_RS01650] [db_xref=GeneID:45521850] [protein=L-serine ammonia-lyase] [protein_id=WP_016497606.1] [location=374588..375964] [gbkey=CDS]
ATGGCCATCAGCGTGTTCGACCTGTTCAAGATCGGTGTCGGGCCTTCCAGCTCCCACACCGTCGGCCCCA
TGCGTGCTGGCGCCCTGTTTGTTCAGGGCCTTCGCGAACGCGGCGAGCTGGAACGTGTAAAACGGATCGA
AGTGCGCCTGTATGGCTCGCTGTCGGCCACCGGCATCGGTCACGGCACCGACAACGCCACGGTCATGGGC
CTGATGGGCGAATGGCCTGACGCCATTGACCCGACCCAGATCGTGCCGCGCATCGCCGACCTGCGCGAAA
CCAACACGCTGCAGCTCGATAGCCGCTTGCCCATCGAGTTTGTCTGGGCCCGCGACATGCTGCTGCTGGA
CGAGAACCTGCCGTACCACCCCAACGCCATGACCCTGATTGCCGAAGGCGAGCAGGGCGAGTTGCACCGC
GACACCTACTACTCGGTGGGTGGCGGCTTTGTGGTCGATGCCGCCCAGGCCGCCAGCGGTGTGCTGGATG
CCGACCAGACGGTGCTGCCGTACGACTTCAACAGCGCCGCCGAACTGCTGCGCCTGTGCAAGCAAAACGA
CCTCAGCGTGTCGCAATTGATGATGGCCAACGAGAAGGTCTGGCGCAGCGAAGAAGAGATCCGCGCCGGC
CTGCACAAGCTCTGGGAAGCCATGCAGGAATGCGTCAACAACGGGCTTAAATACGAAGGCACGCTGCCCG
GCGGGCTGAACGTGCGCCGCCGCGCTGCCAAGCTGCACCGCAGCCTGCAGGAGATCGGCAAGCCCAACGT
GATTGGCTCGACCATGAGCGCCATGGAATGGGTCAACCTGTTCGCCCTGGCGGTCAACGAAGAGAACGCC
GCCGGTGGGCGCATGGTTACCGCACCCACCAATGGCGCGGCCGGCATCATCCCGGCGGTGCTGCACTACT
ACATGCGCTTCAGCGATGAGGTGAACGAGTCCAGCATTGTCGATTACTTCCTGGCTGCGGCTGCCGTGGG
CATCCTGTGCAAGAAGAACGCGTCGATTTCCGGTGCCGAAGTGGGCTGCCAGGGTGAAGTCGGCTCAGCC
TGCGCCATGGCGGCGGCAGGGCTTGCCGAAGTGTTGGGTGCCACCCCGCCACAGGTGGAGAACGCGGCCG
AAATTGCCTTGGAACACAACCTCGGCCTGACCTGCGACCCGGTCGGCGGGTTGGTGCAGGTGCCGTGCAT
CGAGCGCAACGCGATTGCTGCGGTAAAAGCCATCAACGCGGTGCAAATGGCGCTGCGCGGTGACGGCGAG
CACTTCATTTCCCTCGACCAGGTGATCCGCACCATGCGTGATACCGGGGCCGACATGCACGACAAATACA
AAGAGACCTCGCGCGGTGGCCTGGCGGTCAGCGCTATCGAGTGCTGA
>lcl|NC_021505.1_cds_WP_016497607.1_324 [locus_tag=PP4_RS01655] [db_xref=GeneID:45521851] [protein=GlxA family transcriptional regulator] [protein_id=WP_016497607.1] [location=376457..377563] [gbkey=CDS]
ATGACGTCGTACACCTCCGGGACCCCAACCCAGAACCGCACAGCACCCCAGTCCATCGGGTTTCTTCTAC
TGGACAATTTCACCCTGATTTCCCTGGCATCGGCCGTCGAGCCGCTGCGCATGGCCAACCAGCTTTCCGG
CCGCGAGCTGTACCGCTGGCACACCCTGACTGTCGACGGCGGCCAGGTCTGGGCCAGCGACGGCCTGCAG
ATCACCCCCGATGCCGCCATGCACAGCGCGCCGCCCATCGATACCGTGATCGTCTGCGGCGGCGTGGGCA
TCCAGCGCACTGTTACCCGTGAGCATGTCACCTGGCTGCAGGCCCAGGCCCGTCAGTCGCGCCGCCTTGG
CGCGGTGTGCACCGGCAGCTGGGCCCTGGCCTGTGCCGGGCTGCTCGACGGTTTCGATTGCAGTGTGCAC
TGGGAGTGCCTGGCGGCCATGCAGGAGGCCTACCCACGGGTGAACATGAGCACTCGGCTGTTCACCCTCG
ACCGTAACCGCTTCACCAGCTCCGGCGGCACTGCTCCGCTGGACATGATGTTGCACCTGATCAGCCGCGA
CCATGGCCGCGAGCTGTCGGCGGCCATCTCCGAGATGTTCGTCTACGAGCGCATCCGCAACGAGCAGGAC
CACCAGCGCGTGCCGCTCAAGCACATGCTCGGTACCAACCAGCCGAAGTTGCAGGAAATCGTCGCGCTGA
TGGAGGCCAACCTCGAAGAGCCGATCGACCTGGACGAACTGGCGGTGTACGTGGCGGTGTCGCGACGCCA
GCTTGAGCGGCTGTTCCAGAAGTACCTGCACTGCTCGCCATCGCGCTACTACCTGAAACTGCGCCTGATC
CGTGCGCGGCAGTTGCTCAAGCAGACACCGATGTCGATCATCGAAGTGGCGTCGGTGTGTGGTTTTGTGT
CCACGCCGCACTTCTCCAAGTGCTACCGCGAGTACTTCGGCATTCCGCCGCGTGACGAGCGTGTGGGTTC
CAACACCGCGCAGCAGGTAGCGATGATGCCGATTCCGCAGGCCATGACCCTGTCGCCGCACAGTGGGCCG
ATGGCCGCGCTTAGCCAGGCGCGCAACGAGTCGACCTTTGCCAGCGTAAGGCTCTGA
>lcl|NC_021505.1_cds_WP_016497608.1_325 [locus_tag=PP4_RS01660] [db_xref=GeneID:45521852] [protein=hypothetical protein] [protein_id=WP_016497608.1] [location=complement(377683..377940)] [gbkey=CDS]
ATGATGCATGCGGATTTGATTGACCAGGACGACCTCGCCGGCCACCTGCGCGCCCGCGGTTTCGATATTC
CAGCCGGGGCCAGTGCCGAACAGGCGTGTGAAGCGGTGGTGCGTGGGCTGACCGAGCCCAATGCGCGGGC
GCTGAAGGGGATGGTGGAGCAGATGTACACCGGTAGTGCGACGATCCTGCCTGCTGTACGCCAGGCCATC
GACAAGCAGCTGCTGCCAGCGCTGGCGAGTTTCAACAAGCGAGCCTGA
>lcl|NC_021505.1_cds_WP_115283709.1_326 [locus_tag=PP4_RS01665] [db_xref=GeneID:45521853] [protein=peptidase M72 family protein] [protein_id=WP_115283709.1] [location=378361..380271] [gbkey=CDS]
ATGGTGATGTTTTTTGGGGGATGTTCAATCTCTGAGCGCACCGTGGCTGCGGCCAACAGTACACCCCCTC
AACTTTTCACACTTGAACCTACGCCTGAGCGCAACGTCCTGCAAAAAACGGCTAGCGGCTACCTGGCCAC
ATTGTTGGGTGACCCGGCGAACGCGGAAGTTACTCTGGTCAAGATCGACCCTGCACGGGTGAGCCAGCAG
ACGCAGGATTTGGCGGTGAGCTTGCCGGACGGTAAAACCGCCCAGTTTCATCTCCGCGATTTCACCACCC
TCAAATCGGGTATAGACAGCTGGGTTGGCTACAAGCCTTCGGCATGGAAAGCGACCCACGCGGCCTCCGC
TTCGGAGATTGATTACGACCCATTTTATTATCTGTCCATGGTGCGTGAGGGTGACAAACTGGTGGGCAAT
CTCATTGTCGAGGGGCAGCGTTATCGACTGGACTCTATTGGTTCAGGGCGGTATGTCTTGATCAAAGTTG
ACGAGTCCAAACTTCCTCCAGACGGCGAACCCCTCGTAGCCCCTGCAGGGGGCGCGCGCGATGACACCAA
AGTGAAATCGCCGCAATCCGCGCACAGCGTAATACGCTTGATGTTCTTGGCAACCAATCAACGAAAGGCC
GCTAACCCCTGGTGGTGGCTTGACCTTCTCCTGGCGATGAGAGATGCCAACCAATACATGAAAAACAGTG
ACGTGCAGATCACCTACCAATGGGCCGGGAATTTTTATGGGGATTACGACGAGACTGGAAGAAGCAGCTC
CCAGCAACTGGGAGATATCGGTAATGCCCAGCCGTTCGCATCGCAAGTCCTGAGCATGCGAGAGGAATTA
AGAGCGGATATGGTCTTAATGTATACTACAGAGCCTTCGGTGTGCGGCAGAGCCTACATTTCGACGGGCA
AGAATTCGCCTCATTCGATAGTTACCTGTCCCAGATCGCTTGCGCACGAACTTGGTCATAACATCGGTGC
ACTGCATAAACAGGGCGAGACTGGAAATGTTCCTGAATATGCATACGGCTACGAGACCCCTCTTTATAAC
CTACACACTCAGATGGTAGCGTCTCGCGACGCTTTACCTAATTTCTCCAACCCCCGTGTGACCTACCTGG
GCATGCCGTTAGGGGATAGTAAATTTAATGACGTTGCGAGGCGGTTTAACGAACGCCGGGAAACCGTCGA
GAATTTTTACCCGCCACCAAATCCGTTGACGGTACTGGTGCAACTTTTCAGTGATTATAATCAACGGGGT
GACATGTGCACCTTGAAAATCGAGCCGGGTGTAGATCAGCCGTCATGCAATAAGGTAAAGTCTATAAGGG
TTTATGACTTTGCCCCAGGAATGAAACTTTGCTTTAGATCGGAGGAGTATAGAAGAGTTTGTTACGCTGG
TTCGTATGCTGGTGACTTTGCGGTGCCTAATCTTAAAGCGGTAAGCGTGCTCCCATCCGGGTTGGTTCGC
GAGGGGAGGGTTGGCGATGACGCATTTTACGGTGACGTTAAATATGTTGAATACGCAATGGATAACCAAG
TGACGATTAAATTGTATTCGCTTGCGGACTTTAAGGGGGAAACCTGCGAGTTTCGCATGCCCACGAGTAC
CGTAGGCAGCCTGTCCGAGTGGCCGCAATGTGCGGCTCTCAGCGGCGGCAAGTCACGCTCTGCCAAAGTA
TTTTCTTTTTCCAGTCCCTATAACAAGCTGTGCTTTTTCAACGCAGATCACCGTCAAAGTCTCTGTTTTA
ACGGAAACTATCAAGGTAATTTCTCGATCCGAAACTGGGACGTGGGCACGGATTTGCCGTCGGGTCTGGT
CAGGACGCATCGTGGTGGCGGCTATATGAACGGTTCTGTGCATCGCATTTCCTATGGGAATGACTCAGAG
GATTGGCCTCCCGCACCTTGA
>lcl|NC_021505.1_cds_WP_016497611.1_327 [locus_tag=PP4_RS01670] [db_xref=GeneID:45521854] [protein=peptidase M72] [protein_id=WP_016497611.1] [location=380572..382152] [gbkey=CDS]
ATGAACCGGAAACAATTGAAATTCTGCTTGCTTGGTGTTGTGTTTCTTTTTGGAGGATGCACAGCTTCGG
ACCCTGCAAACTACCTCGAAAGTTCGGCGGTTACGCTATTTCAGATCAAGCCAGACCAGAACCGCGCCGC
CCTTGAGAGGCAATCCGGTACTGACCAGTATTTGAAAATTTTGTTGAATGTGGCAGAAGACGCTGAAGTT
AAAGAAGTGCAGGTCAAGCCGGGGCTTGTATCGAAAGATACGACGATGCTATCAATGCCTCTGACTGACG
GCAGAACGGTGAGCTTCAAGTTGTCAAGAAGCGATAATGTAGCTTCGGGAATGGTAGGGTGGGTTGGTGA
TATGCCTTCCAATCGTAGACAACTCTACCCCTCACCTGCGGAAATTAATATGGATCCGCTAAACTGGGTT
TCGCTGGTGAGCGACGGTAAGCTGGTCGTTGGGGATATCCGTGTGGAGGGGCAGCTCTACCGTTTAACGG
CGGTTGGCAAAGGCCAGCAAGTTTTGGTCAAGGTTGATGAATCAAAACTACCACCAGAAGCAGCGCCGAT
AGCTGCTCCGGTGCAACCACAGGGCAATGCCCAGTTGGTCATTGCTCCTCTGTCGTCAAAAAGTACGATT
AGGGTGCTTTTCGTGACAACCCGGCAGTCCAGGGCGCGATTTCCGAATTACAAGATAGAATTGGCGCAGG
CGTTACAAAACGCCAACCAATACTTGATCAATAGCAAAGTCGATGCGGTGTACGAGCTGTCGGATATTTA
CGATTCTGACTACGATGAAACAGGCAAAGAACCCCAAACTCAGCTTAATGATATGATAGCTGATAAACCA
TTAGGGGCCAAAATTCATATCGAACGTGAAAAAGTACGCGCCGATCTGGTATCGATGCTTTCCACGTATA
GTATTTACTGTGGTATAGCAAAAATGCCAGCGCGCAAGGAGACGGCTTTCTCGTCCATTAGTTGTTTTGG
TGCGTTAGGCCACGAATTAGGGCATAACATGGGGGCTATGCATAGTGACGAGTTTCCCGATCAGGGCATA
CCCGCTTACGCTTATGGCTACAAGCATACAGCGCCAAATTTCCATACGCAGATGCGAACGTCGCATGGTG
CCATTCCCTATCATTCAAACCCGCGGCTGCAGTACCAAGGGGTTCCTATGGGTACGGTAGATAAAAATGA
TGTGGCGCGGACTTTCAACGAAAATCGGGACACTGTTGCCAATTTTTATCCGGACCCTGCTCATCGCGTT
CGTTTGTGGTTGTATGGGGCGAACCGGGGTTGTTTCATTGATTTAAAGCCGGGTGAACAAGCGCTGCTCT
CTTGGTATACGGAATGCAAGGATAATGATGTCGATCCCGTACGGGTAGAGGTAAAAGACTTCTACAGCGG
TTCGACCCCGAGAAAATTATGCTTCTCCAACATTTTTTACACAGTAAGGAGCTGTTATACGGGCAGTAAC
TTTTCTGGGGATTTTGTTATCACGAGCGTTCATTCTGGCGGTGGTAAACCAGAGGGGTTCAAATTTACAA
GAAGACTGATAGGGCCAGTCTATAGGGTGTCATACGAGTGA
>lcl|NC_021505.1_cds_WP_016497612.1_328 [locus_tag=PP4_RS01675] [db_xref=GeneID:45521855] [protein=thioesterase family protein] [protein_id=WP_016497612.1] [location=complement(382252..382722)] [gbkey=CDS]
ATGCCCGCTCTGATCACTTACCGCACCACGGTCCAGGAGGACTGGGTCGATTACAACGGCCACCTGCGGG
ATGCCTTCTACCTGCTGATCTTCAGCTACGCGACCGATGCCCTGATGGAGCGCATTGGCCTGGACGCCGA
CAGCCGCGGGCAAAGCGGTAATTCACTGTTCACGCTGGAGGCGCATATCAATTATCTGCACGAGGTGAAG
CTGGGCACCGAGGTGTGGGTGCAGACGCAGATCATCGGCTTTGATCGCAAGCGTCTTCACGTGTATCACA
GCCTGCACCGGGCAGGGTTCGACGAGGCGCTGGCGGCGAGCGAGCAGATGTTACTGCACGTGGACCTAGC
GGGGCCGAAGTCAGCGCCTTTTGGGCACACGACTGTTTGCCGATTGAATCACTTGGTAGAGCAACAGGAG
GGGGCGCAGGCGCCGCAATATATGGGGCGTACGATAAAACTTCCTTCTTGA
[truncated: 6,311,227 more chars]
