# Supplementary material for: Modular (de)construction of complex bacterial phenotypes by CRISPR/nCas9-assisted, multiplex cytidine base-editing
Source: Nat Commun. 2022 May 31;13:3026. doi: 10.1038/s41467-022-30780-z (PMC9156665; doi:10.1038/s41467-022-30780-z)
Supplement: Supplementary file 4 — Supplementary Dataset 1 [file 41467_2022_30780_MOESM4_ESM.zip › Editing-site scanner/KT2440genome.fasta.txt]

>P. putida KT2440
aactgctcctcggaagtcgaccaacaagtcagctatgacttggcataatttgtgccgacaaaatgcgcgcagagtatag
gggtggattaacccctattcaactcttcggtagtgatttccgacttcacgctacaacaggaattgtttcagcggatgtg
agcgagcacgccttgcaactcgtcaagcgagttgtagcgaataaccaactggcctttgcccttgttgccatgacggatc
tgcacggccgagcccaggcgctctgcgagccgctgttvddcaaggcgtgcgatatccggatcaggtttgctcggttcga
ccggatcaggcttgtcgctgagccactgacggaccagtgcctcggtttggcgcacggtgaggccacgtgcgacaacatg
acgcgccccctcctcctgacgattttcgtccaggcccagcaatgcacgggcgtgccccatctccagatcaccgtgggcg
agcatggtcttgatcgcatcgggcaaggtgatgaggcgcagcaggttggccacagtcacccgcgacttgcccacagcgt
cagccacctgctgctgggtgagttcgaattcctgttgcaggcgctgcagggccatggcctcttccagtgggttgaggtc
ttcgcgctggatgttctcgatcaatgccatggcgatggcggcttcgtcgggcacttcgcggaccatggccgggatcgtg
tccaggccggcctgctgggtagcgcgccaacggcgctcaccggcgatgatctcgtatcggttgtcgccaatcgggcgta
ccacgatcggttgcatcacaccatggttgcgaatcgagtgcgcaagctcttccagcgcctccgggtccatgtcccggcg
aggctgatacttgccgcgctggaccagctcgaccggcaggtgttgcagttctttctggtcgatcttcacagcctgctct
tcgagcgcgctgacggaaggaccactgagcagtgcatccaacccacgtccgagaccccgtttcttgacggccatacgga
ttccttaagttgtttgtgcagtgcgtgatggacggcgttgacggcgtaccagttccccagccagggccaggtacgccag
cgcgccccgcgattgcttgtcgtaagcaagggctggcatgccgaagctgggggcctcggccaagcgaatgttgcgcgga
atgaccgtgtcgtacagctgagggccaaagtgctccttcaactgtgccgaaacatcgttgttcaggctcagacgcggat
cgtacatggtccgcagcaggccctcgatcttcaactccgggttcaaccgggcggcgatacgcttgatgttatccacaag
gtcgctgagaccttccagtgcgtagtactcacactgcatggggataatcacgccatcggaagcgaccagagcattcagc
gtgagcatcgacagcgacggcgggcagtcgatgaggatgtagtcgtagttatcgcgaataggcgccagggcgttgcgca
gacggctttccttgacctgcatttccagcagcaccacctcagcggcggtcaggtcacggttggccggcagcaactggaa
gcctccgtgctcggagtagtgcatagcctgggccaagtcgcactccccgatgagcaggtcgtagaccgaatgctcgagc
tcgtgcttgtccacaccgctgcccatggtggcgttgccctgcggatcgaggtcgatcagcaggacacgacgcttggtcg
cagccagcgaggcggcgagattgatacaggtggttgtcttgcccacaccacctttctggttcgcgattgcgaatacctt
agccattgttgcgagtgttcccagtcatgccttgcggcgcagtatcagcagatggcgctggccctggcaacccggaacg
gtcagggcctgttcgctttccactgtgaagtctgcgggcaatgctaccagttcatcggcaggatgcagccccttcattg
caagccattgcgtcccggtgtcgcccaagtggcgggtccagttggtgaagttctccatgctgctgaaggcgcgggagat
gattccgtcgaacggttgtgccggctggaaggcctcgacccggctgtggataaccgtgaggttgtccagcttgagttcc
attttcacctgagtcaggaaacgggtcttcttgccattggcgtccagcacggtgacgcgcttgtgtggatgcaggatag
ccagcgggatgccgggcatgccaccgccgctgccaacatccagccagttatcacgatcgttgtggataaaagacatgac
gctaaggctgtcgagcaggtgacgcgaaaccatctcgtccgggtcgcgcacagcagtcaggttgtaggctttgttccat
ttgatcaacagagccaggtagccaagcagcttctcgtgctgctcggcagtcagctcgacaccaagctggcgcgcacctg
tggacaactcttcagcgtgttgaggggtgaccagggaactcaagcgctttgctccaattcgcggccagcgccgcgtttt
ttcaagtgaatcagcaacagggaaatcgccgccggggtcacacccgggatacgcgaagcctgacccagcgtctgcggac
gggtctggctcagcttgccctgtatctccttggacaggccggaaatcgtcgtgtagtcgatatccacaggcaggcgtgt
gtcttcgctggcgcgcagtcgggcaatttcatcctgctggcggtcgatgtagccggcgtacttggtgcggatctcgacc
tgctcggcaacctgtggatcgatcgcttcaccgccagtcgcttcgatcaggccggcgtagtcgatttcggggcgcgcca
gcaggttgagcaggctgtactcgtggctcagcggagtgccgaatttatccacaatggcctggccttgctcggtattggg
ccgaacccaggtcgatttcaggcgctgttcctcacgctcgataccgtcgcgcttggcgcagaatgcggcccagcgctgg
tcatcgatcaggcccagttcacggcccttttcggtcaggcgcaggtcggcgttgtcttcgcgcagtatcagccggtact
cggcacgcgaggtaaacatgcggtacggctcctgagtacccaaggtaatcaggtcgtccaccagtacgccgatgtatgc
ctcgtcgcggcgcgggcaccagctgtcacggccctgcgcccgaagtgcggcgttagtcccggccagcaggccctgggcg
ccggcttcttcgtacccggtggtgccgttgatctgcccggcgaagaacaggccgccgatgactttcgtctcgaggctgt
acttgaggtcgcggggatcgaagtagtcgtattcgatggcgtagccggggcgcacgatgtgggcgttttccatgccacg
gatggaacgcacgagctccaactgcacgtcgaacggcagcgaagtggaaataccgttgggatacaactcatgggtgttc
aagccttccggctcgatgaacacctggtggctttccttgtcggcaaagcggtggatcttgtcttcgatagacggacagt
agcgcggaccgacaccttcgatcacgcccgagtacatcggtgaacggtcgaggttcgacgcaatgatctcgtgggtgcg
cgcattggtgtgggtaatccagcagctcacctgtcgcgggtgcatttcggcattgcccatgaacgacatcaccgggatc
ggcgtatcgcctggctgttcggtcattaccgagaagtccaccgagcggccgtcaatgcgtggcggggtaccggttttca
ggcggccgacgcgcaacggcagttcacgcatgcggtgggccagggcaatcgaaggtggatcaccggcgcgaccaccgga
atggttttgcagaccaatgtggataaggccgccgaggaaggtaccggtagtcagcaccacagattcggcaaagaaacgc
aggcccatctgggtcaccacgcctttgacctggtcctgctcgacgatcaggtcgtcgcaggactgctggaatatccaca
ggtttggctggttttccaggatttcacgtaccactgccttgtagatggcgcggtcggcttgcgcacgggtggcacgtac
ggccgggcccttgcggttgttcagaacgcggaactggatgccgctcttgtcggtggccagcgccatggcgccgccgagc
gcatcgatctctttgaccagatggcttttgccaataccgccgatggcggggttgcagctcatgtgaccgagggtttcca
cgttatgggtcagcagcagggttttcacacccatgcgtgcagacgcaagcgcagcctcggtaccggcatggccgccgcc
gatgacgatcacgtcaaaacgggaagggaaatccaccacgcacctcgtgcctgtttttgcgaatagagaaggtaagcgg
acaagtatagggacttcccccccagtaaagaaaccgtctgagcaaattttgaccagtctgtggatgagtggcaaacaac
agaaatcagagagaagaaatttaaaaagctttgtttttatgtttattcttatgcacagcgacttctgtggataaagtcc
tgcatcccaataatgtcgctatgtagagagaaattaaaccctgtgcctggagtgccatgagggctctggataacgtcat
ttagcctgtggattaaatggctgtttacccacaggcgggtttttcctcagaaaaaaagcccgcttatcaactgagctga
aggcgacttttccacagggctcctgagcacagttttcaaaccgagcagggaaaattcatcgcgctggcggctaggcatg
gtcaggttggagcggtcgagcccgcgaaaggatgggtacatccacagagatctggtgcttgtaagagcttcatcacggg
tccacccgctcccacaggtgcttgggtcagcggcctgcattcatcttctgcaacgaatttcaggcaaaaaaaagccgct
ccctaaggagcggcgcttggccttgcgtggctgtggattacttgccgatgcagaagctggagaaaatccgcccaagcag
gtcatccgagctgaatgctcctgtgatctcccccagcgcatgctgtgcctggcgtaagtcctcagccagaagctctccc
gcgcccgccaaggtcaattgagcacggccgtgctccaggtgctcgctggcctggcgcaaggcatccagatggcgccggc
gggcgctgaagccactctctgcagtctgctcataacccatacagcctttcagatggtcgcggagcagttgcagccctgt
gtcgtcgcccttggcgctcagggtaatggtcacatggccgtcatcgcactgttccagcgctacccgctcaccactcagg
tcggccttgttgcgaatcagcgtgaccttggccgggtcaggccgctgagccagaaactcaggccacaaagcgaacgggt
cgctggcctcgggcgcagtagagtcgactaccagcagaacgcggtctgcctcgccaatggccttcagggcgcgttccac
gccgatcttttccacatggtcatcggtatcgcgcaaaccggcagtatcgacaacgtgcagcggcatgccgtcgatgtgg
atatgttcgcgcaggatatcccgcgtagtgccggcgatgtcagtgacgatggcagcttcccgaccagccagctggttca
gcaagctcgatttaccggcattcggccggccggcaatgactaccgtcatgccgtcacgcagcaaggcgccctgcccggc
ctcgcgctgcacagtggataactcgctgcgcacggcatcaagcatcgacagcacgtggccatcggcgaggaagtcgatc
tcttcttcaggaaaatcgatcgccgcctcgacgtaaatacgcaaggcaatcaacgcctcggtgaggctgtgcacacgcc
tggagaattccccttgcagcgagcgcagggcgttgcgcgctgcctggctggaactggcctcgatcaggtcggcgatggc
ttcagcctgcgccaggtcgagcttgtcgttgaggaaggcgcgctcgctgaactcgcccgggcgggccagacgacagccg
acttgtacacagcgctgcagcagcatgtccaagaccacagggccaccgtgtccctgcagttcaagcacgtcctcgccag
tgaacgaattaggccctggaaagaacagagcaatcccttcgtccagcaccagcccttcatcgtcgcggaatggaccgta
atgggcatgccgcggggtcagggtgcggccggtgatcaacaggccggccttggcagccagagggccggacaacctgaca
attcccacaccgccccggccctgggccgtggcgatggcggcgatggtttcacgcacagtgttcatgctcgaaagcctct
acgacaaaaacgacagatagcaaaaacgccccactagggggcgttttttattcacaggctagcgtattagcccgtcaag
cagcagcttttttggtagctgcttcgatacggcgagtgatgtaccactgctgcgaaatcgacaggcagttgttcacaac
ccagtacagcaccagaccggcagggaaccacaggaagaagaaggtgaagatgattggcatcattttcatcaccttggcc
tgcatcggatccggcggagtcgggttcaggcgctgctggatgaacatggtggcgcccatgatgatcggcaggatgaaga
acggatccttgatcgacaggtcggtaatccacaggatccacggggcctggcgcatttccacgctttccagcaataccca
gtacagggccaggaataccggcatctggaccaggatcggcaggcagccgcccagtgggttgatcttctctttcttgtaa
agctccatcatcgcctgggacatcttctggcgatcgtcaccgaagcgttccttgagtgcggcgagcttaggtgcaacgg
cacgcatacgcgccatggagcggtagctggcagccgacagcgggaagaacaggcctttgatcaacatggtcagcacgat
gatcgaccagccccagttacccagcaggctgtggatatgttgcagcagccagaagatcggctgggcgatgaaccacagg
aagccgtagtcgacggtcaattccaggcctggggacaactctttcagcttggactggatcttcgggccggcgtacagca
gggcactggtttcgaccttgccgccagccggtacgctgataaccgggccggtgtagccgatgatgtagttgccctggct
atccttgcgggtctggacaacgttgttgtccgacttggccggaatccaggcggtcacgaagtagtgctgcagccaggca
acccagccgccggacacattttctttcaaactacctttgtcgatgtccttcatcgagacctttttgtaaggctcagaag
ctgtccacagggcagcacccaggtaggtcgcggtgccggtggcagtactggaggacggatcgccgctggcatcacgctt
gagctgggcaaacatgttgccgttccaggcctggccgctctggttgtcgatcaggtagctgacattcaggtcgtactca
ccgcgcttgaagctgaaacgcttgatgtagttgacaccgttgtcactgaacttcaggtctaccaccagttgttcctggc
catcggccagctggtagctcttctgttcggcggcatacaggggacggccgctggcgcgggcatccgggccgtcggtacc
ggtcagaccgctttgtgccaggtaaacacgctcaccaccgttgtcgaacaactggaatggaatgttcgggtggtcttga
cggcgtgggtacttcggcaggttcagctggacgatgtcaccaccgaccggatcgatagccagttccagaacgtcggtct
tgactcggatcaggtccttgctgagtgcgaccggtgccagttcggcagggctcgattcggcgttggcgctcggtacatc
ggcgctggcaccgttgttaccggccggcacgccatcgggcaagcccggagcaacagtgctggcagcagtattctgagtc
ggcagggcagcctggccgtagtcatcgttccacttcaggaccatgacgtaggacacgactgccagcgcggcgatcagga
tcgtgcgtttaatatccatgattactcggctatcgaagaagttcgggaggaaggagcgggtggaacggggtcgtaaccg
ccgtcattccacggatgacaacgccccaggcgacgaacggccagccacccaccacgccagatgccatggttttcgatgg
cttcatacgcgtaacaggagcaactggggaaaaaccgacagtgattggccatcagaggactaatggcataacggtaaaa
ctggatcggaacgagtgccagtttacgcatcttggctgtctacccctgcggaattggcggtgactgctggtgtcggccg
gctgcgcgccaggcgtttccagagcttgccaaaatgttggtgcaattccgggttttctatctcacccaatcccttgcgc
gcgacgatcacgatgtccagaccggcaagcaattgctggttcagacgaaaggaatcgcgcatcaagcgcttgaggcggt
tgcgttgaacggcgagcttgacactcttcttgccgattaccaagccaaggcgtgggtgatcgaggccgttctcgcgagc
aaggatcagcaggtttttccctggaaccttgccggttggggagtcgaagaccgctttgaaatgccggggtgtaagcagt
cgcttttcccgactgaagtcctgactcaccacctgtgccgaaaaatcaaatggccagacgcttacggcctttggcacga
cgacgcgacagaacagcacggccgttcttggtagccatacgggcacggaaaccgtgggtgcgggcgcgcttgatggtgc
ttggttggaaagtacgtttcatggcgtgttacctggtttgtcgacgacgggccgggatggccccctttttaagagaccg
gcgattctagagaaagcaagcccataggtcaatttccaaccagtctttccatatagagcatgtgatggacggtgcctgt
tgatcagtgcccaaggggtgcttgatcggacacacggatcggggacaacatgaaaaaaaagaagagacatataaaaagc
ttttttgaagaacttataactcttaagtggataaccttctgtggataacctgcgctggcccatgaattacggggtgtac
agagttttacaactttgttctgatcccgtgctgcgcttgttccaatcgtgagcgaaagctgtggatgaaaacacctgtt
atccacagcggagttatcaacaggctaaggggtggggttgtgcatagccctcatggtcgtttatccacagggcttattc
acagaggcgaaaagccgttttggtcgataaatggctgttttgtcgtggttcctaacgtgtccacatgtggataactgaa
cgctcgaccggtacaatggcggtttgtttttgcctcatccggctttcaaactcaggggatatccgtgtcagtggaactt
tggcagcagtgcgtggagcttctgcgcgatgaactgcctgcccagcaattcaacacctggatccgtccgctacaggtcg
aagccgaaggcgacgagttgcgcgtctatgcgcctaaccgtttcgttctcgattgggtcaatgaaaagtacctgggtcg
cttgctcgagctgttgggtgagaacggtagcggcattgcaccagccctttccttattaataggtagccgtcgcagctcg
gccccaagggctgcgcccaacgcgccggtcagcgctgccgttgcggcttcgctggcgcagactcaggcacacaagacgg
ccccggcagcagcggttgaacccgttgccgtggctgcagccgagcctgtactggtcgagacgtcttcgcgtgacagctt
tgatgccatggccgagcccgctgcggcgccgcccagtggtggtggccgggctgaacaacgcaccgtgcaggttgaaggt
gcgctcaagcacaccagttacctgaaccggacctttacctttgacaccttcgtcgaaggtaagtcgaaccagctcgccc
gcgcggctgcctggcaggttgcggacaaccctaagcatggctacaacccactgttcctttatggtggtgtgggtttggg
taaaacccaccttatgcatgctgtgggtaaccatctgctgaagaaaaatccgaacgccaaggtggtgtacctgcattcg
gagcgtttcgtcgcggacatggtcaaagcgctgcaactcaatgccatcaacgaattcaagcgcttctaccgctcggtgg
atgctttgctgatcgacgatatccagttcttcgctcgcaaagagcgctcgcaagaagagtttttccacaccttcaacgc
cttgctcgagggtggccagcaggtaatccttacctctgaccgctatcccaaggaaatcgaaggcctggaagagcgtctg
aagtcgcgctttggttggggcctgacggtggctgtcgagccaccagagctagagacccgcgtagcgatcctgatgaaga
aggccgaccaggccaaagtcgagctcccgcatgacgcagcctttttcatcgctcagcgcatccggtccaacgtccgtga
gctggaaggtgcactgaagcgggttatcgctcactcgcacttcatggggcgtgacatcaccatcgagctgattcgtgaa
tcgctcaaggatctgttggcgctgcaagacaaactggtcagtgtggataacattcagcgtaccgtcgctgagtactaca
agatcaagatctccgatctgttgtccaagcgtcgttcgcgttctgtcgcgcgcccgcgtcaggtagccatggccctgtc
caaggagttgaccaaccacagtctgccggaaatcggcgacatgttcggtggtcgcgaccatacgaccgtgctgcacgcc
tgccgcaaaatcaatgaactgaaggaatccgacgcggacatccgcgaggactacaagaacctgctgcggacgctgacga
cctgatggccgtctgcgcagctaattgaaggcaagggactagaccatgcatttcaccattcaacgcgaagccctgttga
aacccctgcaactggtcgccggtgtcgtcgagcgccgtcagaccttgccggtcctgtccaacgtattgctggtcgtaca
aggccagcaactgtcgttgaccggtaccgacctggaagtcgagctggtaggccgcgtgcaactggaagagccggccgag
cctggcgagatcactgttcctgcgcgcaagctgatggacatctgcaaaagcctgcctaacgacgccctgatcgatatca
aggtcgatgagcagaaattgttggtaaaggccggccgcagccgcttcaccctgtcgaccctgcctgccaatgacttccc
gactgtggaagaaggcccgggttcgctgacctgcaacctggagcagagcaagctgcgccgcctgatcgagcgaaccagc
ttcgccatggcccagcaggatgtgcgctattacctcaacggcatgctgcttgaggtttcccgcaacacgttgcgcgctg
tatccaccgacggtcaccgcctggcgctttgctcgatgagcgcgccgatcgagcaggaggatcgacaccaggtcatcgt
gccgcgtaaaggtatcctggagttggcgcgcctgctgaccgatcctgaaggtatggtcagcatcgtgctgggccagcat
cacatccgcgccactactggtgagttcacctttacctccaagctggtggacggcaaattcccggactacgagcgcgtac
tgcccaaaggcggtgacaagctggtcgtcggagaccgccaggcgctgcgtgaagccttcagccgtacagcgattctttc
caacgaaaagtaccgcggtattcgcctgcagctggcagccggtcaactgaagatccaggctaacaaccccgagcaggaa
gaagccgaagaagaaatcagcgtggactacgaaggtagctcgctggagattggtttcaacgtcagctacttgctggacg
tgctgggcgtgatgactactgagcaagttcgtctgatcttgtccgattcaaacagcagtgcgctgctgcaggaagctgg
caatgacgattcttcctacgttgtcatgccgatgcgcctgtaacctgtagcaggcgaaatgtcccttcgacgtatcatg
gtcaccgcggtgcgcaacttgcacccggtgacactcttaccctccccccgcatcaacatcctttacggcgccaacggca
gcggcaagaccagcgtgcttgaagccgtgcatttgctcgggctggcccgttcatttcgcagcacccgcctgaatccggt
tattcagtacgaacaggctgcctgtactgtgttcggcgaggttcagctgacggagggtggtacgagtaacctgggtgtg
tcccgtgagcgacaaggggagtttactatccgcatcgatgggcaaaatgcgcgcagcgccgcgcaattggctgagttac
tgccgcttcagctcatcaacccagacagtttccggctgctggaaggtgcccccaaaatacgccgccagtttctggactg
gggggtgttccacgtggaacctcgttttctgccagcctggcaacgccttcagaaggcgctgcggcagcggaactcatgg
ttgcgtcatggtacacttgacccagcttcgcaagccgcctgggaccgggaattgtgcctggctagcgcggaaatagatg
aataccgtcgcaactacatcaaggccttgaagcccgtcttcgagcgaaccctgagcgaactggtcgagctggacgggtt
gaccctgagctactaccgaggctgggacaaggaccgggaactgcaagaagtgctcgcctcctccctccttcgcgatcag
cagatgggccatacccaagccggtccgcagcgtgctgatctgcgtttgcggttggctggcaacaacgcagccgacatcc
tgtcgcgtggtcagcaaaagttggtggtatgcgcattgcgcattgcccaaggccacctcgttagtcaggctcgccgcgg
tcactgtatttatctcgtggatgacttgccgtccgaactggatgaccagcatcgccgcgcactgtgccgcttgcttgaa
gaattacgctgccaggtgttcatcacctgtgtagatcacgaattactgagggaaggctggcagacggaaacgccagttg
ctttgttccacgtggaacaaggccgtatcacccagacccacgaccatcgggagtgaaggcatgagcgaaaatcaaacgt
acgactcctccagcatcaaggtgctgaaaggtttggatgccgtacgcaagcgtcccggcatgtacattggcgacaccga
tgatggtagtggcctgcaccacatggtcttcgaggtggtcgacaactcgatcgacgaagccctcgccggtcactgcgat
gacattaccgtcatcatccacccggacgaatctatcagtgtgcgcgacaacggtcgcggcattccggtcgatgtgcata
aggaagaaggcgtttccgcagccgaggtcatcatgactgtgctgcacgccggcggtaagtttgacgacaactcctacaa
agtatccggcggtctgcacggtgtaggtgtgtcggttgtgaacgccctgtccgagaagctggttttgactgttcgccgt
agcggcaagatctgggaacagacttacgttcacggtgttccacaagcgcccatggcggttgtcggtgacagtgaaacca
cgggtacccacatccacttcaagccatcggctgaaaccttcaagaacattcacttcagctgggacatcctggccaagcg
catccgcgagctgtcgttcctcaactcgggcgttggcattctgctgaaggatgagcgcagcggtaaggaagagttcttc
aagtacgaaggcggtctgcgtgcgttcgtcgagtacttgaacaccaacaagacgccggtcaactcccaggtgttccact
tcaacgttcagcgtgacgatggcgtgggtgttgaagtcgccctgcaatggaacgacagcttcaacgaaaacctgctgtg
ctttaccaacaatattccgcagcgtgatggcggtacccacctggtgggtttccgttcctcgctgacccgtagccttaac
agctacatcgagcaggaaggcctggccaagaagaacaaggtggcaaccactggcgacgacgcccgtgaaggcctgaccg
cgatcatctcggtgaaggtaccggacccgaagttcagctcgcagaccaaggacaagctggtctcctcggaggtgaaaac
cgccgtggaacaggagatgaacaagtacttcgccgatttcctcctggaaaacccgaacgaggcgaaggccgtcgttggc
aagatgatcgacgccgctcgcgcccgtgaagccgcccgtaaagcccgtgagatgacccgccgtaaaggtgcgctggata
tcgcgggtctgccgggcaagctggccgactgccaagagaaggatcctgctctctccgaactgtacctggtggagggtga
ctccgcgggtggctcggccaagcaaggccgcaaccgtcgtacccaggcgatcttgccgctgaagggtaaaatcctcaac
gtcgagaaagcgcgcttcgacaagatgatttcgtcccaggaagtgggcacgctgatcactgcgctgggctgtggcatcg
gccgcgaagagtacaacatcgacaaactgcgttatcacaacatcatcatcatgaccgatgctgacgttgacggttcgca
catccgtacgctgctgctgaccttcttcttccgtcagctgccggagctggtcgagcgtggctacatctatattgcccag
ccgccgctgtacaaggtgaaacgaggcaagcaggagcagtacatcaaggacgatgaggccatggaagagtacatgaccc
agtcggctctggaagatgccagcctgcacctggacgaatcggcgccagcagtttccggcgtgcagctggaagcgctggt
gaatgagttccgtagtgtcatgaagactctcaagcgcctgtcgcgcttgtacccggaagagctgaccgagcacttcgtc
tacctgcctgaggtgaccctggagcagttgggtgaccacgcagtgatgcaggcctggctggcccagttccaggcgcgtc
tgaactccagccagaagtctggcctggcttacaacgccagcctgcgtgaagacaaagagcgcaacgtatggctgcctga
agtggaaattacctctcacggtctggccagctacatcaccttcaaccgcgatttcttcggcagcaatgactaccgtacc
gtagtcaacattggtgccaagctttcgagcctgttgggtgaaggtgcgtacgtgcagcgcggtgaacgccgcaaggcaa
tcgtcgagttcaaagagggcctggattggctgatgaacgagaccaccaagcgccatacgattcagcgatacaaagggct
gggtgagatgaacccggatcaactgtgggaaaccaccatggacccgaccgttcgccgtatgctcaaggtcacgatcgaa
gatgctatcgccgctgaccagatcttcaacaccctgatgggtgatgcggtcgagccgcgtcgtgacttcatcgaaagta
acgcgctgtcggtgtcgaacctggacttctgatcaggtgtgtaggttcacagaaaagctgcacgctttcacaaatagat
gaccggccgggcttcaaccatggcccctgtcggtcaccatcaagcccgccttcgcgggcttttttttgcctggaattcc
tgccggggcgccctactccgctcattggaaaatgatgcagatggggggatttgaggaagtgatttgatggggcgctgga
agtgctgagagggtcggcgggcggatctgagcagcagagagattgagaggactttaaaactaatatttgaacaccttaa
tagttaattaagcgtacgtgttaagtattaatttgaacaatttagtatggaaatggaatttggtggaagttgccatttt
ggattttttgtagatttcgaagggatgttggaataagatctatgaccaacttttccgctttgcactgaagattttcagc
caaatcagctgtttgaagcgagagcttcagacctgatccaaattgctccagcgatcacgaagtggccgtttagaaataa
agagagcaagccgattgctttagattctgatcagtcatgagagtcatgaccaatgagagaaaaggagacctgaaaatgt
agaaaaacgcgatcaatcccgagaggactgaccgcgcttagcgaagcagacttgcgtcctcagaacccgcaatgtctgc
tttttcgaagcgactgtcaatcctctcccattttttcgaccttagcgaggttactcgacggcacagtgttgcctgtcga
aaggcctcacttcgcccgccctgcgccttgattttttggcgcagcgtcggcgctcgtttcgagattttcggaggtgttt
catgacagtacgaaaggtggtcacgcggcggtccaaccattaccgcggctacttcccatcgctcaaaaataaaaagcct
gtgccctgggagtcccagctcgaaggcgctctttttcggcttcttgagctgtctcctgcggtcatcggctacgtcccgc
agcccagtgaggaacgtgttccatcgctccagggctacttcaaatattacccagacgtacaggttttcctcgcggatgg
gcgcgagtggtggtttgaagtgaagcctcacgaccgactgaagattgccagcgtcaggcagcgactggatgccgctgag
cgctacttcaacgccactgcccgtaacttttcggtgatcactgaaaagttaattgaagctgaacccctggctaccaatc
ttagaaggctgatgtatcaccggcgcggtccagagctttcgcatcaggcgttggaggaggtaatggcgaccttcaacga
atggccgcctatgaccgttgcagatctgctctacgtggttggtgaggggaaagcctggcgcttgttaggccttggggtg
gtgggcattgaccttgataggtcaattgacactgactccccggtcttcctgcaaggggggcaccgtcatgcaaaccttt
tcccttagggtgaaattggtcgtcatcgttcgtggcgtactgatggtgcttgagaagaggcttattgaccggaagctgc
tctttttcgatgagcttggtgagcccacgaagctatccgagaaggagttctatgaggcctacgagaagcgcgagatcga
gatctccgctgatcagccataccttgggaaggttccgtatgtgcggaacgtccctccagatatttcatgcttccccaaa
aaacatggagatgaggcattgcgtcgacgcaagtatctggacgacctaactaagcgcggtaaatacaagctaccgggtg
acgaagacatgatcaagaaacttagagatatcgccaaaaagattggggatgcgtgcgcaccctcggtttccactattcg
acgttgggcagccaaatacattggccagaacgtagtaaagcttatccctcagcatgccaaaaagggtcgggctgccgcg
atacagggagagctcgaagttattcttgaaggggtgattaataaaacctacctgcaggatacgattccagcggtcagcg
tggtcgtttcagaattcgaagatcagataaaagagaggaacaaaagtcgtttgccttcggatcagctcaagatcccaag
cggaatgactgtccgaaggtacatcgccaagctggatccgtaccttgtggataaggagaggctcggaaaacacgcagca
gacaagaagcaccgtgttgcggcgggtgtcctacgtgtccatgagattttggaacgttgggaaattgatcacaccttgt
tggacgtccagcttgtggatgaaacctcggggctgtgcattgggcgcccctatctgacgatcgtcctcgaccgcttctc
tcgaatggtgatgggatatttgctccacctgtcggcgccaaatacggaaaccgtgcttcgtgtgatcgaacgctcaatc
cgtccaaaagccgaattgctgaagcgctttccgaaagtgagaaatgaatggtgggcacgtgggctgccggctcgaatag
tcccagacaacgcagcggaatttcacgcgggcgatctcatcatgggattcaacgagttgggtatcgagatcatgtatcc
cgcttcaagggcccctcaaaggaaaggtgccgtcgaacgctttttcagcacacagaacctggggcttatccacaacctc
ccgggtaccaccttctcgaatatccagcagcgtggcgattacgactcggagaagaatgcatgtttcacgctccctcaat
tggaggcggtggtagtgaaatggatcgtcgatggttaccaccagactcctcatcgggggctggacaacagaacaccggc
tcaagtctgggggactagcgaggcgaaccatgtcatcagccttcccgtcgacctggactcgttggagtgcattctggcc
aagcgggcctcggtgaaggttcaccattacggcatcgaggttgccaaagtgggctaccactctacggaacttgctgagc
tccgtatgcgtttggcagacggagaaaaggtaaacgtccgctatcgagacgaagccgggcacgtttgggttcacgaccg
cttcagaaacttgttcttcaaagtgcccgccaaagatgagcgaatggccggtaagagcagggaggtgtggaaggctgcc
gagaaagcgctgcgagaaaaatataatgagcagcctagcttcgaggctacgcacaggtgctaccaggaaattatggaag
atgcagacgaggcccgccgttcgcagacgctcagaaaacgacgcgcagctgccatagcgaaaatcgacaaggagggtcg
agtgaccgaaagcacgcctccacccaaggtactcgctgaagtggaatggaccggtgactctattcctaacattccgcca
gcagccttcaaggtctcggttcgtcgccctgctgggagttctaagccatgaacgccatcaatctgtacgaatgctacga
gcatggtgaatacagctttacgctccgcgatcgttttattcacagccctcaagtcgagcgagcgttgacgcgactaggc
gatatccacggcgatagtcggcgtaccagagcaagtaaagggttgctgatccaaggtccaagcggagtgggcaagagca
cattggtcaaggagtacattcggtcattggaggaattggagagccatgacccacagaagcggacagttctgttcgtcga
gatgccttcgtctccaaccaaaaagaacctggcagcagccattttggcagagctgaaggatcccttcgcagaggcacga
ggacattcggcagaggttaaatttgcgcgagtagtcctgctgctgaagaaccttggcgtggagatgttggtcctcgatg
aggcgcagcacctggtcgattatcgtcgtaatggtgcgtatgaggcagcagactggatcaagagtctgatgaatgaaac
cagtatcgcgtttgttctgattgggctgaagcgcaccgaaaatctcctgctagcaaacgagcaactgcgacgcaggttt
tcggccacggtggcatacgatcgcttcaccttctccgctaatacgtctcttcatttcgtgatgttgttgcaggcaatcg
agggcgaactgcctgttcaaaccatcagttttgtagagccagcgatgattaaacgcttctacctggcttcctatggatt
gatcgactacctcatcaagattgtggacagggctgtttggctggttcaagtccaggaccttgtcgggattgaacttcct
gtgctggcccaggcttttgaagacgaggtttggagctacgccaccgaggatcgaaaccccttcagtgcgagcttcaatt
tccagcctctgttcgggaagcgggagccgtttgagacgttcgaagagagcagtacctgacggccaagggccgggcttat
cggcccggctctactcccctgatttttatgtcttcgatttcatggatgtgtaggaatgtttggtcttttaatcaaccca
cgaccacaccaagacgaaagtcttttggggtacctgcagcgcctggcgaaagccaacggattacccagaaaggaactgc
tcaccgcctttgcacgagccgacgagaccgatgttgcggactggctgcagatgatggaaggaccactgagctggcctgc
ggtatctgctgagtttcgtgatccaaggcccaagggggtcaagttatggacgactcatcacgctcgttactgtccgatc
tgtttgggcgaagccggttattggagagaaagctggggcttgaccctggttacgacgtgttctgtccacggcactgaac
tccacgggcggtgccccaactgtctgaaggaaaccgatccaagcgcaatgagtgcgaatagttgccaagcgtgtggcac
ctcattgagtgggaccaattttgagatcgcgccggcgagtgatacggccgcctggctcacctctggctttgaagatagg
ttttacgccgactcgttgccagctgacgcgggattggcggccctcacctacgaacagtttcacgagttgtcatcgcgtc
tcgctgtcagaagtttgcctacggaaagaacccagccgctgaaggttgctgattcgggttcgctagagatatcgcggct
tatggcaaacgcggcgggcgtggttctcatgaactggcctctcgcattcagagaactgctgagtggcctcaaggcagtc
cattccgataacgaacattggacgctcagcagatcgttcggcccgatataccacgacatccaccgtgatctggatgact
cttgttttgactttcttcgtcgagagttcgaatcatttctgcagcatgcgtgggaagcaccgttagcgaagcgaaatcg
caatttgagtgaggagacgattgagagacatcgttgggtgtcgttcgattctgctgctgaagcttgtggtctcggggta
tcagtcataaaacgccttcatcaggagggacaaatcgcctatcgggagaaggtccatgaagatcgagtctttacggtcg
tggacctggatcatttgaaggcaatctcgcagcatctccagggcgtggctgatatgaaagaaacctcgactttgctaag
cctctgtcgcaatcgggttaggcagctgctagctggtggtaccctccagttctttggtggagaaccgcgcccaggcgaa
aggtggctgattgactgccgctcgatcaacgaattgattgatgagaagctgcctaccagctctgaccagagcctggtgt
cgatcaactacttggccaagcattctctgcccaaggggggtgggttggtcgagttggttcaggcaatacgtgcaggtga
acttcgcgcttacggcccagctgagaatggctcggttgcggtaggggcgtggttactcaagccgcaagattttgcagcg
tggcaacaagcccgagctgagaacaagagtccggtctttcccggcctgtcggtagtcaaggctgctgcgctgttaggcg
tcaaagaacaatgcgcatacgcgttcgttcgactgggtctgctatggagcactgctgtcgaacgaggccggcgtacgca
attgatggttaagcctcaagccatcgacagattcaggcgtggctatatcttgggaccggagattgcggtgtatttgggg
aagtcgaccagggaggcgttcaagcacctttgggaggccaggtttcgccccgttgcggggccatccattccaaacgcgg
cttgccggcagtacgtttgggtaagaagcaaaaagctgatcgattacctcgcaagtgaagccgcccagatcgacgatcc
tgaagccatcacgtttttatccacaccgatcgctcagcctcgtgattgccgattcaggcatgtgggatcaagatagtta
gcacgctttctttcttgattgctaaaatcatcgaacccattttggagaatcttatgtcccgtctcgctgaattccgcct
gctcgaacaacagctcgcagcccaactggcggagctggaagcgctgaaaaatgactctgccctgaagcaggaaatggaa
tttgaaacgaagctgcgcagtttgctcaacgagtatggctacggcctgcgccaagtggtgctgatcctcgatccgcaag
cggtggcttccactgatatggccccaaaaacctctcggaaaccacgcgaagtaaaggtctacaagaatccacacagcgg
agaggttgttgagaccaagggtggtaatcagcgtacgcttaaggcctggaaaaacgagtatggcgctgaggtagtcgag
tcttggctcgccaattgattgcactgcaggcggcttctggcacgagatgaatcgtggtgcgccccgaatgcaaattccc
attctggggcgtgacgaaattttctgcgggtggtggtgacacacagtttatgcgcattaaatagaggtccacttcaaaa
aatggactctccaaaatgcggaatgctctcgtctcaatctcagtgaacaccatcgcaagcctcctgactgcgcttgtgc
ttcactggatcacccgtcctctttccgacctctccattcagccaatcacggcctcaaactctggatccaagagctcttc
gtgctcttcgtagatgagaaatctggaccagacagcacgtttctgaaccaccccatcagagcaagcgttcccctggatt
gagctatctggtgacgattcgttgagtttcttctcactgctaggaagagctctgattaaaaattcgtgcttcctcagag
gcttagcgatggtgtctgtagaggcttttctggaatgacgagtaagctcctgatggaggcgttttctgcactccatccc
tcacggggaccgcttgtcaaatcgaaaggccctgctatacagttcttgtcaaaggatttgtcaaatgatgtagaatccg
gtccctcgttgggcgcggtggaggagttaacatgtcagaacgcgaaggggtcttagcaagggcgccgcttatctatgcg
ttgagcgtaatcagatttgccccgattcttaagctgccaaagctgatcccagacattcagcacacgatccgtcagagcc
tcccgggcttcttccagatggtcaagggcgtgccgcctggggtgatgcacagcggagaaccgaattcttgggcgttcct
taatcgggatgctgactacgcgtgcgtgctggccatggatcacatgatcctgcaaagcacaaattatcttcattttgat
aaccacttagcgcttttccgtgagtgcattgaggcgctggtagggcaagcaggtgcattggatatcaccgctatcggga
tgcggtacgtcgataaaattgaaccagctgaaggtgagaccctagccgactaccttccggaagccatgctcccacttaa
atgcgatgagctagcggcgcatgggaaagtccccaaggagcagcttggaatctctactaccacctaccatctagatccg
gagtatctgcacatcagatgctggcggcagactggtatgtggataccggaagatttggtcgagccggccatggttttcg
aaattgctaagcaatcgaggaattcatccaagcatggtgctcctctgcaaggtgcatttgtgcctgttagcgaaaatgg
tgctcttctcgatacggatgcgcattggccgctgcagttagccgaacgactgggaaccgaggagatctgcacgagactc
gacggtttgcataagactgctaactttgcttttaggacagtcgcgaaagatcatgcctttgaggtttgggggaaggcga
aatgactacagcaatgaatgggcaatggattgatcctaccggggctgctgtaagcagatcttctacttgggaaaaccct
gaaattgctccgcgtgtaggtagcacgacagcaaaccctgtattggcgattgctttcacagcgatgctggccgtttcgg
tagtagtcgctcctgggactgcctccctgccctatccacaacttatcggctcagcaggcatgagctttcatggcgtgca
tgctggtgcctggaccgaggtggacaccagccaggatgccaatgttaccgaagacgtagcgccggccttaatcgaggag
cttaggagcgacttcaagttgtcagatagctccatcgcgcagatcttcaacgtgtctcgtcagaccgtgtacaattggc
ggactggaaaaaccgccactggttttcccgagaggcttgcggctttaactgaggcgttgcgccaagttaacgccgaaga
agcgcagtatctgcatcgggtgcttttctatccaaccgccgatggccgcctgattcaggatgcgctttcggatgaagcg
tggaatcgaaatggcgctaaaggtgtgtacggaatggttgcggagttggctggcaaggcgcagcagctacgtgataggg
acctcaaaaccatcgccaggttagaaaaatcgggcggttcgaatttggtttgattatggctgatacacctgagcaagag
atcgtaagtgccattagcgctgctggttggctgcaaggagataccgtctcaggtgacgccttgattgaacacatatccg
aggaggtcctgaaaggccaattcgagggggtggctccagcttattggatgttggcctcccattcctgcacggtgcatgc
acgcaacctttgtgatgcgccgtggatagagtggattgccgttaaggtaaagaaaaaggcctttgataagcagctgcac
gccctcaatccacgtacgctgcacctgcagcacgcggaaaagcaggttttggagctcaagattcacaagcgtgtgtgga
ccaagagagccgtgcttccgacgctccaccgaaatccggtaatcacgctgagcgaagaaaacggtcagtatttctcata
ctggatgtcccaccattacaaccgtattgcgatgccggacgagttggtcaaccgcctgaaggcagaccaaggtgacgac
ggcatgaagggcatcgccgtgcttgtcgacgatttcctccatcagaacaaccaatttttcgctagtgcttgggtttcct
tcaaccccaagggcgagattcgcgacccggctgagccctacgaggtggtgttccggtttttgaccaaacgagagcacgc
caggcgcgcaaatgagctgcacgaccagctgaatgaattgctcggggtggccagaaatctcaacgatgggctgtacttc
ggtggagcagacgtcacggtgctccaagactttaccatgctcgatgcggaagacttcgtgcggtacaaccttcacgact
ggctcagtgttggggataccgatgaagatgaagaaggtgccgatgatgctgactgagctgctatcggcctcccctttag
gatctgggtttgaccttagctgaccggctgctctacaaaccaattgattttctccggagccggtgtcactgtcgctcca
agaatagcccccacgcctcgggcaggtcccagacctgtactgcgcaccagggggttagttgtttctagggcccgcccag
gtcgatcaggcatgctttgggcgggcctcaaaccagtgggtgaccaccaaaagggtcagttaggcctactgctgcctat
cctcgctcgttaccatccagagaccctctattgatacggtttcagcaaagatggatgtctataaggtccgcatcgaaga
cacagaaagcaagatcatcgacaaggaaggtttcgaggccgagaccttccgcagagatccatggtaccagcctggaagt
gccggcaagctagctcagtttgctgtatgcccggcatgcgacaaccctgtccagctggttgggctgtatgagctaccgc
ctaacgtgaagaacccattcgggaaacatgctactaagagcattcgcggcatcgctccatttgatagtgaggcccgtaa
cgattgcccgtacttccagcctcgccagcacaagaaaacagaacgaaaaaccaggtttgacggcgtcccacggaagatt
ctcaagctattgatcgaacagttcgatcgcgtggtttacatcctggagaaagagacccaactggtcctttccgagaacg
cgttgagaggcatgctgcagcgttacaagggagagcgtggctacctctataccggcgcgacgcttcgcaatgtgccatg
gatctttgcttacatgtcggacgccacccgcctgtttggccagaaggtcattggaaatgctgagctggtgaaagctatt
gccgctgaggtgccaggggcggaaatcagcagcactggtcggctggaatcgaagaaggtgcctggttcgaaggcggcat
attttgatctcaaaatgagtttcatccgccatcgaatcgtcaaagacagtgaagcgtccggcttggttgaaagcatgga
gtttgtagtgtcacagcctcgcggaggtgagcttgagcacattcacaaggaagtcatcaaattcgattcggcttggttc
gaatcccttatccggatgccggttgatcatccttatcgcagaatggatagagtgaagatggcccgggaggaactgggcg
atctgctggagctgactcaggcctgaggaggcctgttgtaaaccactttttttcactgtaaccacagtggtttacagtg
aaaaaaagtggtttacaacgtagctacgacacgcgccctggccactccccaggccagcgcgctcctcattgattcgttc
agtcgggcgtcgaacacctatgctgctcggggccttgccacgccgcggtgtcctataattcatcttcagctgaatggag
caaaatgttgtgaagcgcacattcattggaatggtcgaggctggtgagccactgatgaggcaagcgcttgaagctatcc
gacaggcccacgaagcggaggctgctggattgccagaccttgaggtacagcgtcttcacccattggcagattcgctcta
tcaggcggtcattgattttcagctcctcaaagcaggtaaaccaccgtcgactatccagtgaggacctgccgctacatga
cgaaaaagatgccagctcttctccccgaccaccccatgtataccgacgcagtggatgcgatgaagcaataccacgaggc
gcaggcttctggctcatctgccgaagaggttgagcgcctgcgtcaaatcgcagaatcacaatttcgggctgtcagcgag
tatcagctcaacgctctgggatatcagtctcgtcgtccgcactgaagggataaccgatccggaggtagcttcagaatcc
atcaagccaagcggaagactcacgacgcggtccgattgatcagcgagacggtcgtgagggtttgcacacagccccaaaa
aaaaagcagctcccgagagctgcttttttcttactccccctttttgtgcttgtggggtttcaggtccggatggtccttc
tgcttttcaggggtgactcgctgccttttgtccggagtgccatcttcattggtgcgctttgggcctggcttgatgctca
tgcaaaacttccttttccgcttgggttgttgaatgcagctatgtaattagtccagcttctctcagctgtcaaagcaggc
tggtgcagaaccgcctggccgatgatccggtccacatcgaacattcagaggccagaataagagcctccgacaaagggct
tacaaggggcagtgaaatccagcgctgagcgatacgaagacgtctggacgttcatcatgccgagcacggtgtggaacag
gttgtcgtggctcagcggtgacgtggtttgagctttcaaacaacccacgttgaccttttcgctcttcgcgagcgagtca
gacatccaaagtaccaacggcacctttgtttgctcgtcaggagccatcgcgtaaggcagcccgtgtagatagagcccac
cctcccccagcgattcgccgtggtccgaaacgtacatcagcgcagtgtcgaacttggtgttggccgccaggatatcgat
gagatttgcagtcacataatcggtgtagaggattgagttgtcgtaggcattgaccacctcctcctgcttacatttgtcg
agctcgttggtctcgcacaccggtgcgaatttcttgaattgcgaggggtagcgcttgtagtaggccgggccgtgactgc
ctttgtagtggagcaccaggacagcatcgccttcctggcgcttgatgaagtcttgcatctccgtgagcagcaccccgtc
cttacactcctcgctggtgcacagttgggaatccgcgtgagaggcagccttgtggttgggaaccctgtcgcagacccct
ttgcaccccgagttgttgtcagtccacatgacactgatgccagcgcgttgaagcacgtcgagcagcccttctcggctct
tggccaagccatctttgtactgggccttacccacgtccaggaacatgcatggcagcgagaccgcggtagcggtaccgca
ggagctcacgttcgtgaagctaatgacatttcgcttttctagttccggattcgtttcacgggagtagccgttgagggag
aagttggcggagcgagcggtctctcctactgccagtaccagcagcctgggtttacgagccgcaccctgtcgattaacta
ccgcatcagtaccaatggccgtcagcgttttaggtgaggccagctgacgcttcaggtacccatggccagccgcaaacaa
gttggtaggtaccagaatcagccggatctcccgattgttgcgcagcaaggaggcatacgactggtactgactcaacgcg
atgccagataaggtcaacagagcgagcgacagagcaatgaacctgctgaccaaagctttggcccaaggcttgcgccgga
ggggaacccgggcaatcaggtagacgggcaacaccccaaccattgcgacccaaagaccgagcttccaattcagcagctc
ggttgcctcagcgacgtcggtctccacaacgttggtgaacattgtgtaatcgatcacgatgccgtaggcattcatgaag
taactcgcaaaagacgcgctgatcagtaccaggcacagtatgggtttggccagccgcccccatgacagcaagctcagaa
cggtaaacacccatgcgaatactatgactgggaggctagccgctagctgccagttcacttcatcggttttgaataccag
cttccagagcacgttccagagctcagcgttcgcgaatagcagtaaccaaaaagtcaccaggccgattagcaaattagta
ctgatgcctttctgccgcgcattgcgaatagcaaagatccatttgcttaacagggtgtgaacaatggatttggaaggtg
tcattatcaaactctggaagctgcttatccatggcggtagctatggagttagcgggagctacaaggcaaaccgtcgaca
gatgctgagcgattgcgcaatgtgcggagcgtcagaggccttaggcccctaggcgttggggacgcttagtatgtgtgag
gcatagggataaaaagagaaatgaatctcgctgagcgcattatttccgggacctgataacgacacgatgacctcgggat
tacaatgctgacagaaatccaattactgctgttttgattgtcattgatcacgctatgatcaaaattaggggaatactac
ccaccaaaagcaatgctccgctcagctagataaatttaatttcacaaacaaaacggtttcgttttgtcgtaggctaatt
ttgaactttcaattcaacttacaagtctttctcgcgagcagaacataattttcaacttttgctcgttaatatgtcaccc
atcaatgaggggcgaataccatgagctttttcaaaaacatcctgggcgggcaccatggccgtggaaaccacggtggagg
caagcaccacagcgggggacatggggccgagcaatatgatcgccatggccggcagcagggctgcgacggcggtaatcag
gtgtatgacggcgggcgccctcccactcctgcccccatcaaagatctgcagggctgcaggcagtgccggacggccaacg
atccgtcagcacgcttttgtctaaactgcggaacaccgctatcgagtggttgcaccgcctgcggctcgctgctgagtgc
aggagcaagattttgcagtcagtgtggccaagcgacgctctaaggctaggtagacaggaaggccaacgagaccacaacc
ctgcgcaaggagaaatacgtgggttcaaatcatgaccatggcagcgctgcagtacgcgaggggcatcagaagaagctaa
tcatggcgctcggcttgactggcagcttcatgattgcagaagtgatcggtgcgtggattaccggcagcctggcgctgct
gtcggacgcatctcacatgttcacagatactgccgccttggcgatctcactgattgcacttcagatagccaagcggccg
gcggatcagaaaagaaccttcggctatgcgcgcctggaaattctggcttcgacgttcaacgccgtgctgctcttcctgg
tggcgatgtacatcttgtatgaggcctaccagcgcttcttcatgccggcggagatcgctaccggagcgatgatgtggat
cgcaatcgccggcctgatcatcaacctaatttcgatgcgccttctggcatctgcgagcaacgaaagcctcaacgtcaaa
ggagcctacctcgaagtttggagcgacatgctcggctcgcttggcgtaatcatcgcggcacttatcatccgcttcaccg
gctggacctgggtcgacacgattgtcgctgtggcgatcggcctttgggttctgccgcggacgtggcagttgcttcgcga
aagcctggggatcctcatggagggtgtcccgagggggctcgacgttacggcaatcgaggccaccatcctcggagtagat
ggcgtgacggacgttcatgacttgcacgtgtgggctgtcagcagtggcagtaacgtgatgacgtcgcacgtagtggttc
gggattctgcagatggggatgctgtgttggcggccgtcgtggatgctgtcagcgatgcattcgaaatccatcactgcac
catccagatcgagcgggcagctttccacgagagcgttccctcaccctcgcactgaccgatcggtaaacaccatgcaaac
acatcaccctcctggctgagggtgatgttgcaaaaaaaatgcggtgagggatgccgtaaacggcaggagcgcttcaagg
gggttggtgaatggcttcgcctgccctcgtcaacaacctccagaaggctcagcgatggcctggatcatcacgaagtacc
tactcactgccggtatagtgattctcgtgtcagagctggcgaaacgcagcgacaagctgggcggcttggtcgccgccct
acccttggtcacggtcgtgacgttggtctggctctatttagagaaccagagcatggagaagatctccaaccatgcttgg
tacacgttctggtacgtgcttccgaccctgccgatgtttattgcttttccattgctgctacctaagctcggcttttggc
cgacactgatcagcagcatcctcatcacaatggccagcttcggaggcttcgccatactgctgcgccggttcggcattga
gcttctatgatccggtggccgcagggatcatcttgatgagtcttaacggctattaacacactcgcccttcaccaggtag
cgaaccatgtgcagttcgcctttcgagtcttcgtaggtcatcatgcttcttacattaccgcagtaccgcacattgggtg
atacatacaccaacttaccaacgtccaggtccatgccataggcgtagtcttctagttgaggcatgggcttttttacgcg
ttgagcataatccgctgtagcctctctagcagtacgctcgatgtgtttattgatctccataccgctttgggcattggct
gttagtgatgtaaagagcataaacacggcgatcgctgatacagtagtgttcataagaagtcccttaataaaaaagcgcc
cgtaggggggcgctaaaattcacctaccaaaggagcgtatggtttacaggtgaatgcactggcgcgaacaactgctcgg
tgctcttgccaagctgctttgaaatgagacaatttccaaagcagcgatgcctcttccgctgcccttaaactagcaaagg
aggctaacaccaagatgatcgtgcaattacaatttggacatgtaatagattgtaagataattattcgagagaatatcga
gccgccacgtgaactaatttgcagaaaggcgctgcggtttgcggccgtgcatggggtctgcctgcgtggcgccctcgat
ccaaggccagtaccagtccttgcaagctaacgaccgaaatgctgcctgtcctggccgattccacctgccaggcgaatct
gtcatacaccgccgcaggccccagaatccgctatgcttaggggtggagcctgcatgactgtcagaaatcttgcggctac
attacaaatttgtaggatttcgccgcggccagcttcttcgcgttaagattcaagcgtcctcaggtgacccggcgtatgg
acagaggtagcgactaccacatgccataccctcagccaaactttcgaacagcctgcaaccataatcttggcggattagg
ccaactccttcctcacaccttgagataagttatgcgcgttctagttgtggaagacgaaattaaaactgccgaatatctt
cagcagggcctatccgaaagcgggtatgtcgtagatatcgtgcacaacggtgtagatgctctgcacttgttcaacacta
atgtctattcgttggtcctcctggacgtgaacctcccgggtatcgacggctgggacctgctggaaaccatccgtaagac
cagccgggtccgcatcatcatgctgaccgcccgcggacgcatcaatgacaagctcaagggcttggacggcggcgcggat
gactaccttgtgaagccattcgaattccctgagctgcttgctcgcatccgttcgctgcaacgccgtggtgatgagttag
tcgagaagagctcgctgaaaattgccgatctggaactcgactccgtccgccatcgcgtcttccgcggtggcacacgcat
cgatctcaccaccaaggaatttgcgcttctgcacctgctcatgagccgaacgggcgaagcgctgactcgctctcagatc
atctcgttggtctgggatatgaatttcgattgcgacaccaatgtcatcgatgtagccatccggcgcttgcgctcgaaga
tcgatgacccgtttgaaaccaagctcattcacacgcttcgtggcgttgggtacgtttttgaggaacgcgcatgaggcca
ttcagcctggctgcaaagctggggttaaaagttgggttgatgagcgcagcgttgctgcttctgttcgccacctttggct
atctgatggtaggcaaggctctggaaagaaatgccagagcagacctggaagtaaagatggcggggatggctcacaacct
gtccaccatcccggacatctccggcgtcaacgcggatgcgcatcagcttgtcgatttggtcatgggccacaacaacctg
tatgtgagcatattcgatacctcacagaatcagactcccctgctctcgattggctcgaaacaggtcaatctggaggtgc
acaagtttcagccggcggcccagcccaaagagcacgaatggcgtgatacgcaggaccgtcctctgctgagtgcttctcg
aatcatgcgtttgggcgatggaacagaggtcagcgtctatatgaccatggaccagtcatccagtgaggcgctgctcgat
gcgttgctgacctgggccttgatgatgtcccccgtcatcctcgcactgatcttggccattggctggtggactgtgcgca
gaggcctgctaccactgaccaagttcctcaagatcgcctcgaaaatctcaaccgagagcctcgaccatcgccttccaac
tgatgggatgccggcagaactcaaaatgctcgccgacggcatcaacatcatgctggctcgcctggatgatggggttcag
cagctctcgcagttttctgacgaccttgctcacgaacttcgagcaccgctttccaacctgatgggcaaggcccaggttg
ccttgaccagagaacgatcgctttccgagtaccgggaggttctggagtcgtgcacagaagagctggaccgcatgagccg
catggtttccgacatgctgttcttggcccaggtcagtcatccagcatcaatggtggagttcgaatccgtctccttggtc
gacgaggttcagcgagtgtgcgatctcttcagcatttcagcagaagaaggcgagattcagctgcagatctccggcagtg
atgacgtggtgcgcgggaatcgcctgatggttcaacgtgccgtctcgaatctggtctcgaacgcgatccgttactgccc
tcgcggccgcacggtctacgttaaggtgcagcatagtgcgagcggtacgacgttgagtgtcggcaaccccggccgtggt
attgccaaggaacaccacgcgcacttgtttgagcggttctaccgtgtggacaagagccgagcacggagcgaaggcggta
ccggtcttggcttggccattgtgcagtcgatcatgagtctgcaccagggatcggcgagcgtggaggtgaccgaagaaaa
cttcacctggttccaccttcactttccggaagcccagcaaatgcagccggcaatgaccgccgcttaaattgcgcagaca
cgattaggcccgtcaatcgacgggccttttgtttgcctcaatgcatcagtgccgaaggaccacagggtccatgggcgac
cgcagaatcaccgacttaataatcttctgttcgtcaggattggcgtttttccacaggtgtgagaagtactgagcattca
ctttctcttgagcacttacgctgccggcggcatcgatcaggcgcatggtcgagtagacacagatcagcgccagaatgaa
gaacgccgtggcgaccaccatcacataacgcttggccagcaccggtgcccgcttgagctcctggatagaggcgtccgcc
gcctttgtcgctgctgtaagctccgagatcagtggctggatggcggtgtcgactccgcggcatgcagctgaatacgctg
atgcagcggcgcgcaaggcaacctcctccgcgttcgaccaagccttctccgcctttcgcacctcctcctgaatctgccg
gccgacagcgtccacctgctccaccagttcgttcgacctctccagaacagcgctggaggtgcgcgtctgcgaggtcagc
tcatcgagctggacagtgagtttttcagtgcagcggcgaaagtcaccgatagcaactgcccagggctctatgtcattca
tggctatctcctagggcggccaacaacgccgcgctgaattaacgcgctagatatcaaaattgtaatttaagagaaaatt
cgaagtcgccctcgacagtgccgagatagacatgatccttccagatttgaagatttaacgcatcctatctgcagccaaa
attacggaattgtaattattgactcaccttgtcgttagcttcgcgttcctaaactacaaaccaacaaaggccgctaatc
aggttggcctagtatgaaccgaggttcacaatgaaatttgtcaaatctatcgctattggcagcctgctgctgggtctca
tgggtaccgcttacgctgaaggcggcttcgagcgaacgaaacagttcaacgagaacttccgaaccgaacaggctcgcct
atggagcgatgactcttcggaccagaacaaacaacaagtcgctcaagagcaaaagaaagaaagcaaggatggtaaggaa
caagccgacaattaatcggcggttaaataggacttcaaatgacgaaagaaatcgacaaaaaagccagggtaaaacctgg
cttttttgtgcttggaatttagccttcgttcttgcgaggcgtttccgcattgctttctccggccagaccctcggcacct
tgtgcggggcgtttccaatggcacagcaggagctggctggcgttcgcttcggtgatcgatgtgcaagctagatcagcgg
gcagaccatccttgctgtctcgcaagcgcctggacagatagaacgagccatcccgcggccacttggcaggatccttgat
gttctcggacttcccgctgctgtaaaactccgacgagtatgagcggcggccaggatagatcaggggagcggaatgagca
gactgcacattgagccaggcttgaaccacatcccgctgattctgagggcgctcctctagtaccccggcgtagatgatgc
ccgcaccgatgattggcaacaccaatgcgctcgcagcggcagcccaggtggtcttcgggccaacttcgctgacccgtgc
agacagcagcaatgcccacgctggcagcgcgggtagcaggtaggtccacagaatgttgcctgcaaatgtgaagaagacc
ggtgtcgccaaggcccacagccagaggtaggctttgaagcgctgcatcgatccacgcttgcggatcaacagtggtagaa
acaaggcccatggcagtagcgacaatccgagctggatccagatgctgccgtacggcttggcatgagcactaccatagag
gtcccctgcccagttactgacgacgtagcggctccagtgctcaccaacgaagaagtactccatgaagccgggcgttttc
atctcggccgcgacataccatggcacggatataccgaacatgagtacaaggccgctaatccagggaagcctcagtaccc
gtccccattccttgtagataacgaaccaggcgaatgccggcgcccccataagcaccagggtcagcggccctttggcaag
caagcccagcccgagacctgcgaacatcaggtaggcatccgccttgctggcgcacttcatccaacgccagaaaccgtag
ctggccagcagaatcgagaacgacaaaacagggtcagtcagcacaacaccgctggagaccaggccaagtgtggtgctgg
aaaaaataatggcagcccagatgccggcgttacgagaaatctgctgcgtgccgagtttgatgatgatgaaacagcttgc
caggtggagtagccacgctgggaagcgcgcagcgaactcgttaacgccgaagaccgtcatgctcgcggcctgggtccag
aaggacaacggaggcttgccccagaacggtaccccgtagtcgaacatgggcgtgatccagtcattcaactcgaccatct
tgcgagccatttcagcgtaacgggcctcagatgtgtccatcagcgggtagatgcccagccccaccaaacgcaatagcaa
aatcgaacccaggacccaccacagcgtcctctcgttcttcaggttcagcatttcttaccctcgatcgaagccatcgaag
ggtggagtgacacgggatctgccttgttgctgtgcttcaggaaatagagaggccggcgcttcacttccgcgagtgtcac
gcccaggtactcccccaccatggcgacaccgacgcacatgaatgaagccattccgacgatcaggtgatggatgtcgaaa
ctgcctgccacaagcgacgcaagcatgtagcagatgctggagacgaaaagaccgaaactgatgaggctgaaaatgcgca
gtggtttgcgagagaagctgacgatgctctcgatggccagattgaacaggccagctgcattccatttggtgctcccggc
atggcgaacagtgcgattgtagggcagttcgatggtacgaaagcctacccagccgatcatgcctttgagaatcctggag
cgttcatccagggcccgcagggctgccagcggcgcaggcccaatcaatcggaaatcgctgacatcggccggcatgtcca
ccttctccaccaggcgctgcatgacccagtagtaagcccgggcactcatgcgcttgaaccacgaatcaccgattctcag
gttgcgctgcatgttcaccacgtcgtagccgcgttgccagtagtccaccatggccgcgatgagctctggtggatcctgc
aggtcgacatcaatgaagatcagcgcactgccacgggcatggtctatcccggcgctcagtgcagcctctttgccgaagt
tgcgactcagggacaggcaacgtacagatgacccatcctgatagtggcgaagaatgtcggccgtccggtcattactgcc
gtcgtcgacatagaggatttcgcaggagacgggtaagcgcttcaccacgcgggtgattcgctggtggaactcggggatg
gtttcctcttcctggaagcaagggaccacgatggttaacaagggatcagggcgctcgggaaagcgatgtaatgtctgca
tgattgaatgtccaaaaacgatgtgcaatgaatccaagtgcagtgaggcttaaggtcactacgacttgggagatgagcg
gtgacagattcgacttgatgaggaaccacatacccacgccattgccgaagtttgtggttaacgcgaccagtgcaaacct
gacaggctgaaacttacgagagccatctgccacaaaacagagcgccctatttccaatgaagctcgcgattgcgccaacc
atgccgccacagatactggccagtaacggagtaacgaattctgtcgtaaccagcaataggaacaccgcataatggactc
ccgttgctatgaagccgatccccagataacgaatcagtaaggtagtaagaggtggggtttgattttccatgcccaaagc
ctatggaggcaaaggtgaaaaaatagtgaactaaatgtaaatgcgtaattagccgaatctatatatggtaagtaacaag
tcggcgcactaggctagcacgctacaatatcagagggattgcctgaaaattacgctttcgaaataaaagccttccgata
acgcatgcatgacccgtggattacaatgttgacaagataaggaaacaccgggtggcattgagatagattccccgaatta
agggggacctaatggttacacaaaatgaaacatatacaagcaccgttgttccttacagccctgacatattggatgattt
gccaattgatgatcagctggccgtagagtttttcgcaacagcacgttgtgccagtttcaaacaggctgcccgagggctc
aatgtgccagtggtaggcctgcggaaacgcttggagaaactggaagagcacattggtgctcccgtgtttgtctacaaac
acaacaagcttgccctgacccgcacaggcgagagggtcagccattacctgtgccagctcttcggcccagacggccttgg
caagtccggtgaaaaggaagtccccaggcttaccatcgcgatcacagagccagtgctgaacgacatcgtaaaccgcgat
ctagtcgcctacgtgcgtgatcatgccgaaatgcagctggaaatccattcagaatgcacaacgcagatgctttctgagt
gtgaagtcgatgtgggtatcgctttggtgagcccagatgataaaggcgcgcttgatcgccatcctacgtataggtttga
acggcttggccggattgggcacgccctgttcatttccagccgctattcaagaagcgtcacccttccagtggagagcttg
gatttgcacaacttcatgctcgttgtcccttgggatgaagagatcttggcgggctcacgaaagtgggcatcgataatgg
ctgagcatcagggcggtaccactcgggtcaagagctacaacctatcacgaggccttgtcgttggcggtgcgtgtattgg
agtgctgcccgactacagccgaaaactggagagaaatatcctacccgtgccgggtttcctggacgacctggaggagaaa
gatgtctatcttgttatcaaaacgaagcttgtccgcaatccgcaggttttggaaattcgaagattgatcaagaagagct
tctttgataagaaggactggcttgttcggtaacagttttgttaggtttgaaactcctccgttaacactacagaaacaca
actgtcatattcgcttgcaacctagtcagagtgcttagaacaaaggcatcttgttacagcaggtgacaaccgtggcctg
ctcccatctgcaagataaatttaggccggcgcagggcgaaatataacgtcggtagctaagcacttaacatacgagaggc
aagcaatgatccgttcttcgaacatgcgggaaaagctgttggctgccgcaataataggcacattttcctcgcaagcatt
ctccggaacagtaaccactgacggagctgacatcgttctgaagaccaagggcggtcttgaagtatcgacttctgacaag
gaattcagtttcaaactgggcggccgagttcaggccgactacggccgtttcgatggtgtcttcaccaagaatggcgata
ccgctgacgcaggctacttccgtcgcgcctaccttgagctcggtggcgtgctgtaccgcgactggaagtatcagctcaa
ctacgacctttcccgcaacacgggcaacgactccgacggctacttcgacgaagccagcctgacctacacgggtttcaag
ccggtgcaactgcgctttggccgtttctacaccgacttcggtcttgagaaagccaccagttcgaagtggaccaccgcca
tggagcggaacctctcgtacgacctggcggactggatcaacgacaacgccggcatgggtgttcaagccaccagcaccat
cgctgacatggcttatgtttccggtagcgttttcagcgaaaccaataacaactcggatggcgacagcaccaagcgctac
aacgtacgtggcgtgttcgcaccgctgcacagtgatggcaacgtcctgcacgtcggtgctcagtacgcttaccgcgacc
tcaaaaacagtgcggtcgatacccggattcgttcgcgtctgggcgtccgcggtgtagataccaatggcggcggcgatgc
cggcaccaacggcaaccgcatgctgtttggcggtgctgctgcacaagatggcctgtggaaggacgactcggtctggggt
ctcgaaggtgcctgggccaccggcccgttctcggttcaagcggaataccttcgccgcaagctgaaagctgaccaggcca
acaacgacatgaaggcctccggttactacgcccagatggcttacaccctgaccggcgagccgcgtatctacaagctcga
tggtgccaagttcgacactatcaaaccagagaacaaggaactgggggcctgggaagtcttctaccgctttgacgatatc
aaggtcgaagacggcaacctggtcaccgcggcggaccaatcgaacgagcgcaaggccaagagccacacggtgggtgtga
actggtacgtcaacgaggcggtgaaagtcagtgccaactacatcaacgtgcgcaccgacaacaacgagaacaccgtggg
cgacgacagcggcaatgccatcgtgacccgcctgcaatacgtcttctgatccctctcatcagtctgacgtgagaaagcc
ggaagcgctcaacgtgcttccggctttcctgtttctggaggtgatcaagcatggagcgccctcctcctacctgctttcg
cttaccgatgaccgctcttgccaaagctcggcgaatctgatgtgattgccgcgtcgggctttgcatggtggccgtgcaa
gcaaatcaaacctgactcctattcatgattgaacctgattcgacgtccagcttcgcgtctaacggccctacaagcgcag
ctaccccaacgtcgctcattaggggatagtcatgcctgcaaaaaagctgcttcaacctctcgctgctcagctgcacgcc
tcgttctcggcttctggccgcccgtactctcatctgcacctccaccagctgttccacgcggccatcggctccgttgcac
cgcaagttgccatccaagacaagctgccaattcaggtctgtcgtgacaacgagacacggcagtacaacctctacgcggc
ggtcgagcgggcgaaaacgtgcttaggattgaccgatcttcaagcagtcggtgtggctgaagaagtcattgaggtgcta
cgaactgcgggaatcggcgtgaaccaggttcgcctgctccttgacccctccttcagctcgaagactcgcaaaaaggcct
tcaaggctctctgcaagaacctggatctgaacgagctaggcgatcgcttcgtccccaagactgccacgttggccatcgc
tgctggtattgcgccgcctcccaaaatgtcgtggaaggatcgcttcgccctggctgcaaattcccccatgcgggggcca
agcgagctcatcagcatggtcaaccgggatgagtgttatctgtgggtattcccaccgactgaccatcatgcgacggctc
cagcgacgcatgaccgtttctttggtgaaaagacccacccgagcgcagaaatgggcatggggttcagcatcatcgattc
cggctggacccgccccaagtacccgctatccaggcagtcacaagagaccttcatccagtattcgctttctgcgccgatg
tggtcctggcgcgcacaaagtgacacctggcgcctgggaaacatcctgcgttcaagaatccttgacggggctccttggc
ataacgagcctctgagtgacgtgcttccgagcggccttaaatccctgccccggatctatgggtgcgaaacctgccgaac
gctgttcattgagaatcacagcgactacccggatgtacccactcagtgccaatgcggtgaggcgagcagcacgggtgac
caaaacgagtcatctgctctcaatagctgattttccttacggtggcgggctgagccccccgttagggattggctatggg
agcgggattcgctcaccccaaacctgaaggcgccgccacctaaccgagcgatatgagctgaatgctcgcggagtagata
tgcaaaagagtaaaaacaaacaggacaccctggcggcgatcaatgcgcttgtcgagattgcgtatgatcagggatttgc
ggacggacacggagtcggcaatcaagtcggtttcgtagccggtgtcatgagcctcaaagctgcattggcctgcggctta
cggcatggctcacctgagtgcggaaaggcccttgaaagcctcaagcgcatcgggatcgacgagtgagagaaaagtacgg
gtcgtgcgctgatcgcgcacgacccgtacttctacttcaggtcatttccctgcttagcttcatgattgaagctcaggga
tcaggtgcttctgcggtaggccaacaggcgcaaggcgttgaagacgaccaacagtgtggagccctcatggatcgcaaca
gcggcaccaatgctcaagcccatgatggtggacggaaccaggatggccacaatccccaagctgacgaacagattctggt
ggatgatcgatcgcgtgtgacggctcagccccaccgcaaatgggagttgcctgatgtcgtcagccataagcgcgatatc
agccgtttccagggcaacatcagatccagcagcccccattgcgataccaacgctcgaactggccatggcaggggcatca
ttgacgccgtcacccaccatggccaccttggcgctaaggcgcaggtttttgatggccttgaccttgtcttccggcatca
ggtctccccacgcttcatctaagccaacttgtttggctacagcctctgcaacgcggttgtggtctccagaaatcatgac
catgcgttcgatgcccatctctctaagcttctggagtgcctctttggccccctcccggggtgtgtccaatagcccgata
gcgcccagatccttgtcagcacgccgtaccaccatggtggtacggcctgactgacgtagacgctccgcagcctccaggg
ctgccttgctgagtgcgggaataccattggtaccgaacatctcgaccttgccaatccagacgaactgcccatcaagctc
agcacgcacgccgcggccaatcatgttgctcatgttcttggcttggaatcggcgccgtgtgccaatcatctcttcaccg
tcacgcacaattgccgcagccagcggatggtcgctcatcgactccacagcgatggcgacgtttagcagatcctcgatct
gcgtgccgcctatgggtattacatcggtgatacgtgggcgcccttcggtcagggtaccggtcttgtcgaatgccatggc
attcaatgatccaagctcttcaagtggcgcaccgcccttgatcagcacgccacctcgggctgccctggcgatgccagag
agaatggcgcttggtgtagcgatcgcgagcgcgcaggggctggctgcaaccagtacggccatcgcccggtagaacgagt
cacggaacggctcgtcaaggaaaatgccggcaaatagcagcccgactaccagcagtaaaaccaacgggacgaatatgcg
ttggaagcggtccgtgaatcgctgggtcggtgacttcctgacttcggcttcactgaccatcttgatgacccgcgccaag
gtactctccgtagagcgccgggttacctcaacctcgatgagcgtttcgccattgatggtaccggcgaagactttcgagg
ctgcatccactgcatctggcttgctgcgtgcgagttcggcatcaggaacaggttgcttgtccacggggacgctctcacc
ggttactggcgcctggttgatacttgaggagcctacgactacaaaaccatcggccggcaggcggtcattggggcgcacg
atgacaacgtcaccgggaaccagcagctccacgggcatctccaccgtgccatttgctctgcgtacgatcgcggtggctg
gtgcgagcttggacagtgcctcaatcgctttcttggcccgccccatcgcgtagctttcaagggaatgccccagactgaa
caggaacagcagcagagccccctccgcccaggcgccgatgctcgcggcaccgactgcggcgagaagcatcagcgagtcg
atctcgaagcgtttctgacggatgttggtaaccgcttccttagtggtgaaccatccaccgaacacgtaggccgacacgt
acagaatcagaggcagacgatcaatcaggccaagttttcctgcgagagctccggcacccaggagagcaccacagatcag
cgcgaaaatcagctctgtgttcattccaaaaatgccgccatgctcatggctatgaccttcatgcccggcttggtcatca
gggcgttcaagcaaactcttcataactcgtcccttctggggtcaaggcttccaattgccctctgcagttggggagccgt
ctctgttggttggctaagatctattgcacggtttgcccgagcccaggcgttaacatttcgaagctatggggtatcgggc
gtaataaaaaatgccaggcactgcctggcatttatgaattctctaattgttctgttcaaatcgtttactacttgttgtt
gatgcattgcgaatacatcgagtaacgaacagtcttgagcgtgccctgggagtcctcgaaggtcatcaaccgtggatag
acctggcaggtacgggggtcctgcgactgacgtacgaatttcgcaacgtctatcttcatgccatatttgtaatcctgaa
tctctggcattggcttgccatttttctccgcgtacttggccactgcggtctggtgttccttggtgtattgaagctgctt
gctctcggagaaagtgttggcctgcgaagccaccgagaaaacaacaagtgcagcagcgataattagctttttcataaaa
ccctctcaatttcaaaacttctcgggcgtaaccttagcaatgcataggcatcaccggcatgacgagaaacttacaattt
tgaaaggtaagtgcatctacttcactttaaacaaaaaagcccacaacacgtgttgtgggcttctctttagcggaggctg
ttagctaaccacttcggcctcgtcgccgtcttcatccttgcggtgtgcccagtgatacagggcaggcagtaccagcaag
gtcagtgcggtggaggacaggatcccgccaatcaccaccgtcgccaatggccgctgaacttcggcaccggtgccggtgg
ccaaagccatcgggatgaagcccagggacgctaccaaggctgtcatcagaacaggtcgcagacgggtcaatgcaccttc
atcgactgcctgtctgagcgttcgtccctcctcccttagcccgcggatgaaggcaatcatcaccaggccgttcagtact
gcaacgccggacagtgcaatgaagccgacacctgccgagatcgacagtgggatgtcccgcagccacaacgccacaacac
caccggtgagtgcgaatggaataccggtgaagaccagcatgccgtccttcaggttgttgaacatcaggaacaacaaggt
catgaccagcagcaaggcgactggaacaacgatctgcaggcgtttggcagccgactgcagctgctcgaactggcccccc
caagtcgtccagtagcccgcagggatttgcaccttcttgtccagcgatgcggtcgcctcctcaacgaaggaccccagat
cgcggcctcgaacgttggcgctgacgataaccagacgtttgccgttctcgcggctgatttggttcgggcccagttgcag
gtccagattggcgacctgggacagcgggatgaagccgatctgattggcaccctgtgccgcattggcaggtaccgggatc
agcaagctggacatacccgctacgtcggtgcgaacggtctctggtaggcgtactaccatgtcgaaccgacggtcgccct
catacagcgtgccggcctgacggccacccacggcgatagcgatcgagttctgaacatccgcgatgttcaggccgtagcg
tgctgctttttcgcggtcaatgttgatggtcagcaccggcaggccggatgtctgctcaactttcacttccgatgagccc
gggaccgctttgagcgctgccgcgatcttgttggcggtgttgttgagcacgtccatgtcatcgccgaagactttcacag
cgacgtcactacgcacgcccgaaatcagctcgttgaaacgcagttggattggctgcgacaactcgtagttgcttcctgg
aacacccgctgcggccttctgcacttcagcaatcagctcatcacgaggcttcttcgggttaggccactgatcctgaggc
ttgagcatgatgtaggcgtcagaggcgttcggcggcatcgggtcagatgcaatttctgcggtacccgagcgtgcgaaca
tccgctcaacttcaggcacctgcgcaatcaccgctttctccagacgctgctgcatctcgacagattgagtgaggctcgt
tccaggcacacgcatggcctgcatcgcaaagtcaccctcactgaggcttgggatgaactcgctacccatacgacttgcc
agcaaaccactgagcacgaccaaggctactgcggccgagaaagcgatgttccgatgtcccagcacccattgcagaaccg
gttcatagcgcagtcgagctgtgcgcatgaccacgccttcctcttccttcaccttgccagtgacgaacatggcaatagc
tgcaggaacaaaggtaacggacaggaccattgcacccagcagcgccatcacaacggtgaaggccatcgggtggaacatt
ttgccttcgacgccggtgagggcgaagatcggcaggtacaccaccatgatgatcagctgaccgaagatcagcggccggc
gagcttctcgcgccgcggcaaagacctcgtggaagcgttcggttttggtgagcatgcggccatgcttatgttgcgcatg
agccagtcgacggatcgcgttttctacaataaccacggcaccgtcgacgatgatgccgaagtcgagtgcccccaaactc
attaagttggcactgaccttgttgttgaacatgcctgtgaaggtgaacagcatggacagcggaatcaccatcgcggtga
tcagagccgcacggatgttgccgaggaacaggaacagaatggcgataaccaggatcgcgccttccaccaggttcttctt
caccgtcgcgatggctttttcaaccaggttggtacggtcgtaaacagtcacagccaccacgccctttggcagggtgcgg
ttgatgtccgccaatttggcggcgacagcttgagatacggtgcggctgttttcaccaatcagcatgaacacggtaccga
gcacgacttcgcggccgttctcagtagcagcacctgtacggagctctttaccgatgctgacgtcagcaacgctgctgat
gcgaatcggtgcaccatccacactggtgatcacgatgttggcgatgtcttcgatattgcctacctgacccggtgcacgg
atgagcaactgttcaccattacgctcgatgtagccggcaccgacgttggcgttgttactttccaacgctgcgaccaggt
cattgagtgtcagcttgtaggtagccaggcgctttggatccggcgcaaccaggaactgcttggcataaccgccgatggt
attgatctcggccacacccgggacgttacgcagctgaggcttgatgatccagtcctggatcacgcgcaggtcggtcggg
gtgtacggcgtaccgtcctctttgaccgcgccatcttcggcttcaacagtccacaggaagatctcgccgaggccggtag
ataccggacccatgacggcctctacaccttctggcagctgttccttcgcaacctgcagccgctcgttgatcaactggcg
ggcaaagaagatgtcagtgccatccttgaagatcacggtgacctgagacaggccagagcgagacagggaacgggtctgc
tgaaggcccgggagaccggccatggccgtttcaactggaaacgtgatccgttgttcggtttccaagggcgagtaaccag
gcgctgcagtgttgatctgcacctggacgttggtgatatcgggtaccgcatcgatgggcagcttttgatagctgtagat
accgatacccgccatgatcagaacggcgatcattactacgatgcgctgctcgatggcgaatctgatgatacgttcaaac
atgagaaatcatcctgtcagttcgcatcagtgaccgtgttcggcagaagctttgccgagctcggacttgagtgtgaagc
tgccactggttgctacctgggcgccggcttcaataccgtcgatgatttccacgtacccattgtcgcggcgacccagttt
taccgggcgggtgtcaaagccatctggggtgcgtacgaataccgaaggtttgtcttcaacggtctgcacagcgtgctca
gggaccgctacggcaactcgatcggtctgggaggtgaccgcaatgtttacgaacaggcctggacgccaggcgccgttgg
ggttggtcaaggtgacgcggacagtagctgcacggttttgctcgcccagcaggctgccgacataacccaccttcccttc
gacctcgacgttcatgtcaggcgaagagactttcactgcacggccagtcgtgaccttgcccagatctgtcggcggaact
gcgaaggtcgcccagacctgattcaggtcggaaaggatgaaggcgttggtcgcctcgctgacgacttcgccgacggtca
ggtgtttctccactaccacggcgtcgaagggagcgcggagctcgtaacgattaccgccaacggagttaaccgaggcacc
gattgcgccgaccttctgcttggcgttggccaaggagatctccgcttcttgcagcgcttggcgtgcttggaggtagtct
tgctctgcagagatcttgtcctgccacagttgcttctcacgttcgaaggtcacacgcgccagttcgacgcgacgctgtg
cggcctgttgttcgctgcgcaggtcagagatctgctggctggcgattaccgcgaggacttgccctttcttgaccgtctc
gcccaggttggcctggacagcctcaacaacgccaggaacacgaggaaccacgtgggcagtacgatcttcgtcgaagcga
atttcgccagggaagctcacgacggtaccgaggtcacgaggcgctgcagcttccagggcaacaccagcggccttgatct
gttcagcgctgagcgtcagcttgccctcttcttcaccgccctcttcgctgtggccttcttcaccatggccctcatcacc
ttcctctttggcggcagatgcggctttcttttcgtcgccatggccatcgttagcgccatgctcggcagtactggcggcc
tgctgtccggaactgttgttccaggcaaggctgccaaatccgagggctgccacagcggctaccgcgagggcgatcttgc
gtttgttatccattgctactcctgctgatcgtaggcaccggcttgttcaaggctgtgtgccgaagaaaatgtttggccc
gttcagcgagtgccggcggttgagccgacttcgccataaaccctttccacctgcgcacgcgcattggtcgccgctgcca
acgattcgaggtattggccacgagcgacgatcaaggtgcgctgggcatccagcacttcgatgaaaccgaatttgcccat
ctcgaagccgcgggttgcggtctctacggcttgttgggctgaaggcagaatggtcttgtcgtaggactcgacctcctgc
atggcggtggaccattggttcaacgcggtttgggtttcggtgcgcaggcgcagctcaacagcattgcgctggtcccggg
cctgatctgcacgacgagaagcggaaagaatgttgccctggttacgatcgaacagcggcaaaggcatagacaggcccac
agtgttgacccgctcgcgcacagagcggtcgtactggctacctacactgacagtaaggttcgggatacgctgagctttc
tctgagccgagcgaggcatcgctcttgtctatctgcaccacggcctgacgcatttctgctgtttggtcgagcttagcca
gcagatcttcagtgcgaggtggcaagcccggggagagggttggcgattcgagtcgatcaaacacggtgactgagctccc
ggtaatttgagcgagctgttggtaagcggtcgctttttccgtttctgcacgtcgaacttgcagctgggcttcggccagt
tgcacttgagcgcgggtcgcctccactggggacgacttacctgcgcgaacacggccatcgacgatgcgaagaccgcgct
cagtcagttcgagagattgcttggccaggtcgagacctgtctgggcccgcaacgcggcgtaaaaggcttggacgacatc
tgcacgcaggccgttaacgcgacggtctaactcaagctgtgcggcggtctgcccgtatgtggcgacgtcaacacgagcc
ccccgcttaccgcccagctcaagggtctggctgagagagacagtcgtctggctggtgttacgacgggtgtcttccacgt
catacgagattgtggggttggggataagcccggcctgcttgcgagcaccatcagcgatcccaatttcttgcctggccgc
ggccaggtctgggttggcatccatggccgtcgaaagcgcctggggcaagctgatgctttgggcaagggctgcaggcgcc
atcaacccagagatgactgcacagagtgcagcgatcttccagggcgagacgggggtcttgggtaagacattgcggttat
accggggcactttgatggtcctcgtgcacaaacttcgataaagcttggcgagaacgccgaaacagctgccaagccccac
ttgattaggtgatggcactctaatgagcggtagctatcagaggggtggctagaaaattacaatttcgtaagaaagcttt
gtaatgcccgtaaatactgggaaacccaacccgacacgatgatttcgatacaagcaacagagatggcaaacacgcggtg
cgaaggtgccgaataacaggtagatgacgaaattgtaattgtcctatcaccctcccgttatcttcggcctgcaaatatg
agctcgcgctacgctaggcgcgccgccgggtcagaacaactaacgacacccgcgccggtaaacataataaaaactgccg
tgaatcaaaggagcatcggatgaaaatcaaagtaccactgtatttggcggcagtttctgcgctgtctggaagctatgct
atttcggcacaagctgaagacaagccagaaggcttcattgaaggcagcagccttacagtgttgaaccgtaacttctact
tcaaccgtgataaccgcgacagcaccgcccccacttacaacagtggcaagggcaatacgaacggctactccgaagcctg
ggcgcacgcgatcatcagcaaattcaactccgggtttacccaaggtaccgttggctttggcgttgatgcctttgccatg
atcggcctcaagctcgacaccggtgatgggcgcaacggcggccgtagctccttcgacgtgctgcccgttgataacaagg
gtgaagctcgcgacgaatacaccaaggtcggcggcgcagccaaagtccgcttgttcgataccatcgtgaaagtgggtga
tgtcttcccatcgaccccggtcgtcgcatcgggtgactctcgcctgctgccagagagtttccgcggtgtgaccgttgag
aacaccagcatccagggccttaccctccagggtggtcgtctgcatgcgatgagccagccggtctcaagcaacctgaacg
acaacttcgtgacgttctacggcggcccggtcaactcgccatggatcggttacggtggcggtgactactcgatcaacga
caactggactgtgagcgtctacgccagccagctgaaagacgtctggaatcagtactacgccggcacaagcgtggtttac
ccgctgagcgacgatctggcgctgatcggtggcttcaactactacaaagccgtagatgaaggtaagaagcgcctgggtg
aattcgacaacaacatctggagtgccaaggtcggtgtgcgttacggtgcccacaccctggccctgtcgcatcagcgcaa
caacggcgacgacgatttcgactacctgcgtcagtcggactcgattttcgtcgacaactccatccagtacagcgacttc
aactcgccgaaagagcgttcctggatgctgcgctatgacctgaacttcaccagctacggcattccaggcctgacgttca
tgacgcgctacgccagaggctcgggtgcggattactcgaacgctaaccagttctacatgcgcaccgacgacaacggcaa
cccgctcgacaatcagaagcgttgggagcgtgacgtcgaagtcaaatacgttgtccaaaccggtccggcaaaagatctg
tccttccggttgcgccaggcaaccacgcgtgccactgctttcgaatcggatctggatgaaactcgtgtaatcatcgagt
acccgctttcgattctgtaattcgctaactgggccagttatccattggcgggtcctgttagtaaaacgagcattacgca
ttcaccttgagtggcttaagtgctcctttggtaaaaggtggatatttggcgcccattgggcgccttttttttgcctaaa
attcaagtaggcgttcgattgtacgcatcgcatgccggtgaagttcatgactacaccaatgaccagtctcttcaatgtg
agcgacctcgccgtcatctgagcggaacgaagccagcacaaagaagaaaataacccaatacttcataaggtcaaatcac
ctgctggagagagggcccgcaactgtcaaacccaaaccgcgacaagatataccgccagactatcaactgtattacctag
aaattacaaatccgtcatttgagccccggcacgctcattttgatttaccatccctttcaataatgccggcgcgcgtgcg
cggttaattgctcagtgatatcgagacaaaatcccatgcgaattctggtaattgaggatgaagtaaaaactgcggagta
tgtgcgtcaaggtctgacggaatgtggctatgtcgtagattgcgtccacaccgggtcagatggattattcttggctaag
cagcacgaatatgagctgattatcctggatataaatctgccagagatggacggttggcaggtccttgagttgttgcgtc
gtaaaaactgcccttcccgtatcatgatgctgacggcgagaagccggctggcggataaggtccgggggctggagaacgg
agcagatgactacctgatcaagccatttgagttccctgagctgctggcccgggttcgcgccttgatgcgcaggtcagat
caccctgcatccgtagaggtcattcgcgtcgctgacctggagcttgatcagagccggcacagggcattcagggacggtc
agcgcattgacctgaccacgaaagaattcgcgttactgcattacctgatgcgtaataccggtgtggtgctgagccgcac
ccaaattatttcgcaggtttgggatatgaattttgactgcgacacaaacgttgtagaggtgtcgattcgaagactcaga
gccaagatagatgaccctttcgagaccaaactgatacatacgcttcggggcgtagggtatgtgcttgaaaaacgatagt
tgccaagctctctagtaccgaaaatccgctacatgctcccgtcgcttgcgaacttgaggtttctgtttacgatccgcgg
cgctgattcctcactcaacaaatgaggtaggctgtacatgaggtatagcattgattatcagcaggtttcgcaaggacaa
tccgatgccagcattgatgcctgtccagctgacattgtcttcaacagcgaccatggcctagctcttatcccgtgcgttg
gcgatgttatcaacctcccctctacggcggtcaaagaaggggtttgcggcatcgttagatcaaggattttcaattatct
cagaggtcctgaagagctgtactgtcacgtcaatattctcgttgaggaggcggacatcaatttcgaaagtctcatctcg
gaatacatgcgcaatcagtcacgtgctcgctcgccttcttcataaagtcgaaggcgggccagtccattaatggttgtgt
atgggtgagggttcagcagagcgagcgcctactgagcaccagagatgaatagtcacagcctagtggtttaacgcggtac
tgctggtgtacgcagggccggactcattgttttttgaatggcgcattgcagcacatagaaatataaaaccccggaagca
aatacgattgcggacagataagcaaactcagagtctaaaaccccggaaaccatatacaatttaatcgtgatagaaccca
taataattccggtacagtacatgacgcctgtgaactgattgcccaaaaaactcagtatgccgctgaaggcattgttcgc
actcaacagcattgctttcagtatcgtccagccgagaactggcagaaaagccttgatcatgaaggcgaataacatcgac
gatgcaaacagttttatcggggtttctgcccacggcttgatggtgccgtctacttcaacgccggtatacaagatgatat
tcagaataatcgccataagggtgcatatgccgaggcgtatcatttcccgcttaagcggggccatcattatcactgcgtg
aatcttgtttccaaagtatcgttttagtccttggatcgacatttttcttcctatgctctcgggtatgacgctgttgtag
cgttgtatgacggtcatgcttttacccgaagagaggtgacgcttcaacggtcctgaattgcgcaggggatctcatgtcc
ttcccctggctgggtagcttgctgagaaattctcatctacctgcgtggcaacgatgcggccaccccgccgccgtcagag
ctctggaggactggctgctgtcagcaactcatcgagtgacggaaccttagcgtttgcactgaggacgagtgttctggat
cggagtatggatacatcaaagaaagattcgcactcgactcttccgtttacttctctccagtgggtgacttctggtatca
actcattaggcaccgggtatagtgccatagggttatggaatacctccacttcagcagaccacggctcgtagccatattg
cggccagagctgaccgtagtcgctggacgctacatccaacagaaatgggatacctcgtgatgctcccggagaacggtcg
aaaaactcaccaaaccgcaagtatcggtacccgtctagatgagctccacctgagatcggcactcggctgagctttggca
ctgtgcaggcattggtgaaaatgaccgctgaaagatgggcattttccattagcgtaaataggccgttggggcgccctga
tagcagagatgtctcttcctccacagttatcaggtgcgtaccacgatgcgcagatgagtgaactgcaaagccatagaga
tagctgatgagcgactccctgctccacagcattgaactgggcgcatggaaatcggctaaggccagaatgagcggcttac
cctccacgtgcggtagggattcgtaacgcttgtccaatttgttttggatggtcctcgcaaacctttctgcagccgctcc
taagaaacgctcatgtcggtcagcgggtggggggaccggcgaggcgccaaaatgctcataccgctcttccgggttggct
gtcactgcttcaacccaggcctcatctcccagcctattctcgatgtgaaaatcgggtgattctttaggctgggtgacca
agagtccctgttcacgaaaaatcgctaataggtgggcttcccagaggcgggtgtgaaaattctcagtctggcaatcggg
aacccaatttctgtctggggatggcagtgcgagatacagttgattcagcgcccacgccccaatacggcggcttggatca
aatagtgatttgaacaccacgcttggtgtgcgcttacccattctgcttagaggagcacgtcgtcgttcacctgaaggga
gtggaagcggatgggcttgggtatagagaaaatggctgattgaggcgcgggcttcggactcgccagtggtgcactcacc
atggctgaggagcacccacacgctatcgacacgacgccgcaaggtgacaattccgaagctgccggaattgatatttcgg
gttagagcggcacaagaaattccgtcctcactaagccatgcccctactggcgggctgtccccaaaccccaaccctcgtg
gaagcgacaaagcgattagatcgaacatcggcgcagcaatttctttcattcgctgatctcggcagtcgtcaaaatgcat
tccatcaatgcctcggagcgtgcccgccggcgatgacatcggtggaggtacctattgaagaagggggctttgctccacc
aggacgtctcggttggtgaagatggtctcaatggttgcagcctcggcagccacatgagtctttcgcgtgatctcttcaa
gggccagttcgagccggtagtcttggaaatactcgtacagcttttcagagctctcggatatctcctccccaccattttt
tgcgaacaagatgtggatgatcgctgcgagtgggagggagatgtcgagatccttctcttctgcatctgactccgagttc
aaaccgtcgaaatacctctccagatgattctggagctcctcaagccagaactgagataggttgctaggtagggagcttt
caggcccggtcagaaggacttcatctctgaatagagccagcagattggggtttgccatggaggacctcacgattagatt
tgagagcaactggtcagcatagtccacctcaagatgaccacctccttgacgcccatcctggtgctcctgagcatcagac
gagtgaatcgccccgaaacctgtagatacaaaatgaccgcttctcgccgttagctgcctttcttgaaggacagctttgg
gtcgatagcggccttcgtggaggttggtgtctacggggtcggtttagtcattctgaatctccggtttcacctccgtgag
gccggccatcgtcatgcatcagatcttgattgacacgcgtgccgctttggatagccttgcaattgagggctgcaactgc
gcatttgtcgggcctgggtaccagcatgagcccccgcaattttggcagcagaggaagctggttcctctgaagtagtgac
ggcgggcattgccagtcggattctgaacccaaggtcgccagactaggagctaaaggatcgctgcgactactcctcatcc
cttaccgaaaagtcacgcgtcggtcgtaaacggccctttccaggccaatcaacttttgtgattggtgagtagggatttc
tcggcttttctgtgaaaagcaccccttcatttcacaaaaaaaatggcgaagattccaatttcacggggtctggcctatc
acctattttgtgaacctacaaggtgtaattcgccagacactaaaaagcccgctgctgcgggctttttagtgcctgcaaa
caatcagtagccggtgagaatgttcacgatcacaccgctggcaatggccaccagaacatagtcgccattcacatacagc
caacgatgatcacgaggtggcgcatacaggtggcgcgctttccagtcagttacccagtaacggtccccacggtaatgag
gatcaacggcatgaccacgctgccactgcttatgaggtatcggcatgccttgttgtgggcggaagtttggatcacggta
agcaggtccgcggccattgtcatgtcggccctggtgctgtggttgaccatgtggcgggttgccttggtgcgatgggccg
ccatcatgccgatcaggcgggcccggttgcgcgaagcttgccagcggtgtgctgagcatgagcgcggcgcagatcacgg
ttagggctttcttcattttgatgcggtcctctgcctgttaatcgcctggcaagtattgattgccaggttcggttaactg
atcagaccacgatttttccctttcaatgtcagggcgcaggtaaaggtccggtaaagtctggcgttctttcagttcagcc
cgagcgctttcaagcggcgatacagcgtgcgttcactcatgccaagatgactggccagttcactgcgcgagcctttgaa
ctgctccagcgcctgcgccagctcacccaagtcattgcgacggccgcttcctttagccgcgccagtcagcccggtgtct
tccggtaaatgctctggcctgatcacaccgtcatcggcaaacaaacgcgcgcgttccagaatgttgcgcagctcgcgga
tattgcccggaaacggatgcaatgcaagttgctgcaaggcatcttcactcagcctgggcgtcggctggccggccatgcg
ctgcagcaggctctgtgcgagcagcggcagatctttcacccgttcgcgcaatgcaggcagacgaatcgggaagccgctg
atgcggtaatacaggtcttcacggaaggagccatccgcgaccatttgtttaagtggtttatgggtggccgatatcaggc
ggaaatccgaatgcacagtgcgcaggctgcccacgggacggaaactcccggactctatcaggcgcagcaacttcacctg
catcgccagcggcacttcaccaatttcatcgaggaacagggtgccgccatgcgccgcctcggccaagccgatcttgcgc
tgattcgccccggtgaacgcacccttctcatagccgaacagttcactctcgaacaacgactcggtcaggccggtgcagt
cgaccaccaccagtgggccgttggccctggggctgcccatgtgcactgcacgggcgaacagctccttgccggtccccga
ctccccctgcagcaacaccgggatctgcgccggtgccgcacgctgcaggctggccagcgcggccttgaaggttggcgcg
cggccgaccaacccttgctcctgaggctgcgccgaggcgagggtgatggtggtgaggcgttcgacaaaggccactacct
tgccctgctcatccaggatcggccgcaactccacatccacatgctccgggccgcgtggtgtgtgatgaatgtgcaatac
ccgctccggtaccttgctgtcccacgccttgcgcatcgggcaatgttcgccagcctggtcgcacggcaccgcgtagtgg
tgcgaaaccctgtggcacttctcgcccagtggggcctgatcatgccggccaaactgacggcgataggccgcattggcgg
cgaggatgttgtagtcggtgtccaacacgatggtcgggagggcatcgtgctcgaggtaggaaaccagagctaggatgag
aggatgggcttcaggcatgtcggcaccgtatggatgaccgacgcagggtaacaaggactgccaaacactgccattggct
gtcagtcgactgccacctgggctgccagttttgcccgcagctgtctgcaactggccggttttactggccagtgagtggc
aaaaagcctggcatgcatcttgataaagctcctgtcactgcctacgcctgtacaaggcggggcggataaattggagaac
gtgatgatcatcggcaacaaccttcacgtggacgccttctacgacgaggcgacctcgaccatcagctacctggtcatgg
accgtgaaacccgacaatgcgcattgatcgacagcgtgctggattatgaccccaagtccgggcgcacctgcagcgcttc
ggctgatcgcctgatcgagcgtgtgaacgagctgaatgccagtgtgcggtgggtgctggaaactcatgtacacgccgac
cacctttcagccgctgcctatttgaaggaaaagctgggcggccataccgcaattggcgcgcacattacccaggtgcaga
aagtgtttggcgccttgttcaacgcagagcccggcttcgcccgtgatggcagccagttcgatgtgctgctcgaagacga
ggaaggtttccggattggcaacctgcaggcccgtgcgttgcacacgcctgggcacacacccgcgtgcatgagtttcatg
atcgaagatgccggcgagatcgcggtgttcgttggagacaccttgttcatgcccgactatggcaccgcccgctgcgact
tccccggggccgatgcccgcaccttgtaccgctcaatccgtcgcctgctggctttccccgatcagacgcggttgttcat
gtgccacgactacctgccaggtggccgcgacatgcagtacgtcacaactgtcgccgagcagcgcgcccacaacattcac
atccatcagggtatcgatgaggacagcttcgttgccatgcgcgaagcgcgcgacaagacgctcgaaatgcctgtgctga
tcctgccttcagtgcaggtgaacatgcgtagcggccaactgcccccaccggaggcgaacggtgtgagctatctgaagat
cccgctgaacaagctgtaagcgccctgcccccataatcagatttccaggatttaccgccatgcctgccttgttgtcccc
tgccaataccgaccaccacaaggtggtcatcgtcggtgccggtgccgccggaatcgccactgcttccagcctgatcagc
cgcgacccatcgttggacgtcgccttgatcgaccctgccgaagtgcactactaccaacccggctggaccatggtcggtg
ccggtgtgttcaaggcaccaagcactgcccgcaccatggcgtcgaccattcctcgcggtgtgcgctgggtcaaggcgcg
ggtaaagggattcgacccattggcccagttggtcatcctcgatgatggtcgcgccatcagctatgaacagctgatcgtc
tgccccggcctcaagctggactgggcggccattgatgggctcagcgagaccctgggccgcaacggtgtcacctccaact
atcgctacgacctggcaccctatacctgggagctggtgcaaaagctcaagcaaggacgcgcgttgttcagccagccgcc
catgccgatcaagtgcgccggtgcaccacagaaggcgctgtatctgtcttgcgaccactggctgcgccatggccatttg
ggggcggtgaaagccagcttctacaatgcgggtgccgtactgttcggtgtcgccgactatgtgcccgcgctgatgaagt
acatcgagaaatacgccgtcgacctcaacttctcccacaggttggtagcagtagacggcccgggaaagcgcgctacatt
cttgcgtaccctgcccgatggcagcagcgaaacgcgcatcgaggccttcgacatgctgcacgtggtaccgccacaggtg
gcgccagacttcattcgcgaaagccccttggcggatagctccggctgggttgacgtcgatccgcataccctgcgccatc
gcaaatacaccaacgttcatgccctaggtgacgtggctaacaccagcaatgccaagaccgccgctgcggcgcgcaagca
ggcaccggtggtcgccaacaatgtgctggtggcgctgggcaggctggcgaccttggcccagtacgacggctatggctcg
tgcccgcttaccgtcgagcgcggcaagatcgtcctggccgagttcacctatggcggcaagctggccccgagcttcccca
actggttactggatggccgcaagccgacccgtctggcctggctgctcaaggcacaggcgctgccaccgctgtactggca
aggcatgctcaaggggcgcgagtggttggcacgcccgcagctggtagccgagggtgggcagtgatcgagcatcaactgt
taggggcgggtctgggcgcaatcatcggcgcggtgctggcgctgaccggcgcaggcggtggcattctcgcagtaccctt
gctggtgttcggcctggggctatcgatggtcgaagcggcaccggtgggcctgttggctgtaggtttggcatcagcggtt
ggtgcggtgctgggcttgcgccaagggctggtgcgttatcgggctgcgctgttcatcgcgttggttggtgttgcagcag
cgccgttcgggctgatgctggcgcaccgcctgccgaatgcaccgttgcaggtggtattcgccggcgtgctggtttatgc
ctgcctgcgcatctggcgcaaggcggccaaagaactgtgtggcgaagccaatggcgctcatcgctttatcgagccgtgt
gtgctgaacccgctgcagggtcgtttgcgctggaccctgccctgcgcgcgcgcactggcattcacgggtgccttgtccg
ggttgttgtccggcttgctgggcgtgggtggggggttcgtcatcatccctgccctgaaccgctacaccaacctgcgcat
ggccagcatcgtctccacctcgctggcggtgattgccctggtctctaccggcagtgtggtcagcgccagccttgcgggc
gtcatgcactggcaggttggcgccccgtttgccgtcggcgcagtgctcggtctgctgctggcgcggcctttggcagcca
gattggccgggccgcgtctgcagcagatgtttgccgtggcaggttgggccgctgccctgttgttggccggcaaggctct
actcggctagcaactcgctttgttcggccgcgcacaacgccagcaggtagtcccacaccacccgcaggcgcacagactt
gtgcagctcgcggcgggtgcagatccagtagctgcgctggatggtttctcccggcagcacgcgcaccagtgtcgggtcg
tggcgggccatgtagttgggcagcacggcgatgcccagcccggcgcgggcggcggcttgctgggcgatcacgctggtgc
ttcgaaacaccacgttgggtactcggcagaaactgttgagaaacagcagttcctggctgaacagcaaatcgtcaacgta
gccgatccagctgtgccgggccaggtcttcgcggtggcgcagtggcggcgcgcggtccaggtaggcctggctggcgtat
agcgccaggcggtagtcggtgagtttgcgggtgatcagcagatcggcgttgggccgctccagatggatgctgatttctg
cctcgcggttgaggatgctgacgaagcgcggcaccgctaccaattccacctccaggccggggtagcgctcgaacaacgc
gttcatgcgtggggtgaagaacatgatgccgatgccttcggttacccccaggcgaatcttgcccagcggggtgatggcc
tgggtgatttcctcctgtgccagcagggcgacgttctccatggcttcggcatgcttgagcagggcttgacccgaggggg
tcagctcgtacccctgggcatgttgcacgaacagcgcggtccccaggctctgctcgatgctctcgatatgccgggccac
ggtgctgtgggtagtgttcaggcgcttggcggcggtcagcaagcggccgctgcgctgcaactcgaggaaaaaccgcaga
tcattccagtcgaacatgcttgtcctttatggcagttcgttccggcctcttaacgggcatgcccacaggtgcggtgaac
accctgaaggtaacgtgatccctgagctgcgggcgagcccgtgaagaggtcggtacaggcttgcccctgtgctaaaacg
cacagcggctgcgcgaaatctcgtgtttcatccacgaaattactcactaagatggatcgggacaagaataaaaaacagg
cgcgaggttgcacatgccatcagccgattctgtcttcgactacgtggtcgtaggggccggccccgccggatgcctgctg
gccaatcgtttgtccgccgacccttcctgccgcgtgctgctgctggaggcgggtggccgtgacaattatccctggatcc
acatccccgttggttacctctactgcatcggcaacccgcgcacagactggtgcttcaagaccgaggcacaacctggcct
cggcggtcgcgctttgggttatccaaggggcaaggtgctaggtggctgttcgtcgatcaacggcatgatctacatgcgg
ggccaagccgccgactacgaccattgggccgcgcaaggcaacgacggctgggcgtggaaagatgtgttaccgctgttca
aggccagcgaaaaccactttgcaggcgccagcgagcaccacggcgcggagggcgaatggcgggtcgagcggcaacgcta
cagctggccgatccttgatgctttccgagatgccgccgagcagagcggtattggcaaggtcgacgatttcaacaccggc
gacaaccagggttgtggatattttcaggtcaaccagcgcagtggtgtgcgctggaatgcttccaaagctttcctgcggc
cgatcaaggatcgcgccaacctcactgtgctgaccggcgtgcaggttgaccaagtactgctcgacaacacccgcgcaag
ggcggtgaaggcgctctggcaaggggcctggcatgagtttgcggcgcgccgcgagatcatcctctgtgctggggcggta
ggttcaccgggcatcctccagcgctccggcatcggcccgcgccagttgctggaaagcttgggtattggtgttcgccacg
acatgccaggcgttggtggcaacttgcaggaccacctgcaactgcgcctgatctaccagatccgcaacacccgtacctt
gaaccagatggccaacagcctgtggggcaagatgggcatgggcctgcgttacctctacgaccgtagcgggccgctggcc
atggcgccgagccagttaggcgcgttcgtgcgttcaagccccgaacaggccaccgccaaccttcagtatcacgtgcagc
cgctgtcactggaacgcttcggtgagccgttgcatcagttcccggcctttactgcctcggtgtgcaacctgcgcccggc
cagccgcgggcgcatcgacatctgcagcaccgacatgaacagcacgccgcggatcgaccccaattacctcagtgctccg
caggacttgcgggttgctgccgatgccattcgccttacccggcgcatcgtccaggcccctgccctcgccgctttcgagc
ccaaggaatatttgccgggcccggcgctgcaaagcgaggaagacctgttcgaggccgctggcaagatcggcaccaccat
cttccacccggtcggtacctgtcgcatgggcaacggtgccatggacgttgtggataaccagctgcgcgtgcatggcatc
cccggtctacgtgtagccgatgcttcgatcatgccgcagataacttccggcaatacgtgttcccccaccctgatgatcg
ccgaaaaggcggcgcaactgatcctcaaaggagctgctacccagacctacctgaaccaagacgcgttaccgacgccctg
acccgggtgcgtgcagtaccggcggcttgcggtcagaagtcgccgacagtggaacaacaagaataatcactgtggccta
agggccgaggacagcaacgatgtcggattacatccaagagcagggggcggcggccagtagctccagccgccgtgaagaa
cgcaagatcattttcgcgtcatccctcgggacggttttcgagtggtatgacttttttctctatggtgcgctggcagcgg
tcatcagcaagcagttcttcgctggcgtgaacgataccaccgctttcatcttcgccctgatggccttcgctgcgggctt
tctggtgcggccgtttggcgcgctggtgttcggccgcctgggtgacatgatcgggcgcaagtacaccttcctggtcacc
atcgtgctgatgggcctgtccactttcgctgtggggttgttgcccacctacgccagcatcggcatcgccgcaccgatca
tcctggtgatcctgcgcatgcttcaagggctggcgctgggcggcgagtatggcggtgcagccacttacgtggccgagca
tgcgccgcctggcaagcgtggcttgcacactggtttcatccagtccaccgcaacgctgggcctgttgttgtcgctcttg
gtggtgctgggtagccggtatatcagtggcgaccagttcgaaacctggggctggcgcttgccgttcctgctgtcgatcg
tgctgttggcgatctccacctggattcgcatgagcatgcacgagtcgccggcctttgtgaaaatgaaggctcagggcaa
ggtcagcaagtcgcccatccgtgagtcattcacctcctggccaaacctgaaagtggtgcttaccgccctgttcagcatc
aacgcggggcaggctgtgaccttctacacggcgcagttctacgttctgttcttcatgacccagatgctgaaaatggact
cggctcaggccaacaccctgctcatcatcagcgttgtgattggcgcgccgttcttcgtgttcttcggctggttgtccga
ccgtatcggccgcaagccgatcctgatgctcggcctgttgctggccacggtactgtacttcccactgttcaaggcgctg
agccactacgccaacccgcagatcgacgctgccagccgtcaggcgccgatcgtggtcaccgccgacccgcaaggctgca
cattccagttcgaccccgtgggcaaggctcgttttgacagcccgtgcgacaaggtcaagaccttcctggtcaagcaggg
cctgccgtacagctcggttagcgtggccggcagtgaagtggtggtcaacatcggtgacaagaccatcaacggctttgac
gaaaccgccatgcgtgctgcaatcgagcaggctggttacccggccaaggcggaccctgcgcaggtcaaccaggtaatgg
tggtggtactgatcgtggcgatgatcctgatcgcgaccatgacctatggcccgttggcggcggtgatggtcgagctgtt
cccgacccgcatccgctacacctcgatgtcgctgccctatcacattggtaatggctggtttggtggtttcctgcctacc
gtatcgtttgcgctggtggtctataccggggatatcttctacgggctgtggtacccggtgctggtgaccgggatcagcc
tggtggttgggatcttctgtctgagagaaaccaaggatgtagatatcgacaaagtctgatgtccacatgccataaaaaa
accggctgtaaaagccggtttttttatgcctcaaaaaaacttatgcacgattttcagaaaaaattcatacaaagaaata
actagcaaattcatacacttagatatcaattcaagcatttaatccaaaaactgcacacaagttatccacagaaggtcaa
gccatctgctcctgaggtttttccgcagctggcggcagcgatcccatggcccgctgggtcgcttcgttccaagctgcag
cgcggtcgttgagttcggcaatggcacgtggccccgtgccgttggcgtacatcggctcaccaattaccacttcgattgt
accggcacgcttgccccaaccggtcttgggccagaacttgccggcgttgtgggcaatcggcagcaccggcagcccggca
ttcacggccagggcggtaccgccgcgcgagaacttgccgatggtgccgaacggtacacgggtgccttctgggaaaatca
gcacccacgtcttctgcttgagcagttcgtcacccttgctcgctacctgccgtagcgcttcctttgggttgtcgcggtt
gatcgcgatgggccgcagcatggccatggcccagccgaagaacggtacatacagcagctcgcgcttgagcacctggcta
agcggcgagaagtactgggacaggaagaaggtttcccaggtgctctggtgattggacaaaatcacgcaaggctcagctg
gcacgttctcggcgccagtgatcttgtagtcgatgcccaggatggtgcgcaccagaaacagcgcgcagcggcaccagta
cacgttgatgaacttgtagcgcttggggaacgacaggaacggcgcgacgaagaagctcagcgagcaccacagcagcgaa
ctggtgcccagcagcaggtaaaaaagaaagattctgatcgcctgcaggatcgacatagtggcttgtaccattgcggggc
atgcccgcctgagaaaaatgcgccagaaggcgcactgtttaaattagttctctggcgatagctgccagatcgtcgaaaa
tcagtgtagtttccgggacgcctttttccagggtccgctcgcccttgccggtcttcaccagcacgggttgtgcaccgac
ggccagggcggcctccaggtcacctttgctgtcgccgacgaaccagacgccttcaaggccgatctggtaatgctcggcg
atcgcccgcaacatgccgggcttgggcttgcggcaatcgcacccttcgtccggcccatgcgggcaatacacgatatggc
ccacctcaccgccctgctcggccaccagcgcgcgcaggcgcgcatgcatggcctcaagggttgccagcggatagtagcc
acgggcaatgccggactggttggtggccacggccaccgtccagcccgccttgctcaactgcgcgatcgcatcgaccgaa
ccggggatcggcacccattcttccagcgtcttgatgtacgcatcggagtcgtagttgatcaccccgtcacggtcgagaa
tcagcagtttcaaggcttaccccagcagcgaaatgtcagccacgcccaggaacaggccgcgcagacggctgagcagggc
ataacggttggcacgtaccttggcgtcttcggcgttgaccatgaccgcctcgaagaaggcatcgaccgggtcacgcagg
gccgccaggcgggccagcgattcgctgtactgacgtgctgcagccatcggttgcacggcctggtcggcctgctggatgg
ccgagtacagggagaactcgttggcattgtcgaagtacttcggctcgacctgctcggcgatggctccttcggccttgct
cagcaggttcgacacgcgcttgttcaccgcggccagggcctcggcttccggcagtttgcggaacgcctgcacggcttgt
acgcgctggtcgaagtccagggcggagcctggctgcagtgcgcgtaccgacaggtacgtggcgacgtcgatgccttcgt
cttcgtaacgcgcgcgcaggcggtcgaaaatgaactccagtacttgctcggccaggccgggggccttgatcttggcgcc
gaactgcttgaccgcaaactcaaccgcgccggtcaggtccaggtccagttgcttctcgatcaggatacgcagcacgccc
agagcagcacggcgcagggcgtacgggtccttgctgccggtaggcagcatgccgatgccaaagatacccaccagggtgt
cgagcttgtcggcgatggccacggcagcaccggtcagggtctgcggcagctcggcgcctgcaccgcgcggcatgtactg
ctcgttcagggccagggctacgtcttccggctcaccgtcgttgagcgcgtagtagtaaccggcaacaccctgcatttca
gggaattcgccgaccatctcggtggccaggtcgcacttcgacagcaggccggcacggccagcgcgctgggcgtcgccgc
cgatcagcggagcaatgaaggcggccagcctggaaacacgttcggccttgtcgtacacggtgccgagctgagcctggaa
caccacgttcttgaggcgctcgttgaaggtttccagtggctgcttcttgtcctgcttgaagaagaactcggcgtcggtc
aggcgcgggcgcacgactttttcgttgccttgcacgatctgcttcgggtcgcggctttcgacgttggccacggtaatga
agcgcggcagcagcttgccttcgctgtccagcaggcagaagtacttctggttgtcctgcatggtggtgatcagggcttc
ttgcggcacctcgaggaaacgctcctcgaacgagcacaccagcggcaccggccactcgaccagagcggtcacttcgtcc
agcagcgccggtggcacgatggccgtgccttcctgctgcatggccagctctgcggtacgcttgctgatcagctcgcggc
gctcggcgaagtcggccaggacgtaggccttgcgcaggtcttcgacgtagttggccggggtggtgatgagcacgttttc
cggatggtggaagcggtggccacgggattcacgcccggccttctgcgacaggatggtgcaatcgaccacctgatcgccc
agcagcatcaccagccattgggtcgggcgcacgaactcttcacggctggccgcccagcgcatgcgcttgggaatcggca
ggtcgttcagcgaatcttcgacgatggtcggcagcagcccaacggtagccttgcccgggatgtgctgggagaagcgcag
cttggggccgctctggtcgatctcggccagttccacaccgcacttcttggcgaagcccagcgcagcctgggtcggctcg
ccttcggcgttgaaggcagcctgcaggggcgggccgtcgatgttgatgctgcggtcaggttgctgcacgtccagctggc
gaatcagcacggccagacgacgcggcgcggcgtacacctgcttgccggtgtagttcaggccagcagcctgcaggccttt
ttcgataccggccaggaaggcgtcgccaaggctggcgagggccttgggtggcagctcttcggtgcccagttctaccagg
aaatcttgagcactcattgtgcagcctccagcttagccaacacttcgtcacgcagttcaggggtggccatcgggaagcc
caggcgtgcgcgggcttgcagatagctttgcgccacgtcccgggccagggtacgtacacgcaggatgtaacgctggcgc
tcggttaccgagatggcgcggcgggcgtccagcaggttgaaggtatgcgatgccttcaggaccatttcataggtcggca
gcggcagctccagcttgatcaggcggttggcttcgctttcgtagaaatcgaacagttcgaacagtttgtcgacgtttgc
atgttcaaagttgtaggtcgactgctccacctcgttctggtggaacacgtcgccataggtgaccttgccgaacgggccg
tcggcccacaccaggtcgtacaccgaatcgacgccctggatgtacatggccaggcgctccaggccgtaggtgatttcac
cggtgaccgggtagcactcgatgccgccaacctgctggaagtaggtgaactgggtgacttccatgccgttgagccagat
ttcccagcccagaccccaggcgccgagggtcggcgattcccagttgtcttcgacgaaacgaatgtcgtgcaccagcgga
tccaggccgatggctttcagcgagccgaggtacagctcctggaagttggccgggttcggtttgagcaccacctggaact
ggtagtagtgctgcaggcggttggggttttcgccataccgcccgtcggcaggacgacggctaggctgcacataggcggc
gttccaggtttctggacccacggcgcgcaggaatgtagcggtgtggaaagtgccggcgcctacttccatatcgtagggc
tgaagtaccacacaaccttgagctgcccagtagttctgcagggcgaggatcaggtcttggaaggtacgcacggctggcg
taggctggctcacgaaattcacctgtatctggggatgcggatgtaaagagcgggagtataacctgattcgcctcgccct
ctactcattggagccttatgccacgctgcttttggtgtaccgacgatccgttgtaccaggcctaccacgaccaggaatg
gggaatgccacagcgcgacccggcgttgctcttcgagatgcttttgctcgaagggttccaggcggggctttcgtggatt
accgttttgcgcaaacgcgagcgttatcgccaggtgatgtacggcttcgacccggtaaagctggcggccatgagcgacg
aacgcatcgaagaattgatgcaggatgcaggcatcatccgcaatcgcctcaagctcaaggccgcaaggcgcaacgccca
ggcctggctggctgtggataaccctgccgaatggctgtggtcgttcgtcggcggctcaccgaagatcaaccacttcaag
cagcgcagcgacgtgccggcggtcaccgatgaagccaaggcaatgagcaaggccctgcagaaagctggcttcacgttcg
tcggtccgaccatctgctacgccttcatgcaggccaccggcatggtcatggaccacaccaccgactgcgatcgctacgc
cgccttgttgcgctgaggggttacaatgcgcgccttgctgaaataaggaattcgcctgtggaaaagttcaagggcgccc
tgatggtcggggtgctgcgcctgtttgccaagctgccctggggcgctgtgcagcgtgtcggcaccggtattggctggct
gatgtggaaaatccccaacagttcgcgcaacgtggtacggatcaacctggccaaatgcttcccggagatggacccggtt
gcccgtgagcaactggtgggccaggcgctgcgggatatcggtaaatcctttgtcgaaagtgcctgtgcctggatctggc
cgccgcaacgctcgctggagctggtcaaggaagtgcatggcctggaagtgctggagcaggccctggcctcgggtaaagg
cgtggtcggcatcaccagccacctgggcaactgggaagtgttgaaccacttctactgcaaccagtgcaaaccgatcatc
ttctaccgcccgccgaagctgaaggcggtggatgacctgctgcgcgagcagcgcgtgcagatgggcaatcgcgtggcac
cgtcgaccaaggaaggcatcctcagcgtgatcaaggaagtgcgccgtggtggccaggtgggtattcctgccgacccgga
gccggcggaatcggcgggcgtgttcgtaccgttcctcggcacccaggcgctgaccagcaagttcgtgccgaacatgctg
gccggtggcaaggcggtaggtgtgttcctgcatgcgctgcggttgccggatggctcgggcttcaaggtgttcctcgaag
ctgcgccggaagagatgtacagcaccgatgtgaatgtgtcggcggcggcgatgagcaaggtggtcgaacgctatgtgcg
cgagtaccccagccagtacatgtggagcatgaagcgcttcaagaagcgcccggctggcgagccgcgctggtattaagcc
attcaccgtcctctgtaggaacgggtttacccgcgaatgcgatgttggattcaccgacgtattcgcgggtaaacccgct
cctacagggaccgcgtcaagccgatgtcttgttcagcttcttgagaaaaacggtcatttctttttcggcctgcttgtca
ccatgggcctgcgccgccacgatcccgtcttcccacgctttgcgcgccgccgccagctcgccctgcagctgataggcct
tacccagcagcttccatgctgccgagtatttcggatcctgctctacacagcgtgccaggtgcaccgctgcttcagcgcc
gttgccttcatccagccaggccttgcccaggccaaacctcagcagcgggttatccacacctttggccagcatcttctcc
agcgattcgcgcatgctcttttctcctagaagaaactcaagccgacgtggaacagcttctccacatcgcgaatatgctt
tttatccacaacgaagaggatcacatggtcccctgattcgatcatggtgtcgtcatgggcaatcatcacttcttcgtca
cggatgatcgcaccaatagtggtgcccggtggcagcgtgatgtcctcgattgccttgccgaccaccttgctcgacttcg
aatcgccatgtgccaccgcctcgatcgcttcggccgcaccgcggcgcagcgagtgcacactgacgatgtcgccacgacg
gacgtgcgccagcagtgtgccgatggtggcgagctgcgggctgatggcaatgtcgatatcgccaccctgtaccaggtcg
acataagccgggttgttgatgatggtcatcaccttgcctgcgcccaggcgcttggccagcaaggacgacatgatgttgg
cttcgtcatcgttggtcagggccaggaaaatatcggcgtcggcgatgttctcttcgagcatcaggtctttgtccgaggc
gctgccctgcagcaccacagtgctttccagggtatcggagaggtgccggcaacgcgccgggctcatctcgatgatcttc
acctgatatcggctttcgatggcctccgccaggcgctcgccgatctgcccgccgccggcgatgacaatgcgtttattgg
tttcgtcgatgcggcgcagttcgcccatcaccgcacggatatccttcttcgcggcaatgaagaacacctcgtcgtcggc
ttcgatcaccgtgtcgccacgcggggtgatcggccggtcgcggcggaagatggccgccacgcgggtgtcgacgttgggc
atgtgcgcgcggatctggcgcaattgctggccgaccagcgggccgccgtagtaggccttcactgccacgagctgggcct
tgccctcggcgaaatcgatcacctgcagcgagcctgggtgttcgatcaggcgcttgatgtaattggtcaccacctgctc
ggggctgatcagaacgtcgaccgggatatggtcgttgtcgaacagctcttcgcgggtcaggtaggacgattcgcgcacc
cgtgcaatcttggtcggggtatggaacagcgaataggccacctggcaggcaaccatgttggtctcgtcactgttggtta
ccgccaccagcatgtcggcgtcgtcggcaccggcctgacgcagtaccgtcggcagtgagccacggccctggacggtgcg
gatgtccaggcggtcgccgaggtcgcgcaggcggtcgccgtcggtgtcgaccacggtaatgtcgttggcttcgctggcc
aggtgttcagccagcgtaccgcctacctgccctgcgccgaggatgatgatcttcatgcgctactccctatcctttgttc
ttatccgcgcgaggcggcgatcttgatcagcttggcatagtagaaaccgtcgtggccgccttcctgggccagcaactga
cggccgtggggctggcgcaggccggcttcggtcgccaggtccagctcacgagcgcccggggtgcgcgcgaggaaggctt
tgatcacttcagtgttctcggtcggcaatgtggagcaggtggcgtatagcagcatgccgcccacttccagggtcggcca
cagggcatcgagcagctcgccttgcagcgtggccaaagccgggatgtcgtcggcttggcgggtcatcttgatgtccggg
tggcggcgaatcacgccggtggccgagcacggcgcgtcgagcagaatgcgctggaatggcttgccgtcccaccagctgg
cagtgtcgcgggcatcgcaggcgatcagctcggcgtccagttgcaggcggtcgaggttttctcgcacgcgggtcaggcg
cttggcttcgaggtcgatggccaccatgttcgccaggccagcctcggcctccagcaggtggcaggtcttgccgcccggt
gcgcagcaagcatcgagcacgcgttggccgggggccagttccagcaggtcggcagatagctgcgcagcttcgtcctgca
cgctcacccagccttcggcgaagcctggcaggccgcgcacgtcgcaggcttcggccagcacgatgccatcccggctgta
ctggcatgcgctggcgccgatgccggcttcggccagcagtgccaggtaggcatcgcggctatggtgacggcggttgacc
cgcagaatcatcggagggtgggcattgttggcggcgcagatggcctcccactgctctggccagaaggctttcagcgcct
tctgcagccagcgcgggtgcgcggtacgcaccaccgggtcgcgctccatgccggcgagcagctcctcgccttcgcgctg
ggcacggcgcagcacggcattgagcaggcccttggcccacggcttcttcagtttgtcggcacagcccacggtctcgccg
atggcggcatgggccggaatgcgcgtgtagaacagctggtacaggccgaccagcagcagcgcctgaacatcggcatcgg
ctgccttgaagggcttttgcagcagctgtgcggccagcaggtcgaggcgtggctgccagcgtgcggtaccgaacgccag
gtcctgggtcaggccgcggtcgcgttcatctaccttgtccagttgcgccggcagcgagctgttcagcgaagccttgccg
ctgagcacagcggccagcgcacgggcggcggcgaggcgtgggttcattggcccagcaccttgccggcggcgaacttctc
gcggcggctgttgaacaggtcactgaagctcaatgccttgccgccaggcagttgcaggcgggtcaggctcagggcttgg
tcaccgcacgcaactacgaggccgtccttgctggcggaaagtatctcgcctggggcgccttggcctgtggacaggttgg
cggccagcaccttgacgctttcaccatccagagtgctgtgacacaccggccatgggttgaaggcgcggatcaggcgttc
cagctcgacagccgggtgggtccagtcgatacgcgcttcgtccttgttcagtttgtgcgcgtaggtggccagggcatcg
tcctgtatttcgccttgcagcgaaccgtcagccaggccggcgatggcctgaaccactgcgggcgggcccatttcggcca
ggcgatcgtgcaaggtgccgccggtgtcctcggcgctgatcggggtgactaccttgagcagcatcgggccggtgtccag
gccggcctccatgcgcatcacggtcacgccgctttcggcgtcgccagcttccacggcacgctggatcggcgcggcaccg
cgccagcgtggcagcagggaagcgtggctgttgatgcaacccaggcgcgggatatccagcaccacctgcggcaggatca
ggccgtaggcgaccactaccatcaggtctggtttcagtgcggccagttcggcctgcgcatcggcattgcgcagggtctg
cggctggaacaccgggatgtcatgggccacggccagtgccttgaccgcacttggcatcagcttctggccacggccggcc
gggcggtcgggctgggtgtagacggccacgatctcgtaggggctgtcgagcagggccttgaggtgttcggcggcaaact
ctggagtgcctgcaaagacgatgcgcatggagttctcgcttcaaaaaagaaaaaggcttgccggagcaagccttcagga
aggtggggatcaggcttgctggcgatgctgcttttccagcttcttcttgatccggtcgcgcttgagctgcgacaggtag
tcgacgaacagcttgccgttgaggtgatcgaattcgtgctgtacgcacaccgccagcaggccttcgcattccagttcga
aaggcttgccgtcgcggtcctgggccttgacccggacacgcagcggacggtcgacgttctcgtagaagcccggtaccga
aaggcagccctcctggtactggcccatgtcatgggtgagctcttcgaccgacgggttgatgaagacgcgcggttcgctg
cggtcttcgctgaggtccatgaccacaacctgcttgtgcacgttcacctgggtagcggccaggccgatgccaggggctt
cgtacatggtttcaaacatgtcgtcgatcagctgacgcagggcgtcgtcgaactccgtcaccggtttggcgagggtgcg
caggcgcgggtccgggaattcgagaatgttcaagatggccataaggtcaggcagtcactgtgcgttcggttgaaaactg
agcacacataataaagggaaacggggatttcggcacctggcaagctcgtctagggtgactatgggcttgatagccccca
atcaatggacagcttttcaaagtgttactcacagagttatccacaggttgtgccacgtaattggccccgtttcgatcaa
ggatgatctcaatgcccagtcaccattcgtcgccctgcccgcctgccgaactggaggcacgcttacgcctgcatcgcct
ccccgatgctggactgcgacgctttcgaacgttgctcgaagccttcggcagtgcctcctccgcgctcagtgctcccgct
tcggcctggcgagcgttgggcattccccaagccaccatcgatgcccggcgcagtgccgaggtacgcgatggcgcactgg
ctgctatggcttggctggagcgccctggccagcatttgctgatgtgggacggcccaggctacccagctttgctggcaga
aatcgacgatgccccgccgctgcttttcgtcgctggcgaaccagccttgctcgatcgtcctcagctggccatcgtgggc
agcagacgtgccacacccccggcgctcgacaccgcccgggcattttcccgctacctcgcgcaggctggtttcaccatta
ccagcgggctggcggtaggtgtcgacggtgccgctcatcgggccgcgttgcaggctggcggcggcacgattgccgtgct
cggtacgggcttgcaaaaactttatccacagcgccatcgggaccttgcgcaggcgatgatcgacaacggcagtgcgctg
gtttccgagtatcccctggatgccgggccgctgcctggcaacttcccccggcgcaaccgcatcatcagtgggctgtcgc
tcggtgtgctggtggtcgaggcaagcctcgccagcggctcgctgatcacggcgcgtctggcggcggaacaaggccgcga
ggtgtacgccattccgggctccattcatcacccgggggccaagggctgccaccagctgattcgtgatggggcgctgctg
gtggaaactgtggaacagatcctggaaagcttgcagggttggcagaacctgccgcctgcggttgtggacaaattcgacc
accccctgctcgccctgctgcatgccgcaccccagaccagtgaaagcctggcccactgcagcgagcagccgctggccga
cgtgctggcgcagttgaccgagctggagctggaaggccgggtcagcaatgaagccgggcgttggtttgcccgcgcgggc
taagtacactgcgcacaagcaaggtattcaggcggagaaacagcaatggtgagcagttttcgtgtgcaacaagccgcac
gtgagatccgggcgggcgcggtgatcgcctacccgacggaagcggtctggggcctgggctgcgacccatggaacgagga
cgcggtgtatcgcctgttggcgctgaagtcgcgtcctgtggataaagggctgattctgatcgctgacaatatccgtcag
ttcgacttcctgttcgaggacttccccgaggactggatcgaccgcatgagcagcacctggccggggccgaacacctggc
tggtgccgcatcaggacctgttgcccgagtgggtgaccgggcagcatgacacggtggcgctgcgggtcagtgatcaccc
ggtggtgcgtgaactgtgcgcactggtggggccgctgatttccacctcgtgcaaccccggcgggcgcccggcggcgaag
acccgcttgcgggttgagcagtacttccatggccagttggacctggtgcttggcggggcgctgggcgggcggaagaacc
cgagtgtgattcgcgacctggcaaccggcgaagtcgttcgcccgggttgataccaatccacaggcctggctcgggactc
gggcccctgtgggagcgggcgcgcccgcgaagaatacaactcggtgccaggcacgggcttcgcccgtgttcgcgggcat
gcccgctcccgaaagtgtcacgcacatgactgcccttcgcagcacgtttggtcgcgatgatggctatggtaacgaggtc
ttcgatgaggcgatttttgaactgacggcccgcaagcccaaggcagagctctattccatcatcccgaaaggggatagaa
acaagccaaaaaataaaggccgcttaagcggcctaaatggcggggatgcactcgcccggataacttgaaactcaaccgg
cgcaccagcacttcctcaagcagaaatgctacgtttccgaatctgtacggtcaagccgggatctttttctcgcgtgctg
tagatgggccttctgtggctttctaggtgatcagggttttctgattattgccaaaatgtctgtccagctgggcacttcg
gaaatatcctacgacccgcgtcctctgccatcaccttctcagtgggaacctctgcccctaggctcaaaccgtcgccgaa
caacttggcgatcgggtgtggtaacccgggttctgggtgatcttggcagtccatggcggctgttcgcaggaggcttcgt
gcctgctgggttttagatctcccacccggtttaccaccctgcgtacagctgccacccattcgtgtggtaacggactggg
tggggccatgaagcgagatctagtgatgaagaagattgttcctgatccacccctaccctgcacctccacccgccccttc
ggccgctgcgatgccggccacgatccactcttcaccgtcaacccaaacatttctgccgaggacgctctggtccacgtag
ccctatacctgcgcagcgcttacgaaaccggctacaaagctttggactacatgcgtgaagaaggccgtggcatgttctg
gtcgaacctgcatgcgattgagatggcagagggtgtgatcgaggcgatactcgatggcatcgagtcgacgccatcgccg
tcacgcccagcctccaaggcatagcgctgctatcgaggccgactcagtacctgtgggagcgggcgtgcccgcgaacacc
ggcaaagccggtgccatccatcgcggtggcttcttcgcgggtaaacccgctcctacagggaatgtgtgtggctcaagga
atcagtacggtcgaccccacagtcctgcgcgccgacaactccgcctgcgccttggccgcctcactcagcggataccgct
gctggatatccacagccagcttgccactgccaatcatcgcaaacaggtcatcggccatggcctgggtgttctcggcatt
gttggcataggtggccaaggtcggccgggtgacatacagcgagcccttctgcgccagaatccccaggttcaccccgctc
accgcaccggaagcgttgccaaagctcaccatcaacccacgcgggcgcaggcagtccagcgaggtcagccaggtgtcgg
cacccacgccgtcatacaccaccgggcatttcttgccgtcggtcagctccagtacgcgcttggccacgtcttcacggct
gtagtcgatggtcgcccaagcccccagcgccttggcccgttcggccttctcggcagagctcacggtgccgatcagcttg
gcgcccagggccttggcccattggcaagccagcgaccctacaccaccggctgcggcatggaacaggatcacatcacccg
ccttcacctcataggtctgcttcagcaggtactgtacggtcaaacccttgagcatcaccgctgccgcctgctcgaagct
gatggtgtccggcagcttgaccaggttggcttccggtagcgtatgcacctcgctgtaggcgcccagcgggccgccggca
tgtgccacacggtctcctaccttcagccgggacacgccttcgcccacggcctctaccacacctgccgcttcggtaccca
ggccagaaggcagggacggcggcgcatacagcccgcttcggaagtaggtatcgatgaagttcaggccgatcgcatggtt
acgcacacgcacctgctgtggcccgggcggggtgggttcgaattccacaaactgcagcacttccgggccgccatgctgg
ctgaactggatacgcttggccatctcgcactcctgtagtcgggatcgggaaaggccttctatcggacgcctttgcttgg
tcgtcgtcaactgcggcgcgcgctggcggtggtatgctacgcggcgaattcttccctgcccgttcctggtgacccgatg
actagccgcaccgaggccgtgaaagcctacctgctcgacctgcaagaccgcatctgctctgccctcgaaacagaagacg
gcggtgcccgcttcgtcgaggacgcctgggtgcgcgaagccggtggcgggggccgcacgcgggttatcggtgagggcaa
cgtgatcgaaaaaggcggggtcaacttctcccatgtgtttggtagcggcctgccgccgtcggccagtgcccaccgtccc
gaactggcaggccgtggcttcgaagccttgggtgtgtcgctggtgatacacccgcacaacccgcatgtgcccacttccc
acgccaacgttcgcttcttcatcgccgaaaaggaaggtgaagaggccgtatggtggtttggcggcggctttgacctgac
gccatactatggcaacgaagaagactgcattcactggcaccgagtggccgagcaggcttgcgcgccgtttggcgccgac
gtgtacccgcgctacaaagcctggtgcgatcgctacttccacctcaagcaccgtggcgagccacgcggtatcggcggct
tgttcttcgatgacctgaacgagtgggacttcgacacttgcttcgccttcatccgcgccattggcgatgccttcgtcga
cgcctacctgccaatcgtccagcgccgcaagaacacgccctacaccccgcagcagcgcgagttccaggaataccgccgt
ggccggtacgtggagttcaacctggtctatgaccgcggcaccctgttcggtctgcagtccggtggccgcaccgaatcca
tcctcatgtcgctgccaccgcaggtgcgttggggttatgactggaaggccgcgcccggcagtgaagaagcgcgcctgac
agagtacttcctgcaagaccgcgactggctcggccagtaagcctgtggataaacaaggagccgtcatggaccagtacgt
cgtttttggtaaccccatcggccacagcaagtcgccgctgatccaccgcctgttcgccgagcagaccggtcaggacctg
gaatatgccacgctgctggcgccgctggacgagttcagcgactgcgcgcgcggcttcttcaagcaaggcagtggcggca
atgtcaccgtgccgttcaaggaagaggccttccgcctgtgcgacagcctgaccccacgtgcccggcgcgcaggcgcagt
gaacacgctgagcaagctggctgatggcaccctgcagggcgacaacaccgacggcgctggcctggtgcgcgacctgacg
gtgaatgccggggtcgagctggcgggcaagcgcattctcatcctcggtgccggtggcgccgtgcgcggcgtgctggagc
ctattctggcgcacaagccgcagtcgctggtgattgccaaccgtaccgtggaaaaggccgaacagctggcgcgcgagtt
cgatgaactggggccggttgtggccagcgggtttgcctggttgcaggagcctgtggatgtaatcatcaacgccacctcg
gcgagcctggccggggagttgccaccgattgccgacagcctggtcgaggcgggtcgtacggtttgctacgacatgatgt
atggcaaggagccgacgccgttttgccagtgggctaccaagctgggggctgccaaggtactggatgggttggggatgct
ggctgagcaggcagctgaagccttctttatctggcgtggcgtgaggccggatacggcgccggtgttggctgaactgcgc
cggcaactcgctcggggctgagctggccggggccgcttggcggccctatcgcgacgcaaggccgttcccacaaagtacg
tcgtacgccgatcctctgtgggagcggccttgcgtcgcgatgggctgcaaagcagacccagaatcccaacctcattcct
caaaccggatcgggcacaactccaccccttccagcttctgcaactcctcgatcacctgcggcctggcccggtgcaaggt
caaactcccccccaatcgccgcaaccgccgcgcctcgcggtgcaacatgtccacacccgagtaatcgatgaaattcacc
tgccgggcatcgatcactacatgcggcccttggcagcgctgcaagcgcacctgcaggtaatgcgccgcaccaaagaaaa
tcgacccacctacccgcaatacatccgcgtccccttcacggctttgttggatccgtggtcgtgaggtgcgcttcaaata
gaagaacagcgaagccagcacgccggcatagatggctgtctgcagctccagcagcaatgtcgctgcagccgtcagcgcc
atcaccagaaactccgagcggctgacccggaacaatgcacggatccctcggtggtccaccaacccccagcagatcagca
gaatgctgccggccatggccggtatcggcaggtgcgcgatcaggccggcgccggtcacggcgaacaacgccacccacag
cgctgaaaacaccccggccatcggtgaacgggcgcccgcctcgtagctcaggcccgagcgggtgaaggaaccggcagac
aggtaaccagagaaaaatgcaccggcaatattcgacaggccctgtgcgcgtatttcctggtccgggtcgatcagttgtt
ctgaacgtgccgatagcgagcgggcaatcgacaggctggtgaccaaccccagcatgcctaccgcaacggcgctgggcag
cagacgcaacatgagctccatgtccagcaaaggcagcgggctgaaaggcgggagttgcccggtgaacgctgccacccgc
ggtacatggccaaagaagcccggcagcagccaggccagcaagctgaccaggatcaggcttatcaacaggctcggccagc
gtgggcgccagagtttgaaggccgcaccgatcacgacggtggccaggcccagcagcaaggaaggtaggtcgacctcgcc
tgcgtggctggccaggtcctgcacggtcatcagcgcggtggcctggctgggcagggccatgcccagcaggttgggtagc
tggcccaaggcaatgacgatggcggcacccagcgtgaagccgagcaccacggaatgggagacgaagttgaccagcgcgc
cgaagcgcaatagcccgagcagcagctggaaaatgccgccgaggaaggtcagcagcaacaccagcgtgatgtagtcagc
gctgccggccacggccagcgggctgatgctggcgtagagcacgatggaaatggcagcggtcgggccgcagatcaggtac
caggaagaaccccacaggcaggcgatcagtaccggcacgatggcggcgtaaagcccgtattcggcgggcaggccggcga
tcagggcgtaggcgatggattgcggcagggcgaggatggcgccgctcaggcctaccagcaggtcctggcgcaggctgcg
gcccgattggcggggaagccaggtgaggaagggcagcagtaaagagaggcgatgcatgggttatccacaatccttaagg
ggtcgccaagccctgtgggagcgggcatgcccgcgaaaaagccaacgcgttgcttggcaccggctttgccggtgttcgc
gggcgcgcccgctcccacagggttggtgtgttgctttgtgagattacagtttggctttgacggcctccagggcatcccc
atcggccttggtggtaactccggccaaccacccatccaaccgttcaggatgcgctttcacccaggccttggccgcttca
tcgaagctgatcttcttgtctaccacctcggccatgatgctgttttccatgtccagtgtgaacttgaggttacccagca
gcttcgcggcattcgggcaggcttgtggataacccttgcgcgtcagcgtgtatacctcgcccttgctgccgaaccactt
ttccccgccggtcaggtaatgcattttcagcttcacgttcatcgggtgcggggtccagccaaggaaggtgatgaattgc
tgcttcttcaccgcccggtcgacctgggccagcatcgcctgctcgctggactccaccagcttccactggccgaggttga
attcattcttgtcgatgattgccttgagcgacaggttagccggggcgccggagccgattccgtacagttttttgtcgaa
ctgcccggcgtgtttttgcaggtcagcgaagtccttcaccccggcattccacacatagtcgggcactgcgagggtgaac
tcggttccctccaggttgcgcgacagctgctgcacatcgccattggcgatgaacttgtcatggaagccttgctgcgccg
gcatccagtttccgaggaaggcgtcgacctggccgtccttgaggccgccgtagatgatcggtacggccaggctgtcgat
cttcacctggtaacccaggctttccagtaacaggcgtgccacggcattggtcgaggcaatatcactccagccggggtcg
gccattttcacggtactgcattgcgcatcgctgtctgcggcgtgggccgtggtggcactcagggccagggcgaacacgg
cggcggagaacttgtgcatggcggcctctcttctcaatccaggggggcgggctgtggataacgtgccttgcgttcgagg
tcatcgagatcgatgtggttgcgcatgtactgttggctggcgtccaccagtggttggtggtcccagcttttcagcttgc
cgatggccagcgcttcggccaccagccggcggcggcgctggctggccagtacctgctggcgcaggctggtgatgtccca
gcgctgttgcgcttcatcgacaaatgcctgcagcagcacctggtggtccgggctgccggtgaggttctcccgctcgtgc
gggtcgcggctcaggtcatagagtaggcatgggtcgtcttcgctgtacacgaacttgtagggcccgcggcgaatcatca
tcagcgggccgacggtgccttcggccatatactcgccgatcacctcgtcgtgaccgccctgcccttgcagatggcccag
aagtgagcggccgtccagctgcaggtctttatccacagcgccgccagccagttcgaccaaggttggcaacaggtcgcag
gtcgacaccgaggcagtgacccgccccgccgcgaagcgcttcggcgcgtggatcagcagcggcacccgcgccgacattt
cgaaccagtgcattttgtaccagaggccacgctcgccaagcatgtcgccgtggtcgccggaaaacacgatcagtgtgtc
atcggccaggttgcattcctccagggtctgcagcaattggccgatgttgtcatcgatatagctgcacgcgccgaagtag
gcgcggcgggcatcgcgaaccttatccacaggcagtggcttgttccaaaggtcgtagaccttcagcaggcgctgtgaat
gcgggtcgagttctgcctggctgaactcggcacggggcatggggatatccacaccttcgtagcggtcccagtagcgttt
ggcaatggtgtaggggtcatgcgggtgggtcatcgaaacggtcaggcaaaatggccggccatcgttttcgcgcacatgg
tcgtacaggtactggcgcgccttgaacaccacctcctcgtcgaaatccagctgattggtgcgcacgcacggacccgcct
gcagcaccgaggacatgttgtggtaccagcttggacgcacatcgggttcgtcccagttcaccgcccaaccgtagtcggc
cgggtagatgtcgctggtcaggcgttcttcatagccgtgcaactggtccgggccgcagaagtgcatcttgcccgacagc
gcggtgcggtagcccaggcgacgcaggtaatgggcgtaggtcggcacatcggcagggaagtcggccgcgttgtcgtagg
cgccaatgcggctgggcaactgaccgctgaccagggtgaagcgtgatggcgcgcacagtgggctgttgcagtaggccga
gtcgaacaccacggcttgctcggccagacggccgaggtgcggcatcttgatgggcgaagggccgtagatcggcagcaag
ggcgcggccatctggtcggccatgatgaacaggatattcggacgcgtcatggtggcttccatcgttgagggttatgcga
accgcttgcctaccaagatgcgactgtggataacatgggtaaagcccatggcgggcaatgactgggattagccaagctt
atgtttgagcaccttgccgggttgtcgctggataccttgcgcgtattcgaggctgctgcgcgcctgcgtggctttaccg
ctgcggcgctggagttgggtaccacgcagccggcagtgagccagcaggtgaagcgcctggaggcacagttgggcacgcg
cctgtttgaccgcatttaccggggcatcgagctgaccgaggctggccagttgctgttcgaacaggtgcatcaggggctg
cagtccatggatgacggtattgcccaggccggcgggcgcggccagcgcgaagtgctgcaggtcgccaccgactttgcct
ttgcggcgttctggctgatgccaaggctgcagcgctttcatgaggcttatccacaggtggatgtgagcctggtgacggg
tgagcgcagccagggcatgttgcgcccggacattgatgtggcggtgctgtttggcgatggacgctttcaccaaggagaa
agccgctggctattcgatgaggaagtgttcccggtgtgcagcccccatctgattcatggcaaagccttgtcagctgtgg
ctttgcaacgattgccgctgctgcatttgaagggcgagcaggccagccgctggtttgactgggcgggggtatttcgtgg
gtttggtgtggaaagctcaccgccggcggggcagctgcggtttgataactataccttgctgattcaggcagcgattgcc
gggcaaggggtggcgattggctgggcgcacctggtggacgggttggtggagcaagggttgctgtgccggccgctggagg
ggagtttgcgctcggaacgcggctattacgtagtcttaccgccgcgcaagcggcgtggggcgttgatcgagcggtttgt
ggattggttggagcaggagcgcagcctttgagattttggggccgctttgcggcccatcgcgacacaaggccgctcccac
agtggcactgcacacgccggcccatgtgggagcggccttgcgtcgcgatgggctgcgcagcagccccggcaatctagac
cacgaagttcaggtgctcgctccggtgcaagtccagctccagcatgtccaccatccccgctgcgatcctggacaagcgc
cgcaacggctcagccagcccaggctccagcgtgccttcggtactgcgaaaatgctccatgcctaacccggccagttcct
gcggtgcattgatcagcgtccagtgcaaggcactgcgctgcaacccatcaaccacctgggccacgcattcccgctccac
ctcgctgtacttgcccggttcatccagcacatcgaaatcgcccacaagcagcagccggcgtatagtcgtacgcgcaagc
cccgccaccagcgcctcgctcaagcgtgcctgccccggcaggtcacccggcgccagcgctggtaacagggcgatcaccg
ccgagccgcccgctgcgccctgctccgcctggtgggcatcacccagcccccctatcttgaagtgcaggcccgggcgcgg
cgaatggcggttgaggtcgtcgaccacggcgatgacttcgtgctggcgcgacagcagctcgaccatcagggcattgccc
aggctgctttcaggcccgaacaggaccagtttgaacactggggtttcggcgtttttcactgcatcactcccgttgcagg
tggtgatggttggaccgcaatcaggagttatcgtgcagaggatcaagggttaccacgcccacgtttattacgacgcagc
caccatggagcaggcccgcgaactgtgcgaggaggcggcgcggctgttccccgtgaccatggggcgcatgcaccagaaa
ccggttgggccgcatccagactggagttgccagctggcgttcgggccggaagtggtgggggtggttttgccttggttgg
cgctgtaccgcaagggcctggtggtattcatgcatccggaaaccggggatgaactggcggatcaccgggatcatgcgat
ctggatgggggccgtgcggccattgaatctatcggtttttgggggctaggcgggggttgcctgtgctggcctcttcgcg
ggtgaacccgctcctacaacgatatcgcagagccagagggtggcgctggccccgtaggagcgggtttacccgcgaagca
gacgacgcggtttagcggcgtgcgccacgcaccccttcagccaatgccgagcacaggctcaatacatcggtcaccgcct
gatcggcgcttttggcctgggcgatcttgtcgaccagtgccgagcccaccaccacaccatccgccaagcgggcaatgtt
cgcagcctgttccggcgtgcgaatgccgaagccaacgctgatcggcagatcggtatgccggcgcaggcgggcaatggct
tcggtcacatgctcggtggtcgccgaaccggcaccggtcacaccagccaccgacacgtagtagacgaacccggagctgc
gctccagcacgcgcggcaggcgcgcgtcgtcggtggtcggggtggtcaggcggatgaagtcgatgcctgcggcctgggc
cggggtagccagttcggcgtcgtgctctggcggaaggtcgacgatgatcaggccatcgacgcccgcttccttggcttga
gtcacgaacgtgtccacgccaaagcggtggatagggttgtagtagcccatcagcacgatcggcgtggtctggttatcca
cacggaattcgcgaaccatctgcagggtcttgaccaaggtctggccagcttcaagggcgcgcagggtggccagctggat
ggccacgccatcggccatcgggtcggtgaacggcatgcccagctcgatcacgtcggcgccagcagccggcaggcccttg
aggatctgcaacgaggcgtcgtagcccgggtcgccagctgtgacgaaggtgaccagtgccgagcggccttcggccttca
gctcggcgaagcgttgttcaagacggctcatgcctgtttctcctgggcggccatgtggttcatgacggtttgcatatct
ttgtcgccgcggcccgacaggcacacgaccatcaggtggtccttgggcagcttcggtgcgcgcttgatcgcttcggcca
aggcgtgggagctttccagggctggaatgatgccttccagacggcaggttgcgtggaacgcatccaatgcttcgtcatc
ggtgatgctgacgtactcgacgcgcttcacctcatgcagataggcgtgctccgggccgatgcccgggtagtccaggcct
gcggaaatcgagtgggcatcggtgatctggccgtcttggtcctgcagcaggtaggtgcggttgccgtgcaacacgcccg
gtacgccgccgttcaggctggcggcatgcttgtcggtgtgtacgccgtggccaccggcttcaacgccgatgatctgcac
gctcggctcttcgaggaactcatgaaacaggcccatggcattggagccgccgccgacgcaggcaaccaggctgtctggc
agacggccttccttctcttgcaactgggcacgggtctctttgccgatgatcgactggaagtcgcgcaccatggcggggt
acgggtgtgggccagccacggtgccgatcaggtagaaggtgtcttcgacgttggtaacccagtcacgcagggcttcgtt
catggcgtctttcagggtaccggtgccggcggtaactggcacgatctcggcgcccagcagcttcatgcggaacacgttc
gcctgctggcgctcgatgtcggtggcacccatgtagatcacgcaaggcaggccgaagcgcgcggcgacagtggcggtgg
cgacaccgtgcatgccggcgccggtttcggcgatcaggcgctttttgcccatgcgcttggccagcagcacttggccgat
gcagttgttcaccttgtgcgcgccggtatggttgagctcttcacgcttgaagaaaatcttcgctccgccgcaatgctcg
gtcaggcgctcggcgaagtacagcgggttggggcggccgatgtagtcgcgctgaaagtaagccagctcttcaagaaact
tggggtctgccttggccgcttcgtattcgcgggccaggtccagcaccagtggcatcagggtttcggccacgtagcggcc
gccgaacgagccgaacaggccattggcgtcggggccggggcggtattgggactgggtcatggggcgctccaaggcgtag
tgaatgagtgatgggctttactctaaccacggcaagctcggctgaaaaccgataagattgcgtaaacttgtcagaaaaa
ctcacaggtaaaatggcccacgacctccctcccctcaatgccctgcgcgccttcgaggctacagccaggctgaacagtg
tcagccaggcggcggaagcgctgcacgtcacccacggcgctgtcagccggcagatcaaggtgcttgaggagcatctggg
cgtagccctgttcgtcaaggacgggcgtggcatcaaactcacagatgccggtatgcgtctgcgcgatgccagcggtgag
gccttcgaccggctgcgcagcgtgtgttccgagctcagccgtgatgtgagcgaggcgccattcgtgctgggctgctcgg
gcagcctgctggcgcggtggtttattccgcggctggggcggttgcaggcggatttgcctgagctgcgcttgcacctgtc
ggcgggtgagggcgaccttgacccgcggcggcccgggctggatgcgttgctggtgtatgccgagccaccgtggccagcg
gacatgcaggtgcatgtgctggccgaggaatgcatcgggccggtgctcagcccgcatttcgcaggtttccagcgcttgc
agggcgcgcccgccaaggcactgctgggcgaagccttgctgcacaccacgtcacgcccacaagcctggccgacctgggt
ggtgcaacagggcctggagccggcggccattcactatggccaggccttcgagcacctgtattacctgctggaggctgcc
gtggccggattgggcgtggcgatagcaccgcagccgctggtcgccgatgacctgcgggcgggccgattgagtgcgcctt
ggggcttttcacctacccaggcggcgctggcattgtgggtgccacggcgcgccgcagacgggcgcgccgagcagttggc
gcagtggttaagggcggaacttgcgcggcagagcgcttagtttcgcttgcatatcaggtaggccgccagcaggcccagc
gcaccaatggccacaccggcggtggtgtaggggtgttcctgggcgtagtcccgggtggctttgccggtctggcgggtgc
gctgcttcacttcctcgtacgcatcgctcagtaggctgcgcgaatgacgcagtgcgctttcagcgttgctgcggattgc
cttcaccgacttctgggactcttccgacgcatcatgcttgaggttttccaagcttttcagaaggctctcgatctccgct
tccatgctttccagggacgttttacgcagcgagttgcggtgcatgttgactctcctttgcagtatgggctgtaaggatt
gcgacccttgggctgcgtgaaagtgcgatcgaactttcgcagacagtgaccgctcgcaggtaaaccaggcctgcgctgc
taggctgaatctcactgtcaaccatggagagcactcatgaccgatcatcacacctacaagaaaatcgaactggtcgggt
cttcgcccaccagtatcgaagaggcaattaacaatgctctggccgaagccggtaaaagcatcaagcacctggaatggtt
cgaagtggtcgatacccgcggccatatccgcgacaacaaagcggcgcacttccaggtcacgctgaaggtcggcttccgt
atcgccaatagctgaaacaacgttgggttgtatgatcccggcgtgatgaggtattcagaaaaggggcgccttggtgggg
ccccttctgatttcatctgcacaaggaacgcgagtgatgaacaaactgattctggcgctgggcctgatgaccctggccg
gtggtgcgctggcagcgggcaaaccgtgcgaggaactgagggcggaaattgcggccaagctggatgccaagggcgtcac
tggctacaagctggagatcgtcaagaaaggcgagccggcgggcaaggtgattggtagctgcgaggccggtaccaaggag
attgtttaccgccgcggctaatgtgtttgctcattcgcgggcttgctcgctcccaagtcaacctatgggagcgggcgag
cccgcgacgagggtcactcggtcttgagggcctgcgccatcagctcatatgaccgaatgcggtccgcatgctcatacag
gtcacaggtaaagatcagctcatccgcacccgtctgttccagcagcacttctaccttggcctttaccttccgcgggctg
ccgatcatggccagccccaggaagctgcccaccgtctctcgctcatggggcaaccacagcccatccatgctttccacgg
gtggcttctgcatcaggctctggccgcgaatcagcgccaggatgcgctggtagaccgaggtggccaggtattcggcctt
ctcgtcggtctgcgccaccaccatgggaatgcccagcatcacatacggcttgtccagcgtggtcgagggcttgaaatgg
ttgcggtacacgcgaatggcctcgtgcatgtagcgtggcgcgaaatgcgaggcgaaggcgtagggcatgccgcgcatgc
ccgccagctgggcactgaacaggctggatcccagcaaccacatcggcacgtcggtgtcgtaccccggtacggcgatcac
tttttgatcatcagtgcgtggcccgaggtagcgcgaaagctcctcgacatcgtctgggaagtcgtccgggccgccggca
cggtcgcgtcgcagggcataggccgtcatctggtccgaacccggtgcacggcccaggccaaggtcgatacgccccggat
acaggctggccaaggtgccgaactgctcggcgatcaccagtggcgcatggttgggcagcatcaccccgccagagcccac
gcgaatacgtgaggtccccccggccaggtagccgatcagcaccgcagtcgccgaactggcgatgccgtccatgttgtgg
tgctcggccacccagaagcggttatagccaaagcgctcgacatgctgcgccaggtccagcgagttgcgcagcgattgcg
cggggccagcgtcggcgcgtacgggcaccaggtccagggtggaaatcttcaggtcacgcagctgcgtcatggagcctcc
gcaaaagtgattggccagaggcctttttgactctgtatgggcgcgttcgttggattcaatgcctgcaagcatattgctc
tgaacttgcggcgggcggcaggcctctgaaccctaggtaagcaacccagtgaccaggaggcatcatgaaaaagacagca
tcggcgatctggcaaggtggcctgaaggatggaaaaggtctgctttctaccgaaagcggcgcactcaagcagaaccctt
atggcttcaacacacgtttcgagggcacgcccggcaccaacccggaggagctgattggcgcggcccatgccggttgctt
ctcgatggcgctatccatgatgctcggcgaggcggggcttaccgcagagcggatcgacacggctgcagaggtgacgctc
gacaagcaagctgacggttttgccattaccgcggtgcatctggtgctcagggccaaggtacctggggccagcgaggctc
agttcctggagattgccaacaaggcgaaggaaggctgcccggtgtccaaggttttgaatgcaaagatcagcctggatgc
ggcgctggtggggtgaaacggtgcaacggtggtggtttgctgtagtctaaaggacgtcggcagcgccactgccctttcc
aggagccgttccatgattcgcgtagctatcgctgtgttggcttcccttgtcgccacgtctgcgctggcggccgtcaagc
catgcgaggagctgaaagccgagatcgaggccaagatccaggcccaaggggtttcgtcctacacgctggagatcgtgcc
caacagcgaggtcaaggaccagaacatggtcgtcgggacctgcgatggcgggacgaagaagatcatctatcagaagaac
gatcgataagcatcagggcccggggctgcgaagcagccccacactcacgggatgcagaacacttcgctaggctcgttca
ccaccaccttgcggttggcgtcatatagcagcacctgcggctccatcaccggcgcccgcgcttccaggcgatagcgctc
gccggccttgaagttgtcaaagcggacggtcaggtagcaggttcggtccctgggttgtgacatgaggccgcccgagtag
atttcataatcgaagcgcaccaccagttcatgcttgcccggtgtcacctgaaagtaccggccatcgtccaggcgcttgc
cgtcgaggcggtcggccatgatcacccgaccgggggtcatggtgtacagatcgacccaggcctgcttggggtcgacggg
cggcaaggggctggcgcaagcccccagtgtactgagggcgatcagcatcatgggctggcgcatggcaaaactcccactt
gcgatttacaagtaacaagcatagcgccgtttgtgcggttcaggtgcgctgacaacccgccggcagcccttgacccagc
agtttttgctggtggtcgtagagttttatccaagggcggaagccaatgctgccagcctgcagctgataacgctgcccgg
cgctgaagtccttgaaggtcagcttgacctggcaatcgcgccacagtggctcctcgacggggccgatattgctggggtt
aaccggaaactgatagcgcacggtcagttcgtggctgccgggttgaacctcgaaatagcggctgtcagcccagtcacgc
tcatcgacctgcacggcgtctagcgaagtattgtcgtagcgggtgaggtcgatccaggcctgattcgggtctgggtctg
gcaatgttgaacaggcagagatcaacaacactgagccggcgaccaataatgcacgcatggcgaaactcccccttggcga
gatagtcttggagcgaaatggtcttgagcgagtcagacagtcccggatgcttcgactttttcttatgcagcgctcaggc
cttggggcactcgaccgcattttcacccgtttggttccgctgtttgcggcgctcctgctgaacggttgcagcaatgtcg
cctactatgggcagctggcccagggccagtggcagttgctgcgggcgcggcagcctgtagagcaggtattggccgaccc
tgctacccctgcacccttgcgcgcgcacctgcaacaggccgaacaggcgcgggtgtttgccagccagcaattgaaactg
ccagacaaccgcagctaccgggtgtatgccgaccttggccgcccctacgtggtgtggaatgtgttcgccacgcccgagt
tgtcgttgcaaccggtaacgcactgctttccgattgccgggtgcgtggcgtaccgcggctactaccagcaaggcgcggc
gcgaggcgcggcggcgttgatgcgtcaggacgggctggatgtgtacgtgggcggcgtggaagcttattcgaccctgggt
tggttcgatgacccgattttgtcgtcgatggtgggctggggcgatgagcgcctggctacgttgatctttcatgaactgg
cccaccagcgcttctatgtgcaggacgataccgagttcaatgaatcgtttgcctcgttcgtcgagcaggaaggcacgcg
gcaatggcgggcggcgcgtgggctggcggcggttggcgcagggcagaggcagcagcagcgtgaccagttcatccgcctg
gtgctggcctgtcgtgagcggttgcaggccatttatgccgggcctttggatgatgcgcacaagcgccgggccaagcagg
ccgagtttgagcgtttgaggcgtgaataccggcaggtgcgtgatggccagtggggtggtgacaagcgctatgacgcgtg
gatgtatgggccgatgaataatgccaagttgttgccgttcgggctctatgaccagtgggtgccggcgtttgcggcgctg
tttcgtgaggtgggtggggattgggttcggttttacgcgcgggtcgagcatttggggcggttgccgattgaagaaagga
aagcggcgttgcagcgtctgatggttagcctttgagattttggggccgctttgcggcccatcgcgacacaaggccccca
caaaggccctgcgtacgccgatcgaggtgggagggccggttgcaaagcagccctgctggcgctcaagccttgataaaag
cctgatgcaaatcggctaccgtggcgaagtggaaagcgggttcttctgccatcagctcttcccggctcccaaacccgta
ccccaccgcgacggcctgcagcccgttgctgcgcgcgccgatcaggtcatgcttgcggtccccgatcatcagggtttgc
gccgggtccagcccttcttcatccagcaaatggcgaatcagctcgaccttgttggtgcgcgtgccgtccagttcactgc
cgtagatcaccttgaagtgatgatcgaacgcaaagtgccgagcgatttcgcgggcgaactcccatggtttggaggtggc
aatgtacagcgtgcggccctgcccgttcagggcctcaagcaactccggcacaccttcgaacacgaggttttcgtaaaga
ccggtcacgcggaagcgctcgcggtagaagttcaccgcatcccaggccttggcttcgtcgaagctgtagaactgcatga
aagcctgcagcaggggtgggccgatgaagtgttcgaggcgggccaggtccggttcgtcgatgcccagcttggccagggc
gtactggatcgagcgagtgatgcccaggcgtgggtcggtcagggtgccgtcgaggtcgaagaggatgttttgctggtgc
atgtacagggttccacttgagtgctgcgtggccttcttcgcgggcatgcccgctcccacaggtaaagcgcaggccttga
aggggccactcaacctgcgggggcgggcatgcccgcgaatgcggtcattcaggttgatcgtagccttcggccaggtgct
ggtccttgagcttcacgtagttgccggcgctgtaggagaaaaatgcgcgctccttgtcgttcagcagccgggcctgttt
caccggactgcccatgtacaggtagccactgaccaggcgtttgcccggcggcaccaggctgccagcgccaatgattact
tcgtcctcgacgatggcaccatccatgatggtgctgcccatacccaccaggatacggttgcccagggtgcagccatgca
gcatcaccttgtgcccgatggtcacttcgtcgccgatgatcagcgggaaaccgtccgggttgaaaggcccggcgtgggt
aatgtgcagcacgctgccgtcctgcacgctggtgcgcgcgccaatgcggatgcggtgcatgtcgccgcgcaccacggtc
aacggccagaccgaactgtcttcaccgatctccacgtcgcccagcaccaccgccgaacggtcgacgaaggccctgggcc
caactttcggagtgtgttgctggaagctgcgaatggccatgatagcgtctctcatctgtgccgataggcaggctgcctg
ctgcggtcggcgtcgattgtaattaagatggggcagtgtttcttctgccaaggtatccaaaccgtgactgcgaacaacc
cgcttctgcaatcccacgatctgccgcccttctcgcaaattcgtgccgaacacgtgttgccggcgatcgaagcgatcct
ggccgacaaccgtaaagccattgccgagatcctcgaaaagcagggcaagaaccctacatgggccggcctggtgctggcc
atggacgaactgaacgaccgcctgggcgccgcctggagcccggtcagccacctcaatgcggtgtgcaacagtgccgagt
tgcgtgaggcctacgagtcgtgcctgccggcgttgagcgcctactctaccgaactgggccagaaccgcgcgctgttcga
agcctaccaggcgctgatcgacagccctgaggctgccggtttcgacgtggcgcaaaagactatcctcgagcacgccttg
cgtgacttccgcctgtcgggtatcgacctgccggcggacaagcagcagcgttacgccgaagtgcagagcaagctcagcg
agctgggcagccgtttctccaatcagctgctggacgccacccaggcctggaccaagcatgttaccgacgaagctgcgct
ggccggcctgaccgattcggccaaggcgcagatggccgctgcagcccaggccaagggcctggacggctggttgatcacc
cttgaattccccagctactacgcggtgatgacctacgccagcgaccgcgccctgcgcgaagagctatacgccgcctact
gcacccgcgcctccgaccagggcccgaatgccggccagttcgacaatggcccggtgatgcgcgaaatcctcgacctgcg
ccaggagctggccgaactgctgggctacaagaactacgccgagctgagcctggccaccaagatggctgagtccagcgac
caggtgctgagcttcctgcgtgacttggccaagcgttccaagccgttcgccgcccaggatctgcaacagctcaaggcct
acgctgccgaacaaggctgccccgagctggccagctgggatgccggctactttggcgagaagctgcgcgagcagcgcta
cagtgtgtcgcaggaagccctgcgcgcctacttcccgatcgacaaggtgctgggcggcctgttcagcatcgtgcagcgc
ctgtacggcatcgaaatcgccgagctcaaaggtttcgacagctggcacccggacgtacgcctgttcgagatcaaggaaa
acggtcagcacgttggccgtttcttcttcgacctgtacgcccgcgccaacaagcgtggcggcgcctggatggacggcgc
ccgtgaccgtcgccgcaccgccggcggccagctgcaaagcccggtggccaacctggtgtgcaacttcaccccggccgcg
ccccgcaagcccgcgctgctgacccacgatgaagtcaccaccctgttccacgaattcggtcacggcctgcaccacatgc
tgacccgcattgagcatgccggcgtgtccggcatcaacggcgtggcctgggatgcggtcgagctgcccagccagttcat
ggaaaactggtgctgggagccggaaggcctggcactgatttctggtcactacgaaaccggcgccgccctgccccaggac
ctgctggacaagatgctggccgcaaaaaacttccagtcgggcatgatgatggtgcgccagttggagttctcgctgttcg
atttcgagctgcacgccagccatggcgacggccgcagcgtattgcaggtgctcgaaggtgtgcgtgacgaggtgtcggt
catgcgcccgccggcttacaaccgcttccccaacagctttgcgcacattttcgcgggcggttacgcggcgggctactac
agctacaagtgggccgaagtgctgtcggctgacgccttctcgcgcttcgaggaagaaggcgtgctgaacgccgagaccg
gccgcgccttccgcgaggcgatcctggcccgtggtggttcgcgcgagccgatggagctgttcgtcgacttccgtggccg
tgagccttccatcgatgcattgctgcgccacagtggtctcaccgaggacgctgcagcatgagtgaggtagctgtgaaca
agaccaagaagcgcttcattgccggtgccgtgtgcccggcgtgcagcgagcccgacaagctgatgatgtggaacgaaga
cggcgtaccgcaccgcgagtgtgtggcctgcggctttaccgacaccctcaacgagcagggcttgtcggtgccgaaggaa
ctgggcacgcgggtcaaccacctggcgccgaaagccgcgccggccaaggtgcagaccgtgcagttcttcccaaatccga
agctgaaaaagccggctgagtaatacggtcatgccgcccgggtgcaatgcccgggctggcatggacaggtaccctggga
tttcgagtacctgcggtgtgcatcgtgcagcgactttcctgccgaagcgctgcgcgattacttcccgctgaattctgtt
gtcagtgcgttgcagcaattggcgcagacgttgtttggtgcagtgctgcagccctaagcgctgtctgtctgggatgggc
ggcaatcgagccaggcagcgtatgtgcgctggcatggcctgaagtagtcagaccagaggtgctggtaagatcccggtgt
gcacgatactgtatattaatacagtattcaggtgagccatgattcctccagtaccgcaaaagggccgtggcacggcgca
caatccacacaaccgctttgcccctggtcattcggtggcggaagatgatggctggtaccaggaagtgccgcaaacccag
ggtaccgaggtgcggatcgagacagccaagtcggtgatcagccgcaacacttcacccgacctccctttcgatcgttcca
tcaacccttaccgtggctgcgagcatggctgcatctactgctatgcccgcccctcacacgcctactgggacctttctcc
cggcctggatttcgagaccaaactgattgccaagaccaacgccgccgaggtgctggcacagcaattgagcaaaccgggc
tacgtgtgcgcgccgatcaatctgggctccaacaccgacccgtaccagccgatcgagcgcgaacagttactgacccggc
gcttgctcgaagtgttactgcgttttcgtcacccggtgaccattgtcaccaagggttcactggtgctgcgcgacctcga
cctgctggccgagatggcccgccagcgcctggcacgggtgatgatcagcctgaccacgctggacgacggcctcaaacgg
gtgctcgaaccccgagcagcctcacccggtgcgaggttgagggccatccgggtattgcgtgaagcgggcgtaccggtgg
gtgttttgtgttcgccgatgattccgatgatcaacgacagtgaactggaacgcctgctggaggcggccaaggaggctgg
cgcacagagtgcggcctacatgatgctgcgcctgccgctggaagtggcgccgctgttcgagcagtggctacaggaccat
tacccgcagcgggcggcgcatgtgttgagcctgatccgccagagccgcggtggcgagctgtatgacagccggttcggcg
tgcgcatgcgtggtgaaggagtatttgccgagttgctggcgcagcgctttgccaaggcaatgaaacggctggatttcga
agggcgcgaggcgcaggagctggattgctcggcgttttgcccaccgggtgggcagatggcgctgttctgacatgaaccc
caccccccacagggggctgcgcattgctcacaacgcaactaataacaaccaataattgcgctaatacatattggcaact
gatgtttttttgctattatccagttcccgcctttttcatctggaacgcccgttctagagccttcgaattaagtttcagt
taagttttccccgctagcgtaggtaacaagtccacaccgactgtgatctatggcccgtgcgtgtcatctaaaaccctgc
atagcctgaatctttcaccggtaaaatggatttacctacacaccgtcaagaggatgaatcatgcccgtcaaggacccat
ccaaggtcgtaccgcaggtccccgcggaaagcgccgatgctgccctcaagcacatcgtcgacggcttcctgcgctttca
ccatgatgttttccctgatcagcaagagctgttcaagaagctcgccaccgcgcaaaccccacgcgccatgttcatcacc
tgtgccgactcgcgcatcgttcccgagctgatcacccagagctcgccaggcgacctgttcgtgacccgtaacgtgggta
acgtggtaccgccttatggccagatgaacgggggcgtttccagcgccatcgagtacgccgtaatggcgcttaaagtgca
ccacatcatcatctgtggccactccgactgtggcgccatgcgtgcggtactgaacccgcagtcgctgaccaagatgcct
actgttggcgcctggttgcgccacgctgaagtggcccgcaccgtggtcgagaacaactgctcctgcggcagcgaacacg
agacgatgcaagtgctgaccaaagagaacgtcatcgcccagctgcatcacttgcgcacccatccttcggtggcctcgcg
cctggcagccggtgagctgttcattcatggttgggtgtacgacatcgagaccagcaagatcgaagcctacgacgccgcc
agcgacagcttcctgcccttggccgcgggtgaacccgttccctgcgccactccgagaggccgctactaagcgacccgtc
cgccgctagaaccttgatagccggctgcacccttcaggggtgtggcgcggccttcggctgccttgaattccctgactgc
cctgccggcgtgctcgctggcggcccgcgcctgcgcgcttgtcaggggcaaacgtgcccacggccaggggaatggccgt
gcgactagagaaaggagaaacacggtgaacattacacagttgaaagcggccctgccgcgtgagttgctggcgtcggtgg
tggtcttcctggtggccttgccgttgtgcatgggcattgcgatcgcttctggcatgccgccggcaaaaggcctgattac
tgggattatcggcggcattgtcgtcggtttccttgctggatcgccgctacaggtcagcggccctgctgccggtctggcg
gtactggtgttcgagctggtacgccagcacggcatggccatgctcgggccaatcctgttgctggccggtctgttgcagt
tgctggccggtcgcttgcgcctgggctgctggttccgcgtgaccgcgccggcggtggtttacggcatgctcgccgggat
tggcgtgttgatcgtgctttcgcaggtgcatgtgatgttcgacaccgcgccgcaaccgtcgggcctgcagaacctgctg
gagttcccggcaactttgtcggcagccctgcctcaggagagcaccggcgccggctggatggccggtgcgctgggcctgg
ggaccatcgccatcatgtggggctgggagcgcttgcggccgcagcggctgcgtttcgtgccgggagcattactcggcgt
ggccagcatgaccgctatcagcatgtggctggccttgccggtgaaccgcgtgcaggtaccggccgacctgtccgaggcc
atcgactggcttcgtccggaggacctgttgcaactggccgaccctaccctgctggtcgccgcctttgccctggcgttca
ttgccagcgccgaaaccttgctgtcggccgcagcagtagaccgcatgcacagcggccagcgttcggacttcgaccgcga
actgtcggcccagggcatcggcaacatgctgtgcggggtgctgggtgccctgccgatgaccggggtaatcgtgcgcagc
tcggccaacgtccaggcgggggcgcaaacccgggcgtcggcaatcttccatggcttgtggttgctggccttcgtggtgg
cgctgagcagcgtgctgcagcagatcccggtggcgagtttggcgggggtgttggtgtttaccggggtcaaactggtcga
cttcaaggcgttccgcgggctgggccgttatgggcgcatgccgatgtttacctacgcggcgactgcgctggcgattatc
tttaccgacctgctgaccggtgtactgctgggctttgccctgaccttgctgaagctggcgttcaaggcggcgcggctga
agatcaacctggtgagcctggccaaggatgggcacatggaacttcgcctcagtggcgcggcgaccttcctgaaggtgcc
ggcgctgacccaggtgctggataccgtaccggcgggcaccacgctgcatgtgccgctggggaacctgagttatatcgac
cactcgtgccttgagttgctggaggactggagccgcagtaattctgccaatggttcgcgcttgttgatcgagcagcggc
gcctgaagcgtcggatcgaggggcggttgcggacgacggcgggggttggggcgtaggagcgggtttacccgcgaatacg
gtagcggcggcaacggtgatcggcgggtggagattggccagcagggccggccctttcgcgggtgaacccgctcctacga
cggcctgcgccgaaccaccgatgcacctaggccttgacaggtatatcaggccggctgacccagctcgacacccagttgg
cgcgacaggcacggccagcgcttccacgccgcgccagttgccgggctgctcagcttctctcgataagcctccaccgatt
caacggcaaagctctcatcattaagcatttcgtcgaccgagtggtgcaccacctcatccagctggttggcaaagctttc
gccaatcaactggtgggcaatcaggttggcgaccgtggtgtcgaccgggatcaacggctgctggaagtggcggatgtac
aagtcattcacctcttccaccaggcggtgcgccaggtaggcttcatccagaaggcagtccaggcctacatgcccttgca
tcacgctgggcggctgcaggaagtaggcttcggcaattttcagtacaggtttgatctgcgattcgatcccggcttcgcg
ggcgacctcgtgggcggcctccagcaattccggaacctgatcgatgtaggcgctgacgaagcgcgccaaagtaccctgg
gcgtcctgctcaggcagttggatcgaggggtgcaggtggggcagttgcagctcgagacgctgtttcaattggccggtct
ggccttcatgttgatgggcttggcttacctgctcgcgtacagcagcgatgttcatgacaactccagggacattacgttt
caaacggaagacactaaattagctcggtatacagaatacctaagacgtatttgttataagcctcgcaaacgtgtgcgct
atcaggcatatcgacgtgccattattacgccatgccctgtcaagcacgcggttttccggccattcggtcatttcatgaa
gttcatttcacaggcttcattgcgtgccattggtcgctgtctatactcccgttgaacgtgattcgttgatgaggcccga
ctgcttttagcaggggctcggtcgtcgaagccatgcagtcttgaccgccgttccctcttgccgcaggccatgcctccgg
gacaacaagaattagaaggggaacccgcaatgatgcgacatccacatgtctggatgggcctcctgttgtggtcggtttt
tggtcaggccaacgccgcctggaccgtgaacatgcacccaggggcgacggaagtctccaacgccgtcttcgacctgcac
atgaccatcttctggatctgcgtgatcattggcatcgtggtgtttggcgcgatgttctggtcgatggtcatccaccgcc
gctccactggccagcaggccgcgcatttccacgagcacacgtgggtggaaattctctggacggtggtgcccttcctgat
tctggtggtgatggccattccggctaccaagaccctgatcgacatctatgacgccagcgagtcggacatcgacgtccag
gtcaccggctaccagtggaaatggcactacaaatacctgggccaggacgtggagttcttcagcaacctggccaccccca
ccgaccagatccacaacaaggcgccaaaggatgagcactacctgctggaagtcgaccagccgctggtgctgccggtggg
cgcgaaagtgcgcttcctggtcactgctgccgatgtgatccactcctggtgggtgccggccttcgcggtcaaacgcgac
gccatcccaggctttgtcaacgaagcctggacccggatcgaaaagccaggcatctaccgcggccagtgcaccgagctgt
gcggcaaggaccacggcttcatgccggtggtggtcgaggtcaagtccaaggcggattacgacacctggcttggcgagcg
caaggctgaagccgccaagctcaaggagctgaccagcaaggaatggaccctggaagagctggtggagcgcggcgacaag
gtctaccacaccacctgcgtggcctgtcaccaggccgaaggccagggcctgccgccaatgttcccggcgctcaaaggct
cgaagattgccaccgggccgaaggaaggccacctgagcattgtcttccatggcaagcccggcacggccatggccgcttt
cggcaagcagctgtcggaagtcgacatcgctgctgtagtcacctacgagcgcaatgcctggggcaacaacaaaggcgac
atggtgacgccgaaggacgtgctggcgctgaagcaggcagaagccaagtgaaccgggttactcgcggcaatcaatggat
tgcaggagacaggacatgagtgcagtgatcgacgaccacgcccacggccacgaccatgcgcacggcccggccaagggcc
tgatgcgctgggtgctgaccaccaaccataaagacatcggcacgatgtacctgtggttcagtttcatcatgttcctgct
cggtggctcgtttgccatggtgatccgcgctgagctgttccagccgggtttgcagatcgtggagccggcgttcttcaac
cagatgaccaccatgcatggcctgatcatggtgtttggcgcggtgatgccggccttcgtcggcctggccaactggatga
ttccgctgatgatcggcgcgcccgacatggcactgccacggatgaacaacttcagcttctggctgctgccggcggcctt
cctgctgctggtatcgacgctgttcagcccgggcggagggccaaactttggctggaccttctacgctccgctttccacc
acctatgcgccagccagcgtcaccttcttcatcttcgccatccacctgatgggtatcagctcgatcatgggggcgatca
acgtgattgccaccatcctcaacctgcgtgcccccggcatgacgctgatgaaaatgccgctgttcgtctggacctggct
gatcaccgcgttcctgctgattgcggtgatgccagtactggccggcgtggtaaccatgatgctgatggatatccacttc
ggtaccagctttttcagtgccgcaggtggcggtgacccggtgctgttccagcatgtgttctggttcttcggccaccctg
aggtttacatcatgatcctgcccgccttcggtgcggtcagctcgatcatcccggcgttctcgcgcaagccgctgttcgg
ttatacctcgatggtgtatgccaccggcgccattgccttcctgtcattcatcgtctgggcccaccatatgtttgtggtc
ggtatcccggtggtcggcgagttgttcttcatgtacgccaccatgctgattgccgtgcccaccggggtgaaggtattca
actgggtcagcaccatgtgggaaggttcgctcaccttcgaaacgccgatgctgttcgccatcgcctttgtcatcctgtt
caccatcgggggtttctccgggttgatgctggcgatcgccccggcagacttccagtaccacgacacttacttcgtggtg
gcgcatttccactacgtactggtgcctggtgcaattttcggcatctttgcctcggcctactactggctgccgaaatgga
ccggccacatgtacgacgaaaccctcggcaaactgcacttctggctgtcgttcgtcggcatgaacatggccttcttccc
catgcacttcgtaggcttggccggcatgccacggcgcatccccgactacaacctgcagttcgccgatttcaacatggtg
tcgtcgatcggcgcgttcatgttcggcgccacgcagatcttcttcctgttcattgtcatcaagtgcatccgcggtggcg
cgccggcaccggccaaaccctgggatggcgccgagggccttgagtggtcgataccctcgcctgcgccctaccacacctt
ccagacacccccggaagtgaaataggaacccgccatgaacggcctgtcggtgaaacgcctggtaacgcgcctgttgatg
ctgacggtggtgatgttcgccttcggcttcgcgctggtgccgatctacgacgtcatgtgcaaagccttcggtatcaacg
gcaagaccggcggccaatacgaaggtagccaggtcagtgacccgacgcgtgctgtgcgggtgcagttcatgtcgaccaa
tgccagcgacatggtctgggacttctactccactgccgaccagctggaggtcaacccgggggcggtgaaccagatgatc
ttcattgcccacaacccgaccgaccggccgatgagtgcgcaggcaatacccagcattaccccggccgaggccgcggcct
acttccacaagaccgagtgcttctgctttacccagcaggtgctgcagcccggcgaacgcatcgagatgccggtgcgctt
catcgtcgaccgcgacctgccggccagcgtgaagcacctgacactggcctacaccttgttcgacatcaccgctcgccac
ccgccggtcgcgcacgttgcggcgcaggacgtccagggcgcccgttaagggaaggagaacagcaatggcaagtcatgag
cactactatgttccggcgcagagcaaatggccgatcatcgccaccatcggcatgttcatcacggtattcggcctgggca
cctggttcaacgacatgaaggcgggccacccggattcccacgggccgctgattttcttcgtgggtgcgttgtttctggc
ctacatgctgttcggctggtttggggcagtggtcaaggagagccgcgccgggttgtacagcccgcaactggaccgctcg
ttccgctggggcatgagctggttcatcttctccgaagtgatgttcttcctggccttcttcggtgcgctgttctatgtgc
gcgtactggcggggccgtggctgggtggcgaaggggccaaaggtgttacgcacatgctgtggccaaccttcgaattcac
ctggccgctgctgcacacccccgaccccaagctgttccctccccccaaggaggtgatcgacccgtggcacctgccgctg
atcaacaccatcctgctggtcagttccagtgtgacaatcaccattgcccaccacgccttgcgccgtgaccaccgcggcc
cgctgaaattctggatggcgctgaccattgtcctgggcatcagttttatcgcgctgcaggccttcgagtactacgaggc
ctataccaagctggggctgacactgggctcaggaatctacggtgcgacgtttttcatgctgaccggcttccacggtgcc
cacgtgacattgggcacgatcattctgattgtgatgttcgtgcgcattctgcgcgggcatttcaacccggaaaaacact
tcggcttcgaggcagccagttggtactggcacttcgtcgatgtggtgtgggtggggttgttcatctttgtttatgtgtt
gtgaatacaaaaacctgtaggggcgggtgagcgcttcagaaaggggcgtgggagaccagttgaccgctgatcaagcccc
aggcgaccaggcctattgtcaaggccgccagagtcacccgtacggtcagggccttgagcaggcgggtcgagttttcatc
atccttgaccagaaacaccaggccactgaacaggctggcaatcgtggccaacagcatcaggacaatcgcggccttgagc
atggcgtcactccggggggatgcggtgatgtggataagtatagcgaggcgctcgtgaggccgtttcgcccaggctgggt
accgacgctggcggtgcttgcactgctgccgggactgattacgcttggttgctggcaactcggccgtgccgaggaaaag
cgcgtgctgctggccacctatgcagaacggcggattgaagcgccgatagccaccgcccagctcttctcgaaagaagaca
acgccttccgccgcgtgcacctgtatggccgcttcgacgccgagcacagcgtgctgctggacaaccgcatgcgcgacgg
caaagccggtgtcgagctgctgcagcccttccacgaccaagccagcggcctgtggttgctgatcaatcgtggctggctg
ccatggctggaccgccgggtgccggtgcacttcgaaacccctgcccaggccttggcgctggatgcctctgtgtatgtcg
cgcccggtagcaccttccaactgcacccggaccccatcggcgggcaatggccgcatctgttgaccgctatcgatgccgc
gcagctatggcaacagcttgatcgcgaaggcttcgcccaggaattgcgcctggagccgggccctgcgagctatcgcctg
gactggccggttgtcgccatgagccccgaaaaacacgtcggctatgccgtgcagtggtttgccctggctaccgctctgg
ttctgctctacctctacttcggctggcatcaaaacaaggagaaacgccatggccaccgccacgccactggacgcgcctg
aacgtagcaaacccagagcccgtgggcgtttgcagcttttgctgatcctgctggtggtgcttgggccaatggttctggc
caccagcatgtacaagcttaaattctgggtaccggaaggccgcagctaccatggcgccatgattggcaatggggaaagc
cgtgccgatctcggcgtggcggagcaggacgatcgctggcagttgctggtcagcgcaccccaggcctgcaccgaagact
gtcagcgcctggtgtacctggctcggcagattcaggtcgggctggggcgtgatgccagccgcgccagccatgcgctggc
cgccgcccagccgctgagtgccgactatcaggcactgctcggccgcgagtacccgcagttgcagcgctacccgctggat
gcgcaacgctaccagcagaaggttgccgagcccggcccgcagctgtggatcgtcgacccgcacggcaacctggtgctgc
gctacgacggcaaggtcaacggcaagcatgtgctggatgacctgcgccacctgctcaagctgtccaatatcggctagga
gcctgccatggccagacctggatttcgccttgctgtgttcgccaccctgctggcactgctggtcgtcctgctcggtgcc
tatacccgcctgacccacgccggcctcggttgccccgactggcccgggtgttatggctttatcagcgtgcccaagactg
acgtgcagttggcccatgccgagctgcactttcctgagcacccggtggaagctgccaagggctgggccgagatggtcca
ccgctactttgccggtagcctggccgtggtgatcgccctgctcgctttccaggcaatgcgccggcatgcacgcgatggg
cagccttatcgcctgccgatgctgctactgggtgtggtgctggcccaggcagccttcggtatgtggacggtcaccctga
aactatggccgcaggtggtcacggcgcacttgctgggtggctttaccacgttgagcttgctgttcctgttgtctctgcg
tctgtcccgggcctttgcgcccttgccgaaactgccgctgagcctgcgccggatcgctgcgctggcgctgctggtggta
atcggccagatcgccctgggcggttgggtcagcgccaactacgccgccgtggcctgcatcgacctgccgacctgccatg
gccagtggtggccagctgcggacttcagcaacggcttccacctgacccagcacgtcggccccaattaccttggcgggca
gttggacagtgatgcgcgtacggccatccacatcagccacaggctgggcgcgctgctggtgacctgcgtgctgctgatg
ctcagctggaagctgcaccgctgtggtctccccggcctgtcgcggctggtgctgctggcgctggccttgcaagtgggcc
tgggcatcagcaacgtggtgttccacctgccgctggcggtggctgttgcgcacaatgccggcggggcgatgctgctgct
gagcatggtgctggtgaactaccgcattcgagtggtcgacaaggttcgagtgggtgtcggccatggctggcgtctgcgg
ccggtggtcggggtgggtatctcccatcatatgaggaacgactcgtggcgacgcttctaagcgtacgacgggcccgctg
gcgcgattaccttgagctgaccaagcccaaggtggtggtgctgatgctgatcacctcgctggcgggcatgttcctggcc
acccgggcgggcgtcagctggagcgtgctgttgttcggcaacctgggcatcggcctgtgtgcgggtggtgcggcagtgg
tcaatcatgtggtggatcggcgcattgatgcgctgatggcacgcacccacaaacggcctttggcccaaggccgagtcga
gcccctgccggcgctgttgttcgccttggccctggcgctgctgggcatggtcctgctgctggtgttcaccaacgccctc
accgcctggctgaccctggcctcattactcggttatgcggtgctctacaccggctttctcaagcgcgccacgccacaga
acatcgtcatcggtggcctggccggtgccgctccgccgttgctcggctgggtggcggtaagcggccatgtcagcgccga
acccttgctgcttgtgttgatcattttcgcctggaccccgccgcatttctgggcgctggccatccaccgcaaggaggaa
tacgccaaggccgatatcccgatgttgccggtgacccacggcgagcgctacaccaaactgcatatcctgctgtacaccc
tgatcctgctggcagtgagcctgctcccgtatgccatccacatgagtggcccgctgtacctggtctgtgccctagcctt
gggcctgcgcttcctgcaatgggcttgggtgttgtaccgtagcagccggccgcacgcggcgatcggcaccttcaagtac
tctatcggctacctgttcgcgctgttcattgcgttgcttcttgaccactacctgttgctgaacctatgacccgaaccca
gaaaaccgtcttcatcctcgttgccctggtcgcgttgatcctgggcctgaccgtcaacaaggtgcttaatggtcgtgac
cagcccaaccctgccgagctgatcgatgcgggcatcatcctgctgccgcagagccgcgccgtggccgatgtcaccatga
ccaaccaggacggccagccggtgcagatggatgacctcaagggcaaatggtcgctgctgttctttggctacacctactg
cccggacatctgcccgaccaccctggcccagctgcgtcaggtgaagagcgagctgcccaaggatgccgtcgaccggctg
caggtggtgttggtgagcgtggaccctaaccgcgatacgccgaaccagctgaagcagtatctgggctatttcgacaagg
actttgtcggcgtggcggggtcgatcgaggatacccagaagctggccaatgccttgagcattccgttcattccggcgga
taccagcaagccggggtataccgtggatcacagcggtaacctggcgattgtcggcccggatgggagacagcgtgggttc
attcgggcgccgttcaacaaccagaagctgggggcgcagttgccggggctggtcaagcgggattgagtcagccccaaaa
gctacgcgggtaaacccgctcctacaacgatgtgtgtaggggcgggtttacccgcgaagaatagagcttgataggtcgg
atcagaacgccggaaccacagcgcctttgtacttctcgatgatgaactgcttcacctcaggcgagtgcagtgcagccgc
cagtttcttcatgtcgtccgagtccttgttgtccgggcgggcaaccaggatgttcacgtagggcgagtcgctgccctcg
atggccagcgcgtctttttccgggttcagcttggcttccagcgcgtagttggtgttgatcagggcggcatctacctggg
tcagcacacgcgggatggtggcggcttccagctcacggaacttcacgtttttcgggttttcggcaacatccttcacggt
cgacaggatgttcttgttgtccttgagcttgatcacgccagccttgtccagcagcagcaaggcgcggccgccgttggtg
gcgtcgttggggatgaccacggtggcgccggaggacagctcgtccagtttcttgatcttggtcgaatacacgcccagtg
gctcgatgtgcacgccggccacgctcaccaggctggtgcccttggccttgttgaattcatccaggtaaggctggtgctg
gaagaagttggcgtccaggcgcttttccgccacctgcacgttcggctggatgtagtcggtgaattccttgaccttcagc
tctacgccttctttcgccagctgtggtttgacgaagttgaggatctcggcgtgcggcaccggggtggcggcgacggtaa
gggtatcggcctgggccgagaaggccgcgacagcggcagcgacagcaagcagcttcttcattgatcactccttgtgagg
gccgcgacggcccccgaacgggtcggccaggccgaccccattggggttatttacgggaaaaatgcacgaccagtttgtc
gcccacgctctgcaggacttgaaccagtaccagcagcagtaccacggtcactaccatcacatcggtctggaaacgctgg
taaccgaagcggatagccaggtcaccaaggccaccggcacccaccacaccggccatggcagtgtaagaaaccagggtga
tggcggttaccgttatggccgcgaagatgcccggacgggcttccggcagcagcgcactggtgatgatctggcgggtggt
ggcgcccatcgactgggtggcttcgatgatgccgcggtccacttcacgcaaggcggtttcaaccaggcgcgcaaagaac
ggcgtggcacccactaccagcggcgggatggcgcctgcaacgcccagcgaggtaccggtgatcagcacggtgaacggga
tcatcacgatcagcaaaatgatgaatggcagcgagcgcaggatgttgaccaccagcgacagcagcgcatagacgccctt
ctgttcgaacatctgctttggcccgcagaggaacagcagcacgcccagtggcaggcccagtagcacggtgaagaacagc
gagccgaacagcatgatcatggtatcgacggtggccagccagatttcggcccagtcgacgttggcaaagaaattcaggg
cgtccatcaacgcagtacctccatatgtacgtcagctgccttgaagcgggcgaacgccgcttccatgtctccgccgatc
agggcgagagtgagctggccataggggacatccttgatgcggtcgatacgcccggcgaggatgctgtagtccacaccgg
tttcgcgggccacggtgcccagcagcggcgcgtaggtggcgtcgccctggaaggtcaggcgtacgatgcggcctggcac
gtgggcaaagtcgtcgcgctgctcgccttcgtcgacctgctcgtcttcctggacgaagcgcttggtggtggggtgctgc
gggtgcagaaacacctcggccaccgagccttgctcgacgatctgaccggcgtccatcactgccacgcggtcgcagacac
ggcggatcacgtccatctcgtgagtgatcagcacaatggtcagcttcagttcacggttgatctcggccagcagttgcag
gaccgaggccgtggtttgcgggtcgagggcactggtggcctcgtcgcatagcaggatcttcgggttggtggacagggcg
cgggcgatgccgacgcgctgcttctggccgccggacagctgcgccgggtactttttggcgtggtccgacaggccaacgc
gagccagtagctcggtgacgcgcttgtcgatttcgctgcgcgacagctcaccggccagggccagtggcagggcgacgtt
gtcggcgacggtcttggaggccagcaggttgaagtgctggaaaatcatcccgacctgctggcggaagccgcgcaactgg
ctggcgttgaacgcggtgacgtcttcgccgtcgacgatgatcgtgccgccggaaggttcttccaggcggttgatcaggc
gcagcatggtgcttttgccagcgccggaatggccgatcaggccgaacacctggccatcttcgatggtcaggctggtcgg
attcagtgcggggatttccctaccggcaacgcggtaggttttatgtacctgttggaactcgatcacgtagcgaaccttg
tggggcgcattgaaatttgggtcagcggttagctggggtcgcgcattttagccttttcccatagctgttcttagcattt
atttcgtcatgcaccaatccatcgggcatatcgcgacaaccggtaatcctgattgaacgctcggcaacgccctccagtc
actacttggacaagccctgaacgggcacgccttaagactgatgaggagagccgatcatgcccagcaagaaaacggatgc
gcccaagcacagcgaggccgccggtacccagacccccgacagggccaacaccaatgccaagctgcagagcctggaggcc
gaccgcagcgatgcgaccgggcaggcgctgcggaccaaccaaggcgtgcgcattgctgacaaccagaactccctcaagg
cgggtgatcgcggaccttcgctgcttgaagacttcatcatgcgcgagaaaatcacccacttcgaccatgagcgtatccc
cgagcgcatcgtgcacgcccgcggtaccggggcacacgggttcttccagagctatggcaaccacgccgagctgaccaag
gccggcttcctgcaagatccggaaaagatcaccccggtttttgtccgcttctcgacggttcagggcccacgcggttctg
gcgatacggtgcgagatgtgcggggctttgccgtcaagttctatacagatgaaggcaatttcgacttggtcggcaacaa
tatgccggtgtttttcatccaggatgccatcaagttccccgattttgtccacgcggtgaagccagagccacacaacgag
ataccgaccggcggttcggctcatgacaccttctgggatttcgtctcgctggtgccggagtcggctcatatggtcatgt
gggccatgtctgaccgcgccatcccgcgcagccttcgaatgatggaaggctttggcgtgcataccttccgcctgatcaa
tgccgagggcgtggccagcttcgtcaagtttcattggaaaccacgtcagggcgtgcattccctgctgtgggacgaagcc
cagaagctggcgggcaaggacaccgacttccagcgccgtgacctatgggaagccatcgaaaccggtgactacccggaat
gggaactgggcgtgcagattgtgcctgaggcagacgaacacaaattcgacttcgacctgttggacccgaccaagataat
cccggaggaactggtacccgtcacgccgctgggcaagatggtgctcaaccgcaacccggacaatttctttgccgaggtc
gaacaggtggcgttctgcccgggccatatcgtacagggtatcgactttaccaacgacccgctgctgcagggccggctgt
tctcgtacaccgatacccagatcagccgcctgggtgggccgaacttccaccagatcccgatcaaccggccggtagcgcc
gaaccacaacaaccagcgtgatgcgctgcaccagcacgtcgtgcacaagggccgggcttcctacgagcccaactcgatt
gacggcggctggccgaaggaaaccccgcctgcggcgcaagacggcggcttcgagagctatcaggagcgtatcgatgcgc
acaagattcgccagcgcagtgagtcgttcggcgatcacttctcgcaggctcggctgttcttccatagcatgagtccgac
cgagcaacagcacatcatcaaggcttacagcttcgaattgggcaaagtggagcgtgaacatatccgcgcccgggaagtg
aatgaaattctcgccaacatcgacctgaagctggcggcggcagttgcggccaacctgggcctccctgcgccgaaagcgg
gtacggtgaaggtgaagggtagccagttggcgcaatcgcctgcgctgagccagatgaaccacccaggttcggtgggtat
caaggggcgcaagattgctgtgctggtggccgatggcgtggacgctgccagcgtggacaaactggtcaaggccctggaa
gcgcacagtgcccggccgatgctgctggggccgacctcggcgccggtgaaggcggcggatggcaagcaactgccagtag
cggcgtcgatggaggggatgccttcgatcatgttcgacgggattgtcgtgccagcgggcaaggcctctacggatgcgct
ggcggctagcggattggccaagcacttcgtactggagggttacaagcacttgaaggcgctggtgctgaccaaggaattg
gcgaaagcgttggggctaaaggaggacaaggggctgttgctcggggatgagcagaaggcagtggatgcctttgtcaaag
cggtagaaggccaccgggtgtgggagcgggaggcggcggctgaagctgttcctgcctgacaaggccttttcgcgggtaa
accccctcctgatgtaggagcgggtttacccgcgaagcgtttactgctgatgcgggaccagcaccacctgtgccggcag
cgagcgctggatctgatgcttctgcttcagctcgaacccactgtcaatcttgcgcacgcgcttttccagcaaagtcttc
agccaaggcgcatcctcggtgcgcggtacctggaataccacctcacactggtaactcaccacatcggcggcaatgtcgt
ccagttggcggcgcagcgcacggctgtcagtggtcttcaaggccaccacggtacttggcgctgtcgggtcgatgatgcg
tgcctcgggcttggcttcggcggctttcagcgccgcttcagccttttccagctcggccttgcgagcctgggtcacggca
tccccgccagtgaccgctggcgcctgcggcatcagggcccgggcacgggccagcgcggtagctgccgcgttcacatcgc
ccttctgcaggacgatctggctacgttgcaggtaagcttcggccagttggcgctggtattgttccaggcgtgcatcatc
cggcgactgggcctgcagagctgcaagctggtcttcggcggtagccagctcgttgctggcgatgttctgttgcaactgc
tgccaggcatctgcttgagcaggtgcggtggcctgttcgaccggcgcattggaacaggcagccaggatcagggaaaacg
cggcaacaagcagataacgggaggcgaacggcttcattcctgcgactctctatttgcgcaaaaagcgagcaagtctaca
cccaggtgcgcacgctcgaaaataggccttacagaccctttacgggccgaaggttgcaaggcgtgcctgcacacgcctt
gcttttcagcgttttggcagggccaggctcagcaagaatagcactgcggcgcagaccacgattgagggcccggcggggg
tgtccttgaaccaggacatggccaggccgccgcacaccgcggtgacacccatcaggctggcacccagggccatctgctc
tggtgagcgggcgtggcgctgtgccgcagcggcaggaatgatcagcagtgaggtaatcagcaacacgccaacgattttc
atggcaaccgcaattaccactgcgatcagcagcatcagcgccaagcgcaggccggccacgggcaggccttcaaccatgg
ccagttcttcgtgcacggtaaccgccagcagcggccgccacagcgcagcgagcagcagcaggaccagtgcgctgccacc
gaggatccaggccaggtcggtggtgctgatggccagcagatcgccgaacaggtaagccatcaggtcgatgcgcacatcg
tgcatgaagctcagcaccaccaggcccagcgacaaggtgctgggggccaggatacccaggagggtgtcggaggccagcg
gctggcgttgctgcaatgtcaccagcagaatcgccagcaacaggcagcccacggttaccgccagtgcggggctgacatc
cagggcaaagcccaaggccacaccgagcagcgcggcgtgagacagggtgtcgccaaaataggccatgcgccgccatacc
acgaaggagcccagtggacctgcaaccagtgccagggacaagccggcaagcaaggcgtagagaagaaaatcagccatgc
ttgcagtgctctccgtgaacatgggtgccaggggcgaccaccgagccatgcaggtcatggctgtggtcgtgatggtggt
ggtagatggccaggctcggtgcggtcttgccgaacagctcgacgaacgccgggtcaccgctgacttgctcagggtggcc
cgagcagcacacgtggcggttcaggcacaccacctggtcggtggcgctcatgaccaggtgcaggtcgtgggacaccatc
agcacgccgcagccgtggcggtcgcgcaggcgggtgatgaggttgtaaagctcggtctggccgaccacgtccacacctt
gtaccggttcgtcgagcaccagcaactggggttcgcgcagcaaggcgcgggccagcagcacacgttgcatttcgccgcc
ggaaatagtctggatcgggctgtcgatgacctgctcggcgcccacttcctgcagcgccgacaaggctgccgcgcggtct
acgccgggcaccaggcgcaggaagcgcagcaccgacagcggcagcgtggcatcaacctgaatcttctgcggcatgtagc
caatgcgcagcttgggcttgcgccataccttgccgcgatgtggcttgagcaggccaagtacggcgcgcaccagggtcgt
cttgcctgccccattggggccaatcagggtgacgatctggcctggggcgaccgacaggtcgatgctgtcgagcaccgcc
tcgccgccaaaggtgacgccgacctgatccaggcgaatcagggcgtcgctcatgccgcgctccggcagttaccgcacag
gccgaccacttccacggtctgggtctcgaccgtgaaacccacgcctttggcgctgttgatgatggcctcgctgatgctg
ctctgctcgagctcgatggccacatggcaggcccgacagatcaggaactggccttggtgcacgtgctcggggtggctgc
agccgatgaaggcgttcagcgatgcgatgcgatgtaccaggccgttttccagcaggaagtccagcgcacggtacaccgt
gggcggcgcggcgcggcggccgtcctgctcactgagcacagcgaggatgtcgtaggcgcccagtggcttgtggctctgc
cacaccagctccagcacacggcggcgcagggctgtcaggcgcaggccctggcgggtgcacaaggcgtcggcttcagcca
gtgcgctgtgtacgcaatgggagtggtcgtgaggacggttggccagcggtgtgatggacatgggcagcgacggttctgg
acagagacgttattatgttacctgtttctgaagattcgagtatccaccgtgtcccgattcctggctctgtttgtcgctt
tcatcgcattatccgcgcaggccgacgtgcgtgtgctcaccactatcaagcccttgcagcagattgccgctgccgtgca
ggagggtgttggcagccctgacgtgctgctgccgcccggcgcatccccccaccactatgcgctgcgcccctccgacgtg
cggcgggtaggcgatgccgacctgttgtactggatcggcccggacatggaaaacttccttgcgcgtgtgctgggaagcc
gtagcaaggccacagtggctgtgcagtcgctgccgggcatgaagctgcgccactttggcgaggacagccattcccatga
ggaagaagaccatgacgatcatgaccacgatcaccgcccaggtagcctggatgcgcatctgtggctatcgtcggtcaat
gcgcgagtgatcgcggcaaaaatggcagctgacctggcccaggtcgacccggccaatgcggctcgctatcagagcaacc
tgaaggccttcgatgaacgcctggatgcgttggatgggcgtatcaaggcgcgcgtggccggtattgccggcaagccgta
cttcgtcttccacgaagccttcgactattttgaagctgaatatggcttgaagcacgcgggcgtgttcagcgtggcatcc
gaggtgcaacctggggcgcagcatgtggcggccatgcgcaagcgtcttcaggaagtgggcaagacctgcgtgttcagcg
agccgccacttcggccgcgattggccgagaccctgactgccgggttgccggtacgccttgccgagctggatgccttggg
tggcaccgatccggtggatggcaaagggtatgagcgcttgctggagaagctgggcggtgacctggcaggctgcctggag
cagttgtaagcctgtgccggccccttcgcgggcacgcccgcgaagaagcagacgcggtctacagcgcgaacggcaggtg
caatgccacctgctggcgctgcgccagacgcacttcgaactcgctcggatcgtggatcatcacatccatcccggcgaac
gactcggccgcaatcaggcgcgacagccagaaacgcacgcagcctacccgcaacatttccggccacagctcggcttcgg
ctgcagtgaacggccgtagcgccgcataagctgccagcagcgcctgggcgcgtggtacatccaccgcgccctgctcatc
caggcaccagtcgttcacggtgatggcgatgtcatacagcatcggcccggagcaggcattgtagaagtcgatcacaccg
gtcaggtgggtgccttcgaacatcacgttgtcgcggaacaggtcggcatgcaggttggcccgcggcaaggccaggatct
gcgccttgtgtgcgctgatttcgtccagcgctggctgcagcaatgcggcttgctccgcagtcaggcgtggcagtagctc
ggcacccgaggccagcatccagtccaggccgcggtcggtgcggcgctcgatgatgtgctcgcgggtggccaggtgaatg
tgtgccagtagttcgccgacctgggcgcagtgctggttgttgggtgccttgatgtgtttgcccgacagcctgggctgca
gcaatgccggcttgccgcacagctcgcgcaggccgttgccgtcgcgatcacgaatggcatagggcaccggcatgtcggc
accgtgcagggtatcgagcagctcgatgaagaacggcatgtcctcgctgggcccacgctcgatcagcgtcaggacgaac
tccccctgttcgaggctgacgaagaaattgctgttctcggtaccggcggcaatgccctggaagtcgagcagacggccca
gctcgtacggcgccagaaaggtttccagctcaggccgggtcacgggggtgaagactgacatgatgaaaaattgcccata
cgggcacttccgccgggaagtgccgggttgatgtgaacggtgcgcgtcagcttaccactcgaagatcttccaggacgga
atcagcatgtccggctggtcggatcgaatgaaattggcatcagtgccatcagcgcgtaccagaaaataaggcttgccgt
ttttcggcgtgatcttgatcgcatacaggaagccgttctgccggtattcctggatggttttatcgccttccgtgcgaat
ggtcacctcgggatcggccgagggggcgtcgtccgccgccagggtgacgacaggcatggttgccaacaggccgagcagt
aacaggcgattgagtgtgcgcatgataacctagtccctttgtcgtcaatgattctggctattctagcgccggacccgtc
gaaaaggttgattctgctcatgagccaagcgcccctcgtcctggtggacggttcctcctacctttatcgcgccttccac
gcgctgccaccgctgaccacgtccaagggcatgccgaccggtgcggtgaagggtgtgctgaacatgctcaagagcctgc
gcaagcaatatcccgacagcctgttcgccgtggtgttcgacgccaagggcggcactttccgcgatgccatgttcgctga
gtacaaggccaaccgccccagcatgccggatgacctgcgggtacagatcgagccgctgcacgccagcgtcaaggcgctg
ggctacccgctgctgtgcgtggagggtgtcgaggctgacgacgtgatcggcaccctggcgcgcagcagtgccgccctgg
gtcgcccggtgatcatctcgaccggtgacaaggacatggcgcaactggtggacgggcacattaccttggtcaacaccat
gaccggaagcgtgctggacgtggctggcgtgcacgagaaattcggcgtcggcccggaacacattatcgacttcctggcc
ctgatgggtgacaaggtcgacaacatccccggcgtgccgggcgtgggcgaaaaaacggcggtggggctgttgaccggca
tcggcggcggtctcagcgacctttacgccaacctggacaaagtgccagcgctggccattcgcggcgccaagaccttgcc
ggccaagctggaggagcaccgcgacgcggcattcctgtcctacgaactggccaccatcaaggttgacgtgccgctggat
gtggaggtcgaggcgctggtgtgcggtgaacctgaccgcgaggcgctgctggcgttgtacaccgagatggagttcaaga
gctgggtcgccgaattgcagcgcgatgcggccaaggccggtgacgatgttgccccggccgtggagcctgcggtcaaggt
cgaggccaaatacgaaaccattctcgaccaggcccgtttcgacgcctggctggagaagctgcgccaggcaccgctgttt
gccttcgacaccgagaccaccggcctggacgcccagcaggcgcagttggtcggcctgtccttcgcagtcgagccgcatg
aagcggcctatgtgccgctggcccacgattacgaaggcgcgccggtccagctggaccgcgaggccgtgctgctggcgct
gaaaccactgctggaggacccggccaaggccaaggtcgggcagaacgccaagtacgacatcaacatcctcgccaatggc
tcccccgccatcgagatgcgcggtgtggcctacgacaccatgctcgagtcgtacgtgctgaactccaccgccacccgtc
atgacatggacagcctggcgcagaagtacctcgaccacaccacgatcgccttcgaggacatcgccggcaagggtgccaa
gcagcttaccttcaaccagatcaacctggacaaggccggcccctacgccgccgaggacgccgacatcaccctgcgcctg
caccatgcattgcaggcccgcctggcacagacgccgagcgtgcaaccggtgctgatggatatcgagatgccgctggtgc
cggtgctggccaggatcgagcgccagggtgcactggtcgatgccgagctgttgaaagtacagagcggtgagctgggcgt
gaagatggctgagctggagctgcgtgcctacgagctcgccggtgagacgttcaacctcggctcgcccaagcagctgggc
acgatcctttacgacaagctgggcatgccggtgttgagcaagaccgccaagggccagccatccaccgccgaagcagtgc
tcgacgaactggccttgcaaggctacccgctgccagaggtgctgatgcagtaccgcagcctgagcaagctcaagagcac
ctacaccgacaagttaccggggcagatcaacccgcgcaccgggcgtatccacacgtcctaccagcaggccgtggcggcc
accggccggttgtcgtcgagcgacccgaacttgcagaacatcccgatccgcaccgctgaagggcggcgtatccgccagg
cgttcatcgccagtccgggttacaagcttctggcggcggactattcacagatcgagctgcgtatcatggcccacctggc
caaggacgaaggcttgctgcatgccttccgcaatgacctggacgtgcaccgcgccacagcagccgaagtgttcggtgtg
gccctggaagacgtgaccaccgaccagcgccgcagcgccaaggccatcaacttcggcctgatctacggcatgagcgcct
ttggcctggccaagcagatcggcgtcgaccgcaagcagtcacaggactatatcgaccgctactttgcccgctacccagg
cgtgctggcctacatggagcgcacccgcgcccaggcggccgagcaaggctttgtcgaaaccctgtttggccgccgcctg
tacttgccagacatcaatgccaagaaccctgccctgcgcaagggcgccgagcgcacggcgatcaacgccccgatgcagg
gtactgctgccgacatcatcaagcgggccatggtcaaggtagataactggttgagcgagagcgggctggatgcccgggt
gatcctgcaggtgcacgacgaactggtgcttgaagtacgcgaggacctggtgcagcaggtgaaagatgaaattcgccag
cacatgagccaggccgcgcagctggatgtgccgctgcttgtcgaagcaggcgttggtgcgaattgggacgaagctcact
gattgagcaggtaaaactgtgtaggatctgcgacgtagtgacgcggatccgtgcaccgctcagtgccgggggtgcttaa
gtttcatgaaactatcgcaaatagttttatgggcttcggaactaaaccggtgaagcggaactcagagtaactgaatggc
tggtgaagcccttcgatgctcctatgttgtgttaagtgttggcagatatctggaccccgccctagcggtccggacttgg
accccgaacttccccctccccatacgaagtccggggttttttttgcccggaatttgccgggagcgggttttctcgcgaa
tgcgatgtcgaatacaccgccgcattcgcgggtaaacccgggtcaggcgcaaaccactaaacgaccggcttgtcttcca
gttccatccagtccgccagcacacggtaggcgtcttccacgcccaggcgcttgggtgccgagaacagctggatggtcac
gccatccccccagcccttgcggatttccgactgcactttcagcaatgtgttcttgccggcgccgtgggtcagcttgtcg
gccttggtcagcaggatgtgcatcggcatgctgctggccttggcccagtcgagcatcatcttgtcgaagtcggtcatcg
ggtgacgcacgtccatcatcaggatcacgccacgcaggcactcacggctgcccaggtaggcttccaggtgtttctgcca
gtgctgcttgagcggaatcgggacttttgcataaccatagcccggcaggtcgaccaaacgccgttcatcgtccagactg
aagaaattcaacagctgggtgcgcccgggagtcttcgaggtacgcgccaggctggcatgggtcagggtattgagggcgc
tggatttgccggcgttggaacggccggcaaaagccacctcgtaaccctggtcgtccgggcattgttcgaccttggctgc
gctgagggcgaatttggctttctggcagaggccgaggatggggttcttgacttgcatgggatatccgatgtgggtgttg
cctgactttgtagagccaagcctggcaagcggtgtcgtttccgtttggatggcggaagtatataatgccccagtttttg
tgtgctcattctcccagcgaaggagaacgggcatggggtgtcgaacaatagctcgcgcaacagaacgcagcgcggcccc
caaccctgaaggtcgttccgcatggcgaaatggctgcttgctgtcggtatgttcctgccgtttttcagcgcacaggcta
cacaggatcccgaggtgttgtacaaccgcacgtgtgcggcctgtcacaccgggcagttgccacaggcacccagacgggg
tgaccgggcagcatgggagccaaggctggcgcaaggcatggatgtactggtgaagcacgtgacccagggtttcaaggct
atgccgccgcgtggattgtgcatggactgcagtgccgaggactaccgtttggtcatcctttggatgagcggcagtcccg
atacataacatttcacccttagccgtgttggattagctgatgaacaaactagtcgtgagtctgctgttgaccttgggtg
tcgctggtgcggccactgctgcgcaacctatcaaaggcgatgccgccgctggccaggccaagaccgccgtgtgtggcgc
ctgccacaatcccgacggcaacagcctggcaccgaacttcccgaaactggccggccaaggccagcgctatctcgaaaaa
caacttcacgatatcaagtcgggcaagcgtaccgtgctggaaatgaccggcatgctggccgcattcagcgaccaggatc
tggccgatatcgccgcctacttctccagccaaaaaggcagcgtgggggccgccgatcccaagctggtcgagcgcggccg
cgcgttgttcaatggcggcgacctggaaaagggcatgccggcctgcactggctgccactcgcccaacggcgcgggcatc
gccctggccggcttcccgcacctgggcgggcaacactcgcagtacgtggccaagcagctcactgacttccgcgaaggca
accgcaccaacgatggcgatgccatgaccatgcgcaccatcgctggcaagctgagcaaccatgacatcgaagcgttggc
cagctacatccagggcctgcattaactttcggttaatgttgtaggtcaatgatgaaagggcggccgggctgcccttttt
tccgtccgcagccgttacactacagaactcgagcccttcccggcctgtctcagtgcaggtcgcgtcgtggcgacccatg
actgctcaggagtaaagcatgcgtaaactgattctcagcgctgcgctggtcgccgccagcgtattcggtatgactgccg
ttcaggctgccgagcctgtcgccggcaaggaatacatcgagctgagcaaccctgttccggtttccgtgcctggcaagat
cgaagtcgtcgagctgttctggtacggctgcccacactgctaccacttcgagccgaccatcaacccttgggctgaaaag
ctgccgaaggacgtcaacttcaagcgcgtaccggccatgttcggtggcccgtgggatgcacacggccagatgttcctga
ccctcgaagccatgggcgtcgagcacaaggttcatgctgcggtgttcgatgccatccagaaccagcacaagcgtctgac
cgataagaacgagatggccgacttcctcgccactcaaggtgtggacaaggacaagttcctcgccaccttcgactcgttc
gccatcaagggccaggtcaaacaggccaaggaattggcgaagaagtatgagatcaccggcgtaccgagcctggtcgtca
acggcaagtaccgcttcgacctggggactgccggcggaccggaaggcgtgctgaatgtcgccgaccagctgatcgacaa
ggagcgcgctgccaagtaggcggcgtcacccatgccccgcttcagagctacgcgtggcattggcctgcacgagccgcag
gtcaacgagcatcacctgcaggccccgggcctgcccgaggatggccgtctgcggctgctcagtttcaacatccaggtgg
gcatcagcaccgagcgctaccgccattacctgacgcgtagctggcagcacctgctgccgcataacgggcgtgccggtaa
cctgcagaagatcggcaggctgctgggcgacttcgacctggtggccctgcaggaagccgatggtggcagcctgcgctcg
ggctacgtcaaccaggtcgaacacctggcccacttgggggccttcccctactggtaccagcagctcaaccgcaaccttg
ggcgttttgcccagcacagcaacggtgtgctcagccgcctgaagccgcaactgctcgaagaccatccgttgcctggccc
ggccgggcgtggcgcgattctggtgcggtttggcgaaggcgaagatgcgctgatagtggtgatgatgcacctggcattg
ggggccaagacccgggccctgcagctgggttatatccgcgagctgataggcggttaccgtcaccaggtgctgatgggtg
acatgaacacccatgccactgacctgctggagcattcgccgctacgcgatttgggcctggtcgccccacaagtcgaggc
caccttccccagctggcgaccgcagcgttgcctcgatcatattctgctcagttcaagcctcacgctggagcgtgtcgag
gtgctggcgcagccaatttcggaccaccttcccgttgctgtcgagattcgattgcctgatgcattgactgtggatacgc
tgccggttttgagctaattgccatcaccgtttgcggacccgggcatgactgaagacgctgagcgctggaaagaaaaata
ccttaaaagcatcgagcagcaagaaaagctcgagcgccgttgggatgcccgtcttgacctgttgcgccgaggcctggtg
cgcagcaccctggctgctgaaggcagtgacaaggtggtagacgagtgcatgaaggaaatgcgcgatgtcattcgcagcg
acaacatggacgccggcctcgctggcttgattccgcgccttgagaaagcggtactggattccgaacagcgtcgcgaaac
ccgcatgaaccaggtcagcgatgcgctgaccgcactggttggccaactgcaaggcctgcccctgcccagcgatatctcg
cggccattgaaaaaactggcgaagaagctcgagggcggggttgcccagtcacgcgagctgccgccgctgttgggcgagt
tgagcggcttgcaggggcgcgcgctgtcggcccttggcaagccgagtgaagaagcccgacccggttttctgcagcggtt
gtttggaagccgcgaggaagatgcacaggcaggagcagagcttgcgccggtagcgttacctgctgccgaggttgtaccc
caggcagccggcagtgccgagccctcgcggcacgatgacgtcgatgcgctacaaccgttgccggcccctgctgttccga
ctgccgaggtggccgaagcgcccgagcttgagctggaggcatttggcccggcgctgatcgaaacggccgaaatgccgcc
agccccgttgccaagggacaagacgccattgccggaagctgaagtttccgccagcgagtcgttggctgaggcagaaccc
ttacaagcccttgaagaaacctttggtgaagacggcccctatgccctgccctacgcagtggagccgccttacagccagg
ttgccgcgcacatcgagcagaccctgatcggtctgctcgatgacctcagcctgcccgagcgacacaaggctcaggcgca
ggaaatgcgcgagcgggttgctcgcggcttgaactggtatgaactgatcccggtgctggatgacttggcagtactcatg
ctggcgatcaccgacagcgggcagcacgaattcgaaacctacctgcagcagctcaatgaacgcctggaaggtttccaga
gccacctgcacgaggccagcgccggccacgcggacaatagcaccgctgcccgcgagctggatagccaactgcgtgagca
cgtcgacggcctgcagagcagcgtgcaaggtgccgccgatgtagacagcctcaagcacattctggaaaaccgcctggaa
ggcttgctggtgacgatggacgagcacaagcacgagcgtgatcgccgcgagcaggaactggccggtcgcctgcaaggct
tgtcggagcgggtggcgagcatggagcatgaggcgcttggctatcgcgagcacctggaagaacagcgccagaaagccct
gctggacccgctcaccggcctgcccaaccgtgcggcctggagcgagcgagtcgaacgcgaaatgcttgactggcaggaa
aacggcggccatctggcgatggcgattcttgatctggaccatttcaaacgcatcaacgacaactatggtcatctggctg
gggacaaggtcctcaagatcgtggccgaccagttgcgcaagcgtctgcggggccgtgatttcatcgcccgttttggcgg
cgaggaattcgtcatgctgctgccgcagactacgcccgcagtcgctgcgcaagtggccgaggtgttgcgtgccacagtc
gaagcctgcccattccacttcaagggagaacgggtggtgatcaccacctccatcggcctgggtgcattccgttctggcg
aacgcagcgaccaggtgctcaaaagggccgatgcagcgctgtaccgggcaaaggagctggggcgtaatcgcgtcgagca
tggttagccagccgctgtccggcaggcacagcgcaggtgagcacgttatactgtagcgctcatacgctgaggccactga
cgtgctttccacgcttaaaaaaaccctgatttcctttttgctattgtctgtcgccggttgctcgacgggcctgcgcatc
gaccgcagtcacccttcggccaatcaggacaaccgcatccagttcgttgtcctgcattacaccaatgcttcgctggagc
gctcgctggcgctgcttacccatggtgaagtcagcagccattacctgatcggcgatggcccggctacggtgtatcagct
ggtagatgaaaaccgtcgcgcctggcatgccggtgagagccagtggcaggggcgcacctggctgaactcctcgtccatt
ggtatcgagatcgtcaacccgggcttcaccgacaccccgaacggccgggtctggcacccttacagcgaggcgcaggtcc
aggcgctgatcgcgctgctcaaggacattgtcaaacgcaacaacatcgaaccacgccatatcatcggccatagtgacat
cgccccgctgcgcaagctggacccggggccattgttcccgtggaagcgcctggccgacgccgggctgggtatctggccg
gatgccaacgcggtggcacggcagcaagcctacttcagcgtcaacccgccaagcgttggctggtaccagcaggagctgg
cacggtttggctatcagatcgagcagaccggcgtgctggatgtcgccacacgtcatgtggtcgccgccttccagatgcg
cttccgcccgcagcgcttcgacggtatgccggatgcgcagacagcagcgatgctgcaggtacttaaccgcatgcgttga
gtcacggcgggcggggtccttgttgcaaagccttgcgctgcgaagaggcgagttgggtcgacgcagttgtatcgactta
acggtcgcatcgcagccacaaggctgtttctacaaagcgcgtgggtggattgcagcgaagcgccaaacggtgagggtga
ttattgattccgttgctataccttggttatcaactggatgccttcgatgtcagccttcatcgccttgctgcgccaaatt
ttttaccgtccctggatgctggccactttggcagcgctggccagcgccgcggtgttgctctctgccagcatcggcattg
ccctgcaacaaatgaaacaaagcgaaagcgaacagatgaatgcccagggcgagcgttttctggaacggctcgaacaggt
gttcggccaactgcgcgaaggggtcgatctgctgcaggcccaacccttgcgcggctgcagcccggcaatgttggcagcc
ttgcagcaggttggcctgaactcgcggttcatctatgaagcggcttatgtagatggcaatgttgcctgctccaaccgcg
gtgatgagcgagcgttcgttcccttgcgggcgccagatatccaggggccgacgtacagctactggcttaacaccaccac
cgagccgaacgagaacctggcagcactgatgctgggtcggggcaagtttctggtttccacctcccgtgggcatttgacc
gatgtggtggacctgcccccaggtggcagcctggtggtggtgctggacaacggcgcccgggccattccggtgctcggcc
cgccacaggtatggccaccaccctcggcctggtcgaccagccacaagtctctgttggaactcagtgatcggctgatcta
ccgaatgccgaccaagtcgccggattaccagttggtgctgattgccccgagggccagtctgccgttgaagatgaacggc
atgctctggttgctgttccccggtagcgtgctggcggcctgctgcatcggttggttggtactgcagttgattctgcaac
gacggtcgatgagttcagagttgcagaatgccttgcgtcgtggagagctgcaggtgctctaccagccaatcatcgagct
cgacagccggcgctgtgtgggcgccgaggccttggtgcgctggcgccgcccggacggcaccctgaccagcccggacctt
ttcattccgctggcggagaataccgggcagattcgccagatcaccgactttgtcctgcagcgtgtgcttgaacagctcg
gacagctactgcgctcgcaccccaagctatacatatcgataaacctggcggcctgcgatgtgatggtgccacgtattgg
ccgggtggcggcgcgcttgttggccttgcatcgagtggcgcccagccagattgccttcgaggtgaccgagcgcggcctg
atcgacgtggtggtcgcccgtgacaatctgcaggcgctacgtgccgtggggcaccaggtgctgatcgacgactttggta
ccggttattgcagcctggcctacctgcaaaccctgccagtggactgcctgaaaatcgacaaggcattcatcgacgctct
gggccacgatgccgccagtagcggtgtggccccgcatatcatccgcatggcccatgacttgcacctgcgggtaattgcc
gaaggaatcgagttcgaggaccaggcggtgctgctgaacagcgagggggtcaattatggccagggctggttgtttgccc
ggccgctgaacgcccggcagtttgccgagttggtgactcgtgggcacctgccgcggcgggtgtaggcgcgtcgaagcga
tcagaccggcaacgccatgtagaactgggtcccctgccccggccgcgaaaacacgcccatgcgcccgccgtgcagctgc
acaatttccttgcacagcgcgagccccagcccagcgccgcctttcttgcgacctacctgcacgaaaggctcgaagatgc
gcgcttgttgcccataggaaatgccctctccgttgtcctcgacgctgatgatcacccgttctgcatgccgtctggcatg
caggcggatgcgcccgccgttggcggtatggcggatggcgttgtgcagcaggttgtccagcactcggtccaactgggcg
acgtcggcctggatacgcggtagcggcgggtccagttccttgatcaactcgatctgcttgtgcgcggcctgttcggcaa
agcgcgattgcgcgtggtccagcaggtcgtcgatggcacagggggccagctcgagcttttgcaaaccgctctgataacg
ggagaagttgagcaggtcgttgatcagttgggtaagacgctgcatttcttcgccgatggtttccagcaggtcgttctcg
cgggcttcgggcgggaacttgacccgctcgcgcagcaggccgaaggccatgtgcatgccggtcaccggggtacgcagtt
cgtgggaggcgcgcagcacgaattcgctgcgcacccgctcgaaggccctttgctcggtcacatcgtgcagcaccatcac
cgcgccgaggattggtccctgcgggtggctgaccggggtcaggctgtaggtgagcagacgtgattcttcatcgacctcc
atgttcaggtcgtccggtgggcggtcgaggctgcccccgcgcagaacctggcgcagttgttgctcaagctcggggcgct
gcagggcttcgaccaggctgctgcccaagcggctgtcgttccagcccagctggcgctgcgccaccgggttgaggtgctc
gaggcggccctgacggtcgatgatcagcaggccgtcgtcgatgctgtcgagtaccgcctgtaaacgctgctggccggcc
agcagctcgtcgacgttggtggcctggtgcttgcgcaaggcatcggccatcagaccaaaacggcgggtcagctggttga
gctcggcggcctgggtgaccggcaaggtcacatcgaaattgcccttgcccaactggtcggccgccttggccaaggcttc
gatcggctggccgaaacgccgggcgatgttgtgcgcggtgataaagcccagtaccaacaccaccaaccccatcaggccg
agtacaccactgaccagcaatgcgcggtcacgggtgcgttcctcgctacgggtaatcaggtccaatgcctgcttgtggg
aatcgatgaggtcggtgcgcacctgattgaacgcggccccaagaggctgatcgacacccatgctgcgagcgggtgtggc
gctgtcgcgataggtctggaggaaggcctggtaattgctgctcgccttgctgaaaccggtgcgctcaccgccttgttcc
agcccttggttgagcaggtcctggaagttgtcctgcagcagccgcaggctttctggggcggtgtcttcatcgagaatca
gcatcagctgttcgcccaggttctggcgcaacttcagccccacttccagggcatgggtggtatcgcgcaccagtcgctg
ttgcactgtagccatctgcagcatgctgaccagacccagcagcagccccagcaacgccacggtgacgagcgtcgagatg
ctgaggaaaagccgcgtacgcagcttcatgggcggccatttcataggttgtactgcttgcgcttgcggtacagggtaga
agcatcgatgcccaaggtcttggcggcttggtcgagggtatcgctggcggccagtacggcaccgatatgggcacgctcc
agctcatccaggctaagtgcggcacctacgcgcggggcactgccggcgggttgttcacccatgcccaggtggctgatct
ccacgcgttcctgcgggcagatgatgctggcccgttccactacgttgcgcagttcacgaatgttgccaggccagcggta
gttgagcagggcggttcgcgcctcgtcactgaaaccgcgggcgggccgggagtattccttgacgaaacgggcgaggaag
cggtcggccaggatgaggatgtcttcactgcgctcgcgcagcgggggcaggtgcagggtaatcacgttcaagcgataca
gcaggtcttcgcgaaagcggctttcgcgcaccatctcttcaaggttgaggttggtggcagccaggatacgtacatcggc
acgccgggtaaccgggtcgccgacgcgttcgtattccttgtcctggatgaaacgcaacagtttgggctgcaaggtcagc
gggaaatcgccgatctcgtcgaggaatagcgtgcccccgtcagcctggctgacccgcccgagggtgctttcgctggcgc
cggtgaaggcgccgcgggtatgaccgaatagctcgctttccatcagctcggcgttaagcgacgggcagttgatggtcac
gcaggctttgcgtgcacgcttgctccaaccatggatggcccgtgccagctcgcccttgccggtacccgattcgccaagg
atgaggatgttggcgtcagtgatggcgacttggcgggcggtttcaagcaccgccatcatggccgggctatgggagtcga
ggccgtccttgggtttgcgtatttcaccttccagcgcttccaggcgtgcagaaagctggcgcacctccaattgcttggc
agtggccaggcgcaactggtcggggctgcatggcttgaccaagtagtctgcagcgccggcctggattgcgtctactgca
gtgtcgatcgccgagtgcgcggtgacgatcaccacccgcatccacggggcctggatacgcatctgtgccagcacgtcga
ggccgttgtcttcacccaggcgcaaatcgaggaagcataggtcgaacacctggcgttgcagtagggtttctgcctgggc
ggcgctgttcgccgtggccacgctgtagccctcgtcttccaggcagtagcggaacgtgcgcaggatcgcggactcgtca
tccaccagcagaattcggccttggttgtcctgggctgattccatttcctgtgctccttagggaaagatctttatttagt
gtgggaaaaatcgggcaagttgcatggtcaattctgaaggattctgtcctttgcatgctagccagtggccaaacgatgt
ctacaagccgtgattcttcaatgatttgcttagaggcacgcgctggcacattggttgcgatgattttcagattttgccc
acgaaggaggcgctgtcatgcccttttccctgcgtacagccgttttggccgccaccctgctgccaatctttaccccggc
attcgccgaccctgtgcaggacgcgcgcctggaaggcgccctgcaaaccgccttgtcactgaaccgcatgcttgattca
tttcgcatcaaggttgaagtggacggcaagcaggcgcggctttccggtgaggtggagaacgaggtcgagcggcagctgg
ccgaggacgtggcccgtgctacccggggcatcgaacaggtagagaacctgctgcagctcaatgcccaactggtggagcg
tccgcaggagctgcgtgcctacgcccagcgcctggaggacgtgaccctggcggcggtgatccgtgctcggctgttgtgg
agccgtaccaccgaaaaggcacctatagaagtacagagcagcgagggtgtggtgacgttgcgtggcaaggtcgacagtg
ccgaagccaaggagctggcgggcgtggtagcgcgtaccaccgacggcgtgtacctggtcaacaacctggtcagcctcga
taccgccgccatggccaaggcgcgggaaacaccggcgggcgcgccaatcgggccgcagccaagcgacagctggatcatc
gacaagatccagagcagttatcgcttcagccgcaacctcgatggcctgaacctgaaggtggccagcgaagcaggcatgg
tgcggctctcgggcgaggtggtcagcgcggagcagaaaaccatcgccgtggagatcgcccggcaaatcatcggcgtacg
gggcgtggatgctgacctgctgaaagtcgcgaccaaggtggaaggctgatcgtgcaattcgcacgaccacacaggcgtc
atcgtgcaggatacgtcctcacagtgttttttaataatcactaactagttgatttataaggattttatttaaatcaaaa
ggctggcatgcaggctgcaattacctgttcaggtttgaacaaaaaatacagcaggaggagccagcatgaaccgccaatc
cgtcaaccgctcgcagagcgctgcactgcctttgcgccagatgctgacactcggcatggcgatgctgctgaccttggcc
gctggcctcttctattacagcttgcagacggcgcgtctggctgagcaggtggcggctcagactgccctgttgacgcaaa
ttcaggcaactcgtgccaacaccttggtcaaggccgctgactggcagcccgctggccaggccattgtctcaccggccac
tgtggaaaaagttgttccccaggagcgctgggttttctgaccaggcggccggatcgattccgcaaaaagaaaggagaac
taccatgctgagttgggctatcactttcctcatcatcgccattgtcgccgctgtattgggcttcggtggtatcgcgggc
gctgctacaggtatcgccaagatcctgttcattgtcttcctggtgttgtttgtagcctccttcttctttggacgcggac
gaggttgaagatgagcaggaagcttcgttcagccgtggtcgccgccctgctgctgggcggcagcgcggcggccatggcg
gccaatgacggccaggttcgggtcgaccaactgctcggctcggacccggagtaccgggaaacctggcaggacaccctcg
aaggcgaggaacgcctgcccgattgggtggtcaatctgaccggcagttctcagcagcagatgtctgccgttactgagga
cggcgacaagtacctggtcggcccgctgtgcgaaaaacaggacaattgcacctacaagcggctgatcgtggcgttcagc
tgggacaaggatgatgcctacgggatgctcgtcgaggtgcccgaaggtttgccgagcgacaagtcgcccacccgtcatg
cgcagtaccgctggctgggcgaacctgacgacggcatgaaggcaatgctgcaggagcagctcaagcgtgacccgaactg
gtactgagcatttgttgccggtacggatgaaaggtcactcactgtcacgtaatagaagctgaagctttctatagttcag
ccttctatgatgcgccgccccgaggaggggtagcacatgaccaaggggtcgggctgctctgattgttacaggaccggag
tggcctaggggtacagggagtgcctccagtaatgggccgggtcaggaaaggcggaatcggaagtctcaggtcggcggtg
tcacagggataccttgccagacctgacttccgaggagccatgtaggaaacgtcgcttcccttgcgcgttttttcccctg
ggacacattttgtctcgaccgtacatcaaatttttttcgaccttctcggtgctgctacaagtggcatttccgccattcg
gattgtcgaacaggccatctttcgtgtcctatctgtcccgccaaatctgccgaaatatggcggtttggtcttgttcggg
attccgaatgttataaatcaagcacttgcgaagctgccggctaggtcgaaaacagtatgcataaacggcatgggctatg
cgtttcaggcattagctttcgccccttgccgtcgcaatagttgccgcctttttcgctggccagagcgccctgtcgctcg
cctgcggtgtccttacatgacgtcgcctgacggaagcctttattgcccgtgaccttgcccatggctctgttacgcgtgt
ttccgccaggtgccatgaccactaaaacaaagggtaaagacatgaagaaggcaaaactgagcctcgcctggcagatcgt
catcggtctggtcctgggtgttgcaatcggcgcgctactgaatcatttcagtgcagaaaaggcatggtggatcagcaac
gtccttcagcccgctggtgacatcttcatccgcctgatcaagatgatcgtcgtcccgatcgtgatttcgtcgctgatcg
tgggcatcgccggtgttggcgacgcgaagaaactgggcagcatcggcctgaagaccatcatctacttcgaagtggtgac
cacgatcgccatcgtcgtaggccttgtgctggccaacctgttccatccgggtgccggcatcgacatgagcaccctgggc
actgtggatatctccaagtaccaggcgacagcggccgaagtacaacatgagcacgcgttcatcgaaaccctgctcaacc
tgattccgtcgaacatcttcgcagcgctgatgcgtggcgaaatgctgccgatcatcttcttctcggtgatgttcggcct
gggtctgtcgagcctgcaggcagagctgcgtgacccgctggtgcgtaccttccaggctgtttcggagaccatgttcaag
gtcacccacatgatcatgaactacgccccgatcggcgtgttcgccctgattgcggtgaccgtggccaacttcggtttca
gctcgctgctgccgctggccaagctggtggtgctggtgtacttcgccattgccttcttcgccttcatggtactgggcct
ggttgcccgcctgttcggcttctcggtgatcaagatcatgcgcatcatgaaagatgagctgatcctggcctactccacc
tccagttcggaaaccgtgctgccgcgggtgatcgagaagatggagaagtacggcgcgccgaagtcgatctgctcgttcg
tggtaccgaccggctattcgttcaacctagacggttcgaccctgtaccagagcatcgcggcgatcttcattgcccagtt
gtacggtatcgacctgtcgtggagccagcagctgctgctggtgctgaccctgatggtcacttccaaaggtatcgcgggt
gtgccgggcgtatcgttcgtggtactgctggccaccttgggcagcgtgggcattccgctggaaggcctggccttcatcg
cgggcgtggaccgcatcatggacatggcccgtactgcactgaacgttgtgggcaacgccttggctgcattggtcattgc
tcgctgggaaggcatgtacgacgcggtcaagggcgagcagtactacgcctcgctgatggccgagaagcagggagctgta
gtggttggcgaaaccgccaagcgctgagcctgatggctgtttgaccaagagccccgacttgtcggggctttttgttatc
tgcgagatcttgagccgcgcctacaaaggctcgcgatcgccagtcacaggctgcgatacgctattattcgggcactttt
cagggggaacatacggatgctcaacggcctttggctcggctttttcctggtggcggcggtgtccgccatggcccaatgg
ctggtgggtggcaacgcaggcatcttcgcggcaatggtcgaaagcatcttcgccatggccaagctgtcggtcgaggtga
tggtgctgctgttcggcacactgaccctgtggctgggctttctgaagatcgccgagaaggccggtatcgtcgagtggct
ggccaaggtgctaggcccgctgttcgcccgcctgatgccggaggtgccgcccggccacccagccctgggcctgatcacc
atgaacttcgctgccaacggcctgggactggacaacgctgctacgccgattggcctgaaggccatgcgcgcgctgcagg
agctgaaccccggcagcactaccgcgagcaacgcgcagatcctgttcctggtgctcaacgcctcgtcgctgaccctgct
gccggtaaccgtcttcatgtaccgggcccagcaaggcgcgccagacccgaccatggtgtttctgccgatcctgctagcg
accagcgtctcgaccctggttggtctgctgtcggtggcagtgatgcagcgtttgcgtctgtgggacccggtggtgcttg
cctacttcatccccggcgctttgctgctgggaggcttcatggcttttcttggcaccctgtcggccgccgcgctggccag
cctgtcgtcgctcctgggcaacctcacgctgtttggcgtgatcatgctgttcctggtggtgggcgccctgaaacgggtg
aaggtgtatgaagcctttgtcgaaggcgccacggaaggcttcgatgtggccaagagcctgctgccctacctggtggcga
tgctggtggcggtgggtgtgctgcgcgcctctggtgccctggagctggccctggacggtatccgccatgcggttagctg
gatgggcctggacacgcgcttcgtcgagggcctgcccaccgcgctggtcaagccgttctctggcagcgcagcgcgggca
atgctgatcgagaccatgcagacccaaggcgtggacagtttccctgccttggtggcagcgacgattcagggcagcaccg
aaaccaccttctacgtactggccgtgtactttggtgccgtgggcatccagcgcgtgcgccatgcggtcggttgcgcact
gctggccgagttttcaggggtagtcgcggcgatcttcgtctgctactggttctttgcctgaagcttcagttgtgcctga
ttggcctgggtgatggtccagttcacgacttgccccaccagctggtcgctggcctggccgaagccggcgaccactgctg
atacctgtttgtcgtccagcggttggcggatttcgaagcgcttgctggccaggatgcgttggttgcggccctggaccaa
gcgagcgtcatagcggatcaccacctccactgccccatccgtgcggtattcactctgaaaggcctgcagctcgccggcc
agttcgtagtctgcctgcaggttactgtcgtcagcgctcaggcgctgtacctggccctcacgctggaacccgtcgagca
agcggttacgcagcagcaccggggccgcatcgctccagcgcgcgcccttgtagctgctcaccacattgccctggggaac
cacggcaatccttggcccggccaacacttcactggccagcggcttgttcaggcgcaatgaccagtccagcggcggcgct
gtgcggctgggctggttcaccggcaggcgataatgatccacaggttcgctctgcggcaggatcgagcaggcactggcca
ggctcagcgaggccgccagggtcagcaggcgcagcgacggattcatggctggaactccttgttgttgtcgcggccaagc
agatagccgcttgggtcggcctccagttgccgggaaatgcctttgagtgcgttcagggtttcgcgcagttcacgaatgg
ccggggcaagctggttcaggctctgggcgccgtcaccgatagcctcgctgttgttctggagcaggttattgatggttgc
cgtgctttgggccagtgactgcatggcctgttcggcgctgccgatcgcctgtttgccttcgctatccagcaggccgttg
gcattgcgcatcaatgcctgggtttcggccagagtggcgctggcctgcttgcccacctgcaccagctgtgcgatggcct
cggcgatgctgccgtgctggccggcaaaggcgccggtggtcttgtcgaggttggccagcgtgttgctgaggtggcctat
gttgtcctcggagaacatctggttggcgttatggagcagcatgttgatgttggtcaccaggtcgctgctgtcgttgagc
agacgcgagattggcgatggcgaagcgatgatcaccggcagcttgccatccttgcctttaagctcggggctttgcgggg
tgccgccgctgagctggatgaacgagttgccggtgacgccggccagggtcagcttggcctgcgtgtcttccttcacggg
ggtatcggcgctcaggcgcacgcgtgccagtacccggcgcgggtctttcgggtccagacgcagggtggacacatcgccc
accttgatgccgttgtactggaccgtgctgccgggagaaaggccggacacggcttcgttgaacaccacttcgtaatcct
tgaaggcgtcgtcgacactggacttggccagccacaggccgaacagcatggcccctgtcaccaccagaacggtgaccag
gcctatgaggacgtgatgggctcgggtttccattgctcagcgctcctgcccggcacgggtggcagcctgttcggctgcg
cgcccgcgtgggccgtgaaagtattcttggatccaggtgtcgttggtcttctcgacctcggccagcgggccggccacca
ggaccttcttttgcgacagcaccgcgatgcggtcggtgatggtgtacagggtgtcgaggtcgtgggtgatcaggaacac
cgacaggcccagcgcatcgcgcagggtaaggatcaactggtcaaatgccgcggcaccgatcgggtccaggccagccgtg
ggttcgtcgaggaacaggatgtccgggtccagggccaaggcgcgggccagcgctgcgcgcttgatcatgccccccgaca
acgaggccgggtacttgtcggcagccgagatcggcaacccggcaagggccagtttcaccccggccaggtgctcggcatc
gctacgagacagcccagcgtgctcgatcagcggcaaggccacgttttcggtcaccgtcagcgaagagaacagcgccccc
ttctggaacagcacgccaaagcgccgctcgaccagtgaacgctgttcttcgcgcaggccggtcaggtcctggccgagca
ccttgatctgcccttcattgggccggcgcagcccaatgatgctgcgcagaagcaccgatttgccgctgcctgaaccgcc
taccacggcgaggatttcgccgcggtacaggtcaaggtcaaggttttcatgcaccacctggcggccgaagcggttgcag
atgccgcgggcttcgattacgcaattctggccactcaccagcccatctccatgaagaacagcgctgccaccgcatccag
cacgatgaccacaaaaatcgactgcaccactgccgaggtggtgtgtgcccccaccgactcggcgctgccgctgaccttg
aagccttccaggcagccgatggcggcgatcaggaaggcaaagaacggtgccttggccaggcctaccaggaagtgctgca
cgccaatgtcgctttgcagcagcgacaggaacatggccggcgaaatatccagtgtcagggcgcataccaccgccccgcc
aacgatgccgcagatcatggcgacaaaggtgagcaacggcagcgaaatcagcagggccagtacccgcggcaccaccagc
agctccatggggttgaggcccagcgtgcggatggcgtcaatttcttcgttggccttcatcgagccgatctgcgcggtga
acgcgctggcagtgcggccggccatgagaatggctgtcagcagcacggcgaactcgcgcaggaacgagaacgcaaccag
gtcgacggtgaaaatggtcgcgccgaagtcggccagcaccgtggcaccgagaaaagcgactacggcgcctaccagaaag
gtcagcaacgcaacgatgggcgcggcgtccagcccggtctgctcaatatgtgccaccacaggagtgaagcgccagcgat
gtggctggaaggcgcggcgcagcaaggtttccagaatcacaccgacgaaaccaagcagctgcatgctgtcctgccacag
cgtgccgacggcgcggccgatacgctccagcagcagcaacagcacattgcgctcgggctccttgaccgggatgcagtaa
tcctggaccgagcagtagacgtttttcagcagcgcctggctggcttcaggcagcgcgtgggtgcagtgcgacaggcgct
cggagcctagcagttcggccagcagcgaagcgccggcagtgtccaggcggcccagctggctgaggtcggcgacggtgtc
ggcagggcaatgcgagcgcaggcgctcgctctcgcgcttgaggttggcgtagtgtgccagggtccagtcaccggtaata
cgcaggcaggccggttggctgctggtgtccagggtggcgctggggttggtcataggctccatgcaattgactcggcgct
aaggcttaggggctgatcatagcgcagggggcatgggctgtttggtgattatgtgctgtgtgtacgcttggcaacagtg
acctgcagccgccttgtgctgcgcaaggcagggggtcaactacccgcgggggcatcattgaccaccttgaaccgcagca
cgccgatcacttgcccatcctcggtcagcaccctcacctgccacttgcctaccgggttgggcgggaagttctgcttgtg
ggtccaggcacgatagccttccttgcgcccgccgtggatgtccagggcaatgcggtcgacctcttggccgtccttctgc
cacacgtggtagatccgctcgttcaggccgcgtggcgcgttgatggcggtgtaggcatacaggccactgctgcggatgc
ggctggcggcaatttcgtccagcgagtcgcccggttggcggttcattacttcggtactcaccgccacctcggtcatcca
cagggttgccggcggtacccaggagcgcagcagccagccgccggcaccgaccgacagggtaaccagcaccagtgccacg
gcgcggcgccagttgctgatcgggaagctgctggccaggctggggaatgacagagccatggccgcgatcagggccagct
tgaagctttgtgcggtggtcaggtgcaggatgatcggtagcgcggtcagcagagcggcaaacaacgtcagggtatgcag
cgccaggaacagccagcgccgtggtgccagccacttgtagtacagcgggtcggtgatcgaaaccaggccagcggcgccg
agcaagccggtgaagaccagctgaccgctgttccaggtggtggtgatgaaaaagaacggcagcacgaagaacagcgttt
cctggtggatcatctgcgttgcgtagcgcagcagcggctgaggaatctcgcggttgaaagtgcgcgcgaacagcccggt
gagggtgttctccagcatcagccagacccagctgaccagcatgagcacggcgacccagctggccaggccagcctggcgg
tcgaccaggatgaagctgccgataccggagaggaaaccgccgagcgcaatgatgcccgggtagcgcttgagtagttcga
tgatgcgctggacgatatgggggatttggggcattgggggctacgacagaaaagtgaggtggctgtgccagcctcttcg
cgggcaagcccgcgaaagggtcggtactggcaaaaggataccgccgatttaccgctgccgtgtagcaccactgggccgt
tcaggtccatgccgccgccagcgcaacagccccgccgccaggcccagccccacgagcaaggccatcaacccgtagagct
cgtcatagcctagcaacggcttttcgatgcgcacatagccatcttccttgagcagatccttcaatgcctcgttggcctg
ttccaggctgacctggcgcagcttgcgcatcgggttggcaaagcgcccgtcggtatagtcgttcagcgccccccagtag
tagtcggccaaggcgctgttgccttgggtgctccagctttccttggcgatgctggcttccttgatgcgggcgaaggtgt
ccgggtccaggccttccttgcgcaggtggtcgaacagggcctgcatcaccttgacagccttgtcgatgtcatcgcgctc
aaggtccgcattgaggctgagcaggccggtgtcgccaaagctctcacgctgcacggaggggccgtaggacagctcgttg
cgcaggcgcagctggtcgtacagcgcccagtccaggtagcgcgacagcaggtcgagggtggcttggtggtcgttgtcca
gcaccggctcgatgaacagccagtgcaatttgacgccatcacccagccagccgcgggtcaggttgcgacgctgctcggc
ctgtcgggtgatgctttcaaggttgcggcgctcttcgggttcagtggcgggcagttcgccaaacgaccgctccagatag
gccggaagcaggcggtcgaggccaccgaccatgatcagggtcatgttgttggcggcgtaccagcggtcacgcaacgcct
gaacttgcgccaaggtcatgtcgtcgaggttggagcgctccgggcatttcagccccagctcggtggccaactggtcgct
ggcggggtggccgatgtcctggcggtcgagccagcgctgcagatggccatagtggccgccgtcctcgcgctctatgatg
cgcttggcggtggccagggccttggcgtcgatggtggtatcgcggatgactgccaacagcaggtcgaggaccttgcgct
ggttgcgtgccggggcctcgatgacaaaggttgtgtcggcactgctggtataggcgttccactctccgccgagcgcttg
caggcgctcttccagcccgccttcgcctgtttcgtcgatgccactgaacagcaggtgctcaagcaggtgtggcagctct
ttctgctcgcagtcgaaatcatccaggcccacgccgaccaccagacgaatcgccacatggtcacgttcgtagccgtctt
tcaggatgacctgcagaccattgggcaacaggtagccttcaacccgcgagcggtcgagggcgaacgagggcaggctgca
gatcagcaggcaaacgaacatcaggcaacgcatgggcgagcgagggtcctcagctaggagaaatcacggcaggcgggct
tcatcgggcacactgtcgagcatcagccctccggtgtccgagccgcccagtaccacataggcactgctacagaacaaag
agttcaaccgcttcatgtcggcgatcagctccaagtgtagcgaactggtctcgatactttgcacgaccttgcgctgcag
gcggctgacatgggcgtgggcgaggcgccgttcctgggcacggaaccggcgtttttcccgcagcagcaagcgggcgctt
tccgggtcggcactgaggaacaccgacaggcccaggcgcaggttggccagcaattgctcctgcaggccggtcagctctt
ccaggcctacctgggaaaactcccgtcgctggctggttttctgctgctggaccttgcgcagcatgcgttcgatcaggtc
acaggcgagtttgaggttaattgacagctcgatgatttcggcccagcggcggttgtcctgttcgctgaggtcttcccgt
gacatctgcgccaggtacagcttgattgcgctgtacagggcttcggcgtcttcgcccaaggcgcgaacttgctgtggca
aggcggtctgggtgccacgcagagctccaagcatggcttcgagcaggctgtcgacgatgtcccccaggcgcaaggtctc
gcgggcggcgttggccagggccaggctgggcgtttccagggccgaggcgtcaaggtggcgcgggcgcacctgaccattg
ccgatttcccgttcaggtagcagggcgttgcacagccgacccatcggtttgaccgtgggcagcatgatcagacagcgca
gcgtgttgtagagcaggtgaaagccgatgaccagttcctgagggctgaaactcagcgagtccatccatgccaccagcgg
gtgcagcacagggatgatcagcaccaggccgatcagcttgtacagcaggctgcccaaggccacccggcgcccggcggcg
ttctgcatgctggtactgatgaaggccagcagcccgctgccgatgttggcgccgaccaccagcccgatggcgaccggca
ggctgatcagttcggcgccggccagtgtcgctgtgagcagaacggcggccaggctggaataggaaatcatggcgaacat
tgccccgaccagagcgtcgagcatgatgtcgccggtcagtgaggcaaacagcactttcacgccttgggcttgggtgatc
ggcgccgctgcctgcacgataagttcgagtgccaggatgatcaggccaagcccgatgcccacccggcccagttggccgg
cccgtgtctgcttgcgcgaaaggaagaagatcacgccaaggaagatcagcagtggcgacagccaggacaggtcgaaggt
cagtacccgggccatcagtgcggtacccacatcggcacccagcatgatcgccaacgccggggtcatggccatcaggcct
tggccgacgaacgaggtgaccagcatggccgtagcgttgctgctttgaaccatggccgtgaccagaataccggcgatga
atgccagcgggcgcttgtccatgttctggctgatgatgcgtcgcaggttcgagccgaatacccggaggataccggtgcg
cacaatgtgggtaccccagaccagaagcgttacggccgagagcaggttgagcagggtcagcatggcgaaggccccctgt
tgcataggcccatcgggccaagaaaagaaacgtgagcgtttgaagaattttcggtgctcactcaaagctttagctgttt
tgcccagctgtcgccagcttcgcatggcagtcatttatttgaaacagatcttgaaacgaatgactgcccgtgggggctg
cttcgcgggcaagccaccacagtgacaacgcgcaggaaaaaacgcacagaaaaaaggcattaaaaagggccctgcgaag
ggcccttgttgtgctgcacttccttggccttattgacccggaatgtccttgcgcagtttcaccggttcatgatccttgc
catccttgcgggccatggcggtgcgcatgcggatgttgatggcttccaccgccagcgagaaggccatggcgaagtagac
atagcccttcggcacatgcacttcgaacgcttcagcgatcagtacagtaccgaccacgatcaggaacgacagcgcgagc
atcttcagcgacgggtgcttgtcgatgaaattgctgatggcgccggcgcacagcatcatcaccagcacggccacaacga
tggcggcgatcatcaccggtacgtgggaaaccatgcccacagcggtgatcaccgagtccagcgagaacacgatgtcgat
gatggcgatctggatgatggtgtagaagaacttgccacctgcgcctttgggctcctctacgttctcgtcctcgccttcc
agaccgtggtagatctcttgcgagctcttccacagcaggaacaggccaccgaagaacaggatcaggtcacgcccggaga
tgccttggccaaagaccacgaacaggtcggcggtgaggcgcatgacccaggtaatcgacagcagcagcatgatacgggt
gaccatggccagggccaggccgaagatccgggtgcgtggctgcatgtgcttgggcatgcggctgaccagaatcgagatc
atgatgatgttgtcgataccgaggacgatctcaagcgcggtaagggtgaaaaaggcaacccagatttccgggctggtca
gccattccatgtattttccttcgagcggtaatggcaacgcgccccggtcagggcgcgtcgcgtacgtgatacggatgta
ttaaagactactgaacagcgggaaaatccccatcagcagtgcgccgagcattatgcacaggcataccagcactgcccac
ttgagcgtgaagcgctgatgatcgccgaactcgataccggccagggctaccagcaggtaggtggagggtaccagcgggc
tgagcaggtgtaccggctgcccgacgatcgacgcacgggccatttccaccggggtgatgccatagtggctggcggcttc
ggccagcaccggcagcacgccgtagtagaatgcatcgttggacatgaagaacgtgaacggcatgctcacgatcgcggtg
atcacggccaggtatgggcccagcgcctcggggatgaccgccagcaggctcttggacatggcgtcgaccatgccggtgc
cggacaggatgccggtgaagatgccggcggcgaagatcagcccggtcacggccagtacgctgccggcgtgggcggcgat
gcggtccttctgctgttgcaggcacgggtagttgacgatcatggcgatactgaaggcaatcatgaacagcactggcagc
ggcagcaggccggcgatcagcgcgaccatcagggcagcggtcagggcaccgttgaagtacagcagcttgggccggcgtg
cgtccgggtactgcgagacggtgatttcgctgtggtcgatgtcgtcggtaggcagatgcagttcgcccaggcgggcacg
ctcacgcttgccatacatgtaggcaatggccaggatcgccagtacaccgaacaacatggccgggatcatcggtacgaag
atgtctgacgggtctacgtgcagggcgctggcagcacgcgcggtcggcccaccccatggggtcatgttcatcacgccgc
cggcaaggatgatcaggccggccatgatccgcgggctcatgcccaggcggctgtacatcggcagcatggcggcgcagca
gatcatgtaggtggtggcaccgtcaccgtcgagcgagaccaccagggccagtacagcggtgccgaccgagactttcagc
ggatcgcccttgaccagcttgaggatcttgcgaacggccgggtcgaacaggccggaatcgatcatcagggcgaaataga
ggatggcgaacatcagcatcacgccggtaggtgcgagcttgctgatgccctctagcatcatggggccgatcttggcgga
aaaaccaccgaacagggcgaacaggatcggtaccagaatcagcgcgatcaaggccgaaaggcgcttggtcatgatcagg
tacatgaacgtgatgaccatggcaaagccgaggaaggtcagcatggcaatactccaggcgtggcgcggcgaaaggacag
tcgattcgggcgtatcagcgcgtagggcgctgtgcggggagcatgcggagggggactacgaaaaggcgggcacaggaat
acatcagaatcaccattgttgttgttgattgggccgggcgcggtattgaccgggtgccctggctgaccggtcttgtgcc
ggtagtgggcgctatcctaaaagggcaagctttcagccagctttcgctgaagcaaaggtgacgagaggtaggtgatgca
ggatgtaaccgaaggtggctgccattgtggagccctgcgttatcggctggagggcaacctgacggacattgcccactgt
cattgttcgatctgcaggcgggtcagcggtggactggtggtcacctggcttaccctgccccgttctgggttccagtggt
taacgggcgagccgagctgctatgtggcgcctgccagttgcagccgctacttctgtgggcagtgtggggcgcatgtggc
gctggtgaccacgcatagcccgcagacgatcgatgtgacggtggcgacgctggatcaccctgagcgggtacgagccaac
cgacatatctgggcaggcagccggttgccttggctgcatctggatgaggatttgccctcggaagatgaggagcgcctgt
aggcgtgggctcgcccgcgaaagggccagcccttcatacatcacaactgcaggccaccagcagccttgtgcaacgcccg
caagtgctcgccgatctgcttcacgttggcctcgaccgctgcgatttccttggctcgcgacggctccagcagcgccctc
acctctttgtccaggctggtgctcaagcgcaacagctgtgcctggcgctctctgctcacctgctccaggtgcttgcgct
cttctggctgcggcagtccgtagcctttggaatcgagcaactctgccgggcggctgagaaaaccgctgttggcaagcat
ttgcttgagcgtggcatcggctttgttgatgctgccatccttcaaggctgcggcattcaggtaacgctgcttgacctcg
tcctgggccagcagaagctgccggcgcaggctggcctgttcaagcagaagcagtgccgcgctggtgcgcaggtcagcct
tggcgaaccagctacggcgctgctcggcattgagggccagccagtcttcaaccagagcttgcttgattggtaactgctt
tctcagcacctcgaacatggcctggtaccggtcgcggtaagaatcgaagcggtagcccaggcgtaacgcttcgcgcggg
ttatcaagcacgctggtatctgccagtcccctgcccttgagcacggccagcaaaccgttgggcatgatgctgtccaggt
cgttgaggcgtggattggcggtgccgctgcgcagcagcttcaacgactccacggcacagttgttggacaggaaccagta
gttgccgtcatagctccagtgcatctcggcggcctggcgcaccaggttctcgatttcgtcgcggttgagcttcaagggc
accgaggccaggctgcgcagctcggtcttggtgtattcgtcgatcacctggcccagcggcagcacgaatagcctcgacg
ggtagttgccgacaaggccgtcccagctggacagttgcacgtcgttgacgaaggcgcggtacgacagcaccaggctttg
atcgaggtccaggcggcagtctggtccgcgtgggcggcccggcttgcagatcaccaggcgcagcatgctgtgcccccag
cggctgaccaggttctgattggcttcagccagcagatagtccacttcgtagaccctttccgggtctatttcacctaggg
gctggcgggcgaagtcgctgccggcattgatgaatggcaggcccttggcacaggtgtcctgttggggtgcccagccgaa
gtgttcgcgaaggtactgatacagcgccgggcgacggcagttgtagctcgggtcgaggaggaaatactccatgttgacc
gcgatgtattccttggggctgctcaactcatagctgtcggggctgcgcacgaattggccattgtgctgttcgcgctcgc
ctcgtcggcccacgtactgctgccacccggccaggtcgagcaggcgtgggtcgtcgctcagggtgaagcggcgctcggc
ctgcccgcggcattcttccggcaggccgaccttgcccagcgtgccttgctggcgtttgcagcgtgcaatcagcgcattt
tcggcgctgggccacaggcgggcacggtcgtagagatgggtgagctcgtgcagcacggtggccagcagctcttcacgca
ccgtgccatgtgggcggtcggtgcgcttagcggcggcgctgccatcggcgaggctgggcagcaagcggcggttgagctc
gagggtggatagcagtgatgcctgcccataggcgtcggcaggcatgttgtcgctccagctgacccgcacgcggcggtcc
agctgttgcttgaagcgcggtggcagcttgcccatggcctcgtcgagcagggcttgggaggctttagtttgttgtgggt
cgaggccggacgcctgcagctcaagctgcaggtcggccaaggcgggcgtgccgagcagcgtcagggcgcagccaagcag
ccaggcacgcacgcgcttcacagtgcgagtatggcttcagccaatacctggtcgctggcgccgcgcgcttccggtactc
gctcgcgcagggtattgaaggccgcctcgagttgtacgccgcggatgtcaccgttgctggcgacgaagcttgcagcgtc
gtcgtgggcttcgcgcaccactttggagtcgcggatcgaggtggtggtgtctgaggtgaagtcgatcgaacggccaaag
gcacgcacgatgatgttgctggtggccaccagggtctgtgcctgggccaggtcggccagcagcagcatgccgagggaag
cggcaatcagcggtttgcgcatggagcatctccgaaaaatacagggagtcagatgtagttattggacgagaattgcctg
cgccagttccagatcgccgacggcgtgccgtgcgcaattgtggcgtaatgattccagggcggcttccaggcgtgcacca
cggatcagcccgtcgctggcaacgaatgcggcggcatcgtcgcgggcctgtgtaagcagtttgcgatcgaatggtgcga
ctgtgacctggctggtgacatagccggtgatgaccaggctttgtgtggtggtatccatggcatgggcgctggccatgcc
tgcggcggcgaacagcaatggcaacagataacgcatgagctttcttgaaggctggaaaaatgaacggcgaagcctacct
caggtgcgagggccgaagccaacgcacctgttgtgcatggcgcgtatcagagtgccaggatggcctgggccagctgtgc
atcgctggcttgcagggccggcatgttcgaacggatgtgcacaaaggcgctttccagtcgggcgccgcggatagcgccc
tgagtgccgacgaagctggctgcgtcatcgcgggctgcctggacaatcttgtcgtcgcggaaggaagagctcacgtcgg
atgtggcgtcggtggaggcagcaacggcgcccactaccgcgtcggtggtgacaacgaaactggtggcattggcagtgcc
agccaggccaagcagcagggcggcgccaagcaggtgtttacggttcatgatgtggactcctgggtaggtcaggttggtt
ctgctgtatcggacgtttgcagggctcgtcacggtacgttttcatcaacgggttctagcagacggttaggccaagcgta
tcacgcagtgctgcgtagagatgacaacgactgctgtgccagacaactgttaaggcgaattttaatttttgtaaaactg
tactggtcgcaatctgaagcacgcgactgcgcgtctctcgggcaataaaaaacccgctgcagtcacctgcaacgggttt
gagaaattcacggtgccggcgaagccggcaagccgggagcttagcgccagaaaggcttgctcagctcttcgtaacgctg
cgactcgctgataccggcgtctgccagcaggcgggagtccaggcgagccagttgacgacggctggtcatacggcgctgc
cacagcagcagggtcgacaatgcgcgcagtggcagcgaagtgttggattgctgggcgttgctttcaaaaaccagaccgg
aactgagggtacgttccatgatgcttcatccttccgcttatggcggcattaggtagtgatttaactgatgccaatgatc
ctcctctgtcgtccataacagtagatacagttcggtggaaagacgatggctcagttaactgtgtaaccctactgttgca
ctcgaaataggcgtaactgtactggtccgcacttatttggtgcgttttgattcgaagaaggggatttgtcagtcgggaa
ggtctgaaagaaccagcacagtagtacagattatgctgctagtagaggggtggcgtagtgatagaagggtttgactgtt
atggcccattcgcgggcaagcccgcgaagaggccggaacagcggaagcagggccgccgttccgtaccacatccggatca
gctggccagcatgcgcccggtttcttccaggttttcgtgccagctcagggcttcgcgcaggatgtgcggggtatggccg
ccacgctggcaggcgcggtcgaagtagtcgttcagcgcagcgcgatagtctgggtgcacacagttgtcgatgatcgctc
gcgcccgttcgcgcggcgccaggccacgcaggtccgccaagccctgctcggtgaccaggatgtccacgtcgtgctcggt
gtggtcgacatggctgaccattggcaccacgctggaaatcgccccgcctttggcaatcgacttggtgacgaacactgcc
aggtgggcgttacgggcgaagtcgccggagccaccgatgccgttcatcatcctggtgccacagacgtgggtggagttga
cgttgccgtagatatcgaactccagtgcggtgttgataccgatgatgcccaggcgacgtaccacttccgggtggttgga
gatttcctgcgggcgtagcaccagcttgtccttgtagcgctccaggttgccgaacacatcggcattgcggcgcgtcgac
agggtgatcgagctgccggatgcgaagctaagcttgccggcatcgatcaggtcgaaggtggagtcctgcagcacttcgg
agtacatggtcaggtcttcgaacggcgactcgatcaggccgcacatcaccgcattggcaatgctgccaatgccggcttg
cagcgggccgagcttgttggtcatacggcctgcatccacttccttcttgaggaagttgatcaggtggtcggcgatgccc
tgtgtttcatcatctggcggcagcacagtggacggcgagtccggctggtcgctgatgacgataccgacgatcttggccg
gatcgatcgggatcgcggtgctgccgatacggtcgtctaccttgaccagcgggattggcgtgcgagtcgggcggtaggt
tgggatatagatgtcgtgcaggccttcgaggttggtgttgtgcgagaggttgatctccacaatcacctgcttggcgaag
atcgcgaagctggccgagttgcccaccgaagtggttggcacgatgtggccttgctcggtgatggccacggcttcgatga
ccgcgatgtccggcagcttcagctgctggttgcgcagttgctcgacggtttccgacaggtgctggtcaatgaacatcac
ctggccgtcattgatggctttgcgcagggtgctgtcgacctggaacggcatgcggcgggccaacacaccggcctcggtc
agttgtttgtccaggtcattgcccaggctggcgccggtcatcaggctgattttcagtggcgattgcttggcacgttcgg
ccaatgcatgcggtacggccttggcttcgccggcgcgggtgaagccgctcatgccgacagtcatgccgtcctcgatcag
accagcggcatcagccgcactcattaccttgctgtgcagggaggacaagcggatacgatcacggtacatggattgttat
ctcgggctactgaaactactgcagcgcagtctagagatttcgcccattgccgtcccacgaccatggtcgtatgagaagc
cttgtatttgagtcgttgatccggatcaataaaagaaaagccccggcagattctgaccggggcttcctttatatcagct
ggtttgcagcggctggtgtcactccaccgccttgaccatgtcctcgatgaccttcttggcgtcaccgaacaccatcatg
gtcttgtccagatagaacagttcgttgtccaggccggcatagccgctggccatcgagcgcttgttgacgatgatggtct
tggccttgaacgcttcgaggatcggcatgccggcgattggcgacttggggtcgttcttcgccgccgggttgaccacgtc
gttggcgcccagtaccagcaccacgtcggcctgtccgaactcggcgttgatgtcttccatttcgaatacctgatcgtac
ggcacttcagcctcggccagcagtacgttcatgtgcccgggcatacggcccgccaccgggtgaatcgcatacttcacgg
tcacgccgttgtgggtcagcttctcggtcagctctttcagcgcgtgttgtgcgcgggctaccgccaggccgtagcccgg
aacgatgatcacgctgtcggcgttgctgagcaggaaggtggcatcgtcagccgaaccggacttcaccggccgctgttct
tgcgaaccttgcgccgcgccagtgtcggtatcgccaccgaagccgccaaggatgacgttgaagaacgaacggttcatcg
ccttgcacatgatgtacgagaggatggcaccggacgaacctaccagggaaccggcgatgatcagcatcgagttgttcag
cgagaagccgatgccggccgctgcccagcccgagtagctgttgagcatcgacaccaccactggcatgtcggcgccgccg
atcggaataatgatcagcacacccatgatgaaggccaggaccagcatcagggtgaaggcactgtagtggccagtgaaag
tgaacagcaggcccagggcgatggtggtcaggccaaggatcaggttcagtttgtgctggcccgcgaactgtaccggtgc
gccctggaacaggcggaacttgtacttgcccgacagcttgccaaaggcgatcaccgaaccggagaaggtaatggcacca
atggcggcgccgaggaacagttccaggcggttaccggtggggatcggatcgctgatggcagccacaatgcccatcgact
gtggctccagcacggcggcgatggcaatgaacaccgcggccaggccgatcatgctgtgcatgaaagcgaccagttcggg
cattttggtcatttcgacgcgcttggccatgatcgaaccggcggtgccgccgaccagcaggccgacgatgacatagccg
ataccggctgtggcaagttcagccccaagcttataaatgaggccaaccgtagtgaggatggcgagccccatgccgatca
tgccgaacagattgccgcgccgcgaggtggtcgggtgcgacaggcccttgagcgcctggatgaagcacaccgaggcgac
gaggtagaggagcgttaccagattcatgctcatgcttacttcttcgcctcgttcttggttttcttcttgaacatttcaa
gcatgcggcgggtgaccagaaagccaccgaacacgttgactgcggcaagggccacggccagggtgcccatcagctttcc
agctggggtcacggtcagggccgcggccagcatggcgccgacgatgacgattgccgagatggcattggtgaccgccatc
agtggggtgtgcagcgccggggtgacgttccacaccacgtggtagcccacatagatggccagcacgaaaatgatcaggt
tgtagatgccgtgggaaatcagcatgtcttccattgtcgtgctccttagccgtttttgcggacgacctgaccatcacgg
cacatcaggcaggccgcgacgatgtcgtcttcgaggttgatgatcagcgcgccatccttgtcgaacagcagcttcatga
agtccagcaggttgcgtgcgtacagtgccgaggcatcggcactcacctgggccggcaggttggtcgggccgacgatgat
cacgccgttctcctgcaccacctggtctgcgacggtcagcgggcagttgccgccttgggctgcagccaggtcgatgacc
accgagccgggcttcatctgcgccacggtttcggcgcttagcagggtcggcgccttgcgtccggggatcagcgcggtgg
tgatgacgatatccgcctgcttggcgcgctcgtgcacggcttgcgcctggcgctgcatccaactggccggcattggtcg
ggcatagccgccaacaccttcggcgcattctcgctcctcgtcggtctcgtatggcacgtcgatgaattttgcacccagt
gattcgatctgctctttcactgccgggcgaacgtcggatgcttcgatcaccgcacccaggcgcttggctgtggcgatgg
cctgcaagccggcaacgccggcgcccagtaccagcactcgggcggccttaacggtaccggcagcggtcatcagcattgg
catgaagcgtgggtagtgatgggctgccagcaacacggccttgtagccggcgatgttggcctgcgacgacagcacgtcc
aggctctgcgcccgcgaggttcgcggcgcggcttccagggcgaaggcggtaatgccgcgttcggccatcttgccgatca
gttcaccgttgaaggggttgagcatgcccaccagaaggctgccgctgttgatcagggccagttcctggtcgttgggggc
gaccactttgagtaccaattgggcgccgtaggcatcggcggcgctcccaagggaagcacccacggcttcataggcactg
tccggaatggcggcgttgagccctgccccccgttgaacggtgacctgatggccctggccaatcagtttcttgatggttt
cgggggtcgcagcgacccttgtctcaccggtctgcgtctcgagaggaacaccaatgtgcacgactatttctcctgcggt
gaccttttgtctttgtagaagccaacacacttcggatggtgcgctggggcggctgtggagcgccaacccgccggatccc
gggcggggcgaagcattttgcagacgaacccgaaggccttcaaccggttctggagcgaaacgaagtcaaaactacaagt
caccctgtgaccgcttgtcgcagcgatagggttgcagcccgtcaaacatgcgccattggcagattaggagaaaaaatca
aaaaaaaagcggccaattcgcttacgactagttggatgtcgcaaaataacccgcaaagccgcgtactgagcacggttaa
agggtgtttttgtgcttgcgttacagtttgcgaatatgcgacatatacatacatctgtaggtgtttaaaataattgact
acagggtcaatttgccgcgtttgtccctgagctatttatgtaggcctgagcctggcttaccagccagtcgcgaaaggcg
cgtagcgacgccgactccaccttgcgctctggaatcatcagatagtaggccttgtcgctactcagggcatgcctgttag
cgaccaccagccttccctcctccaactctcgctggatcaggaacggtggtatcagggcaatgcccatatcgtgcatggc
cgcctgggcgagcatcgagaatagttcatagcgcgggcctgtcatgtcgcgctccacattcatgcccacactgccgaac
cattgccgccaggcatacgggcgtgtgctctgttgcagcagtggtagctgcgcgatgtggcgtgcctcgagcatgcctt
ggccgttcagcagcgccgggctgcacacaggtaccgggttttcacccatcagttggtgcgactgggtgcctgaccagtc
cgcatcaccaaaatagatggcggcatcgaaggtagtgtcggcaaacaggaatggccgggtgcggttggtgaggttgact
gtgacctccgggtggcgctgctggaagtccttgagccgtggtagcagccattgagtgccaaacgtcggaactaccgcca
gctcgatcacattggcgccttgctggcgcattaccgacaaggtatcgcgctccacagcgtccagttgggccgccacctg
gcgactgtaggacaggccggcttcggtcagccttacgccgcggcgcgagcgacggaacagttccacattaaggaacgct
tccaggccaccgatctgccgacagacggcaccctgggtcagcgcgagttcctgggcagccttggtaaagctctcgttac
gggctgccgcctcgaagcaaatcagggcggcggtactggggatcttacggcgcatgtacgtcaacctcacttgtaaggc
tgtcaataaggcgttttgccgatttacggagtgacaaaatatcactaatcggtgcgcaatcctcgtttgtcgccgcagc
cgatcaggcctaggctcaaaggcacaagaaactgacccctatttcgaggattcgctcatggtcggtaaagcaagtttca
actggatcgacccgttgctgctggatcagcagctcactgaagaagagcgcatggtgcgtgacagcgcttatcagttcgc
ccaggacaagctggcgccgcgtgtgctcgaggccttccgtcacgagcagaccgaccccgcgatcttccgcgagatgggt
gaagtcggcctgttgggtgcaaccatccccgagcaatacggtggcagcggcctgaactatgtgtgctacggccttattg
ctcgcgaagtggaacgcatcgactcgggttaccgctcgatgatgagtgtgcagtcgtcgctggtgatggtgccgatcaa
cgaatttggcaccgaagctcaaaagcagaagtacctccccaagcttgccagtggcgagtggatcggttgcttcggtttg
accgagcctaaccatggctccgatcctggctcgatgattacccgggcgagaaaggtcgacggtggctaccggctgaccg
gcagcaagatgtggatcaccaacagccccatcgccgatgtgttcgtggtgtgggccaaggatgatgcgggcgatatccg
tggctttgtactggaaaaaggctggcaaggcctgagtgccccggcaattcatggcaaggttggcctgcgcgcctcgatc
actggcgaaatcgtcatggacaatgtgttcgtgccagaagagaacatcttcccggacgtgcgtggcctcaagggcccgt
tcacctgcctgaattcggctcgctatggtatttcgtggggtgcgctgggtgccgctgaagcctgctggcacaccgcccg
ccaatacaccctggatcgtcagcagtttggtcgtccactggccgccaaccagttgatacagaagaagctggccgacatg
cagaccgaaatcaccctggcgctgcagggctgcctgcgtctggggcgcatgaaggatgaagggacggctgcggtggaaa
tcacctccatcatgaagcgcaattcctgcggcaaggcgctggatatcgcccgtatggcgcgtgacatgctgggcggcaa
tggcatctccgacgagtttggtgtggcccgccacctggttaacctggaggtggtcaacacctatgaaggtacccacgac
gtgcatgcacttatcctggggcgtgcgcagactggtatccaggcgttctattaataaggagcaagccatgggcgcgcta
tcacatctgcgggtgctagacctttcgcgcgtgttggccggcccgtggtctggtcagattctggctgaccttggtgccg
acgtgatcaaggtcgagcgcccaggcagtggcgacgatacccgctcatgggggccgcctttcctcaaggatgtcgaagg
tgaggacaccagtgaggcggcttactacttgtcggccaaccgcaacaagcgctcagtgaccatcgactttacccagccg
gaggggcaacggctggtgcgggagctggcggcgaagtgcgatatcgtcatagagaacttcaaggtgggtgggctggctg
cctatggcctggactaccagagcctcaaggcggtaaacccgcagctcatctattgctccattaccggcttcggtcagac
cgggccctatgccaagcgcgctggctatgacttcatgatccaggggttgggtgggctgatgagcctgaccggccgtccg
gagggtgaagaaggcgcagggccggtcaaggtgggtgtggcgcttaccgatattctgaccgggttgtattccgcggtcg
ccatgctggctgccctcgcccatcgggatcagacaggggtcggccagcatgtcgacatggcattgcttgatgtgcaggt
ggcctgtctggcgaaccaggcgatgaactacctgaccacgggcacccctccccgtcggctgggtaatgcgcatcctaat
atagtcccttaccaggactttccgacggcagatggcgatttcattcttaccgtcggtaatgacagccagttccgcaagt
tcgctgaggtggccgggcagccgcaatgggcggaggaccctcggttcgttaccaataagctgcgggtcgccaaccgggc
tgagctgatacctttgattcgccaggctacggtgttcaagaccacggctgagtgggtggcccagttggaggctgcagga
gtgccatgtgggcctatcaataacctggcgcagatgttccaggacccccaggtgctggcgcgcgggttggcgttgaata
tcccgcatccattggcgggtagtgtgccgcaagttgcgagcccgatacggttgtcggagacgccagtggagtatcgccg
ggcgccaccactgctgggcgagcataccgaagtggtgctgggggaagtgttggggctggatgctggcgaggtacagcgt
ctgcgtgatgctggggtgctctagatgaaaagcggggaggccgtcaggcctccccgctttgtttttcagcgctatcaaa
ggtaattgaaattaaaggttgacgccctctcgaatccccttataatgcgccccacttccagcgacatcggaacgaaaaa
ctccttgagattcaatgagttaagtagttaaggcaaaagctgaaagggctacgatcgaatgatcgaaagcggttgagat
gatggttgacagcgcttccaagtgctgtatgattcgcatcccgctacgagagatcgcagcgagccaagtgtttgaagct
aaacgagtttctcgcaaaaaacttcaaaataaacgcttgacaggctctgaggaaagcgtagaatgcgcgcctcggttga
gacgaaaagctcttaaccaaacgctctttaacaaatcgaatcaagcaattcgtgtgggtgcttgtgagtatggactgat
agtcaaaaagattatcagcatcacaagtgaccatgcgagaaatcacatagtcatttgagattgctgagccaagtttagg
gtttcttaaaaacccaagcagtattgaactgaagagtttgatcatggctcagattgaacgctggcggcaggcctaacac
atgcaagtcgagcggatgacgggagcttgctccttgattcagcggcggacgggtgagtaatgcctaggaatctgcctgg
tagtgggggacaacgtttcgaaaggaacgctaataccgcatacgtcctacgggagaaagcaggggaccttcgggccttg
cgctatcagatgagcctaggtcggattagctagttggtggggtaatggctcaccaaggcgacgatccgtaactggtctg
agaggatgatcagtcacactggaactgagacacggtccagactcctacgggaggcagcagtggggaatattggacaatg
ggcgaaagcctgatccagccatgccgcgtgtgtgaagaaggtcttcggattgtaaagcactttaagttgggaggaaggg
cagtaagttaataccttgctgttttgacgttaccgacagaataagcaccggctaactctgtgccagcagccgcggtaat
acagagggtgcaagcgttaatcggaattactgggcgtaaagcgcgcgtaggtggtttgttaagttggatgtgaaagccc
cgggctcaacctgggaactgcatccaaaactggcaagctagagtacggtagagggtggtggaatttcctgtgtagcggt
gaaatgcgtagatataggaaggaacaccagtggcgaaggcgaccacctggactgatactgacactgaggtgcgaaagcg
tggggagcaaacaggattagataccctggtagtccacgccgtaaacgatgtcaactagccgttggaatccttgagattt
tagtggcgcagctaacgcattaagttgaccgcctggggagtacggccgcaaggttaaaactcaaatgaattgacggggg
cccgcacaagcggtggagcatgtggtttaattcgaagcaacgcgaagaaccttaccaggccttgacatgcagagaactt
tccagagatggattggtgccttcgggaactctgacacaggtgctgcatggctgtcgtcagctcgtgtcgtgagatgttg
ggttaagtcccgtaacgagcgcaacccttgtccttagttaccagcacgttatggtgggcactctaaggagactgccggt
gacaaaccggaggaaggtggggatgacgtcaagtcatcatggcccttacggcctgggctacacacgtgctacaatggtc
ggtacagagggttgccaagccgcgaggtggagctaatctcacaaaaccgatcgtagtccggatcgcagtctgcaactcg
actgcgtgaagtcggaatcgctagtaatcgcgaatcagaatgtcgcggtgaatacgttcccgggccttgtacacaccgc
ccgtcacaccatgggagtgggttgcaccagaagtagctagtctaaccttcgggaggacggttaccacggtgtgattcat
gactggggtgaagtcgtaacaaggtagccgtaggggaacctgcggctggatcacctccttaatcgacgacatcagcctg
ctgatgagctcccacacgaattgcttgattcattgtcaaagacgtttttcctggtcagaacctggaaatgagcattcgc
atcgaatgttgatttctggcttttgtcagatcgttctttaaaaattcggatatgtgatagatatagactgaacaccagt
ttcactgctggtggatcaggctaaggtaaaatttgtgagttctgctcgaaagagcaacgtacgaattttcggcgaatgt
cgtcttcacagtataaccagattgcttggggttatatggtcaagtgaagaagcgcatacggtggatgccttggcagtca
gaggcgatgaaagacgtggtagcctgcgataagctttggggagtcggcaaacagactgtgatccagagatctctgaatg
ggggaacccagccagcacaagctggttatcttgtactgaatacataggtgcaagaggcgaaccaggggaactgaaacat
ctaagtaccctgaggaaaagaaatcaaccgagattcccttagtagtggcgagcgaacggggaccagcccttaagttgat
ttgagattagtggaacgctctggaaagtgcggccatagtgggtgatagccccgtacacgaaaatctcttgtcaatgaaa
tcgagtaggacggagcacgagaaactttgtctgaatatggggggaccatcctccaaggctaaatactactgactgaccg
atagtgaaccagtaccgtgagggaaaggcgaaaagaaccccggagaggggagtgaaatagaacctgaaaccgtgtgcgt
acaagcagtgggagcctactttgttaggtgactgcgtaccttttgtataatgggtcagcgacttatattcagtggcgag
cttaaccgaataggggaggcgtagcgaaagcgagtcttaatagggcgtttagtcgctgggtatagacccgaaaccgggc
gatctatccatgggcaggttgaaggttaggtaacactgactggaggaccgaaccgactaccgttgaaaagttagcggat
gacctgtggatcggagtgaaaggctaatcaagctcggagatagctggttctcctcgaaagctatttaggtagcgcctca
tgtatcactgtagggggtagagcactgtttcggctagggggtcatcccgacttaccaaaccgatgcaaactccgaatac
ctacaagtgccgagcatgggagacacacggcgggtgctaacgtccgtcgtgaaaagggaaacaacccagaccgtcagct
aaggtcccaaagtcatggttaagtgggaaacgatgtgggaaggcttagacagctaggaggttggcttagaagcagccac
cctttaaagaaagcgtaatagctcactagtcgagtcggcctgcgcggaagatgtaacggggctcaaaccatgcaccgaa
gctacgggtatcatcttatgatgatgcggtagaggagcgttctgtaagcctgtgaaggtgagttgagaagcttgctgga
ggtatcagaagtgcgaatgctgacatgagtaacgacaatgcgagtgaaaaactcgcacgccgaaagaccaaggtttcct
gcgcaacgttaatcgacgcagggttagtcggtccctaaggcgaggctgaaaagcgtagtcgatggaaaacaggttaata
ttcctgtacttccagttattgcgatggagggacggagaaggttaggccagcctggcgttggttgtccaggtttaaggtg
gtaggctgaaatcttaggcaaatccgggatttcaaggccgagagctgatgacgagttgcctttaggcgacgaagtggtt
gataccatgcttccaagaaaagctcctaagcttcagataactgggaaccgtaccccaaaccgacacaggtggttaggta
gagaataccaaggcgcttgagagaactcgggtgaaggaactaggcaaaatggcaccgtaacttcgggagaaggtgcgcc
ggcgagggtgaaggacttgctccgtaagcccatgccggtcgaagataccaggccgctgcgactgtttattaaaaacaca
gcactctgcaaacacgaaagtggacgtatagggtgtgacgcctgcccggtgccggaaggttaattgatggggttagcgc
aagcgaagctcttgatcgaagccccggtaaacggcggccgtaactataacggtcctaaggtagcgaaattccttgtcgg
gtaagttccgacctgcacgaatggcgtaacgatggcggcgctgtctccacccgagactcagtgaaattgaaatcgctgt
gaagatgcagtgtatccgcggctagacggaaagaccccgtgaacctttactatagctttgcactggactttgaatttgc
ttgtgtaggataggtgggaggctttgaagtggggacgccagttctcatggagccatccttgaaataccaccctggcaac
tttgaggttctaactcaggtccgttatccggatcgaggacagtgtatggtgggtagtttgactggggcggtctcctccc
aaagagtaacggaggagtacgaaggtgcgctcagaccggtcggaaatcggtcgtagagtataaaggcaaaagcgcgctt
gactgcgagacaaacacgtcgagcaggtacgaaagtaggtcttagtgatccggtggttctgtatggaagggccatcgct
caacggataaaaggtactccggggataacaggctgataccgcccaagagttcatatcgacggcggtgtttggcacctcg
atgtcggctcatcacatcctggggctgaagccggtcccaagggtatggctgttcgccatttaaagtggtacgcgagctg
ggtttagaacgtcgtgagacagttcggtccctatctgccgtggacgtttgagatttgagaggggctgctcctagtacga
gaggaccggagtggacgaacctctggtgttccggttgtcacgccagtggcattgccgggtagctatgttcggaagagat
aaccgctgaaagcatctaagcgggaaacttgcctcaagatgagatctcactgggatcttgaatcccctaaagggccgtc
gaagactacgacgttgataggttgggtgtgtaagcgctgtgaggcgttgagctaaccaatactaattgcccgtgaggct
tgaccatataacacccaagcaatttgctgacgcagattgcggtggtgaagacgaaagacccgaaaattcgtgctttaca
caagagcttcgcaaatatcgcatatccgaattcgctgggctgtccatctggacattctggcaacagaatttcttgacga
ccatagagcattggaaccacctgatcccatcccgaactcagtagtgaaacgatgcatcgccgatggtagtgtggggttt
ccccatgtgagagtaggtcatcgtcaagattcatttcgcaaaacccctatctgcgcatgcaggtaggggttttgtcttt
aagtagaagctcatgcttcgtcctggtaagccgcaaggtcagccagttgcagtaaaaaggtggttgacagtgtttttga
atgctgtattattcacctcccgcgacgagagatcgaagcgagttaagtgtctgaagttaaacgagtttctcgcaaaaaa
cttcaaaataaacgcttgacaggctctgaggaaagcgtagaatgcgcgcctcggttgagacgaaaagctcttaaccaaa
cgctctttaacaaatcgaatcaagcaattcgtgtgggtgcttgtgagtacggactgatagtcaaaaagattatcagcat
cacaagtggccatgcgagaaatcacatagtcatttgagattgctgagccaagtttagggtttcttaaaaacccaagcag
tattgaactgaagagtttgatcatggctcagattgaacgctggcggcaggcctaacacatgcaagtcgagcggatgacg
ggagcttgctccttgattcagcggcggacgggtgagtaatgcctaggaatctgcctggtagtgggggacaacgtttcga
aaggaacgctaataccgcatacgtcctacgggagaaagcaggggaccttcgggccttgcgctatcagatgagcctaggt
cggattagctagttggtggggtaatggctcaccaaggcgacgatccgtaactggtctgagaggatgatcagtcacactg
gaactgagacacggtccagactcctacgggaggcagcagtggggaatattggacaatgggcgaaagcctgatccagcca
tgccgcgtgtgtgaagaaggtcttcggattgtaaagcactttaagttgggaggaagggcagtaagttaataccttgctg
ttttgacgttaccgacagaataagcaccggctaactctgtgccagcagccgcggtaatacagagggtgcaagcgttaat
cggaattactgggcgtaaagcgcgcgtaggtggtttgttaagttggatgtgaaagccccgggctcaacctgggaactgc
atccaaaactggcaagctagagtacggtagagggtggtggaatttcctgtgtagcggtgaaatgcgtagatataggaag
gaacaccagtggcgaaggcgaccacctggactgatactgacactgaggtgcgaaagcgtggggagcaaacaggattaga
taccctggtagtccacgccgtaaacgatgtcaactagccgttggaatccttgagattttagtggcgcagctaacgcatt
aagttgaccgcctggggagtacggccgcaaggttaaaactcaaatgaattgacgggggcccgcacaagcggtggagcat
gtggtttaattcgaagcaacgcgaagaaccttaccaggccttgacatgcagagaactttccagagatggattggtgcct
tcgggaactctgacacaggtgctgcatggctgtcgtcagctcgtgtcgtgagatgttgggttaagtcccgtaacgagcg
caacccttgtccttagttaccagcacgttatggtgggcactctaaggagactgccggtgacaaaccggaggaaggtggg
gatgacgtcaagtcatcatggcccttacggcctgggctacacacgtgctacaatggtcggtacagagggttgccaagcc
gcgaggtggagctaatctcacaaaaccgatcgtagtccggatcgcagtctgcaactcgactgcgtgaagtcggaatcgc
tagtaatcgcgaatcagaatgtcgcggtgaatacgttcccgggccttgtacacaccgcccgtcacaccatgggagtggg
ttgcaccagaagtagctagtctaaccttcgggaggacggttaccacggtgtgattcatgactggggtgaagtcgtaaca
aggtagccgtaggggaacctgcggctggatcacctccttaatcgacgacatcagcctgctgatgagctcccacacgaat
tgcttgattcattgtcaaagacgtttttcctggtcagaacctggaaatgagcattcgcatcgaatgttgatttctggct
tttgtcagatcgttctttaaaaattcggatatgtgatagatatagactgaacaccagtttcactgctggtggatcaggc
taaggtaaaatttgtgagttctgctcgaaagagcaacgtacgaattttcggcgaatgtcgtcttcacagtataaccaga
ttgcttggggttatatggtcaagtgaagaagcgcatacggtggatgccttggcagtcagaggcgatgaaagacgtggta
gcctgcgataagctttggggagtcggcaaacagactgtgatccagagatctctgaatgggggaacccagccagcataag
ctggttatcttgtactgaatacataggtgcaagaggcgaaccaggggaactgaaacatctaagtaccctgaggaaaaga
aatcaaccgagattcccttagtagtggcgagcgaacggggaccagcccttaagttgatttgagattagtggaacgctct
ggaaagtgcggccatagtgggtgatagccccgtacacgaaaatctcttgtcaatgaaatcgagtaggacggagcacgag
aaactttgtctgaatatggggggaccatcctccaaggctaaatactactgactgaccgatagtgaaccagtaccgtgag
ggaaaggcgaaaagaaccccggagaggggagtgaaatagaacctgaaaccgtgtgcgtacaagcagtgggagcctactt
tgttaggtgactgcgtaccttttgtataatgggtcagcgacttatattcagtggcgagcttaaccgaataggggaggcg
tagcgaaagcgagtcttaatagggcgtttagtcgctgggtatagacccgaaaccgggcgatctatccatgggcaggttg
aaggttaggtaacactgactggaggaccgaaccgactaccgttgaaaagttagcggatgacctgtggatcggagtgaaa
ggctaatcaagctcggagatagctggttctcctcgaaagctatttaggtagcgcctcatgtatcactgtagggggtaga
gcactgtttcggctagggggtcatcccgacttaccaaaccgatgcaaactccgaatacctacaagtgccgagcatggga
gacacacggcgggtgctaacgtccgtcgtgaaaagggaaacaacccagaccgtcagctaaggtcccaaagtcatggtta
agtgggaaacgatgtgggaaggcttagacagctaggaggttggcttagaagcagccaccctttaaagaaagcgtaatag
ctcactagtcgagtcggcctgcgcggaagatgtaacggggctcaaaccatgcaccgaagctacgggtatcatcttatga
tgatgcggtagaggagcgttctgtaagcctgtgaaggtgagttgagaagcttgctggaggtatcagaagtgcgaatgct
gacatgagtaacgacaatgcgagtgaaaaactcgcacgccgaaagaccaaggtttcctgcgcaacgttaatcgacgcag
ggttagtcggtccctaaggcgaggctgaaaagcgtagtcgatggaaaacaggttaatattcctgtacttccagttattg
cgatggagggacggagaaggttaggccagcctggcgttggttgtccaggtttaaggtggtaggctgaaatcttaggcaa
atccgggatttcaaggccgagagctgatgacgagttgcctttaggcgacgaagtggttgataccatgcttccaagaaaa
gctcctaagcttcagataactgggaaccgtaccccaaaccgacacaggtggttaggtagagaataccaaggcgcttgag
agaactcgggtgaaggaactaggcaaaatggcaccgtaacttcgggagaaggtgcgccggcgagggtgaaggacttgct
ccgtaagcccatgccggtcgaagataccaggccgctgcgactgtttattaaaaacacagcactctgcaaacacgaaagt
ggacgtatagggtgtgacgcctgcccggtgccggaaggttaattgatggggttagcgcaagcgaagctcttgatcgaag
ccccggtaaacggcggccgtaactataacggtcctaaggtagcgaaattccttgtcgggtaagttccgacctgcacgaa
tggcgtaacgatggcggcgctgtctccacccgagactcagtgaaattgaaatcgctgtgaagatgcagtgtatccgcgg
ctagacggaaagaccccgtgaacctttactatagctttgcactggactttgaatttgcttgtgtaggataggtgggagg
ctttgaagtggggacgccagttctcatggagccatccttgaaataccaccctggcaactttgaggttctaactcaggtc
cgttatccggatcgaggacagtgtatggtgggtagtttgactggggcggtctcctcccaaagagtaacggaggagtacg
aaggtgcgctcagaccggtcggaaatcggtcgtagagtataaaggcaaaagcgcgcttgactgcgagacaaacacgtcg
agcaggtacgaaagtaggtcttagtgatccggtggttctgtatggaagggccatcgctcaacggataaaaggtactccg
gggataacaggctgataccgcccaagagttcatatcgacggcggtgtttggcacctcgatgtcggctcatcacatcctg
gggctgaagccggtcccaagggtatggctgttcgccatttaaagtggtacgcgagctgggtttagaacgtcgtgagaca
gttcggtccctatctgccgtggacgtttgagatttgagaggggctgctcctagtacgagaggaccggagtggacgaacc
tctggtgttccggttgtcacgccagtggcattgccgggtagctatgttcggaagagataaccgctgaaagcatctaagc
gggaaacttgcctcaagatgagatctcactgggatcttgaatcccctaaagggccgtcgaagactacgacgttgatagg
ttgggtgtgtaagcgctgtgaggcgttgagctaaccaatactaattgcccgtgaggcttgaccatataacacccaagca
atttgctgacgcagattgcggtggtgaagacgaaagacccgaaaattcgtgctttacacaagagcttcgcaaatatcgc
atatccgaattcgctgggctgtccatctggacattctggcaacagaatttcttgacgaccatagagcattggaaccacc
tgatcccatcccgaactcagtagtgaaacgatgcatcgccgatggtagtgtggggtttccccatgtgagagtaggtcat
cgtcaagattcatttcgcaaaacccctatctgcacatgcaggtaggggttttgtctttaagtaggaactacagagattc
gcaggcacgtcctagggacgggccagcacacagaatttcttgacgaccatagagcattggaaccacctgatcccatccc
gaactcagcagtgaaacgatgcatcgccgatggtagtgtggggtttccccatgtgagagtaggtcatcgtcaagattca
aacccaaagcccctgtctgcgatgcagacaggggctttgtcttttccgggtttcaatatcggttagaactgatagctga
ccgtggcgctcacattgcgctcttcacccatgtagcagtagttcaggctggcacatgaggtgatgtagctttcattggt
aaggttgttggcgttcaagcgcacatccacacccgtcaggccgagcttgcccaggtcatagccgatcgaggcgtcgaac
agggtgtaggaaggcaccttcatgctgttttccgcatcgacccagctgtaccccacatatcgcaccccaccgcccagcc
gcaggccatccagtgccccctggcggaagttatagtcggcccacagcgagagcatctgtttcggcgcctgagtcggcga
attacccttgttgtccaagtcgcccgacacaaggctcggcattgacttcgaatactcgatatcggtgaaggtatagcca
cccagcagtttgaggctgtcggtcagttgcacatgggcctccagctccagcccttgcgagcggacttcaccgacagggc
ggtagaagtcttcgtcaggctgtttagacgccaaattctcctgctcgatgcggaacaccgatgcggtgaacaggttgtc
gctccctggtggctgatatttgatgccggcttcccactgagtgccctccgtcggcgccagcggccggccttgctggtcg
gacacggtgttcgggttgaacgactccgagtagctgatgtagggcgcaatgccgttctcgaacaggtagagcactccag
cccgggaggtgaacctggagcgttgatcactgaccttgctgtcgctgtcacggttctcttcggacaccttcacccagtc
ctggcgcagtcccaaggaaaagcgccactggtccagctccaccagatcctgcaggtacacgcccgtttgttgcaaacgc
cgctggtagcggttctcgcccagtacctgaaggttgccattgccgtactgcggattgccagcatccagcgggtcgacgg
tgccataacgccatgtcacgtcggctttgcgccgctggtagtcagcccccaagagcagggtgtgcttggctgccccagt
aaaaaactctgcctgcagcatgttatcaatgatgtatgaatgcaggcgctcgtcgccgccggtataggcgcggtttagc
ctattgctgtccacatctgcccagccggcggagtacacctggtccatcgacacgtcggaatcctgatagcgaaagttct
gccgcgcggtgaacacatcattgaagcggtgctcaaactggtagctgaaggattgctgcgtgcgctcgtagttgtcgat
gctcggctcgccttcgaagaaatggtctgacaggcgcaagccgttgcgcttgtgcagcataccgtctgcagggttgccg
ccgtggtacccaccgttagggtcgtgctgcaaataggcctgcagcgtgagtgaggtgtcttcggtgaagtcgacactga
tagcaggggcgatggcgtaacgttcttccttgttgtggtcgaactgagtgtcggaagcgtccgccaaacccgtcaggcg
atacgcaatgcgtttgtcgtcatccacaggaccactgaagtcgaagcccacgccacgctggccctgagtacccatagtg
gcctgaacctgatggtaaggagcaaagagtggcttcttggtggtcagggctaccaggccacccggcgagcttcgcccgt
acagtaccgaagacggtcccttgagaatgtcgatgcgctcaaggaagtatgggtctacctgcatggtgctgtaggtgcc
gttgtctcccattgacttgagcccatcgacgtagatgttgtccaccgagccgtcgttgaagccgcgcatggctacatag
tcatagcgatgagtggcaccgtacgggttggtcagtactccaggcgtgtagcgcattgcttgggcaacggtctgagagc
cctgatcatccatttgctggcgagtaactaccgagactgattgggatgtctccaccaagggcatgctggtcttggtcgc
cacctggctgtgcgtggcgttgtaaccctccatgctgcccagtgcgttgccgagggagaaactacggatgtcggtgtct
ggcaatgccagggcggcgttctgacgctgtgcctgcagcacatagttacgtcccccctggctgacggcttccagtccgc
tgccattcagcaactggcgcagcgcctgatcggctgtgtactgcccctgcagtccgttggaatgcaggccatcggtcag
ctgaggcgtgctcgatagggtgatcccggcctggcgagcgattgtgttgagcacgtcggtcagttggccagctggtatt
gcatagtgttggctcacttcggctgtgtcggccgcaacggaaagttgcggaacagttgccaggcccagggcggtaccaa
acagaacagcccggatggcatggcgcaagtgagctgattgcaggactggacgaaaatcattcgggctgaaagtgtgggt
taacactgggttggtagacatgaagggtccgttaaagtgtcgagggcagaaagtgttgcttactgtcctagccggacct
ggattcaaaacccgccagaaatcgataacgccttatcaggtgatgctctctacatgcacccaccagcgtgtacgccgac
gaagtcgtacgggcaacgtctgcggtagcagccgaagcagttgctccgggtcttcgaggcggaacacccccgacaggcg
caggtcggcaatctcattgctgcagcccaggtaaccatggcgatagcggctgacctgcgcgaggaagttggagaggcgc
atgtcctgagtgacgatcaacccttcagtccaggccatcgcatccatgtccatgtgcgcgagccggtgcgcaccttgag
catccaggcgccagttctggccaccttcgatccactgaagttggccagcaccaggccggtgtatcgccactttgccgtg
gctgacgctgacacgtgtgcagtcgctatcctgataggccacaaagcgtccttcgaagccttccagcagcgcgtcgcgg
gtttctaccagtaggggatgccgggggttgcagttgatcatcaattccccaagcttcaggcggaccagacgctgttgat
catggaaggccaggtccacggcactgcaggtattgagttgcatcagcgagccatcgggcagggtgaagacgcgtcgctc
gcccgtgccggtggcatagtctgacgtccaggcactcacagtatcgaggtctttggccagccagctcgccgaccctgcc
atgacaacgccgccaagcagcttcagcgcctgtcgacggcgcaggcgctgctggctggtttccagtgtctgcaatgcca
gcccggcacccgggatagcgcgcaggtcaaggtccttatgaaggtgaaccatacgctgccaggcctgttcgttttcgtg
gtggctgctgcgccattgcgcgcactgttgttgcagagctggatcgtgcccgctctcacgcagccgcagcatccactga
atggcctgcctgaccgtttttgtatcagggcgtgcgacggtcatggattcagcagtcgtcttcatagcgcagcacgtag
cagtgatagagcgcattggcgatgtagcgctcaacggtgcgcacggagatccccatctgttcggcgatggcctgatgct
tcagcccctcgcattgagccagcaggaatgcgcgacgtaccttgggtttgaggccgtcgagcatgcgtgcaatacgctc
aagcaattccagcagcagctcgcgggtctcgactgaggggaccagtgcttccggcacatgggccaaagcctccagatag
gccctgtgcagttcctcgcggcgccaatgatcgatcaccagcccacgcgctaccgtgcgcaggaaggccctgggcgcat
tcagctgcaattgttcacgacgctgtagcaagcggacgaaggtatcctgggcgaggtcagccgcatcggctgcgttgcc
gagcttgctacgcagccaggtatgcaaccagccgtggtggtcactgtagagcgtttgcacggaatcgttgctgggcatg
gaggagggcgccggcatcaatggacgttaatgataattagtctcattgttggcggagcaagattaatttgcaacccatc
agttaacgcgtaaagccggtaatgggctaacgccccaattgcgtatccaggtaattgcggatcacccgcgccccgccat
tgaggtgccgttccagcaccgctaccgcttcgtccaccagcttgtcgctggctgcatctaccagtgcgttgtgatcgtc
ctgagtgagcttgcccaggcccatggacgaaagatggaagcgcaggaagcgttcttcctcgttcagttcgttctcgata
aggcgcagtagtttcttgttcggcgccttgctgtacagcgccatgtggagcaggcggttgaggcggccaatttcggtgt
ggctggtctcgttctccagttgctggatatacccgcgggcgctggcgatgtcgctggcatcaagcagcgggatagactg
gcgcagcgcctcgctctcgagcaatacgcgaagggcataggtgtccactgcatcctcgccgatcagcggtgcaacgacg
gcgcccttgtgcatctccactttcaacagggattgcgcttcgagctggcgcagggcttcgcgcacgggcatgcgactga
cgccgtacagggtggcgagctcttgttggcgaacggcagtaccagggggcaagcgaccatcgagaatggcgctgcgcag
gcgttcttcgatcacggcacgggcctgatgcggcggcaactgctcgctggccagcacattgctcaatttgattttcttg
gccacgcgacgcctgcctcaacgatgactgtattggatccaatgacactagtaacagcttgtgagggtgtcaaacctgc
acccacactggtacgggcgccccaaaagcgcggctatggtggaggaagtcgcacgtcaaaggaagctgcctatagaaag
atgtaagcagaaagtataggcgggctgacagccgggtgcgtgattgcagggtgccattgtcttttgcggtggcaagccc
caccatcgctgctttcgactggtctgaacagggcttcgcagtggcgatatcctggttgctcaaaaccgtagtgcgctat
gtcggctttgccgtgctgctgggcagtcttctgctgggcggcttgcacgcggattgggatttctcccagatcagccgca
agtcgcaggctctgtacggcccactaggtgccgggcagggtcgcatcgatgcctggcagagcctgatggccacgcagaa
gcagggtaccgagcttgaaaggttgcaagtggtcaaccgcttcttcaaccagcaattgcggtatgtcgaggatatcgat
ctgtggcatgaggtcgactactgggccacacctgtgcaggcactgatcaaaggtgcaggggactgcgaggattacgcca
tcgccaaatatttcagtctacggcgcatgggaatccccagcgaaaaactgcgcatcacctacgtcaaggcgctgcggca
gaaccgggcacacatggtcctgacctattattcaagcccacaggcccagcctttggtgctggacagtctgatggatgcc
ataaagccggcaagccagcgtaccgacctgctgccggtgtacgccttcaatggcgaggggttgtggctgacgggcgcgg
cagggaacaagaaggttggtgataccaagcggctgtcacgctggcaggatttgttgaagaaaatgcaggccgaagggtt
cccggccgagccggtttactgaaggagcacagatgtcactgttcaaacaattgctgttggccatttgcctgttcctggt
ggtcgccttcagtggcagtttcatggtcagcctggaaagctcgcgcagccagtacgtcaaccagctgcgctcgcacgcc
caggatgcggccaccgcactggcgctttcgctgacgccgaatatcgacgacccagcgatggtcgagctgatggtcagct
cgattttcgacagtggttactatgcaagcatcaaggtcgtcgacctgggttccaacgccgtgctggtggagcgtcacgc
cgagccagaccctggtggtgtgccgctttggttcgtgcgcctgatcggcctcgaggccgccggcggcgatgcaatcgtc
agtcgtggctggcagcaggccgcgcgcgttgaagtgatcagccacccgatgttcgccattgccaagctttggcaaagcg
ccttgggcagcctgggttggttgctgttgtgcggtgcggccagtgccgtgctcggtgctttgctgttgcgccgccagtt
gaggccgctggactacatggtagagcaatctcacgctattgcccgccgcgaattcctcagcctgccagagttgccacgc
acgccggagctacgccgcgtagtgcaagcgatgaaccagatggtcgagaaactcaaagccctgttcaccgagcaggccg
agcgcagtgagcggctgcgtgcggagtcctaccaggacagcctgaccgggctgtcgaaccgccgctattttgaaatgca
gctgaacaatcgggtaagcaacctggaagacgcgcgcgccggttacctgctgttgctgcgggttcagggcctggctggc
ctgaacgcccgccttggcggccagcgtaccgaccagttgttgcaagcggtaggtgaacagctgcgtcgtacttgtgcca
gctacccggaaaccaacgacctcatttcccgcagccgcggcggcgagtttgcagtgctggcaccgggcatggtgcatga
ggaggcagtacaccttgcccaggctctggaggcaacgttgcagagcctgcacgaaacgggggccagtgatatcgacccg
gtggcttgtataggcctggcgccattcagccctggtgattcaccccaggcattgctgaagctggccgacgaggctctgg
cccgcgctgagaaccagccaacgccgggctgggtatgccttgagcaaggtgttgctgcggttgctgcggatagtcagca
tgcctggcacgaacggctcgaccaagcgttcatcaatgggcatttcgagttgttcttccagccagtgatagagtgcgct
tcctcgcaacgggtactgcaccacaaagttatttcgcgtttgcgcgatggccagggcgaggccttgccggcgggccgct
tcctgccttggctggagcgcttcggctggatgccgcggctggatgtgctggtgctggagaaagtgttggcgcacctgcg
agggcatgaccaagtgctggcgttgaacctgtccgccgccaccctggccgaccccaaggcccttcagcgcgttttcgag
ctgctgggccagaatgcggcgctcggtccgcggctggtttttgaaattggcgaggagcagttgcctgagcaggcagcgt
tggagcaactcacccggcgcctgcatgggcttggcttcgggttggctttgcaacgcttcggtgggcgcttcagcatgat
tggcaacctggcgcatttgggcctggcgtacctgaagattgacggcagttacatccgcaacatcgatcatgagcagcac
aagcggctgttcatcgaagcgatccagcgtgcggcgcatagcatcgacctgccgctgattgccgagcgagtcgagacgg
aaggggagcggttggtgttgctggagatgggagtaggcgggattcaggggcaactggtgggtgagcctgcgccttggcg
ctgaatggcctctcgcgtgccgctgtaggcgtgggctagagccgcaaaagggccgcgtagcggcccccaggttcacgta
gcgatttgcagggctgcttgtacagccctgtcgcgacatgaggccgctcctaaagcaatggcgaaacccgcaggttggc
tatcaccgctcgcgcagcgcttccgaacgcgccttcatgatcggcttgagcaggtagctcatgatggttttcttgcctg
tcatgatgtccaccgtcgccaccatccccggaatgatcagcagtggcttctcgtcagtccccaggtggctgcgatcagt
gcgcagcttgatcaggtaatacgtagtcttcttgtcttcatcggtaatggtgtcggcgccaatctgctccagcttggcc
ttgagcccaccgtagatggtgtagtcatacgcggtgaacttgaccgtcgcttcctggccagggtgcaggaaggcgatgt
ctttgggcaaaattttcgcctcaatgaccagcgtgtcgtccagcggcacgacttcgatgatatcactgcctggctggat
taccccgccaatggtgttcaccagcagttgcttgacgataccgcgtacgggcgaggtgaccagtgtgcggtgcacccgg
tcgtccagcgccttgctggtggcggtagccttgttcagttcggtgcgtgcctcgttcagctgggtcagcgcttcgcttc
ggaacttgccacgcgtctcttcgatcttgctttgcacctcgcgtatggccgcctctgcgcgcgggatcgccagcgcagt
ggagtccagctgaccgcggttttccacttcagcacggcgcaggcgcagcacttcaacctgggaaatcgcgccggttgcc
accagcggttcggacatgctgatttccttgcgcagcagctcgaggctgttggcgtactgggtgcgtttggagctgtatt
cgcgcagctcctgctggcgttggaccaactgctgttgcaggccgccaatttcgtcctgcagttgctggcgccggctctg
gtacagcgactcctcactggccgcctggtttggcgcggctttacgcagcttttcgtcgataatcagcgggcggtcctct
acctcggcactcaaacgttcgactcgcagggccatggccaggcggtcagcctcggtttcaccaacgttggaggcgaagc
gggtttcatccaggcgcagcaatggctggcccacttcgacgatctgcccctccttggcgaagatttcggcgacgatgcc
gccctccaggttctggatcttctgcaccttggaagacggaatggccttgccttcaccccgcgtaacttcgtcgatgggc
gcgacgctggcccatacaatcaagaacacgaagaacaggatcacgccccagatggtcagccgcaccacgcgcggtgcat
cttcgatcagggccttgttcacctcgggcagcggctggccgccaagcgagtcgctgcctttgaaatagcgccgcaggcc
gtccttgaactgccccatatccagcttatgcaacactgatctgccccttcttcagtgcatccatgaccgcggctttcgg
gccgtcggcgacaatctgcccgcgatcgatcacgatcagccggtctaccagcgacagcaatgaggcacggtgcgtgacc
agcagtaccgtcttgccctccaccaccgcttgcaggcgctgcttgaggcgttcttcaccggtgttgtccatggcgctgg
tcggctcgtccagcagcaggatctgcgggttgagcagcagcgcacggcccaaggcgacgttctgccgctggccgccgga
caggttttgcccgcgttcacccacttgcagctcgtagccgtcggggtgcagccgggcgaattcatgtacgcccgccagt
tcagcggcctgcaggatcaattcgtcctcgatgtagcgggcgccgctgaccaggttgtcacgcaaggtgccggccagca
gctggatatcctgggggacgtagccgatgttgtggcgcagttcgctgacatcgatctggcgaatgtcgacgccatcaac
cagcagcgagccaccatcggcctcgtacaggccgacgatgagcttggccagcgagctcttgccggagccgctgcggccg
atgatgccgaccttctcgccagggcggatggtcaggttgatattcttcagggccaggttctgctggttcggataagtga
agtcgaccccgcggaactcgacgctgccctgcagcaccttgcggctcagcgggcgttcttcgaagttgcgctcttgcgg
tagatccatcatgtggtcggtggagaccatggtcaccttggcttgctggtagcgggccagcaggccgttgagctggccc
aacgggccgagggcacggccgctgagcatgtagcaagccaccaggccgcccatgctcaggttgccgtcgatgatcaggt
acacgccgacgcagatcattgccacgcctgccagttgctggatcagcagggtgatgttcatcgccaggctcgacagcac
tttcacgcgcagttccagccggctcagggtgccgagggtttgctcccacatatactggcgttcgctttcggcgttgttg
acctttaccgcatccagacccgccagggtttcgatcaggctggactggcgctctgatgccaaagccatggtccgctcca
tggtcgccatcagtggccgctgcagggcgtagccgatgcccagagccagcgggaaggcgatgatcggtatccacaccag
gtgcccgccaatgatggcgatgacgatcaaaatcaggatggtaaagggcaggtcgatcaggctggtcagggtcagcgag
gcgaggaagtcgcgcaggccctggaactcgtgaatgttctgggcaaagctgcctacccgcgccggccggtacttcatcg
acatgccgacgatacgttcaaacagcgttgccgagatgatcaggtcggtcttcttgccggccaggtccaggcacaggcc
gcgaaggcctttgaggatcaggtcgaagatatacgcgccggcgataccgatggccagtacccagagcgtcgaggtggcc
tggtttggcaccactcggtcatacacgttcatcacgaacagcggcgcggccaaggcgatcaggttgatcaccaggctgg
cggcgatggcgtcgatatacaaccacttgctgcgcagcagggtgtcgcggaaccacgacttcgctcgtgggatgaggtt
gccgtggttgacatcgaacttgtgctgcggctgcgcgaagaacacgcggccgctgtagtcgcttagcagggcttcgcgg
ctgacatgcacctcgccaccgtcgctctcgctgagtagcaggcgcgcggtgtcatcgttctcccagccgagcaggacgg
cgctgcggccctccttgagcagcagcatggccggcatggcgatactcgggatctgctccagctttcgctgaagcaggcg
cccctgcaggccagcccgggccgcggcgcgcggcagcagttcagggctcaggcgctgggcgggtagcggtaggcctgtt
gtcagcatgacccggctggcgggcttctggtgcaggacacacaggctcagcagactatccagcaggggatcgtcatgct
gactgcgtggatcgtggctgagttggactcgactgacttcggattccacgcggcgctctcttcatccttgtggtgggtg
gggtgggtgtgccgtcgttaaggtcaggccggctcaccctggcattctttggtgctgcaaagctgtgctgataagggtt
atcacgccctggtgctggagcagctggccaatgttcgccttgaatcggtgttgagtaaacaattctacgtgcttcattt
tcaccagacttagcggggcaatgattgtttcatttttgatccagccatcatccggcttgttgcagcatagcctgccact
cagccaaggcatgcaagggctttgggttccagcttagtcactgtcagtaaacaggcgctggtttgttggcgcatatctg
tggcttgttagtcaaaattcatctatagagtgcggattcttgccttcttgcattcaatatccgcaagcgattttcaatg
atcgggataccattattcacgcactcgtcggtcatctctttgatttgcgacacatagctgcttgtgactcgcgcagcgt
tgatagccgcaagcgcccccggctctggctggctatcgacctctgcctggccgcattccggcaaggtttgtgcttattt
ggcaatcagtgtccgggcgattgacagtgacctggatattgacgccagtaacgctgacattgtcgagtaagtcggtcgc
gccgcgtgatttacggctgctgaggtgtatgaaaaagtgctaggactgatggcttaacacctttttgatgatgtaagac
atttgtcctcaggaaacgcttggctaaggtacaaatatcaatgtgacattacattgccgattgtttaggatggcatgta
taaggtcaatagtttggcagtcaggcaattccaaaaagttatagacggaatattgacgtcaaaaacgtcaagagatcat
cgacatagttccgcctgaagtggctagcaagcgccgctctggcagggaagtaccccatcgggtcacacggagagtccaa
tgagcagcgttgtagccatcgtcaaaagcattgtcggccaggttattgcggtatccccagagggcatccggcgtgtact
tatcgaaggtgaccgcctgttggccggtgaggaagtgctcaccggtccgggtggcgcagttactttggagctggctgat
ggccgactgctcgatcttggacgtgacagccaatggagcgccgatgcgcctgacagtagcaccgacctgagccaggcgg
cagcccaggccgcgccttcggtggaagagttgcagcaggcaattgctgctggtgttgacccgactactgagcttgaagc
taccgccgctggcccgtcatcagcgggtggtggtgcgctgggcggtggccacagcttcgtgatgctcgaagagacggct
ggccgagttgacacgacggttggcttcccgactgacgggctgggctttgcgggcgtacccgataaccaagaagtgggcc
tgctggacactaacggcaacaacctggtgaccacaccgacggataccaccgtcgctactgagctgacgcttggcgcaac
cccttctatcagtgaagcgggtggcgtaatcgtttataccgccaccgttggtcaggcgccgaccaccaacctggtaatt
actctgtccaatggtgccgtgatcgtcattccggctgggcagaccagtggtagcgtcaacgtcgcagttccggcaaacg
acacaccttacatcgacggtggccagatttcggccaccgtgacaggtagtaccggtggtggcgggctgacggtgacatt
gccgcaaacgccagcggttacccaagtgaccgatacaatcgacactacaaccgcgaccctgaccgcctcgccaagcgtg
accgaaggtggcgtgatcacctacaccgtgaccctgagcaaccctgcccagacgccggtgaccgtgaccctgtccaacg
gccaggtcatcactgttgaagccggcaaaacccagggcagcgtcgatttccagaccccggccaatgacgtctacaacaa
cggttcgaccgtcagcgtcaccatcgagaacgccaccggcggtaatttcgagcaactgaccccgaatccgaccccggct
cagaccacgatcaacgactcggtcgacaccaccaccgcgaccctgacggcgagcccgtcggtcaccgaaggcggcgtga
tcacttacaccgtgaccctgagcaaccctgcccagacgccggtaaccgtgaacctgtccaacggccaaacgattaccgt
tgaagcgggtaaaacccagggcagcgtcgatttccagaccccggccaatgacgtctacaacaacggctcgaccgtcagc
gtcaccatcgagagcgccactggcggcaacttcgaacagctgaccccgaacccgacgccggctcagaccacgatcaacg
actcggtcgacaccaccaccgcgaccctgacggcgagcccgtcggtcaccgaaggcggcgtgatcacctacaccgtgac
cctgagcaatcctgcccagacgccggtaactgtgaccctgtccaacggccaaacgattaccgttgaagcgggtaaaacc
cagggcagcgtcgatttccagaccccggccaatgacgtctacaacaacggttcgacggtcagcgtcaccatcgagaacg
ccacgggcggtaatttcgagcaactgaccccgaacccgacgccggctcagaccacgatcaacgactcggtcgacaccac
taccgcgaccctgacggcgagcccgtcggtcaccgaaggcggcgtgatcacttacaccgtgaccctgagcaatcctgcc
cagacgccggtgacagtgaccctgtccaacggccaaaccattaccgttgaagccggcaaaacccagggcagcgtcgatt
tccagaccccggcgaatgacgtctacaacaacggttcgactgtcagtgtcaccatcgagaacgccaccggcggtaattt
cgagcaactgaccccgaatccgacgccggctcagaccacgatcaacgactcggtcgatgccaccaccgcgaccctgacg
gcgagcccgtcggtcaccgaaggcggcgtgatcacctacaccgtgaccctgagcaatcctgcccagacgccggtgacag
tgaccctgtccaacggccaaaccattaccgttgaagccggcaagacccagggcagcgtcgatttccagaccccggcgaa
tgacgtctacaacaacggttcgaccgtcagcgtcaccatcgagaacgccactggcggcaacttcgaacagctgaccccg
aacccgacgccggctcagaccacgatcaacgactcggtcgatgccaccaccgcgaccctgacggcgagcccgtcggtca
ccgaaggcggcgtgatcacctacaccgtgaccctgagcaatcctgcccagacgccggtgacagtgaccctgtccaacgg
ccaaaccattaccgttgaagccggcaagacccagggcagcgtcgatttccagaccccggcgaatgacgtctacaacaac
ggttcgaccgtcagcgtcaccatcgagaacgccacaggcggtaatttcgagcaactgaccccgaatccgaccccggctc
agaccacgatcaacgactcggtcgatgccaccaccgcgaccctgacggcgagcccgtcggtcaccgaaggcggcgtaat
cacctacaccgtgaccctgagcaatcctgcccagacgccggtaaccgtgaccctgtccaacggccaggtcatcactgtt
gaagccggcaaaacccagggcagcgtcgatttccagaccccggccaatgacgtctacaacaacggttcgaccgtcagcg
tcaccatcgagaacgccaccggcggcaacttcgaacagctgaccccgaacccgacgccggctcagaccacgatcaacga
ctcggtcgatgccaccaccgcgaccctgacggcgagcccgtcggtcaccgaaggcggcgtgatcacctacaccgtgatc
ctgagcaatcctgcccagacgccggtaaccgtgaccctgtccaacggccaaaccattaccgttgaagccggcaagaccc
agggcagcgtcgatttccagaccccggcgaatgacgtctacaacaacggttcgactgtcagcgtcaccatcgagaacgc
cacaggcggtaatttcgagcaactgaccccgaacccgacgccggctcagaccacgatcaccgactcggtcgacaccact
actgcgaccctgaccgcctcgccaagcgtgaccgaaggcggcgtgatcacctacaccgtgaccctgagcaatcctgccc
agacgccggtaaccgtgaccttgtccaacggccaaaccattaccgttgaagcgggtaaaacccagggcagcgtcgattt
ccagaccccggccaatgacgtctacaacaacggctcgaccgtcagcgtcaccatcgagagcgccacgggcggcaacttc
gaacatctgactccgaatccgaccccagcctcgactgtcatcaatgacagcatcgataccgtcaccgtaagtattgtca
gcaatggcaatgtgaccgaagaccagcagccttcctttactgtgaaagtaagccaggcgctggaccgtccgttgacggt
aaccctgtctaacggcgacaccgtgacgatcgaagccggtaagaccgaagtcgagtacaagacctcggttcagggcgat
gacgtctatcttgatgcaggctccatcacgctcagtgttaccgacgctacagttccgggtgccaccttcgagaagctgg
ccttgggtggcccggctaccgttgagatctcggacactatcagtgaagtggtggccaaactgactgccaccccttcggt
gaccgaaggcggtgagatcacctacaccatcaccctgaccaacaaagacggtctgccgatcaataaccactcggagctg
tacttcaagctgaccgatggcactactgtcgtcgtggcagccaacagcaccaccggttcggccactgtagccgccccgg
acaacgtctatgtcggcaccaaccagccggtggtcaatgccatcgacgcggtcagcggcgcagatgcatggaagttcga
aaacctgaacctggacaagaccccggtcagcaccgaggtcaccgacgagccaggtacgccaggcaacgaaggcgatatc
gtcaaggtcaccatcacggccgaccagacttcggtagccgagaacgtcaaaccgaccttcactgtgcacatcaacaccg
ccctggctcacgacctggtcgtgaccctgagcaacaacgctcaggtcaccatcaaggccggcgaaaccagcgcaccgta
cactcacgacgcgcagggcgatgacgtctatcaggatgcgggccagatcagcctgggcatcaactcggcggtggacgcc
actggtgctgcgttcgagaacctcgagttgggcggtgccgcgaaagtggatgtcaccgacaccctcgacgaggtggtgg
ccaagctgactgccactccgtcggtcaccgaaggcggcgagatcacctacaccatcacgctgaccaacaaagacggtct
gccgatcaataaccactcggagctgtacttcaagctgaccgatggcactactgtcgtcgtggcagccaacagcaccacc
ggttcggccactgtagccgccccggacaacgtctatgtcggcaccaaccagccggtggtcaatgccatcgacgcggtca
gcggcgcagatgcatggaagttcgaaaacctgaacctggacaagaccccggtcagcaccgaggtcaccgacgagccagg
cactccaggcaacgaaggcgacatcgtcaaggtcaccatcacggctgaccagacttcggtagccgagaacgtcaagccg
accttcaccgtgcacgtcaaccagccgctggcccacgacctggtcgtgaccctgagcaacaacgcccaggtcaccatca
aggctggtgagaccagcgcgccgtacacccacgacgcgcaaggcgatgacgtctatcaggacgctggccagatcagctt
gggcatcaactcggcggtggacgccactggtgctgcattcgagaaccttgagctgggcggtgctgcttcggttcaagtc
accgacaccctcgacgaagtggtggccaagctgactgccaccccttcggtgaccgaaggcggtgagatcacctacacca
tcaccctgaccaacaaagacggtctgccgatcaataaccactcggagctgtacttcaagctgaccgacggcaccactgt
cgtcgtggcagccaacagcaccacgggctcggcgactgcaaccgcaccagacaacgtctatgtcggcaccaacgcgccg
gtgatcaatgccatcgacgcggtcagcggcgcagatgcgtggaagtttgaaaacctgaacctggacaagaccccggtca
gcaccgaggtcaccgacgagccaggcactccaggcaacgaaggcgacatcgtcaaggtcaccatcacggccgaccagac
ttcggtggccgagaacgtcaaaccgaccttcaccgtgcacgtcaaccagccgctggcccacgacctggtcgtgaccctg
agcaacaatgctcaggtcaccatcaaggctggcgaaaccagcgcgccgtacacccacgatgcgcaaggcgatgacgtct
atcaggacgctggccagatcagcctgggcatcaactcggcagtagacgccactggtgctgcgttcgagaaccttgagct
gggcggttccgcttcggttcaagtcaccgacaccctcgacgaagtggtggccaagctgactgccaccccttcggtgacc
gaaggcggtgagatcacctacaccatcaccctgaccaacaaagacggtctgccgatcaacaaccactcggagctgtact
tcaagctgaccgacggcaccaccgtcgtcgtggcagccaacagcaccaccggttcggccactgcaaccgcaccagacaa
cgtctatgtcggcaccaacgcgccggtggtcaatgccatcgacgcggtcagcggcgcagatgcgtggaagttcgaaaac
ctgaacctggacaagaccccggtcagcaccgaggtgaccgacgagccaggcacaccaggtaacgaaggcgatatcgtca
aggtcaccatcaccgccgaccaggcttcggtggccgagaacgtcaaaccgaccttcaccgtgcacgtcaaccagccgct
ggcccacgacctggtcgtgaccctgagcaacaacgctcaggtcaccatcaaggctggcgaaaccagcgcgccgtacacc
cacgacgcgcaaggcgatgacgtctatcaggatgcgggccagatcagcctcggcatcacgtccgctgtggatgtagacg
gtcacaccttcgagaacctgcaactgggcggcaacgcttcggttcaagtgaccgacaccctcgacgaggtggtggcgaa
gctgaccgcgaccccttcagtcaccgaaggcggtgagatcacctacaccatcaccctgaccaacaaagatggtctgccg
atcaacaaccactcggagctgtacttcaagctgaccgacggcaccactgtcgtcgtggcagccaacagcaccacgggct
cggccactgcaaccgcaccagacaacgtctatgtcggcactaatgcgccggtggtcaatgccatcgacgccgtcagcgg
cgcagatgcgtggaagttcgaaaacctgaacctggacaagaccccggtcagcactaccgtcactgacgagccaggcact
ccaggcaacgaaggcgacatcgtcaaggtcaccatcacggccgaccagacctcggtagccgagaacgtcaaaccgacct
tcactgtgcacgtcaatcagccgctggcccacgacctgatcgtgaccctgagcaacaacgctcaggtcaccatcaaggc
cggtgaaaccagcgcgccgtacacccacgacgcgcaaggcgatgacgtctatcaggacgctggccagatcagcttgggc
atcaactcggcggtggacgccactggtgctgcgttcgagaacctgcaactgggcggcaacgcttcggttcaagtgaccg
acaccctcgacgaagtcgtggcgaagctgaccgcgaccccttcggtgaccgaaggcggcgagatcacctacaccatcac
gctgaccaacaaagacggtctgccgatcaataaccactcggagctgtacttcaagctgaccgatggcactactgtcgtc
gtggcagccaacagcaccaccggttcggccactgtagccgccccggacaacgtctatgtcggcaccaacgcgccggtgg
tcaatgccatcgacgcggtcagcggcgcagatgcgtggaagttcgaaaacctgaacctggacaagaccccggtcagcac
taccgtcactgacgagccaggcactccaggcaacgaaggcgacatcgtcaaggtcaccatcacggccgaccagacttcg
gtagccgagaacgtcaagccaaccttcaccgtgcacgtcaaccagccgctggctcacgacctggtcgtgaccctgagca
acaacgctcaggtcaccatcaaggccggtgagaccagtgcgccgtacacccacgacgcgcaaggcgatgacgtctacca
ggacgctggccagatcagcctgggcatcacgtccgctgtggatgtagacggtcacaccttcgagaacctgcaactgggc
ggcaacgcttcggttcaagtgaccgacaccctcgacgaggtggtggcgaagctgaccgcgaccccttcggtcaccgaag
gcggtgagatcacctacaccatcaccctgaccaacaaagacggtctgccgatcaacaaccactcggagctgtacttcaa
gctgaccgacggcaccaccgtcgtcgtggcagccaacagcaccaccggttcggccactgcaaccgccccggacaacgtc
tatgtcggcaccaacgcgccggtggtcaatgccatcgacgccgtcagcggcgcagatgcgtggaagttcgaaaacctga
atctggacaagaccccggtcagcaccgaggtcactgacgagccaggcactccaggcaacgaaggcgatatcgtcaaagt
cactattactgctgaccagacctcggtggccgagaacgtcaaaccgaccttcaccgtacatatcaacaccgccttggcc
cacgacctggtcgtgaccctgagcaacaacgcccaggtcaccatcaaggccggcgaaaccagcgcgccgtacacccacg
ctgcgcagggtgatgacgtttacaacgacgctggccagatcagcctgggcatcacctcggcggtggacgccactggtgc
aaccttcgagaacctggcgctgggcggtgccgcgaaggtggatgtcaccgacaccaccgacgaagtcgtggccaagttg
accgccaccccgtcggtcaccgaaggcggcgagatcacctacaccatcacgctgaccaacaaagacggtctgccaatca
acaaccacagtgcattgaccttcacgctgagcgacggcaaaaccgtcatcaccgtgccggctaatggcaccgtgggtac
tgccactgtcactgccccggacaacgtctacgtcggcaccaacgaccctgtgatcaaatcgatcgcaaccgttgaaggt
gcggatgtcggcaagttcgagcaactgacgctggacaagaccccggtcagcacgtcggtcaccgacgagccgggcaccc
caggcaacgaaggcgacttggtcaaggtcaccatcacagccgaccagacctcggtggctgagaacgtcaaaccgacctt
caccgtgcacgtcaaccagccgctggcccacgacctggtcgtgaccctgagcaacaatgcccaggtcaccatcaaggct
ggcgaaaccagcgcgccgtacacccacgctgcgcagggtgatgacgtttacaacgacgctggccagatcagcctgggca
tcacctcggcggtggacgccactggtgcgaccttcgagaacctggagctgggcggtgccgcgaaggtggatgtcaccga
caccaccgacgaagtcgtggccaagttgaccgccaccccgtcggtcaccgaaggcggcgagatcacttacaccatcacc
ctgaccaacaaagatggtctgccgatcaacaaccacagtgcattgaccttcacgctgagcgacggcaaaaccgtcatca
ccgtgccggccaacggcaccgtgggcactgcaaccgtgactgccccggacaacgtctacgtcggtaccaacgaccctgt
gatcaaatcgatcgcaaccgttgaaggtgcggacgtcggtaagttcgagcaactgacgctggacaagacgccggtcagc
actaccgtcaccgacgagcctggtaccccaggcaacccgggcggcagcaacgaaggcgacctggtcaaggtcaccatca
cggccgaccagacttcggtagccgagaacgtcaaaccgaccttcactgttcacgtcaaccagccgctggctcacgacct
ggtcgtgaccctgagcaacaatgcccaggtcaccatcaaggccggtgaaaccagcgcgccgtacacccacgctgctcag
ggtgatgacgtctacaacgacgctggccagatcagcctgggtatcaactcggcggtggacgccactggtgcgaccttcg
agaacctcgagttgggcggtgccgcgaaggtggatgtcaccgacaccaccgacgaagtggtggccaagttgaccgcgac
cccttcggtgaccgaaggcggtgagatcacttacaccattaccctgaccaacaaagacggcttgccgatcaataaccac
agtgcattgaccttcacgctgagcgacggcaaaaccgtcatcaccgtgccggccaacggcaccgtgggcactgcaaccg
tgactgccccggacaacgtctacgtcggtaccaacgaccctgtgatcaaatcgatcgcaaccgttgaaggtgcggacgt
cggtaagttcgagcaactgacgctggacaagacgccggtcagcactaccgtcaccgacgagcctggtaccccaggcaac
ccgggcggcagcaacgaaggcgacctggtcaaggtcaccatcacggccgaccagacttcggtagccgagaacgtcaaac
cgaccttcactgttcacgtcaaccagccgctggctcacgacctggtcgtgaccctgagcaacaatgcccaggtcaccat
caaggccggtgaaaccagcgcgccgtacacccacgctgctcagggtgatgacgtctacaacgacgctggccagatcagc
ctgggtatcacgtctgctgtggatgtagacggtcgcaccttcgaaaacctggagctgggcggtgcggcttcggttcaag
tgaccgataccaccgacgaagtggtggccaagttgaccgcgaccccttcggtgaccgaaggcggtgagatcacttacac
cattaccctgaccaacaaagacggcttgccgatcaataaccacagtgcattgaccttcacgctgagcgacggcaaaacc
gtcatcaccgtgccggccaacggcaccgtgggcactgcaaccgtgactgccccggacaacgtctacgtcggtaccaacg
accctgtgatcaaatcgatcgcaaccgttgaaggtgcggatgtcggcaagttcgaacaactgacactcgacaagacccc
ggtcagcactaccgtcaccgacgagcctggtaccccaggcaacccgggcggcagcaacgaaggcgacctggtcaaggtc
accatcaccgccgaccagacttcggtagccgagaacgtcaaaccgaccttcactgttcacgtcaaccagccgctggctc
acgacctggtcgtgaccctgagcaacaacgcccaggtcaccatcaaggccggcgaaaccagcgcgccgtacacccacgc
tgcgcagggcgatgacgtctacaacgatgctggccagatcagcctgggtatcaactcggcggtggatgccactggtgcg
accttcgagaacctgcaactgggcggcaacgcttcggttcaagtgaccgacaccaccgacgaagtggtggccaagctga
ccgcgaccccgtcggtcaccgaaggcggcgagatcacttacaccatcacgctgaccaacaaagacggtctgccgatcaa
caaccacagtgcattgaccttcacgctgagcgacggcaaaaccgtcatcaccgtgccggccaacggcaccgtgggcact
gctaccgtcactgccccggacaacgtctacgtcggtaccaacgaccctgtgatcaaatcgatcgcaaccgttgaaggtg
cggacgtcggcaagttcgagcaactgacgctggacaagacgccggtcagcacgtcggttaccgacgagccaggtacgcc
gggcaacgaaggcgacctggtcaaggtcaccatcacagccgaccagacttcggtggccgagaacgtcaaaccgatcttc
accgtgcacgtaaaccagccgctggctcacgacctggtcgtgaccctgagcaacaacgcccaggtcaccatcaaggccg
gcgagaccagcgcgccatacacccacgctgcgcaaggcgatgacgtctacaacgacgctggccagatcagcctgggcat
cacgtctgctgtggatgtagacggtcgcaccttcgagaacctgcaactgggcggcaacgcttcggttcaagtcaccgac
accaccgacgaagtggtggccaagctgaccgcgaccccgtcggtgaccgaaggcggcgagatcacctacaccatcacgc
tgaccaacaaagacggtctgccgatcaacaaccacagtgcattgaccttcacgctgagcgacggcaaaaccgtcatcac
cgtgccggccaacggtaccgtgggtactgctaccgtgactgccccggacaacgtctacgtcggcaccaacgaccctgtc
gtgatgtcgatcgcaaccgttggaggtgcggacgtcggcaagttcgagcaactgacgctggacaagaccccggtcagca
ctaccgtcaccgacgagcctggcaccccaggcaatccgggcggcagcaacgaaggcgacctggtcaaggtcaccatcac
ggccgaccagacttcggtggccgagaacgtcaaaccgacgttcaccgtacacgtcaaccagccgctggcccacgacctg
gtcgtgaccctgagcaacaacgcccaggtcaccatcaaggctggcgagaccagcgcgccgtacacccacgctgcgcagg
gtgatgacgtttacaacgacgctggccagatcagcctgggcatcaactcggcggtggacgccactggtgcgaccttcga
gaacctggcgctgggcggtgccgcgaaggtggatgtcaccgacaccaccgacgaagtcgtggccaagttgaccgccacc
ccgtcggtcaccgaaggcggcgagatcacctacaccatcacgctgaccaacaaagacggtctgccaatcaacaaccaca
gtgcattgaccttcacgctgagcgacggcaaaaccgtcatcaccgtgccggctaatggcaccgtgggtactgccactgt
cactgccccggacaacgtctacgtcggcaccaacgaccctgtgatcaaatcgatcgcaaccgttgaaggtgcggatgtc
ggcaagttcgagcaactgacgctggacaagaccccggtcagcacgtcggtcaccgacgagccgggcaccccaggcaacg
aaggcgacttggtcaaggtcaccatcacagccgaccagacctcggtggctgagaacgtcaaaccgaccttcaccgtgca
cgtcaaccagccgctggcccacgacctggtcgtgaccctgagcaacaatgcccaggtcaccatcaaggccggtgaaacc
agcgcgccatacacccacgctgcgcaaggcgatgacgtctacaacgacgctggccagatcagcctgggcatcacgtccg
ctgtggatgtagacggtcgcaccttcgaaaacctgcaactgggcggtgcggctaccgttcaagtgaccgataccaccga
cgaagtagtggccaagctgaccgcgaccccttcggtcaccgaaggtggcgagatcacttacaccatcaccctgaccaac
aaagacggcctgccgatcaacaaccacagtgcattgaccttcacgctgagcgacggcaaaaccgtcatcaccgtgccgg
ctaatggcaccgtgggtactgccaccgtgactgccccggacaacgtctacgttggcaccaacgaccctgtgatcaaatc
gatcgcaaccgttgaaggtgcggatgtcggcaagttcgagcaactgacactggacaagaccccggtcagcacgtcggtt
accgacgagccaggtacgccgggcaacgaaggcgacctggtcaaggtcaccatcacagccgaccagacttcggtggccg
agaacgtcaaaccgaccttcactgttcacgtcaaccagccgctggctcacgacctggtcgtgaccctgagcaacaatgc
ccaggtcaccatcaaggccggcgagaccagcgcgccatacacccacgctgcgcagggcgatgacgtttacaacgatgct
ggccagatcagcctgggtatcaactcggcggtagacgccactggcgctacgttcgagaacctgcaactgggcggtgcgg
ctaccgttcaagtgaccgataccaccgacgaagtagtggccaagctgaccgcgaccccttcggtcaccgaaggtggcga
gatcacttacaccatcaccctgaccaacaaagacggcctgccgatcaacaaccacagtgcattgaccttcacgctgagt
gacggcaaaaccgtcatcaccgtgccggccaacggcaccgtgggcactgctaccgtcactgccccggacaacgtctacg
tcggcaccaacgaccctgtcgtgatgtcgatcgcaaccgttggaggtgcggacgtcggtaagttcgagcaactgacact
cgacaaaaccccggtcagcacgtcggtcaccgacgagccgggtaccccaggcaacgaaggcgacctggtcaaggtcacc
atcaccgccgaccagacttcggtggccgagaacgtcaagccgaccttcaccgtgcacgtcaaccagccgctggctcacg
acctggtcgtgaccctgagcaacaacgcccaggtcaccatcaaggccggcgaaaccagcgcgccgtacacccacgctgc
gcagggcgatgacgtctacaacgatgctggccagatcagcctgggcatcaactcggcggtggacgccactggtgcgacc
ttcgagaacctcgagctgggcggtgccgcgaaggtggatgtcaccgacaccaccgacgaagtggtggccaagctgaccg
cgaccccttcggtaaccgaaggcggcgagatcacctacaccatcacgctgaccaacaaagatggtctgcctatcgacaa
gcatgcggcgctgacctttaccctggacgatggcaaaaccaccatcaccatcccggctaacggtacaaccggcactgcc
accgtgactgccccggacaacgtctacgtcggcaccaacgaccctgtcgtgatgtcgatcgcaaccgttggaggtgcgg
acgtcggtaagttcgagcaactgacactcgacaagaccccggtcagcacgtcggtcaccgacgagccgggtaccccagg
caacgaaggcgacctggtcaaggtcaccatcaccgccgaccagacttcggtagccgagaacgtcaaaccgaccttcact
gttcacgtcaaccagccgctggctcacgacctggtcgtgaccctgagcaacaacgctcaggtcaccatcaaggctggcg
agaccagcgcgccgtacacccacgctgcgcagggtgatgacgtctacaacgatgcgggccagatcagcctgggcatcac
gtccgctgtggatgtagacggtcgcaccttcgaaaacctggagctgggcggtgccgcttcggtccaagtgaccgacacc
ctcgacgaagtggtggccaaactgaccgccaccccttcggtgaccgaaggcggtgagatcacttacaccatcacgctga
ccaacaaagacggtctgccgatcaacaaccacagtgcattgaccttcacgctgagcgacggcaaaaccgtcatcactgt
gccggccaacggcaccgtgggcactgccaccgtgactgctccggacaacgtctacgtcggcgctaacgaccctgtcgtg
atgtcgatcgcaaccgttgagggcgcggatgtcggcaagttcgaacagcttacgctggacaagacgccggtcagcacgt
cggtgaccgacgagccaggtacgccgggcaacgaaggcgacttggtcaaggtcaccatcaccgccgaccagacctcggt
ggccgagaacgtcaagccgaccttcaccgtgcacgtcaaccagccgctggcccacgacctggtcgtgaccctgagcaac
aacgcccaggtcaccatcaaggctggcgaaaccagcgcgccgtacacccacgctgcgcagggtgatgacgtttacaacg
acgctggccagatcagcctgggcatcacctcggcggtggacgccactggtgcgaccttcgagaacctggagctgggcgg
tgcggcttcggttcaagtgaccgacaccaccgacgaagtggtggccaagctgactgcgaccccgtcggtcaccgaaggc
ggcgagatcacctacaccatcaccctgaccaacaaagacggcctgccgatcaacaaccacagtgcattgaccttcacgc
tgagcgacggcaagaccgtcatcaccgtgccggccaacggcaccgtgggcactgcaaccgtgactgccccggacaacgt
ctacgtcggcagcaacgaccctgtcgtgatgtcgatcgctaccgttggcggtgcggacgtcggtaagttcgagcaactg
acgctggacaagacgccggtcagcacgtcggtcaccgacgagccaggtaccccaggcaacgaaggcgacctggtcaagg
tcaccatcaccgccgaccagacttcggtggccgagaacgtcaaaccgaccttcactgttcacgtcaaccagccgctggc
tcacgacctggtcgtgaccctgagcaacaatgcccaggtcaccatcaaggccggcgagaccagcgcgccgtacacccac
gctgcgcagggcgatgacgtttacaacgatgctggccagatcagcctgggcatcaactcggcggtagacgccactggtg
cgaccttcgagaacctgcaactgggcggcaacgcttcggttcaagtgaccgacaccaccgacgaagtggtggccaagct
gactgcgaccccgtcggtcaccgaaggcggcgagatcacctacaccatcacgctgaccaacaaagacggtctgccaatc
aacaaccacagtgcattgaccttcacgctgagcgacggcaaaaccgtcatcaccgtgccggccaacggcaccgtgggca
ctgctaccgtcactgccccggacaacgtctacgtcggcaccaacgaccctgtcgtgatgtcgatcgcaaccgttggagg
tgcggacgtcggtaagttcgagcaactgacgctggacaagaccccggtcagcactaccgtcaccgacgagcctggcacc
ccaggcaacccgggcggcagcaacgaaggcgacctggtcaaggtcaccatcacggccgaccagacttcgttggccgaga
acgtcaaaccgacgttcaccgtacacgtcaaccagccgctggcccacgacctggtcgtgaccctgagcaacaacgccca
ggtcaccatcaaggctggcgagaccagcgcgccgtacacccacgctgcgcagggtgatgacgtttacaacgacgctggc
cagatcagcctgggcatcaactcggcggtggacgccactggtgcgaccttcgagaacctcgagctgggcggtgcggctt
cggttcaagtgaccgataccaccgacgaagtggtggccaagctgaccgcgacgccttcggtgaccgaaggtggtgagat
cacctacaccatcaccctgaccaacaaagatggtctgccgatcaacaaccacagtgcattgaccttcaccctgagcgac
ggcaaaaccgtcatcaccgtgccggctaatggcaccgtgggtactgccactgtcactgccccggataacgtctacgtcg
gcagcaacgaccctgtcgtgatgtcgatcgctaccgttggcggtgcggatgtcggcaagttcgagcaactgacactgga
caagaccccggtcagcacgtcggttaccgacgagccaggtacgccgggcaacgaaggcgacctggtcaaggtcaccatc
acggccgaccagacttcggtagccgagaacgtcaaaccgaccttcactgttcacgtcaaccagccgctggctcacgacc
tggtcgtgaccctgagcaacaatgcccaggtcaccatcaaggccggtgaaaccagcgcgccgtacacccacgctgcgca
gggtgatgacgtctacaacgatgctggccagatcagcctgggtatcaactcggcggtggacgccactggtgcgaccttc
gagaacctcgagctgggcggtgcggcttcggtccaagtgaccgacaccaccgacgaagtagtggccaagctgactgcga
ccccgtcggtgaccgaaggcggtgagatcacttacaccattaccctgaccaacaaagacggtctgccgattaacaacca
cagtgcattgaccttcaccctgagcgacggcaaaaccgtcatcaccgtgccggctaatggcaccgtgggtactgccact
gtcactgccccggataacgtctacgtcggcagcaacgaccctgtcgtgatgtcgatcgctaccgttggcggtgcggatg
tcggcaagttcgagcaactgacgctggacaagacgccggtcagcacgtcggttaccgacgagccaggtacgccgggcaa
cgaaggcgacctggtcaaggtcaccatcaccgccgaccagacctcggtggccgagaacgtcaagccgaccttcaccgtg
cacgtcaaccagccgctggcccacgacctggtcgtgaccctgagcaacaacgcccaggtcaccatcaaggctggcgaaa
ccagcgcgccgtacacccacgctgcgcagggtgatgacgtctacaacgacgctggccagatcagcctgggtatcaactc
ggcggtggacgccactggtgcgaccttcgagaacctggagctgggcggtgccgcgaaggtggatgtcaccgacaccacc
gacgaagtcgtggccaagttgaccgccaccccgtcggtcaccgaaggcggcgagattacctacaccatcacgctgacca
acaaagacggcctgccgatcaacaaccacagtgcattgaccttcacgctgagcgacggcaaaaccgtcatcaccgtgcc
ggccaacggcaccgtgggcactgccaccgtcactgccccggacaatgtctacgtcggtaccaacgaccctgtcgtgatg
tcgatcgcaaccgttgaaggcgcggacgttggcaagttcgagcaactgacgctggacaagacgccggtcagcacgtcgg
tgaccgacgagccgggtaccccaggcaacgaaggcgacttggtcaaggtcaccatcacggccgaccagacctcggtggc
cgagaacgtcaagccgacgttcaccgtgcacatcaacaccgccttggctcacgacctggtcgtgaccctgagcaacaat
gcccaggtcatcatcaaggctggcgaaaccagcgcgccatacacccacgctgcgcaaggcgatgacgtctacaacgatg
ctggccagatcagcctgggcattaattcggcagtggacgccactggtgcgaccttcgagaacctgcaactgggcggcaa
cgcttcggttcaagtgaccgacaccaccgacgaagtagtggccaagttgaccgcgaccccgtcggtgaccgaaggcggc
gagattacctacaccatcacgctgaccaacaaagacggcctgccgatcaacaaccacagtgcattgaccttcacgctga
gcgacggcaaaaccgtcatcaccgtgccggccaacggcaccgtgggtactgccaccgtgactgctccggacaacgtcta
cgtcggtaccaacgaccctgtcgtgatgtcgatcgctaccgttgaaggtgcggacgttggcaagttcgagcaactgaca
ctcgacaagaccccggtcagcacttcggtcaccgacgagccgggtaccccaggcaacgaaggcgacccggtcaaggtca
ccatcaccgccgaccagacctcggtggccgagaacgtcaaaccgaccttcactgtgcacgtcaaccagccgctggccca
cgacctggtcgtgaccctgagcaacaacgcccaggtcaccatcaaggccggcgaaaccagcgcgccgtacacccacgac
gcgcaaggcgatgacgtctacaacgatgctggccagatcagcctgggcatcaattcggcggtagacgccaccggcgcta
cattcgagaacctggaactgggtggtgcggcttcggttcaagtgaccgacaccaccgacgaagtagtggccaagctgac
cgcgaccccttcggtaaccgaaggcggcgagatcacctacaccatcacgctgaccaacaaagatggtctgcctatcgac
aagcatgcggcgctgacctttaccctggacgatggcaaaaccaccatcaccatcccggctaacggtacaaccggcactg
ccaccgtgactgccccggacaacgtctacgtcggcaccaacgaccctgtcgtgatgtcgatcgcaaccgttggaggtgc
ggacgtcggtaagttcgagcaactgacactcgacaagaccccggtcagcacgtcggtcaccgacgagccgggtacccca
ggcaacgaaggcgacctggtcaaggtcaccatcaccgccgaccagacttcggtagccgagaacgtcaaaccgaccttca
ctgttcacgtcaaccagccgctggctcacgacctggtcgtgaccctgagcaacaacgctcaggtcaccatcaaggctgg
cgagaccagcgcgccgtacacccacgctgcgcagggtgatgacgtctacaacgatgcgggccagatcagcctgggcatc
acgtccgctgtggatgtagacggtcgcaccttcgaaaacctggagctgggcggtgccgcttcggtccaagtgaccgaca
ccctcgacgaagtggtggccaaactgaccgccaccccttcggtgaccgaaggcggtgagatcacttacaccatcacgct
gaccaacaaagacggtctgccgatcaacaaccacagtgcattgaccttcacgctgagcgacggcaaaaccgtcatcact
gtgccggccaacggcaccgtgggcactgccaccgtgactgctccggacaacgtctacgtcggcgctaacgaccctgtcg
tgatgtcgatcgcaaccgttgagggcgcggatgtcggcaagttcgaacagcttacgctggacaagacgccggtcagcac
gtcggtgaccgacgagccaggtacgccgggcaacgaaggcgacttggtcaaggtcaccatcaccgccgaccagacctcg
gtggccgagaacgtcaagccgaccttcaccgtgcacgtcaaccagccgctggcccacgacctggtcgtgaccctgagca
acaacgcccaggtcaccatcaaggccggcgaaaccagcgcgccatacacccacgctgcgcaaggcgatgacgtctacaa
cgacgctggccagatcagcctgggcatcacgtccgctgtggatgtagacggtcgcaccttcgaaaacctgcaactgggc
ggtgcggctaccgttcaagtgaccgataccaccgacgaagtagtggccaagctgaccgcgaccccttcggtcaccgaag
gtggcgagatcacttacaccatcaccctgaccaacaaagacggcctgccgatcaacaaccacagtgcattgaccttcac
gctgagcgacggcaaaaccgtcatcaccgtgccggctaatggcaccgtgggtactgccaccgtgactgccccggacaac
gtctacgttggcaccaacgaccctgtgatcaaatcgatcgcaaccgttgaaggtgcggatgtcggcaagttcgagcaac
tgacactggacaagaccccggtcagcacgtcggttaccgacgagccaggtacgccgggcaacgaaggcgacctggtcaa
ggtcaccatcacagccgaccagacttcggtggccgagaacgtcaaaccgaccttcactgttcacgtcaaccagccgctg
gctcacgacctggtcgtgaccctgagcaacaatgcccaggtcaccatcaaggccggcgagaccagcgcgccatacaccc
acgctgcgcagggcgatgacgtttacaacgatgctggccagatcagcctgggtatcaactcggcggtagacgccactgg
cgctacgttcgagaacctgcaactgggcggtgcggctaccgttcaagtgaccgataccaccgacgaagtagtggccaag
ctgaccgcgaccccttcggtcaccgaaggtggcgagatcacttacaccatcaccctgaccaacaaagacggcctgccga
tcaacaaccacagtgcattgaccttcacgctgagtgacggcaaaaccgtcatcaccgtgccggccaacggcaccgtggg
cactgctaccgtcactgccccggacaacgtctacgtcggcaccaacgaccctgtcgtgatgtcgatcgcaaccgttgga
ggtgcggacgtcggtaagttcgagcaactgacactcgacaaaaccccggtcagcacgtcggtcaccgacgagccgggta
ccccaggcaacgaaggcgacctggtcaaggtcaccatcaccgccgaccagacttcggtggccgagaacgtcaagccgac
cttcaccgtgcacgtcaaccagccgctggctcacgacctggtcgtgaccctgagcaacaacgcccaggtcaccatcaag
gccggcgaaaccagcgcgccgtacacccacgctgcgcagggcgatgacgtctacaacgatgctggccagatcagcctgg
gcatcaactcggcggtggacgccactggtgcgaccttcgagaacctcgagctgggcggtgccgcgaaggtggatgtcac
cgacaccaccgacgaagtggtggccaagctgaccgcgaccccttcggtaaccgaaggcggcgagatcacctacaccatc
accctgaccaacaaagatggtctgccaatcaacaaccacagtgcattgaccttcacgctgagcgacggcaaaaccgtca
tcaccgtgccggccaacggcaccgtgggcactgctaccgtcactgccccggacaacgtctacgtcggtaccaacgaccc
tgtgatcaaatcgatcgcaaccgttggcggcgcggatgttggcaagttcgaacagctgacactggacaagaccccggtc
agcaccgccgtgaccgacgaaccaggttcgggaactccaggcaccggcaacaagggcgacgtcaccaccgtcggtatta
ccggcacgacttctctgaccgagggtgaaaccggccagtacaccctgacgctgagcaacgcgtccaagtccgaagtcac
tatcacccttagctacagcggtaccgcccaaaacggtgatgacttcaccggtgttgcgaccgtgaagattccggccaac
agcacaggcacgacgttcaacatcgctaccctcaacgacaaactggtcgaaggtaccgagaacttcgtcgtgaagatcg
aaaccgccacgggtggtaacttcgagaacctgcaggtcgatagcagcaaatcgagcgtgacgaccaccattctcgacaa
tgaccacctgccggtttcgcctggcggcgcggtatttggcgttgaggacaccgattacgtgtttgcctggagtgatttc
aaagtcactgatgccgacggcaacactaacctgtctgtgaccattacctcgctcccggccgccggcaacttgcagttct
tcaacggtactgcatgggtgaatgtggccgttggccaagtggtcagccaggctgatatcactgccaagaacctgaagtt
cgttccggccctcaaccagtcgggtgcggacaactacggtggtaatggtgtgggtaaccagaaggctgactacgcccag
ttcaagttcaagccgaacgatggcaccaacctgggcagcgaagtgaccatgaaggtcgatatcagcccggttgccgaca
aaccgaccctgagcttcggcagcgccgatatcgagtccaaagggctgaccaaggaagtctggaccagcctcaaaggcct
gggtactggcggcaacggcattaccggcgaggatctgaagacggtctttgccaactccggcagcgcgaactccagcagc
accactaccaacgtgcagtccgatggcagcgtcaccgctggcaccggttcgaaaacgtcgggcctgatctacctggaag
ccggcaaggtctataccttcagtggtttggccgacgacagcttcgtggtcaccatcggtggcaagactgtagtcacggc
cacctggggagccggtggcggggtgtcgggtacctttaccccaaataccagcggctactacccgatcgaggtctaccat
gccaaccagtccggtccaggcagctatgacctgaacatccaggtaggctccggtgccgttaccgacctgagcagctcga
acgtcaagatgtaccagaacgttaccgagatggcgaacgcaggcctgggcgtgtccgacctgcacaccgtgaatggtca
gagctactacgacggctacaagctcaacgaagggcctgagggtggctcggtgaaactggtcggtatttccaccgccctg
accgacactgacggctccgaaagcctgaacgtaacactcagcggtatcccgaaaggtactgtgttgagcgatggtgcag
gccacacggtcacggtaggtactgccccggtcgatgtgacaggctggaaactcagcagcctgacgctgaccccgccggc
ctattacaaaggctcgttcgacatcacggttacctcgactgccaccgaaagcctgggcggctcggccatcaccaccggc
aatatcccggtgacggtttacggcgcgacctacaaggccagtgtgggtacctcgggtaatgacacgctgaccggtagtg
aaggcaacgacatcttcgtcgctgacgtatccgggctgaacgtggttcagggcaagaactacaacatcgccttcatggt
cgatagctcgggcagtatgagcgacaagtcgattgccgacgccaagacgcagttggcctcggtgttcaacacgctcaag
gccagcctgggctcggacacctcgggtaccgtaaacatcttcctggtcgacttcgatacccaggtaaacaagaacgtgg
cagtgaaccttgccgacccggatgctttgagcaagttgcaggcggtattgaactcgatggtgggcggctactacggtgg
cggtaccaactatgaagacgcgttcaagaccacgtccaacttcttcaacagcaccatggccaccagcaacaaaggtgcg
gagaacctgacttacttcattaccgacggtaagccaacctactatcagagcaatgagtccaccaaccctagcctgtgga
agaatggcaagagcctggacgatgtagtcaacgtcaacaattacaagatgggtgacacgttcagcgcctgggccgacgc
gactcacaaggtcgagatcagcagcagtggtgtggtcaaagtgctgacttataccgagaaccgccgaggtgagttggtg
ctcgactccaccaagacggtaggcacccttcacgcacagggtgatggtacctatgaattctccagcctggacggtaccg
gctacgcggattactggaactacgtctactcggccgcaggttctactgaaagtttcgcagtattgggcggcaccaatgg
cttgagcaaagtccaggctatcggcctgaacagcgatgtcacgctgaacgatctgaaaccttacgacagtgccggcaag
ccacagaccaatatcgacccgtccgatttggccaaggcgattctcggtcactccgaagcaacggtgccaggtgccgaca
ccattgatagtggtaacggcaacgacatcatcttcggtgacctgatcaccctcaacggtgtcgtcagcgagggctacca
ggccctgcagacgtacgttgcacagaagagcggtgttgaagtcggtgctgtcactaccagcaatgttcaccagtacatc
accgagcactacaccgagttcgatatctccggtgccaaggacggcaatgacatcctgtcgggtggcaatggcaatgaca
tcctcttcggccaaggtggtagcgacacgctgaatggtggcaaaggtaacgacatcctgctgggcggtactggcaatga
caccctgatcggtggccagggcgacgatatcctgatcggtggcagcggtgccgacaccttcgtgtggaaggctggcgac
gtcggtaacgacgtgatcaaggacttcaacaaggccgagggtgaccgtatcgatctgaaggacctgctgcagggtgaga
agggcagcaccatcgacaactacctgaagctcaccacggtggagggtacgaccacgttgcaagtcagcagcgaaggcaa
gctcaacgccgaaggtggtatcgccaacgccgacgtgaccatcaagctggaaggcgtcaactggtctaaccagacgatc
aactcgttgatcagcggcgccgatccgaccatcatcatccacaacaaggacagctgacagaccaccggggccgcacagc
ggccccggctctttcctgctacccgccaacagcgcatactctggcgccgggcctgcgcgcccggcgatctttgcctatg
ctgctgtctaccaacaaggaaacaacgtgacgagggacatcgccatgttctacgtgcaacgcaacgccgccggccagtt
gctgcgggtggaagcagccgcgtttgatcagttcaccgaaatgctcccttcagaccatgccgatatccaggaatggttt
gccgatgatgtcgtggagaacagcctcaaccagctcaaacaaagcgacctggacatgatccgcgtgctcgaggacctga
tcgacgtgttgaccgccaagggcgtgttcaagatcaccgacctgcccgccggcgcgcaggccaagctgctcaaccgttc
cacggcgcgcaaggcgctcagcagcctcaataacctgattgacgaagaagagcagggcgggctgatctgactgcaggac
gctcccgcgacagtgatattgttattccttaatggtatttaaattattgtatttatgactttatagtcgctttcactgc
gtacccgtcgaccaatcgatgcgccgcacgacttgaacccacacgggaaatccccgtgcgtttctgatcgttgcgcgcc
attgaggtcgcgcattgcgtgggagtgaaaaatgtcagccgccttgaacgccttgtcgtccatcgacagcgcccagccg
caagtttttgaagttcgccccttctcgggtgccgtcggcgccgagatcttaggcctggacctggccaaaccggtcagcg
ccgaggatttcacccgtatccatcgcgcccacctcgaccaccatgtgctggtgttccgcgaccagcgtatcaccccgga
acagcagatcgccttcagccgccgcttcggtgagttacagatccatgtgctcaagcagttcctgctgactggccacccc
gagatcctgatcgtttccaacatcatcgaaaatggccagaacatcggcctgggtgatgccggcaaattctggcactcgg
acctgtcgtacaaagagctgccaagcctcggttccatgctgcatgcccaggaactgccaagtgaaggcggtgacaccct
gttcgccgacatgcataaagcctgggacgctgtacctgacaccctgcgcaaagtggtcgagggccgcagtgccgctcac
tcctataccgcccgttacgctgaaaccaaattcgaaggcaactggcgcccgaccctgactgccgagcaactggcgcagg
taaaggaggtcattcacccggtagtccgcacccacccggagaacggccgcaaggccctgttcgtcagtgaaggcttcac
cacccgcattgtcggcctgcctgatgatgaaagccgcgacgtgctgcagcagctgtatgcccttagcgtgctggagcag
aacatttatcgccaccagtggcagccctatgacctggtgttctgggacaaccgttcgctgatccacttggccaccggct
gccccgcgcacctgcggcgcaagctgtaccgcaccaccatccagggcgatgccccgttctgacgactgaggaaaccatc
atgcgcaaatccatcagccgcctggcggcaagcatcggcctgggcgcaagcctggtcgtcggcagcctagccgcccccg
ccgtggcccaggccgaaggcaagatccgtattgccgaacaattcggcatcgtctacctgctgctgaacgtggtgcgtga
ccagcacctgattgagaaacacggcaaggagcagggcatcgacatcgaagtcgattgggcgcagctgtcgggtggctcg
gccgtcaacgatgcattgttgtccggttcggtggacatcgccggcgccggtgtcggaccgctgttgaccgtctgggacc
gcaccaagggccggcagaacgtgaaggccgtggcttcgctgggcaacttcccgtactacctggtcagcagcaaccccaa
cgtgaagaccatcgccgacatctccgacaaagaccgtatcgccgttccggcggtgggtgtttcggtgcagtcgcgcttc
ctgcagtacgccgctgcccagcagtggggcgacaaggaatacaaccgcctcgacaaatacaccttggccgtgccgcacc
cggacgccaccgccgcactgttggcgggcggcaccgagctgaacgggcacttctccaacccgccgttccaggaccaggt
gctggccaacaaagatgtgcacgtggtgctcaacagctacgacctactcggccccaactcgccgaccttgctgtttgct
actgagaagttccgcaaggacaaccccaagacctacaaggccttcgtcgatgccctggccgaagccgcagacttcgccc
agaaagacaaggcagctgccgccgacacctatatccgcgtaaccaaggccaagatcgaccgcgacgcgctgatcaagct
gatcgacaacccgcagtacgaatttaccgttacgcccaagaacacctacaagctggccgattttctctatcgggtaggc
gccatcaagcacaagccgcaatcgtggaaggattacttcttccaggatgaacgcccgctgcaggggagctgaccgatca
tgaccgccccattgccaggccacacggccagcaacctgagccgtgttgcaacgccgcctttgctcaaggtggataacct
cagcctcgaataccgtactgcgcaacgcgtggtgcgggccacccatcaggtcagcttcgaagtcgaccgcgctgatcgt
tttgtactgctcggcccctccggctgtggcaagtccaccctgctcaaagccgtggccggttttatccagccgcaagaag
gccagattctgctgcagggccagacagttcgtggcccaggccccgaccgcatcgtggtgttccaggagtttgaccagtt
gccgccgtggaaaacggtgaagcagaacgtcatctttccactgctggtgtctggccaactcaagcgtgcggaggcggag
gagcgggcgctgcattatctggagaaggtcggtctggccgcctttgccgatgcttatccacacacgttgtccggtggta
tgaaggcacgtgtggcaattgcccgggccttggccacccagcccaagatcctgttgatggatgagccgttcgccgccct
ggatgcgctgacccggcgcaagatgcaggaagagctgttgctgctgtgggaggaagtgcggttcaccctgttgttcgtc
acccactccatcgaagaagcactggtggttggcaaccgtatcctgctgttgtcgccgcacccggggcgggtgcgcgccg
aggtgcatagccatcaatacggcctgggcagcctgggtggcagcgacttccaggccagtgcccggcgtatccaccgttt
gctgttcgatgaagcagatatcccggaacagcctgacaaccttgggttcaacgatattcgtatcgcttactgacaggag
cctcagccatgacgactacacctgtacgccaggaatacgaggtgcagctggagcccctgctcagtgtgcctgtagaacg
acaactccccttggcccaacgcctgtggcagcaaggctggttgagaaaggcggtcatattgctggtgatcgctgtgcta
tgggaaaccgttgcccgctaccaggacaatgacctgctgctgccaagctttctgcaaaccgccacggcgctatgggatg
gcatgatcagtggcgaactgcccgccaaggtcggtgtttcgctggtaatactgctcaaaggctatgtgctgggtatcgt
cctggcctttggcctgaccagcctggcggtgtcgacccaattgggccgagacttactgggcacgctgacctcgatgttc
aacccgttgccggccattgccctgctgccgctggccttgctgtggttcgggctgggtgacaacagcctgatcttcgtgc
tggtgcattcggtgctatgggcgttggcgctgaatacctatgccggcttcctcggtgtgtcggagacgctgcgcatggc
gggccgcaactatggtctgaagggcctgcggctggtattgcacatcctcgtgcccgcagccctgccgtcgatcctgtcg
gggttgaagatcggctgggcgtttgcctggcgtacccttatagccgcggaattagtgtttggtgccagcagtggcaaag
gcgggttgggttggtacatcttccagaaccgcaacgaactgtataccgacaaggtctttgccgggttggcggtggtgat
cctgatcggtctgctggtggaaggactggtgttcaatacgctggagcggttgactgtgcggcgatgggggatgcagcgc
tagcaggtaagccagtaccggccttttcgcggcagattgacgctagagtccgcatctgcgggatcttcgtccttgaaag
aggcgcgaggcgccgaaccgccgcgaaagaccctgtactggctacaaattctggtactgagctgccgcattgctcagaa
tcctgccaatctcttcccgcaagccggcaggctgctctaccaccaccctgtccccatggctcaacaaccaccagcgtaa
tggccagccgtcacttaccgtgccgcgtaaccgatgcccatgctccagtgccgtcagttgcatgtcgctgctcaatggc
gcatcccgcaactgccgcgccagtgcatcgctgattcgcgccaccagctccacgccctcaccctgcgatggctgcaacg
catcccctcgcagatgtgtcagcaagtcgaaattaccgcgcaattcgcccacggcactggccgaccagtgccaaccgaa
tggaatgctcttgtcattgcgttccagcgggaatatcagcgaaagctcgttgaggtcacgctcgacagtgcgtttgctg
accgtgaagccaacgtcacgcaggcgccagaccagctcggcgctggttatgcctggggaacggctgggcaactggcgca
gcagcgcccactgtcggctgagggtggcgcgagtggtggcgaacggcaaaagataacgtccttgtctaggcttgccgca
ataggatggcggcatgcgtggggcatggcaattggccacagcctgctcagatcaaggaagtcgcatttggttgcctcgt
gccggttcgttcgcgacaggttttgacgtgacatcacgcagaatcacgcctcatcacagccgaaggttggggttgtgcg
tcgttcaatgaggatgaacatgtctgttgccagcaatatccattcgctacttgcccgccttctgcccgagcgggtcatc
gcccctcctgcccctgcaggacggcgacagcggctgttctccggtgtgggcttgcccagccagcggtcgctgctggtca
accgcctggatgaggccaacgacctgcaggcggtgtacgtcgacctgcggcgtcaggcattgcaaggcagcgtgtccgc
attgaacgacctcggctggatctggctcaacggcaagtactggcgggccgataccgtgctggccgggcacctgttgcgc
atggcggccctgcagggcaatgctgctgcctggttcaaccttggccagcagcactacttcggcaaaggcatcgaccctt
cctatgtgcaggcggcggagtgttaccggcaggccttcgaccgcggcatgctgcatgccgccgccgcactgggtgacct
gtatgaggaggaggtgtgcgacggtgacctggaatggcaggttgacctggtgcaagcctatcagtggttcttgcgtggc
gccgaacagggcgaggcgcgttgtcgttttgaaatgggctaccggttgatgcatgggctgcacgtagaggccaacctca
aggcagcgctgtactggcttgagctggcagcagcggcgggggtggtgcaagcggcagaggagctggcggtgcatttcag
cagccgtgatgcggtgcggtatcaggagtggcgggaccgggcggtgcagatgggcagcacattggccttgaccatgaag
ctggaagaccagatccatccctgagtatttctcttcagtgctgactgaaaaatgaacaacatttaaccaggctatccgt
cgccccctgttgacgacagggggatgtcggggcgtatattgatagttagcaaactatgaatatacttggttctcttcat
gtcccttgatttcctgcgcctgcaagtcagcagtggcctggtagtcgctgcccgccactggcggcgcatctgtcatacc
gccttgaccggctacggcatttccgaggcctgcgctgcgcctttgctgatgatcgtgcgcctgggcgacggcgtgcacc
aggtggctgtggcccaggccgccggcctggaaagcccgtcgctggtacgcctgcttgaccaactgtgcaaagctggcct
ggtgtgccgcagcgaagacccactggatcgccgcgccaaggcactgcgcctgactgccgaaggccgtgccctggccgaa
gccattgaagccgaactggtgcgcttgcgccgcgatgtgctcggcggtatcgatcaggccgacctggaagctgccttgc
gtgtgcttcgtgccttcgaggctgccggcctgggcagcgcaggcggggtggcatgaacggtttcttcagctctgtccct
ccggcccgtgactggttctacggcgtgcgcaccttcggcgcgtccatgattgccctgtacattgccctgctcatgcaac
tgccgcgtccctactgggccatggcgacggtgtacatcgtctccagccccttcgtcggcccgaccagctccaaggcgtt
gtaccgtgccgtcggcacgttgctcggcgctggcggggcaatcttcctggtgccgccgctggtgcagtcaccgttgctg
ctgagcatcgccgttgccctgtggaccggcaccttgctgttcctttcgctgaacctgcgcacggccaacaactacgtgc
tgatgctggccggttataccctgccgatgattgccttggccgtggtggataatccgctggcagtgttcgatgtggcttc
ttctcgtgcgcaggaaatctgtttgggaattgtctgcgcggcagtcgtcggggctatcttctggccacgccggctggcg
ccggtggtagtcggtgccaccggaaactggttcaacgaggcgattcgctacagcgacacctacctggcccgcgatgcca
gcgctgacaaggtcggcggtatgcgcggggcgatggtcactaccttcaactcgctggagctgatgatcggtcagctcgc
ccacgaaggtgccggcccgcataccctgaagaacgcccgcgaattgcgtgggcggatgatccatctgctgccggtgatc
gacgccctcgacgacgcactggtagccctggaaggccgcgccccggcccagttcgcccagcttcaacccgtgctggaag
ccgctcgtgaatggctcaaaggcaccgccgacagcgcttcggtagcgcactgggccacgttgcacgagcagatcggccg
cctgcagcccgctacagccgccctcgaccagcgcgccgagctgctgttgtccaacgccctgtaccgcctgaccgaatgg
gccgacctgtggcaggactgctgcaccctgcagcacgccctgcgtaccgatgatgccaagccttggcgtgcggtgtatc
gccactggcggctgggccgcctgacagcgtttttcgatcgtggcctgatgctctactcggtagcctccacggttctggc
gatcgtggtcgcctgcggcctgtggatcggcctgggctggaacgacggcgccagtgcggtaatcctcgcggcagttgcg
tgcagcttcttcgccgccatggacgacccggcaccgcagatctaccggttctttttctggacgctgatgtcggtcatct
tctccagtctgtacctgtttttggtactgcccaacctgcacgacttcccgatgctggtgctggcctttgccgtgccgtt
catctgcataggcaccctgaccgtacagccgcgcttctacctgggcaccttgctgaccatcgtcaacacgtcgaccttc
atcagcatccagggtgcctacgacgccgacttctttaccttcctcaactccaaccttgccggccccgcgggccttctgt
tcgcctttatctggaccctggtgatgcgcccgttcggcgtggaactggcggccaagcgcatgacccgcttcgcctggcg
cgacatcgtcgaaatgaccgagcctgcgacattggccgaacaccgccaggttggcgtacagatgctcgaccgcctgatg
cagcacctgccacgtctgtcgcaaaccggccaagacagtggtgtggcactgcgtgacctgcgcgtagggttgaacctgc
tcgacctgctggcgtacatgccgcgcgccggccagcaggctcgcgagcgcctgaacactgtggtcgaggaagtcggtgc
gcactacgccgcctgcctgcgtgctggcgaacgcctgcatgccccggccgcactgctgcgcaacatggaacgcgctcgc
ctggcgctgaacctggatgagctgtacgagcgcggcgatgcccgcacccacctgctgcatgccctgagtggcctgcgcc
tggcgctactgccgggggtggaggtgatgctcgaacccgccgaacaaccgcaactgccccccgggctcgacggagcgcc
cttgtgattggtgaactggatatcagcggggtgtttctgcccacgctgctggtgatgatgtttggcacctacctgctgt
tcctgggggtgcacgcggtgctggtgcgcctgcatttctaccgcctggtctggcaccgggcgttattcaacgttgccct
gtatgccgtgctgctcggcgcggtggaccacttttgtcgaaacctgatgctgccatgaaaaaacctttgctgaccttgg
gccgtgtggtcctgaccttgctggtagtgaccttcgccgccgtgctcgtgtggcagatggtggtctactacatgtttgc
cccctggacccgagacggccatatccgcgctgacgtgatccagatcgcccccgatgtgtcgggattgatccagaaggtc
gaggtgcgcgacaaccagaccgtcaaacgtggcgacgtgctgttcaccatcgaccaggaccgcttcaccctggccctgc
gtcaagccaaggcaacccttggcgagcgccaggagaccctggcccaggcttcccgcgaagcgcagcgcaaccgcaagct
gggcaacctggtggccgccgagcaactggaagaaagccagtcccgcgaggcccgtgcccgttcggctgtcagcgaggcg
caagtggctgtcgatactgcccagctcaaccttgaccgctcggtggtgcgcagcccggtagacggctacctcaacgacc
gcgcgccgcgtaaccacgagttcgtcactgctggccgcccggtgctttcggtggtcgacagtgcctcctaccacgtcga
cggctacttcgaggaaaccaagctggggggtatccatattggtgacgccgtggatatccgcgtgatgggcgacaacacc
cgcctgcgtggccatgtgcagagcttcgccgctggcatcgaagaccgcgaccgcagcagtggcgccaacctgctgccca
acgtcaacccggcgttcagctgggtacgcctggcccagcgcattccggtgcgcatcgcctttgacgaagtgccgcaaga
cttccgcatgatcgccgggcgtactgcgacggtgtcgatcatcgagggccagcgcccatgaaacagctgatcctggctg
gcctgtgcctgtcgctgggggcctgcatgatggtggggcccgactatgaggtgcctggggatgcggccgtgcaacgcaa
tgacctgaacggcccgctgcgccaggatgccgacagcgtcgtgtcagcgccggtccccgaggactggtggcagctgtat
caggatcagcggctgaacgagctggtgcgtcaggcgctgagtgccaacaccgaactgcgcgtggcggcagccaacattg
ccaaagctcgcgctcaggtggaggtggctgaatcgcaaggcggcttcaacggtggcgtcaaactcggcgctcagcgctt
gcaggagtcgggcgaagccttcctgcagcccgagaaggtgccggtagccaacatcggtgaggccatcatcagtgcttcg
taccagttcgacctgtggggcaccttcaagcgtggtaccgaggctgccaaggcaaatgccgacgcggtgcaggccgctg
ccgacactgcccgcatcacgcttgtggcggacgtggtcaaggcttatacccaggtgtgctcggccaacgaggaatacca
cattgcccgtgagtccctcgatttgcaggagcaaagcgtgaaactcaaccagcgcctgcgcgatgctgggcgtggcgat
gaaacccaggtcactcgctcgcagacccagttcaaatccttgcgtgcagaactgccacgcttcaaggccgaacgcgaga
cgggcatgtacaccctggccgcgctgctggccaagccggtcgaccagttgcctgccggtaccgccgattgtgccgagtt
gccgcacctgaaccagctggttcctgtgggcgatggcgcggccctgctcaagcgccgccccgacgtgcgccaggccgaa
cgccagctggctgccgccaccgcctatattggcgtggctaccggcgcgttgtacccggatatcagcattggcgcccagg
ttggcaccatcggcatcctggagaaccttggcgagccttcgaccaaccgctggggctttggcccgcagatcagctggag
catccccaccaacggcacccgtgcccgcattcgcatggccgaggcctcgacccaggcggccctggcgcacttcgatggc
gtggtgctgaacgccattcgcgagacccagacccggctggcacagtacagcgccttgctcgatcggcgcgatgcgctgg
ccgaggcggagaagtcggcgaaggaagccgcggaccagacgcaccggtattaccaggcagggcgtgagtcgttcctggc
ggatttgcaggccacgcgaacctacaccgatatgcgtgcgcagttggctgcagccaatagtcaagtggcgcaggggcaa
attgccgtgttcctggcgttgggtgggggttggaagggcaccgccaagccctgatgcggtccttgagggcaggtccgct
atgccctccacttcatctgatttgtagcaagatttttcatgaaatctgcccagcacccttgagtgaagcaaagtggaag
tgaacaatgttctctttcgcatttcctccgagactggccatgaaaacccgttcccgtctgcttgcctggctgccggctg
cattgctcggcccggtgctggcgctgtgcagcaccttggcgctggccgagtcccccgccgaggctgccaaagcccagca
cttgctggactacattggtgccgactacccgccgaccgtgcaggacggcaaggtgatcgacgagggcgaataccgcgag
caacaggagttcagtgcggtattggctgacctggtcaaaggcctgcccgcaaatactgaacaagcggctttggaacagg
gcgtccaggcgctgcgccaggccatcgaccagcgtcaggaaggtactgcggtcgccaaacaggcccggcagctgggtgc
gcgactggcggtggcctacgagatcagccaggccccggtgattaccccggaccccgcccgcggcgctgcgctgtacgca
cagaactgctcgatctgccacggcgacaccggcgccggcgatggcccggctggcgtgggcctggagcctgcacccgcca
acctgcgcgatgtctcgcgcctggaccagttaagcctgttcgacctctataacaccctggccctgggtatagacggcac
cgaaatgccgtcgtttgccgaccagctggacgaccgccaacgctgggatgtggccgcgtatatcgccagcttcaccgcc
aagccggaagcgggcaaaggtgacaagacctggaacctcgccgacctggctcgccaaaccccggccgaagttgctgcta
acgaaggcactgcggccgtcgaggcattccgcgcccagcgtgcccagccacctcaggtaaagcgcggcccggcgcaatt
gctcgaatacactgccagcacactggagaagagcctggcggcctaccgcgcaggcgaccacgatcaggcctatgacctg
tcggtggcggcctacctggaaggtttcgagctggtggaaagctcgctggacaacatcgatacccaggcgcgcaaggaca
ccgagaaatcgctgatggcctaccgtcagtccctgcaggacggcctgcccgtggagcaggccgaacagcgtctggccga
cgccaaaaccaagctcgagcaggcggccaagctgctgggcagcgatggcctgagctggacgctgagctatatctccggt
ttgctgatcctgctgcgtgaaggcctcgaggcgattctggtgctggcggcgatcctggccttcctgcgcaataccgggc
agcagtcggcagtgcgcagcgtcaacatcggctggggcctggcgctggttgccggcttcgccacctgggcgctggcggc
ctatgtgatcgatgtggggggcgctcagcgcgagctgctggaaggctgcacggcgttgttcgccgcggtaatggtgctg
tggcttggcgtgtggatgcatgaccgccgtcacgctgccgcctggaaggactacatcaagagcagcctggtcagcggtg
gcgggcgcttcggctttgccgtgctggcattcttctcggtataccgcgaattgttcgaagtgatcctgttctacgagac
cctgtggctgcaggcaggccccgccgggcatcaggcggtgctggcgggtggcgcgacggcactggtgctgttggtgggc
ctggcctgggtgattctgcggggttcggccaagctgccgctatcgctgttcttcagcatcaacgccgcgctgctgtgcg
cgctgtcggtagtattcgccgggcatggcgtgaaggcgttgcaagaggccggtgtgctgggcacacggccagtggcgtt
ctttgagttcgactggctggggattcatgccgatgcctactcgctgtcggcgcaagcggtggccttgctggccatcgtg
ttcctttacggccgctcgtggctggccgaaaagcgcagtgctgcggccaactgactggagcctgcgcggtcccacaggg
accgcgcaaggtctcagatcttgcgcaagcctgatgctcaggctggctgtggcgccttgagaatgttctgtagcaattg
gacactttcaacggcgtcatgacccaggctggtcaggtagccgccatccggctgatcggtcagccccttctcatgcagg
cgttgcgcagccgcgatcagggcaggggatgcggtgctggttatcttgatgccttcctggctgctgtcgtgtttgaaca
gcgcgagtacttccatttcgtcgatcaaatcgggggtaaaaggcatggcgactcctgacttccagacaaggattgcggc
acattctacggtgcctgatcttcgagtgtagccgggttattcgtcgtcgccttgatccatctcaggcggcagctccggc
agtgcccgcagagcgttctcataccactcaccgttgaacgcacggtcctctaccagcatgttgtcgatttcgaaggcca
gcacatgggccatcaggttcagaatgtcttcacgctcatagccgaccagcgtcagcttgttgaacgtggccttggccgc
aggcggctcgccgctttcgatctggttttcgatggcttgggtcagcgttgcctcggcgaaggcttcgtcgtcgtcattg
tcgatgtcggtgggctcgctcatcgcggtactcctaggatgggatgcaacagtgtgccatggctatggcggcaatgccc
gggcattgacggggtgcatgacgctggtcagtggcaggtgttcagtctataaaggccacgccaaccccttacggcctgg
aggctgtttcgtcatgctcaagctttatggattctcggtcagcaactactacaacatggtcaagctggccctgctcgaa
aaaggcctgactttcgaggaagtcaccttctatggcggccaggcgccacaggcgctggaagtgagcccacggggcaagg
tgccggtgcttgaaaccgagcatggcttcctcagcgaaaccagtgtgatcctcgactatatcgagcagacccagggcgg
caaggcactgctgccagccgacccgttcggccaagccaaggtgcgggagctgctcaaggaaatcgagttgtacatcgag
ctgcctgcgcgtacctgctacgccgagtccttctttggcatgtcggtcgaaccgctgatcaaagagaaagcgcgtgctg
acctgctggccgggtttgccacgctcaagcgcaacgggcgctttgcaccttatgttgcgggcgagcaactgacactggc
agacctgatgttctgcttctcggtcgacctggccaacgcggtgggcaagaaggtgctgaacatcgacttcctggcggac
ttcccgcaggccaaggcgttgctgcaactgatgggggagaacccgcacatgccgcggatcttggcggacaaggaagcgt
cgatgccggccttcatggagatgatccgcagcggcaagcgctgagtctggtgttgagcccttcgcgggcatgcccgctc
ccacaggtctgcaccgtttttgaaacttgtgcattacctgtgggagcgggcgtgcccgcgaacgagggcgaagccctcg
ccttgggggattagcgagacgccaacagggccttgccacgaacgacggcagcacgcacctgcgccggcgccgtaccacc
aatgtggtcacgcgcattcaccgagccttccagcgtcagcacggcaaacacgtcctgctcgatctggtcgctgaattgg
cgcagttcgtccaggctcatctcggccaggtccttgccagtgtccacaccatacttcaccgcgtggccaacgatctcgt
ggcagtcacggaacggcaggccacggcgaaccagatagtcagccaggtcggtagcggtggagaaaccgcgcagggccgc
ttcacgcatgatggcgtgcttgggcttgatcgccgggatcatgtcagcgaaggcccgcagcgagtcgcgcagggtatcg
gcggcgtcgaacagcggttccttgtcttcctggttgtccttgttgtaggccagcggttggcctttcatcagggtcagca
ggccggtcagggcgccgaacacgcggccgctcttgccacgtaccagctctggcacgtccgggttctttttctgcggcat
gatcgagctgccagtgcagaagcggtccggaaggtcgatgaactggaactgcgcgctggtccacagcaccagctcttcg
gagaagcgcgaaaggtgcatcatcgccacgctggcagcggcgcagaattcgatggcgaaatcacggtccgacacgccat
ccagcgagttgccggccacggcttcaaagcccagcagcttgcaggtcagttcacggtcgatcgggtaggtggtgccggc
cagcgcggcgctgcccagtggcatgcggttggtgcgcttgcggcagtcgaccaggcgctcatagtcgcggctgagcatt
tcgaaccacgccagcaggtggtggccaaaggtgaccggctgcgccgtctgcaggtgggtgaaaccaggcatgatggttt
cggcttcacgctctgcctgctccagcaggccctgctgcaggcgggtgatttcgcccaggatcaggtcgatttcgtcgcg
cagccaaaggcggatgtcggtggccacctggtcgttgcggctacgcccagtatgcagcttcttgccggtgatgccgatg
cggtcggtcaggcgtgcttcgatgttcatgtgcacgtcttcgaggtcgacacgccagtcgaagttgccggcttcaatct
cgccctggatggttttcaggccatcgatgatggtgtcgcgctcggcatcactgagcacgccgacctgcgccagcatggt
ggcatgggcaatcgaacccatgatgtcgtgacggtacaggcgcttgtcgaaatctaccgaggcggtgaaacgggcgacg
aaggcgtcgacgggctcactgaagcggccgccccaggactgattggtcttctcggtgctcatggattcactcattgcag
gcgtgaacgaaaaagtggcgtcgatgatagcagggttgggctggctgccgcagggcgccggtcgagagaaatgcccgga
aaatcgcagagaaggatttcaaggaatgaacggcagtgttccacggaccgtctacagttggacaaaggactggcagtga
atctgccgggccgagtgaatctttggccatcgcaccggtctagagcgtgaccgcagtgtcgctcgaaccacacctgtct
acgctatacctgtgcgagactcattcaggaatccagcgcaattatgaatgtcctgatcgttgatgacgaaccccaaggc
cgtgaacgcctcacccggctgctcggcgaactggagggttacactgtgctggagcccagcgccaccaacggcgatgagg
ccttggcgctgattgaaagcctcaagcccgatgtggtcctgctggacatcggcatgccaggcctggatggcctgcaggt
tgccgctcgcctgtgcgaacgcgaggcgccgcccgcggtggtgttttgctccggggatgatgaatacggtgcagaggca
ttcaaggacagtaccctcagccatgtgaccaagcccttccaggcccacgccttgcgcgatgccttgcgcaaggccgaaa
aacccaaccgcgcccaattggcggcgcttacccggccggccaatgaaggcggcggcccacgcagccatatcagcgcccg
cacgcgcaaaggcatcgaactgatcccgttaccccaggtgatctatttcattgccgaccacaagtatgtgaccttgcgt
cacgaagccggtgaagtgctgcttgacgagccactcaaagccctggaagacgaatttggcgaacgcttcgtgcgcatcc
atcgcaatgcgttggtcgcccgcgagcgcatcgaacgcttgcagcgcaccccactggggcactttcagctgtatctgaa
aggcctggatggcgatgccttgaccgtcagccgtcgccatgtggccggtgtgcgcaagatgatgcagaccctctgaggc
ccttggactcggcccgcacctgcacctgactgcgtatgacctgttgatccgtatctgcaagcgataccggcgatgctgt
tatgatcgacggtatttctctggatcggggcgtttcatgtccactcgcgaaatccgcattgccacccgtaaaagtgctt
tggccctgtggcaggccgaatacgtcaaggcccgcctcgagcaggcccacaccggcctgcaggtgaccctggtacccat
ggtcagtcgcggtgacaagttgctcgacgcgccgctggcaaaaatcggcggcaaggggctgttcgtcaaggaactggaa
accgcgctgctggacaacgaagccgacatcgccgtgcactcgatgaaagacgtgcccatggacttccccgagggcctgg
gcctgtactgcatctgcgagcgtgaagacccgcgtgatgccttcgtttccaatacctttgacagcctcgaagcgctgcc
cgccggcagtatcgtcggtacctcaagcctgcgccgtcaggcccagttactggcgcgccgcccagacctgcaaatccgc
tttctgcgcggcaacgtcaacacccgcctggcgaagctggatgccggtgagtacgacgccatcatcctcgccgcggcgg
gcctgatccgtctgggcttcgaagaccgcatcacctccaccatcagcgtcgatgacagcctgccggcaggtggtcaggg
cgcggtgggcatcgagtgccgcagtgccgacgttgagatccatgcactgctggcgccactgcaccatgtcgacaccgct
gaccgggtgatcgccgagcgcgcgctgaacaaacgcctgaatggtggctgccaagtgccgatcgcctgctacgcggtac
ttgaaggtgaccagctgtggctgcgcggcctggtcggccagcctagcggcgggaccttgctggtggccgatgcccgtgc
accccgtgctgctgccgaggccctgggcgtacaggtggccgaagacctgctggggcagggcgccgaggccattctgaag
gaagtctacggcgaggccggtcacccgtgagccaatggcgcctgttgctgacccggcctgccgaggactgcgcggcgct
ggcgcaaagcctggcggcagcgggagtgggcagcagttgcctgcccctgctggagattgaacccattaccgtgcaagcc
ccacagcggctgtcgctggaaggcttgcatgacttccaggcgatcattgtggtcagcaagccggccgcccggctgttgc
ttgagcatctggccgagaccagcatccagcctccgcagcgaggctggttcaccgtgggtgaggcaaccgctggtgtgct
gcagggtgctgggctgaaggtttgctttccgccgcgtggcgatgacagcgaagccttgctggcactgccggccctgcgc
caggcacttaccgagccggcaccgcgtgtcttgatcgttcgcggcgtcggaggtcgcgaactgctggcagagcgtcttg
cagagcaaggtgctagtgtcgaatatctggaactgtatcgtcgctgcctgccggcctacccggcgggtacgctgatgcg
ccgcattgaagcggaacgcctcaatggcctggtggtcagcagtgggcagggttttgaacatttgcagcagatggccggt
gccgattggctgcggttggcccagttgccgctgttcgtgcccagcccgcgggtcgccgagcaggccaaggccgccgggg
cccaacaggttgtggattgccgtggcgccagtgccacggccttgctggcagccgtgcagcgtagcgctgcacctgcctc
ttaaggcgctaagctgaatgcggtgcgcccccatgcaaaggatggatacgtgagcgagactgtcttgtccaataacgat
aaaccgtcggcgcaggcgcctgcggaacccgttaccaccccacctgccaagcgctccggcagtggcctggcagcgctgg
ccttgctgcttggtgcggccggggtggcggtaggtggctggggtgtctggcaggtgcgtcaactgcagggcagtgagtt
caaccagggccagcacatcgaggcgctgacccagcgcgccgaggcgctgcagcaacgtgaacagcagatcagtgcgcaa
ctggccagtctgccagccgccagcgagctagaagaccgccggcgtttggtagcccagttgcagggcgaccagcagcgtc
tcagccagcgcctggaaaccgtgctgggagaaagccgcaaagagtggcgcctggccgaagccgagcacctcctgcggct
ggctaccctgcgcctttcggcgttgcaggacatcaccagtgccaaagccctggtcgaaggcgccgacgagatcctgcgc
gagcagagcgacccgggtgccttcgccgcccgcgagcaactggcccgcagcctggccacgctcaacagcactcagcaac
cggaccgtactggcctgttcttgaaactggctgcgcagcgtgagctggtacagcagctgagcgcccagtcccccgagtt
cgacagtaacgccgatgcgcttggcgccctgaccgccgacggtgatggtgccagcaggctgtcgcagtggtgggcagaa
atatccaagtacttccagatcgacttcaatgccgatgaaaacgtgcgtccgttgctggccgggcagcaactgaaccagc
tgcgcctggccctgagcctgactatcgagcaggcccagtgggcggcgctcaatggtgatgccaaggtttacacgcaggc
gctggacgacgcccgcagcgtactgctggccaacttcaatgcagacaacccgcaaagcaaggccatgctcgacagcctc
aatgccttggccgatcagccggtgtcggtggttacccctgaccttagtgaaagcctggcggcagtgcaggcctatattc
agcgccgtcacctgccggccgaggctgaagggggcaagccatgaagcgtgtctacctgttggccgtgcttgcgatcgtg
gttgctgcggcactgggcatcgcggttgccaagcacagcggctatgtactgatttcctatggtggcttccgttatcagt
cggggctgtgggcagccttggcgggtattttggcggtcgtcctgctgctgtggttgctgcgctatctggtcggcctggt
gctgacttccagtggtgtggtcaacccgtggtcacggcgtaaccgcagccgacgtatccgcctggcgatcgaacagggc
cagctcgatcttgccgaaggccgctgggccagtgcccaacggcacttgcaccgtgccgccgaggcggagcgccaaccgt
tgctgtactaccttggtgccgcgcgtgctgccaacgagcaaggccgtaccgaagacagtgacaacctgctggagcgtgc
cctggagcgccagccgcaagcggagctggccattgccctgacccatgcccagttgcaaatggaccgtggcgaaaacgat
ggggccctggaaaccctgctggccatgcaggaacgccacccgcacaacggccaggtgctgcgcttgctgcaacgcctgt
acgtggagcgcggcgactggtctgcactgatccgcctgctgcccgacctgcgcaagggcaaggtgctgccgcccgccga
gctggctgctctggaacaacgcgcctggggccagaatctgagcctggcgaccacccgtggcgaagatgcgctcagtgca
cgtcaatccttggagcgcgcctggcagcagctgaccgcagcccagcgccaggagccacaactggtgctggcgtacgccg
agcaactgcgtcaggtaggtgcccagaacgaggccgaacaggtgctgcgcacggccctcaagcgcgactacgaaagcca
cctggcccgcctttacggcctggtgcgtggtgatgacccggcgcgtcagctgcaaaccgctgaaggttggctcaaggct
cacccgcaagatgccagcctgctgctgaccctgggccgtctgagcctgcaaaaccgcttgtggggcaaggcgcgtgact
acctggaaagcagcctgcgcatggagcgcaaccccgaggcctgtgctgagctggcccgcctgctcgcggggctgggcga
gaccgagcgcagcaaccagctgttccaggagggccttggcctgctggacgagcgcctgctggcgctgcctttgccagaa
ggcgtgcgcgcctgacctaccccaaggcccgcgcaaaggtgcgggctttgggggcaggtaatttatctttcgctgtcag
tttgatctgaagtccatttcttccgtcgcctcctacggcatatctggaaatttcctacgcgattcagtgacttgtcgtt
gctgtcgtgccttgaaacaaagcgtgtctttcctctaccgtttcaagccactactttttccccgggaccttcaccgccc
atgctgccggcccgtttgcgcaccttttttcttcctgcctgcctggtcgcactggcagtactggttgcgtctttccgtc
tggaaaacacagtggggctgatgccgtgcccattgtgcctcagccaacggttgctgcttggcgggtacgcgctcctgtg
tttcgcagccgtgctgcaggcgccgggcacgcggggcatccttcgttatgctcggctggcgctgggctgctcgctggcc
ggcgctttgctggcagcacggcatgtctggttgcagggggctgagggggtcaatgaggtatgtccggtgccgatcgggc
gagtgttcgaacaatcctggagtgaggcggcacggcaactgctgctgggtggcccggattgccgttcgcttgcctggag
ttttctcgatctgacactgccggaatggagcctgttggccttcctgctgctggcggtgctgcccttgagttgcctgctg
gcgtatcgtttccgcaccttggcaagaacatgacctggcgcaaggttgtgccattagcgcgaccaatggtgatgtaaca
gggtattaaacacttgtatgaactttgtgtgctgcgtaccttgaagggcagcacgcgcgggaataatctcccagcacgc
ataccggaaaaacaactgctcgatgccgtcctgctgatgtcacctttgtgctgcgcggtcgtggtgcgaggtgcagcgg
catctacccagaagggaagagatcgccatgctcgatagttgtcagaacgcccaggaacgctggggtggggttcacaagc
tgatcgaccgttggctggaggagcgccaggaactggtgcaggcttttcgcgccctgcgcgatgtgaggccagccttcgc
cgacaaggacaccaacggggacttttgcgcccttctggtcgactacgtttcggcgtggcacttcgaagtctgcgagcaa
ctggtcagcgaggccaaggcgttcggagacaagaaggcgctgaaactggccgaagagatcaacccacggatcaacgaca
gtactcagatcgcactggccttcaatgaccattgcaccaagggggagtgcaaggacaccgaacgctttgccgagaagct
ggccaaattgggcgggttgttgcatgagcgcttcgagcttgaagactgcctgatcgaagtgctgcacaacgcacacaag
gaagagggtgcagtgcaggcctgaggttggcgtcagtcgccaaccgccagcagttcgatctcgaataccaagggggtgt
agggtgcaatcaggtctcccgccccctcggcgccataggcttgcgctgaaggaattaccaggcgccatttggcgccggt
gtgcattttcggcaaggcgacctgccagccttcgataaccgaatccaggttgaaccattggggggtctggttctggtcg
aatattgagccgtccggcaatctgcccacatagcgcacttgcactttgccgcccgcttttggctgtgcacccgtgcctg
cctgcaattcgctgtacagcacaccttccgttagttcgtgcaccccataacgcccacgttcattagccatgaaacgcgt
ttcggcggcctgcagcttttgcgcagcggcgtcaccttcctgggcttcatgctgctgcagcactgcctgcatgcgtgcc
ttgtcgagtttcaggggttgcccctgataggactgcttcaggccttcgaccagtgcatccagctgcaagcctggcatct
cctggcgcaggcgttcacccaggctggcacccaggctgtaggccaaatcgtggtcgtcgttgtcggccaaggcgagggg
tgccatcaggcataaacccaaaacaagatatcgaggcaacgcctgactcccaaataccagcaatgattaattcagcaac
tacactttcacgcagctgcaagataacaactttgcccaggcatgcaacgcggcgtaaacattacggtcaacatgcccta
gcggcggtagcagcagaagcatagtatgagccgcaatctcgtcagccaggaggtaaaccatgtcggccaaaaagaagcc
agtaagtacgccgttacacctgctccagcaactttcgggcagcttgctcgaacacttggaagaggcctgctcgcaagcg
ctggctgatgcggaaaaactgctggcgaagttggaaaagcagcgtggcaaggcgcaggaaaaactgcacaacggtcgcc
tgaaactgcaagacgcggccaaggcaggtaaagccaaggcgcaaagcaaggcgcaaaaagccatcggtgaacttgaaga
actgctcgagtctctcaaggaacgtcaaacccagacgcgctcttacattcagcaactcaaacgcgatgctcaggacagc
ctcaagctggctcagggtgtaggtaaagtacgcgaagctgcaggcaaggcccttgatcaacgtgcggccaaaccggcag
ccaaggcaaccgctgctgccaagcctgcggccaaaccagctgccagggcgaccgctgccgccaagcctgcggccaaacc
agctgccaagacgaccactgccgccaagcctgcggccaaaccggctgccaaggcgaccgctgccgccaaacctgcggcc
aaaccggctgccaaggcgaccgctgccgccaagcctgcggccaaaccggctgccaaggcgaccgctgccgccaagcctg
cggccaaaccggctgccaaggcgaccgctgccgccaagcctgcggccaaaccagctgccaaggcgaccgctgccgctaa
gcctgcggccaaaccggctgccaaggcggctgcggcagccaaacctgcggccaagccagctgccaaagcccctgctgcc
aagccggccgcaaaaccagctgccaccaaggcaccagcacgcacggccgccaaacccgccgccaaacctgctgaagcca
aacccgctacaccggccgccacaaccaactcggtgagcccggctgctgcagcaccgtcggcacctgtgagcacgccgtc
tcaggcaccttcggcgtcctgaagcgcagccgctgcgacgcgcaactgaactagcgcgtcatgatgcagagcctggtcc
ggtgccagccgggccagccagtcgtccgcgggctcatgggagcccacgggccactgttgcgaacgttcctgcaagcgct
ccagcaaggctttttctgcctgtaattccaaccccttcacctgttcacgcaatgcggccaattgtgcatcacccgatgc
tggggttcgccattgccggcgcaggctgcgcagcggggcgaccacgtcacgctgccaaggctcggcaagttcttgcagt
gcttgcgcacgttcgcccagtacagccacaccacgtgcttgcagccaggtcgcgcacagcagcaggcagacatcgccac
ccagtgcctgcagttcaaggcaggcggcttccacgccgggcctggcatacagggccagggcgtaattccacaggtcggt
gtgcatggttccactcgcgctatgggccgaggaagctggtagactccgcgaccatcatgatcagactatccaacctcac
tttacagcgtggtccgcagcgcttgctagaaggcgccgagatgaccctgcacgccggtcacaaggccggcctgatcggc
gccaacggcgccggaaaatccagcctgttcgccttgctgcgcggtgagctgtcgcccgatgccggtgactgccaactgc
ccggcgactggcgcatcgcccacatgcgccaagaggtcgacaccctcgaccgcctggctgtggactatgtgcttgacgg
cgacgtgcgcctgcgcaaggtccaggccgaactggccgcggccgagcaggcccacgacggcaccgccctggcgcgcctg
cacagtgagctggaaagcgccgacggctataccgccgacgcccgtgcgcgcaagttgctggctgggctgggcttcacca
acgaacagatggaccgccgtgtcggcgatttctctggtggctggcggatgcgcctgaacctggcccaggcactgatgtg
cccgtccgacctgttgctgctcgacgagcccaccaaccacctcgacctcgacgcgatcctgtggctggaagactggctc
aagggctaccccggcacgttgttgctgatctcccacgaccgtgacttcctcgatgccgtggtcgaccatgtgctgcacg
tcgagcagcgcaagctcaacttgtacaaaggcggctacaccgcctttgagcgcacccgtgccgagcgcctggcgcagca
gcagcaggcctacgagaagcagcaggcgcagcgcgcgcacatggagaagtacattgcccgcttcaaggcgcaagccacc
aaggcccgccaggcgcaaagccggatcaaggccctggagcgcatggaagagctgtcggcagcgcatgtcgattcaccgt
tcgactttgtcttccgtgaatcgcagaaaatttccagcccgttgctgagcctttccgaaggtcgcctcggttatggcga
caaggccatcctcgacaaggtcaagctgcagctgaccccgggtgctcgtattggtctgctcgggcccaacggcgccggc
aagtcgaccctgatcaagaaccttgcaggtgagctggagccgttgtcgggccgcctggttcgtggcgagaacctggcgg
taggctactttgcccagcaccagctggactcgctggacgacaaggccagccccctgctgcacttgcagcgcatcgcccc
taccgagcgtgagcagacgctgcgcgacttccttggcggcttcgacttccatggtgcccgctgcgacgagccggtggtt
aacttctccggtggcgaaaaggcccgcctggcactcgcgctgattgcctgggagcggccaaacctgctgctgctcgacg
aaccgaccaaccacctcgatctggaaatgcgtctggcgctgaccatggccttgcaggagtttgccggtgcagtggtggt
ggtgtcccacgaccgtcatttgctcaagagcaccactgatgacttcctgctggtggccgacggcaaggtcgacaccttc
gacggtgacctggaggactacagccgctggctggtcgagtaccgccagcgcagtgcgccggccagtactgcaccggcca
acccggacaagaccgacaagaaagcccagcgccaggctgccgcagccttgcgtcagcagttggcaccgcacaagaaggc
tgccgacaagctggaaaccgagctcaaccaggtgcacgcgcaattggccgagatcgagaccgcgctgggtgatggtggc
ctttacgatgcggcgcgcaaggacgagttgcgcgacctgctggcgcggcagaccaagctcaagcaacgcgaaggcgagc
tggaagaggcctggatggaagcgctggaaacccttgaaagcatgcaggccgaactcgaggcgttgtcctgatggaggaa
ctgcgttcgctgctgccagggcaatggatggacaccttctggctgggtttgcagatcctcttgatcctggcagcggcgt
tcatcctgcaacgtatcgtcgcccgcgggctgagccgcctgggccagcgttacccgttaccgccggagctgctggtgcc
cgtgcgcggtggcctgcgctggctgatcatgggcagcgcgctgctgttcgtgctggagcgcatgggtgtttcggcaacc
gtgttgtggacagcactttccggcttcgtagcggtagcggcggtggccttcttcgccatgtggagcgtgctgtccaacc
tgttgtgcgcagtgttgatcttcacggtcgggccgtttcgcatcggcgatgtggtcgagctggtcgacaccctcgacaa
gcctggcgtgaaaggccgggtgatcgctatcaacctgctgttcaccaccctgctggaagtgcccgaagcgggcggggcg
ctggtgcaggtgcccaatagtcagttcttccagaagtccgtgcggcgctggcgcggggccgaggtacaggccctgcaca
aagaaacagctgccgaagcggactgagcctgcactggccacacaaatccatcagaaatcactggttattttttcgccaa
gaccttagcttaacgttttgcaacaaatgttcgagcgaggtgtgtgatgtcgatggaagtatggttaggcttttttgcc
gcctgctgggtgatcagcctttcacccggtgccggggcaattgcctcgatgtccagcggcctgcaatacggcttctggc
gtggttactggaacgccctgggcctgcagctgggcctgatcatgcagatcgccatcatcgccgccggcgtcggtgccgt
cctggctgcctcggccacggcgttccaggtcatcaagtggtttggcgtcggctaccttgtgtacctggcctacaagcag
tggcgtgccctgccgatggacatgagcgatgaatcaggcgtgcgcccgatcggcaagccgctgagcctggtgttccgtg
gtttcctggtcaacatcagcaaccccaaggcgctggtgttcatgctggcggtgctgccgcagttcctcaatccccatgc
gccgctgctgccgcaatatgtggcgatcaccgtgaccatggtcacggtcgacctgctggtgatggcgggatacaccggg
ttggcttcgcatgtgttgcgcatgctgcgcacgcccaaacagcagaagcgtttgaaccgcacctttgccgggttgttca
ttggtgcagccaccttcctcgcgaccttgcgccgcgcgccggtctgacagaccgcatacaggccattcgcgggcaaacc
cgcgattggcccatcactatttctccttgtccaccaaccccttcagcagatctatcggcagcgggaagacgatggtcga
gctcttgtccccggcaatcgtccccagtgtctgcatatagcgcaactgcatcgcccccggttccttgctcagcatttgc
gcggcttgcatcagtttctccgacgcctgcagttcaccctcggcatgaatcaccttggcccgacgttcgcgctcggcct
cggcctggcgggcgatggcgcgtaccatcgactcgttcaggtcaacgtgcttgatctcgacgttggccaccttgatgcc
ccaggcatccgtctgcgcatccagtacctggcggatgtccagattcagttgctctcgttctgccagcagctcatccagt
tcgtgcttgcccagcaccgcacgcagggtcgtctgggccagctggctggtcgccaccagaaaatcctcgacctgaatga
tcgctttctgcgggtcgagcacgcgaaagtacaacactgcgttgaccttgaccgaaacgttgtcgcgggtgatcacatc
ctgcggcggtacatccagtaccactgtacgcaggtcgacccgtaccatttgctggatcaccgggatcaacaggatcaga
cccggccctttgacctgccagaagcgccccagttggaacaccacgccccgctcgtattcgcgcaggatgcgaaacgccg
acagcaccagcatggccagcacgatcagcacagcgccgaaaccgacttgcatgaacatggtcattctccttgcgtcgct
ggggcggcggcgctcacttccagcatcacgccatggcgcgcggtcacccgtacgttctggccagtttgcagcggcgttg
cgcactgcacctgccattgctcgccctgagccagcacgacaccacagaaggggtcgcttgccatcacctgggtgacggt
gaccaggctgccgaccaggccggcgtcgccactgaccagcgcccgttgccgggccttgagagccatgcccagcacgcca
ccgatcaggagtgccgagagcagcgccaaggtgccgatcaaggccagggggatgccgaaaccgggagcgtcggtgtcga
tcaggatcaatgcgccgaccacaaaggcaacgatgccgccgaagccgaccacgccgaaactgggcaagaaggcttcggc
gatcatgaaggtgatgccaagcaggatcagcgccaccccggcaaaactcaccggcaacagctgcagcgcatacagcgcc
agcagcaggcagataccaccgaccacaccgcccaccgcagaacctgggttcatgaattcgaacaacaggccgtaaacgc
cgatcatgatcaggatcagcgctacgctggggttggtgatgaccgccagaaaccgtgtgcgccagtccggcagatgctc
gaccacgctggcgcctgcggtctgcaactgccgtggttggccggccacctgaagcgttttgccgtcgagcttgcgcagc
aggtcaggcaggtcatcggccacctgatcgatcacgttcaggcgcaaggcctcgctggcggacaggctgaccgcctcgc
gcacggccttctccgcccagtcggcgttgcggccgcgcatctgcgccaggccacggatgtaggcggcagcgtcgttgac
ctgtttgcgtgcgagggtttcatcgtcgccgcctttggctttatcgtcactgggcgtgccaggcgcgccgccgatccgc
accggcgtggcggcgcccaggttggtcccgggcgccatcgctgcaatatggctggcgtagagaatataggtgccggcgc
tggcggcgcgggcgccgctgggggcaacgtagctggcgacgggtacggtgctggagagaattgccttgatcatctggcg
catggcactgtccagcccgcccggggtatccatgcggataaccaccagttgcgcgccttgcgcctgggcctggccgagg
ctgcgcaccaggtagtcggcgctggccgggccgatggcgtcgtcgatgttcagcacccacaccgcgccgggcgctgcct
ggccacctggcgtgatgccaagcaacaacagcagcaacagccaacgccagcagcgggcgatcacctgtcgtcacctcat
ttgcgcgtattacacaagtttagccccgcccacccgtacccggcctaaaattggagattggggggcgaaaccggaggtg
catcatgcgtatggcaaagaccctgcaggccagcctggacaaggccaactgcgactacgacatcattccccacccacat
tcggccaccagcctggagtcggcccgtatggccggcgtgcccgccgaacgggtcgccaaggcggtgatggtcgatgacc
gtcacggcaactacatcatggccgtgctaccggccaaccggcatctggacatggacaaggtgcgcatgtccggggcctg
gcatctgacccgtgaaagcggtctgccgagcctgttcaatgactgcgaacgcggtgctgtgccggcccttggcgatgct
taccagataaaaatgctgctcgacccgagtcttacccgccaaggcgatgtctacctggaggcgggtgaccacgatcacc
tgattcacatgagcatggagcagtacatgaaactggtgccgcacgccgaagtgcgcgagctgtgctgatgttttcaaac
caatgccaggcgggcgtcgtggacggcttgcctggcgctcaggaggaaccatggaagcgccgatccatccctttgccga
actgttcaagcagctgggcttacccgacgatcccacgagtatcgatcagttcatcaccagccattccccgctgaagaac
gaaatcaagctggtggatgcgccgttctggaacgactctcagcgggcatttctcaaggacagcatcattgaagattccg
attgggccgtgcccttcgatcaactcaacgaagcgttgcgccgcccccgaaaataaagcgccgagcggcacctgacgag
tgatcggccgttgctatgctcaggaaaacaataaggggatagcgcgatgaaagatccctacgcaccaggtttctggtgt
tccgtgacgatcctgggcaccctgacggccagttacttctatggcatcagacagacgcaacagatgaaccaggccgtgc
atttcctgtacgccgctgccgcagtcactgtagcggttgcactggtggcgctgacatggatcgcctggcagcagctgcg
cctgaacaagcgcgaagtggtgcaggggcgaacgttgctgaccatctggaataccaaggttgcgctacgccgcgtcgag
acggttttcgaccgttatttctggggcagctattggcattcggggcgcaccttcgaagaggtcatgggcgagctcaggg
gcactccgctggagcagagcctggatgcgctgaagcgccagtgccgggtgctcgaccgcgaaatccatgaccgccatca
ccactggctggccaacgctcgcgacctgtccagcgtggcccaggcgatggcccgcgaacgctaccagctggacctcggc
gagcccacgcacagcggccacggcaatacggcagtgctcaaccgtgacctggaagtgctggtgtacacctggtcggcgc
gcttgcgtagcttcgaccatcagctggacgagctggagcgcgcctaccattgaggcgcttcattcgccgcggatgtact
gctccatttgcttgatcaggctggcctgttcgtcaatggtttccttgaccaggtcgccgatcgacagcaggccgagcaa
tctgccgttgtcgaccaccggcaggtgacgcaggtgccggtcggtcatcaggttcatgcagaaatcgagcttttgcttg
ggctccacggtgaccaccggtgcgctcatgatttcgcgtaccggcgtggcggcagaagagcggcccttgaggaccagct
tgcgcgcatagtcccgttcactgacgatacccaccacctggccaccctcgaccacgggcagcgcaccgatgtttttctc
cgccagcagcttcagggcgtcgagcaccgagtcatccgggccgatggtgtacacggtctggtgctgggacttggtcttg
aggatttgttcgacggtcttcatacgggcctctgcgggtgaaaaaagcactgtctcggagtaactaaagcatccggtac
ggcgctctgcacggcaatgcaggaaacggcatggaggcgattgaaaaacgtcatggctgttcgcttgtagcggcctttt
cgcggctaaaaccgcgaagaggccggtactgcgcatcaaagcttcggcatctgcccgatccgcgccaccatttcgctca
ccacctgcaagtccagcatgaactgctccacggtcttgaactcgttgtcgttgtgcccggtgtacttcacctccggcat
ggccaggccaaattgcacaccgttgggaagatcgtgcaccgaagtcgcgccggccgaggtaccgaactcatgcttcata
cccaggttctcggtggccacagcgagcagggccttgacccactcgccttcagggttgcggtacatcggctcgtccaggc
tgaagtcgaaggccaccgaagtgttgctttgccgggtccatttgcccagtttgtcggccagttcatccttgatcgtggc
gatcggcttccccttgggaatgcgcagattcaccgccagtttcacgcctttttcatccaccccgacaaaagtcagcgag
gtggtcagcgggcccatgaacgggtccttgaaggccacgccgagcttgttgcccaggtagtccaggccccagttttcgg
cggcgtagcgggccgcgtcggtaaagtggttgtgcttgagcgacacctgctggccgaggccattgatgaagtcgagcat
acgcgccaccgggttgatgccggattccggctccgaagagtgtgcggaaacaccggtcacggtgagcaagacttgcttg
ccgtcggccttggcgtcgatgctgaagtcgcttccatgctgcttcacatatctggcaccggcttgctgcaggtgcttga
ccagctgtgccgggttgtcagaaatcagggtcgcaaccgacgttgttgggatctggttagtggccagcccaccggtcag
gttgacgatctcggcacccttgccgctggccgggcgcttggtgaagctggccatgaccgtgccgtagcctttctcggca
atcaccaccgggtagccgccgtcgagggccaggttgtaatcgggcgtagggttgcgctcaaagtagtagggtatggcat
caccgctggtttcttcggtggtgtcgatcagcagcttgaactgccgggcgagcggcaggttttcgtccttggccacttt
cagcgcgtacatcgccaccacgatgccgttcttgtcgtcctcggtgccgcgaccgtacatgcggtcacctacaagggtg
accttgaacgggtccaggcgcgtaccgtcggccagcttccagttgtccgggttgaccggcacgacgtcagcgtgggcat
ggatgccgatcacttccttcccgctgcccagtgagatctcgtacacccggttgtcgatgttgcggaaggccaggccgaa
gcggtcggccaaggccttgatcttgtcggcgatcttgaggaattcagggttttcgtactgcggcgtaccctcgacattg
aaggtggggatggctaccagttcgcgcagggtttcggtagcggctttgccatacttgatgcgggtatacaggccgagca
ggcggttgatctcgtcttgttgcccggcggccaatggcttgtcggccaggtaggcgtcgacggttgcctcgaggttgtc
ggccttgccctggtcgctgtctttgagcttgccgaggaattgcctgaagtcgcttgggtcgctgccgtcgaaggttttg
atgatggctgcggactgctgctgggtgaggttggcttgagcaggcagagtaaacaggccgatgccggccagcagcaggg
tggtggcggtgagttttttcaactgcatggttgtgcgcattcctttgccaatcattgttcagggttacccgttcgggaa
acgggaagacgcccacgctaacaccaatgacccgtggtacgggagtaccagaaaggtgacatgtcgcacaaacgaaaaa
gccccgggctcaggcccagggctttattgatatggcgcactcggcgggattcgaacccacgacccctgccttcggaggg
cagtactctatccagctgagctacgagtgcaacgcgcacgcatgatacccatctgtgtcgttgacgtccatcgccttga
tctgtggcctttttcctctttttgcacaggcggcttttgcgggccaccggccgcgcaaatttatctatccatatgcgat
atcaatatttcccccacccttcttatgccgtctatcctctggtcacaacttgttataacgagtcatcgatcagcgaaga
gaccccatggccgaactgctccccctgtccccggtaccgctctatacccagctcaaggaactgctacgcgagcgcatcc
tcgacggtacttatccatcacatagccgcatgccctcggaaagcgaactgggcaaggccttcgacgtcagccgcatcac
cgtgcgccaggcgctgggcgacctgcaaaaggaagggctgatcttcaagatccacggcaaaggcacgttcgttgccaag
cccaaggcgttccagaacgtcagtaccttgcagggcttgggcgagtcgatgacgcagatgggttacgaagtgatcaacc
gcctgcgcagctttcgccatgtgccggccaacgcattggttgccgcccggctgcaggtcgaggagggtagcttggtcac
cgagatccgccgggtgcgcctgatcaaccgcgagccggtgtcgctggaactgacgtggctgcccaaggccgtcggcgaa
aaactggagaaggccgatctggtcacccgtgacatcttcctgctgttggaaaacgactgcggcatcgctcttggccacg
ccgacctggccatcgatgcggtattggccgacagcgacctgacccaggccctggatgttgaagaaggctcgccgatcat
gcgcatcgagcgcctgacccatgctgccgacggcacgccgctggacttcgaacacctttactaccgcggcgatgccttc
cagtaccgcctgcgcattgatcgtcagaaagggggcaaggcatgagcatccagacccaggactacgacatcatcatcat
cggtggcggtacggccgggccgatggcggcgatcaaggccaaggagcaggacaaaagcctgcgcgtgctgctgctggac
aaggccaatgtcaagcgcagcggtgccattagtatgggcatggacggcttgaacaacgccatcatccccggccacgcca
cccccgagcagtacaccaaggaaatcaccgtggccaatgacggcatcgtcaaccaggccaccgtgcatgcctacgcaac
ccacagctttgaaaccatcgagcaactcgaccgctggggcgtgaagttcgagaaggacgagaccggcgactacgcggtg
aagaaggttcaccacatgggcgcgtacgtgctgcccatgcccgaaggccacgacatcaagaaggtgttgtaccgccagc
tcaagcgtgcccgggtggagatcagcaaccgtctggtctgcacccgtgtgctgctcgatggcgaaggcgccgccgcggg
tgtgctgggctttgactgccgcagcggcgagtttcgggtggcgcgggccaaggcggtgatccttgcctgcggcgccgcc
gggcgcctgggcctgccgtcttcgggctatttgatgggcacctacgagaacccgacgaacgccggtgatggctacgcca
tggcctaccacgcaggcgccgagctggccaacctcgagtgcttccagatcaacccgctgatcaaggactacaacggccc
ggcctgtgcctacgtcaccggcccgctgggtgggtacaccgccaacagcaaaggcgagcgcttcatcgagtgcgactac
tggagcggccagatgatgtgggagttccaccaggagctcgaaggcggcaatggcccggtgttcctcaaactggaccact
tggccgaagagaccatccagaacatcgaagagatcctgcacagcaacgagcgccccagtcgtggtcagtttcacgccgg
gcgtggcaccgactaccgccaacacatggtcgagatgcatatctccgagatcggtttctgctccggtcattcggcgtcg
ggcgtgtgggtcaatgaaaaggccgagaccagcgtcaaagggctgtatgccgcaggcgacatggctgcggtgccgcaca
actacatgctcggcgcctttacctatggctggtttgccggagtgaacgccgcccattacgtggccgggcgcgaactcgc
cgaggtcgatgccgagcaggtcgaacgcgaacgggcgcgggtgtttgccccgctgcagcgtgagcatggcctgccgcca
gcccaggtcgagtacaagctcaggcgcatggtcaacgactacctgcagccgccgaaggtgaccaagaagatggaaatcg
gcctggcgcgctttgccgagatcgagcgtgatctggagcagatgaaggccaacaaccctcatgagctgatgcgtgcgat
ggaagtgtcggtgattcgcgattgcgccgagatggcggcgcggtcctcgctgttccgcgaggaaagccgctggggcctg
taccaccaccgggtggacttccctgagcgcaacgatggcgagtggttctgccattgccacctgaaaaaaggcgagaacg
gtgaaatgaccagcttcaagaaggccgtcgaaccctacctgatcgccctggacgccgatgagcagaccgcctatgaccg
gctgcgagtgaaggctgatgcagcgtgaatggggccatcagcctctgcaaaaaacagaacgagggccaccggccccaag
gactccgtgaaatggcctaccagccgcaagaaatcttcttccgcagcagcgccccggtcaccatcgacgtagacaaatg
catcgccgaaaaaggctgcaccgtgtgcgtcgaggtctgccccatggacctgctggcgatcaacccggctacgcaaaag
gcctacatggctttcgacgaatgctggtactgcatgccatgcgagaaggactgccccaccggtgcggtgaaggtcgaca
ttccgtacctgctgcgctgattcatcccgccatccggcgaaccaccggacgccctcctgctgtgcccctcgtttcccac
cacccaagccgggcggcggagacgaagccaactcttataacgattcgaggggaaacacccatgcgccttgttgcaaccg
tggccggcctcgcgctggcgctcactggcctgaacgccagcgccgaaaccatacgcatcgccatcggcacccaggacac
caccatcaactgcgccaccggtggcctgctgatccgtgagctgggcctgctggacaagtacctgccgcacgacggcaag
tacaaggacgccacctaccaggtcgagtggaagaacttcaccagcggtgcgccgctgaccaacgaaatggtcgccggca
agctcgacttcggcgccatggccgacttcccagggtcattcaacggcgttgcccatctggatgccggcaagcgcagcct
gttcatcagtgtgctgtcgggcagcgtgcatggcagcggcaacggcatcgtcgtgcccgccgcctccagcgtgcagtcg
ctggcggagctcaagggcaagaccatttccgtgccgttcgcctccactgcccacggcatgctgttgcgcgccgtcgccg
cgcagggctgggacccgcagaaggatgtgcggatcatcgcccaggcgccggaaatcgccggctccgccctgcgcagcaa
ccgcatcgaagcccacgccgacttcgtgccgttcgccgagttattccccaaccgtggcttcgcccgcaagatctacgat
ggcgcccaggccaacgcaccgaccttccatggtgccttggtcgatgccgactacgcgaagaagtacccggaagtggtca
ccgcctacctgcgcgccagccttgaagccgaccgcctgatcgctgcgcagcctgagaagtacagcgagttgatcgagaa
ggtcacgggtatcgaagccgaggtcaattacctgttccacggcccgcttggcctgcagacccgcgacctgacctggaag
cctgaataccgccaggcagtggctacatccatcgatacgctcaagctgctgaaaaagaccgaccgtggcctggacaccg
gcaagttcatcgacgaccagtacatccgtgccgccttcaaagaggcaggccttgactacgacaaggcgctgaaagacta
cgacgtactgccactcaaggccgatgacgcgctgaccggccaaccgatcaccgacttcagccgcctggcgcagatctgg
gtgcgcggtgaagacaaggtccgccactacacttcgccggaggccgcccttggtgccttggcccagctggagcaggagg
gcaaggacatccgcgccatctacgcccaggccgccgacagtggcatcaaattgctcgccaaccaggcctggttcgtgcg
caacggtaaaggcgaactggcggcattcctgctcaaggaccaggccgagcagtatgccaaggcccatggtggcgaggcg
ctggacttcgtcagcgccaaccagaagctggtcgcccagcgctgaccgggaggcaccgacatgacccgcaacctcaagc
gctggccggtgcgcctggcgtcgctgctggcctgcctgctgttctggcaagtggcggcaaacgtgaaaatggaccttgg
tctgctgacgttcacctatgtccctacacccaaggcggtgctggacgctgcctggcagttgctgacctccagcaccctg
ctggcgcacctgggcagcagcctggcgcgggtatttgccggttatgccactgcggcactggttggcgtggccctggggt
tgctgatcggccgctcgaaatgggctgaagataccctgctgccgccgctggaagtgctgcggccgattccggctgtggc
gtggatcccgctggcgatcctgatgttcccgtcgtcggaactgtcgatggtgttcatcaccttcaccggcgcgttgttc
cccatcctgctcaacaccgtgcatggcgtcgaggccgtcgacccgcgcttggtggcatcggcgcgcagcctcggtgccg
ggcgctgggcgatcctgcgcgaggtggtattgcctggagcgttgccgagcatcgtcacgggccttgccatcggcatggg
tacgtcctggttctgcctggtcactgccgagatgatttccgggcagttcggcatcggctactacacctgggagtcctac
accttgcaaaactacccggacatcgtcgtcggcatgctgctgatcggcgtgctgggcatgggcagcagcgccctggtca
agcgcctgggggcgctggccacgccgtggtaccgcacgcggagggccagttgatgaaccgttatcaacaggcgccgggg
cgtatcgatggtcgcggcctgtcgattcgcctggggcacggcagcgaagcgttcgaggcggtgcagcggctggactttg
ccgtggagccgggcgagttcgtctgcatcctcggcccctccggttgtggcaagtcgacgttgctcggcgccctggccgg
ccacctggtgcccagcagcggccagctgaacgtggacggccagcccgttgacgggccgtcaccgcagcgtggcatggtg
ttccagcaccacaccttgctgccctggcgtagcgtgctcgacaacgtggccttcggcctgaagatgcagggcctggagc
gcaccgaacgtcaccggcaggctcgcgaaatgctgcaactggtggggctggccgactttgcagggcgctggcccaacca
gctgtccggcggtatgcagcagcgggccgaaattgccagggtgctgatcaaccgcccacggctcttgctgatggacgaa
cctttcggcgcgctggatgcgcaaacccgcgcccgtatgcaggagctgttgctcgatatctgggccagtatccgcacca
ccgtgctgttcgtcacccacgatatcgacgaagcgctgttcctcgccgaccgcatcctggtgatgagcccgcgccccgg
tcgcttcatcgaagacctgcgcctggactttgcgcgcccacgccgcgccagcctgctgaccagccctgaattcactcac
cttaagcgtcactgcctggcgttgctgcgccacgaggaaggccgcgaactgccgcgtctgactccgctgggcctgccgg
acactgaccacccaccgctacggatcgcgctatgactgaccgaacgaccgacaaccccgacattcttgccctgttacct
cgccttgatgccagcgacgctggcgtgcgccgcatcgccctgatcgagctggccgacctggaagacccggatggcttgc
cttggctcaccgatgccctgctggcggacgccgccgccgaggtgcgtgccgaggccgcgcgcctgcttgaggcctggga
agaacccgaagttgtgcaagccctgtgcgctgcgctggccgatgccgccgagcctgtacgcctggccgctgcacagagc
ctcagcgaacttaaaagccttgaagccggccagctgatcctgccatgggtcaagcacgccgatgccttcgtccgcgcca
gtgccctacgtgccttgcgcgagctgcgcctggaggatgctgccgaccctgcgctgctggcgctggccgatgacgccgc
cgccgtacggcgtgaggcagtgggcattcttggctggctcaagcaccagccggcgttgctggcgctggcagcgctcgcc
gagaccgagccagacacagaggtgcgccgcgcggccatcggcgcattgggccttgcccgggacagctcggtgttgcctg
cgttggtggcggcactgactgaccaggcttggcaagtgcgcgaggaagccgccaccacattaggcaaagttggtcagga
ccaagcaggcccggcgctggtggatgcccttgccgatgacttctggcaggtacgcctgcgggcagcgcgctcactgggt
cggctgcgctatgccgctgcactggacgcgcttggcggcttgcttggccatggcatcgccaacctgcgcaaggaggcgg
cgctggcgctgggcgagctgggccaggcgcgtgctttgtcggtgctgcaggccgccgaggccgacagcgaccccgaggt
gagcaaggctgtgcggattgccttggcgcaactgcgcggggctgcctgatgaacgccccgcaagccattcgcaacttgc
gcgggccagggcaactgctgctgcaatgggaagacggcgagcacagcctcagccatacccgtttgcggggggcttgccc
ttgctcacaatgccgtgcggcgcgcctgtccggagggatcagcctggtgcgcgacgatgtgcgcgtggtgcaaatcgag
tcgcaagggtatggcgtacaactggtgttcagcgatgggcatgagcgcgggatctacccttgggcttacttgcgtgacc
tggtcagcaagtgaagctgatcccttcagttgccggaaggggtgcagaagcaggacgaccgcctagccaacgaactggc
cgagggtaacctgctctttggcgacaccccgagtgtgggtacagggcgcaactgggcaacgtgccaccgattacgatgc
cgatgacaacagcatcatcgtttcagcacggcatcagggcgtgctgagctgatcgacctcgccaaggcgttctgattca
tcccctccgggagggccgtcggtccccccttcacatttctttcagttcattcgtctaacctgtactggccctatcgctg
gcaagccagctcccacaacacaaaaaagtgaaatttccgccagggtgttcaaccttttgttctttttttcgaacagcct
attgtccaacaccccagcagccgcttagcattcgtttgagatttcaaacgctcgatgccctgccttgggcgcttttcaa
caatcaacaattcgggaagccgacatgcagctcaaagacgctcagttgttccgccagcaagcctatatcaatggtgagt
ggctggatgcggacaacggccagaccatcaaggtgaccaacccggccaccggcgaagtcatcggtaccgtgccgaagat
gggtaccgcggaaacccgccgcgccatcgaagccgccgacaaggccctgccggcctggcgtgccctgactgcgaaagag
cgctcggccaagctgcgtcgctggttcgaactgatgatcgagaaccaggacgacctggctcgcctgatgaccaccgaac
agggcaagccgctggccgaagccaagggcgaaatcgcctacgctgcctcgttcatcgagtggttcgccgaagaagccaa
gcgcatctacggtgacaccatcccgggccaccagccagacaagcgcctgattgtcatcaagcagccaatcggcgttacc
gcggccatcactccgtggaacttcccggccgccatgatcacccgtaaagccggcccggccctggccgctggctgcacca
tggtcctcaagccggcttcgcaaaccccatactccgctctggccctggtcgagctggcccaccgtgccggcatcccggc
tggcgtgctgagtgtggttaccggcagcgccggcgaagttggcggcgaactgaccggcaactccctggtacgcaagctg
tccttcaccggctcgaccgaaatcggtcgccagctgatggaagaatgcgccaaggacatcaagaaggtttccctggagc
tgggtggcaacgccccgttcatcgtgttcgacgacgccgacctggacaaggcggtcgagggcgcgatcatctccaagta
ccgtaacaacggccagacctgcgtctgcgccaaccgtatctacgtgcaggacggcgtctacgacgcgttcgccgagaag
ctggccgctgcagttgccaagctgaagatcggtaacggcctggaagaaggcaccaccactggcccgctgatcgatggca
aggctgtcgccaaggtccaggaacacatcgaggacgccgtcagcaaaggcgccaaagtgctgtccggtggcaagctgat
cgaaggcaacttcttcgagccgaccatcctggttgacgtaccgaagaccgctgctgtcgccaaggaagagacgttcggc
ccactggcgccgctgttccgcttcaaagacgaagccgaagtcatcgccatgtccaacgacaccgagttcgggctggcct
cgtacttctacgcccgcgacatgagccgtgtgttccgtgtcgccgaagccctggaatacggcatggtgggtatcaacac
cggcctgatctccaacgaagtggcgccgttcggtggtatcaaggcttcgggcctgggccgcgaaggttccaagtacggt
atcgaggactacctcgaaatcaaatacctgtgcatcagcgtctgatagcacggtaaaggctttacctctgccagcgggg
cgcgagagcgacgtctcgctggccttttttacattgcagtacctggtggccagggcgttcacgacagtcgatcaacgaa
tactgttcgcgagcactcccagccgcccccgaataaaagcgccattcctgtcggcgcaatgagggcattatgagcaaaa
ccaacgaatccttgatgcaacgtcgtgtagctgccgtcccacgtggcgtcggccagatccacccgatcttcgtcgacac
cgcgaagaactcgaccgtgatcgacgttgaaggccgcgaactgatcgacttcgccggcggcatcgcagtactgaacacc
ggccacctgcacccgaaagtagttgcagccgtgcaagagcagctgaccaaggtcagccacacctgcttccaggtgctgg
cttacgagccctatgtagagctgtgcgaaaagatcaacaagctggtcccaggcgacttcgacaagaagaccctgctggt
caccaccggctccgaagccgttgaaaacgccgtcaagatcgcccgtgctgccactggccgcgctggcgtcatcgccttc
accggcggttatcacggccgtaccatgatgaccctgggcctgaccggcaaggtcgtgccgtactccgctggcatgggcc
tgatgccaggcggcatcttccgcgccctgttcccgagcgaactgcacggtatcagcgttgacgacgccatcgcctcggt
cgagcgcatcttcaagaacgacgccgagccgcgcgacatcgccgcaatcatcctcgagccagtacaaggcgaaggcggc
ttcctgccagcgccgaaagagctgatgaagcgcctgcgcgccctgtgcgaccagcacggcatcctgctgatcgccgacg
aagtacaaactggcgctggccgtaccggcaccttcttcgccatggaacagatgggcgttgcgcctgacctgaccacctt
cgccaaatccatcgctggcggcttcccgctggccggtgtgtgcggcaaggccgaatacatggacgccatcgcgcctggc
ggcctgggcggtacctacgccggttcgccgatcgcttgcgccgcggccctggccgtgatcgaagtgttcgaagaagaaa
aactgctggaccgcagcaaggctgtgggtgagcgcctgaccgccggcctgcgcgaaatccagaagaagtacccgatcat
cggcgacgtccgtggtctgggctcgatgattgccgtcgaagtcttcgagaagggcactcacaccccgaacgctgctgct
gttggccaggttgtcgccaaggctcgtgaaaagggtctgatcctgctgtcttgcggcacctacggcaacgtcctgcgta
tcctggttccgctgaccgccgaagacgcgctgctggacaaaggcctggccatcatcgaagagtgcttcgctgaaatcgc
ctgatgtgacgcgcttcagaaaaaacccgcctaggcgggttttttttatgcccagataagccgtgtggcgctatggtta
tcggaggactggctttggaagctgcgacggactgtgtgtcaggttattcaggagtagttggcgatgagcgctgcagccc
ccaccccaccaagcgtactgattgtcgaaggcgatccttgggtacgggacatgctcagcgagatgctgctcagcgtgcg
ctgtgacgcccgcctgcaggtatgcgcggacggctcgcaggcgctcagtgccttgtccagcaagcctgacctgatcatc
gccgcccgtgagctggccggtgtcgacggcctcgacctgctgcgcaaggtgcgcgccaaagggccaggggtgccgttca
ttctcatgagtaaccgcaatgacagcgccagtgtgcgcgaagcgctgcccctgcaccccacggcgtacctgagcaagcc
gctgaacctggataacctgcgcaagcgcctgcaagagttgctgctggccgttggcgaggagatcgcctgcccggtaccg
gcgttgcaggcgggggccaccctgtcagcctaccttgagcagcgtcgcgctaccgccgatggtgggccgctgctggccg
atgtgcaggttgcgatcaatcgagcgctgaacccccagggcctgaacctcagggtgctcgaagaggaagtgcgtaacga
tccgcaagttacggcggtgctgatcgctgccgccaatagtgcggcattgcaccgtgaagccccggtgcagacgttgctg
caggccctgaacaagcttggcagtacccaaagcatgaacctgatcctgggcatgaccctcaagcgcagcgcacgcctca
gtgacccgctgttggcggagcacgcgacccgttactgggacctgtcactgcacactgccgaatatggccgcaccttggc
gcgcatgctcgaactggacgaggggcgttgttattgcgcgggcttgctgcattgcctgggcgacctggcggtgttgcgc
tgcctgcaagagtggcggttggccgggggggatctggacgagcgcaatgtgcagcaatcgctggaagaatttgctgcgg
cattcggctcggcgttgcgtactcgctggcgtttgccgctggcactgcgcgagctgatcgctgcgatctaccagttggg
tggtggcgtttactcgctggagatcctggccatgaacctggctgggcagttgtcgcggctgccggctgggcaggggctg
gagaaggtggccagcggcaagacggcgcgcctgctcaagcttggcctgccggagctgaggcggttgcgcaaggtggaga
atccggaagtaaagccgcaggaagaaccgccggtggctggggccgaggtttccaactgagattcgggggccgcattgcg
gtccttcgcgggcttgcccgctcccacaggccctcgaataccggccaaagccagtgcccgtgccgcctgatcagccgcg
gactatctggttcttgccctgccgcttggcctggtacattgccgcatcggcccgcgcatacaggctgtccagcgccaca
tcctcatcggtcagcccggtcaacccctggctcaccgtcaccccgtacgtctgctggccatggctgaagctcaagtgct
gtatctgccgttgcaagcgctcggcaatctgctccgcgatttgggcggtacagccgggaaacaccgccgcaaattcttc
gccgccaatgcgtccgaacaggtcgccccggcgtagcacggccttgccgctgtcggcgatgtgttgcagcacctggtcg
ccttcctggtggccatagctgtcattgatgcgtttgaagtcgtcgatatccagcagcaggaaagccagcggtgtaccgt
cctcgcgtgcactgtcgaaggcttgctgagcacattcgaaaaagtgcctgcggttactgctctgggtcagcacgtcggt
ggtggccaggcgctgcagttcgccttcaagctgcttcttctcggtgatgtcttcggcgataccgacaatgattacccgg
tcgctatcgtgctgctggttgatgtagcacttgtcgctcagccagcgcagttgcccgtcggcattgaggatgcggtact
cgcggtcttccaccgcgcccttgagcagtacctgggccaggctacgttcggcgaactcgaggtcgtcggggtagatgct
gtcacgccattcgttgtagtcagccagcaccaggctgaccgggcggccgaagatgcgctcgtaggctgggctcacgtac
agcacctgacgggtttcccagtcgaaggcccagagcactgcgttgacgctgtcgagcaacgagctgaacagctgatcac
gctcactcaggcgggcaacctctccttgggcgtggagtaacgccagtaaagtctgggcggcttcgggaggaggggtgcc
ggggaaaatcgttggaatgttcttggccatgtgcacggagcaggtctcaacgtgaaagcgtgcggccagcatccggccc
gccacgcaggcgatattccggattcgagtggagaggtgggggcgaagttccgaatggcacgccccgctggggggcgtgc
cgatcaacggcggtcaggcgccggtcgggcgcagcgagtaagtcttgagttgtgctgcgaagtcgcgcagtgcctggat
gccgctggtttcggcctcatgtacccagtctttcatggctgccagcatgtcgtggccgttggcactggtgcgcgcccag
atctgctgcagggccaggcgcttttcgtagatggttttcagtgcctggctgtgcgcgagcatggactcgatgcgcacgt
ggtggcggtcttccagcaggctggtttcgcgcgagagcagccgtttggcacggcggaagcggtggcgcaccgaggcgtc
gacacgggccagttcctgtttcaccagcgggccgatcaccagcttgcggtactgggccatgatctggaagcggttgttg
aggatggccatggcggtgtccatgtccaggctggccttgccggccacccggtgggcgatgggcgccacgcgctgcacct
tggccagacgcagcaggcagaacaggcggatccacgcccagcccatgtcgaactcccagcgtttgaccgagagcttggc
cgagttggggtaggtgtggtggttgttgtgcagttcttcaccgccgatgacgatgccccagggcactaggttggtggcg
gcgtcgcggcattcgaagttgcgatagcccagggcatggcccaggccgttgaccacaccggcggcccagaacggaatcc
acatcatctgcaccgcccatatggtgatgcctatggtgccaaacagcagcaggtcgattaccgccatcagtgcgatacc
gcccagtttgtaacgcgagtacaggttgcgctcgatccagtcatccgggcaattcttgccatagatgcgcagggtttcg
gggttgcgcgcctcttcacggtacagctcggcacccttgcgcagcactgtgcccaggcccttgtacaccgggctgtgcg
ggtcgtcgggggtttcgcacttggcgtggtgcttgcggtggacggcggtccactcgcgggtgttctgcgccgtggtcag
ccacagccagaagcggaagaagtgcttgagcgcgccattgagctccagggcccggtgcgcggagtagcgatgcaggtag
accgtgacgctgacaatggtcacgtgggtcatcaacagagtgatgccgaccagttgccaggccgacaggtcgagcaggc
cgttataccacataggtgcaaataccctcgaaatgcagggggaagggctgattatcccttggcggggaaataaaaccag
tcaaccgttgagataggaggtcacgacatgtttcagcctttataatgcccactcctttttgatggcctttcccacccga
catgtctgtttccgttcgcgacgccttgcgcatggctgcgctgtatgtggtgctctcgatcctctggcttgcgctggcg
gaggtgatgctgcacagcatgactgacgatcccttggcactgaccgtggggcggcagatcaacgtggtggtctgggtgc
tgctcagtgccttgctgatctatgtgtcgcgcgtgcgcctgctcaatttcatcggccatggcgcgcgtttgcgttgtga
agaccgtgaacggctgcgcatggctgccgcagtgttcgacagtaccctcgaaggtgtgctggtgaccgaccgccaaggc
ctgatcgtgcacgtcaatcgtgccttcatgcgcatcaccggctaccagcaggatgaggttatcggccagcgcccgagca
agttcaagtcgggccaccatggcctggccttctaccaggaggttttcgccaccctggccgagaagggcgagtggagtgg
tgaaatctggaaccggcgcaaaagcggggaaatctacccgcagtggcagaccatttgcgccattcgtgatgacgagggt
gagctcagccattacgtggcggtgttcagtgacatcagcgccatcaagcattcggagcaggagcttgcctacctggccc
accacgacccgctgactggcctgcccaaccgcctgctgtttaccgaccggctggagcaggcattggcggcggcgcaggc
caacaagcgcggttgcgccttgttgctgctggacctggatcacttccagagcataaacgacggcctgggccataccatt
ggcgaccagttgctgaagctggtgggcgagcgtctgggggaggtgttgggtaacggtgtgaccctggcgcgcctgggcg
gcgacgaattcggcgtgctggtcgagaactgccagcaggtcggccaggcgggcaagctggcgcagtgcatcatcgagcg
tatgcgtgagccgtttcagttcgacggcaatcgtctgttcatcagcgccagcgtcggaatcagcctttaccccagcgat
gccttgggtgccgagcagttgctgcgcaatgccgactcggcgttgtacaaggccaaaagcaacgggcgggcctgctatg
cgctgtacaccgaagagctgaccgcccacgcccagcatcgggtcgagaccgccgctgaattgcgtcgggccctggagca
ggatgaactgcgggtgtacttccagccggtacacgacctggcgtcaggccgacaggtcggggtcgagacgctggtgcgc
tggcagcaccccaggcgcggtctggtaccgccgggtgagttcatcccgattgccgaacgcaccggcctgattgccgaga
tcgatacctgggtgctgcgccaggcctgccggcaaatggtgcagtggcaggctcaaggccggcagctggcattcgtggg
ggtgaacatctccagtcgcctgtttggccagcatgagctgtatcggcaggtagccgaagtgctgcacgacaccggcctc
gccccggccttgctggagctggaagtgaccgaaagcgcggtgatggaagaccctgaggtggcgctggagcaactgcacc
gcttgcgcgaactgggggtgaccctggccatcgacgactttggcaccgggtattcgtcactgctgcggctcaagcgttt
gccggtgcagaagctgaaaatcgaccaagggtttgtggctgggttgccagtggatgaagacgacatcgccattgtgcgg
gtgatcatcgccttggcccgtagcatggggatgcaggtgcatgccgagggcatcgagcaggcggaacaggccagcttcc
tgctgcaggaggagtgccagttggggcaggggtactggttcgggcggccagtgccggctgaggatcttcgctgggattg
agaccgggctgcaaagcagccctcagatttcaacgcttgttcaaacccttcgccaggcggtccccgcccagctggatca
acgccactaacgctaccagcatggcgatcacggtcagcatgatctggctgtcgaaacgctggtagccataccgataggc
gatatcccccagcccgccggcaccaatcgccccggccatcgccgacgagttgatcaaggtcaccaaggtaatggtgaag
cccccgacgatccccggcagcgcctcgggcaacagtacatgccagacgatgtgccagcgccggcagcccatggcctgtg
cggcttccaccagaccatggtcgacctcacgcaggctgacctcggcaatccgcgcaaagaacggtgtggcggcaatggt
cagtggcaccactgccgcccacacaccataagtggtacccaccaccaggcgggtgaatggaatcagcgccaccatcagg
atcagaaagggaatcgagcggaacaggttgacgaaggcgcccagcacccggttcagcagccgcgcctcgaagatcccgc
ccttgtcgctggtcaccagcagcaccgccatgggtacacccaccagcagggcgatcagtgacgaaaccccaaccatcag
cagcgtatcaagcaagccttccagcaggcgatcaatccacatggcccaatacctccacgtcctcggcccaacggcgggc
acgttccagcaattgatgggtgtcgtgcggcgagtgttgcaccgagaggatgagttgccccaaggcatgttcgccgatg
gtttccacgccgccctgcagcagacgcacacgcccgcccaggtcgttgaacagggcagacagctctggctcgccgagca
ccgtcagtttcagcactacggcgctgttgccgctcgccgggtgggcctggaggctggcttgcagtgcggcgggtagctt
ggcctgcaaaggggcgagcagggtgcgggtaacctcgtgacgaggtgaaccaaacacccgccagacctcgccctgctca
accactgcgccgcgttccagcaccactacccggtggcagatgtcgcgaatcaccgccatttcgtgggtgatcagcacga
tggtcagccccaggcgctggttgatatcgcgcagcagttccaggatcgaggcggtggtttccgggtccagcgccgaggt
ggcctcgtcgcacagcaggatctcgggggtgtgcaccagtgcccgggcaatgcccacgcgctgtttctgcccgccggac
agttgcgccgggtacacgtgatgtttttcctgcaggccgaccagttccagcaactcgcgcaccttgcgctggcgttcgg
cttttgccacgccggcgactttcaacggcaattcgacgttctgccacacggtcttggccgacatcaggttgaagtgctg
gaagatcatgccgatgcgccggcgcagggccacaagctggtcctcattgaaaggcgcgatatccacctggtcgatcaat
acgcggccctggctgggttgctccaggcggttgatggtgcgcagcagtgatgacttaccggcgccgctgcggccgatga
tgccgaagatctcgccatggcggatgttcaggtcgatgccttgcaacgccggttgcgcctggccggggtaggtcttgcc
caggccgatgaagcgcacgtgggcttcattgacgtcggggcgcagggcctgttccctggccattggcggcagtgcttgg
ggtgtaggcgccctgagcgcgctggcctggctcatttcagccttcccagccggcttggtagagcttgccgtgagctttg
ttcaacgcagcgcgcaccactggcgaatgctggtagatgtcgacgaacttggccaggcgtggatcgtccttgctttgcg
ggcgaatgacgaactggatcacgtactccttgttttccagtccgtcgaacagcaacgccgaggtagcatcgaaggtgtt
ggccaggcggatgtaggccgggtaaccctgcaccaggtcggcgtcgtcgtaggcgcgtaccagttgcaccgcctcgacc
tgaaggatcttcagctttttagggttggcgaggatgtcagcctcggtggccttgtagcccacgccgggcttgagggtga
tcaacccggccttggccagcagcagcaggccacggccgctgttgatcgggtcgttggcgatggccacgctggcgccttc
aggcagctcggcaaagcttttgtactttttcgagtacaggccaacgttgttgatgatgcccggggcgtaaggcacaagg
ttgaagcctgcagcagccttggcgttttccaggaacgggatgtgctggaagtagttcacgtcgatgtcgccgctgttga
ggctgacattgggcgcaatccagtcgctgaactcgatcagcttcacttccaggccttgcttgtgggcttcttccaccgc
ggcttccagtggaatggcaaaggccgaggtggtaccgatcttcaacggctcggcagcaagggcaccggcgcacaggccg
aggatgatggcaatggccgcgacgggccggaacagtttctcaagcatggtgcagggctccagtcggggtaggggtaaag
cggtaagccgagccaggatggtcggcgggtaagtgcgggtggtcggcctggaacagtttttcgcgcagggtgccttcgg
tgtaggcagtcttgtagcggccacgctgctgaagttgcgggatgaccagctcgatgaagtcctcgaagctctccggggt
gacggtgcgggtcaggttgaaaccgtccaggccggtttcatcgatccacgcgatcaactgctcggccacctgttcaggc
gcgccgaccagggttacgtagcggccgcccaaggcgtgctgttgcaacaggcgccggcgggtccaggcgttgtcttgca
actggcgcgtggctgactggatggcgttgccctggttgaaggcaatgggttggtccagttcataggcggcgaagtcgat
gccagtggacgcggcgaagtgcgcgacccccgcttcggcgctggcgtggcgcaggtactcggcatgtttggcctgggcc
agttgctcggtggccgcaacgatcaccgtgatgcccatgaacaccttgaccgcctgcgggtcgcggccggcggcctggg
cggccgcgcgaaccttgtcgacctgggcgcgggtggctgccttgtcctggccactgatgaacacgcattcggcatggtt
gccggcgaaggccaagccacgcggcgagctgccggcctggaacagcaccggggtgcgctgcggtgagggctcgcacagg
tggtagccttcgaccttgtagaactcgccctggtgctgaaccttgcgcaccttgtcgggcgtggcatagacgcgatgct
cgcggtcggcgaccactgcgtcatcggcccagctgccttccagcagcttgtacaacacctgcaggtattcatcggcctg
gtcgtagcggcgatcatgctccggttgctgcgccaggcccatggcccgggcagcgctgtcgaggtagccggtgacaatg
ttccagcccacccggccattgctcaggtggtcgagtgtggaaaggcgccgggcgaacaggtacggcgcctcgtaggtga
ggttggcggtaaggccgaaacccaggtgacgggtgaccgcagccatggcggacaccagcagcagcgggtcgttgactgg
cagctggatcgcctccttgagggtgacgtccagtgactggccgtagatgtcgtaggtaccgacgatgtcggcaatgaaa
agcccgtcgaacagaccgcgctccagcaggcgtgccaggttggtccagtagtccagggtcttgtactgggttgaagtgt
cccgtgggtgggtccacagaccgtggttgatgtgcccgatgcagttcatgttgaaggcattgagcagaatctgcttggc
catcagatggtcccccggcgtggcgggttggcatcgttgaggtagtagttgccgatggcgtggtacttccagcgcaccg
gatcatgcagggtgtgcacgcgagcgttgcgccagtggcggtcgaggttgtgttcggccaatgttgcctggctgccgcc
cagttcgaacagggtggtaccggcggtgagggaaatttcggtgctgatggcgcgtgcttcggccacggcgatggaggcg
gcggccacgttgtcggcagtgctgtcgtcgcgggcgcggtcgaggtattcgcctgcgcgctccagcagggcttcggccg
cgtgcaagcggaccgccagatggccgaagcttttcagcgtcagtgggtcatccgtggccttgtccaggccggagtcgac
ccacggacggctgcgggtgcgcacgaagtgcagggcatcttcataggcggcgcgggcaataccggtgtcgatggcggca
tggaggatctgcgccagcgggccgaccggggtagggcgctcgaaggcgctttggaacggcaccacgtcggctgcgctga
cgtacacgttatcgaacaccaccgaaccgctgccggtggtgcgctggccgaagccgctccagtcgtcgatcacctgcag
cccctggctgtcggccgggacgaaggccaactgttgtatgccttgttcatccacgaccgaggttggaatgcgctgggca
tagatggcgcctgtggaatagaacttgcgcccgttgatgcggaaaccgtcgccgtcacggctcaggcgggtggtgcgct
cgtgggcggtcttggtgcccagctcggccagggcattgccgaaacggcggccggccagcacctcggcgtacaggcgctg
ttgctgttcggggctgccgtttacccgcagcacttccagaccgtagaaatgattctgcggaatctgcccgagcgaaccg
tcggcctgcgcgatacgggcgatgaccttggccagggtgacgttggacacgccggcaccgccgaaggctttgggcacgc
tgatggcccacaggccggagcgggtgaacagctcgagttcggcgagcggcaggcggcgctcgcggtcgcgcaaggcgct
gtcgcggcgcagttgctgggcgatgtcttcggcgacggccagggcttgggcatcgctggtgatgatatttgtagtcatg
ttgttctccggggccattggggccgctttgcggcacatcgcgacacaaggccgctcccacaggaaactgcgctctactt
gtgggagcgaccttgtgtcgcgatgggctgcaaagcagcccccagggcccgcaaatcagatccaggaatgccgcgcagg
cagggtgccgttaaggtggtaagcgcccaccgcgtggtacttccagcgcaccgggtcgtgcagggtgtgcacccgggca
tttcgccagtggcggtcgaggttgaactcggcaagggtggcgcggctgccggccagctcgaacagcttttcgctggcct
gcagggcaatctcggtggtcagcaccttggcctcggccaccgcaatcgaggcacgtgccgcgctggctgcgtcgatagg
cgcagcattgacctcgtcgagtacccgagcagctttgcgcagcagcgcttcggcggcgtgcagctcgagtttcaggcgg
ccgatgtcggcaattacataagggtcgtcactggcacggtcgacgttggcttctatccacggccgggacttttcgcgca
cgaacgtgatcgcatcatcgatagccgcttcggcgatgccggcgtcgatcgccgcctggatcagctgcgaagcggcgcc
ctgaatgttggggatatcgcgctggcgccagttgtcgatcaccagttccgcgtcaaccggcacctggtccagcagcacg
gtaccgctggcggtggtgcgctggccgaacccggaccagtcatcgacaatgcgcaaccccgggcttccccggcgcacga
atgccaggcgctggcggccttcatcgtctagggcttttaccgccacccaatgggcgaacaaggcaccggtggagtagaa
cttctcgccacttatgcggaagctgtcgccggcgcgcgtgattcgggccttgagggtgagggtatccctggtgccacgt
tcaggcccggcattgccgatgcgccagccgtcgagcacgctgcggaagatcagcgcttgttgcgcctcgctggccgtca
ggcgcagcagttgcagcatgccgaactggttctgcgggatctgccccagggcggggtcggcggcgctgatcaggcggaa
cacttcggcgacggttgcgaacgacacgtcggggccaccgtaggccttgggtacggtgatgctgcccagaccgctgcgg
gtaaacagttcgatttcggcccagggcagtttgcgttgctggtcgcgccgggaagcttgctcacgggcgacctcggcca
gctcgcgggccgcttgcagggcttcggcgtcgttgcgcagtaccttggccggcagcagcgggggcgagctgtcgagatc
gctatggaattgggtgttggcttggctgggcatcagtgccgctccttggctgcactcaatgccctggcgttacgcactg
gggtgattgtgatcctgaccattcctgacctcacaaaatagttatgtcgctacagctgatcgcgacagacgtgtgctgg
tccggtggtccggtatatataccctaatgatttataaaatttttatgaactaactttttggaatatttatagaaggggg
atttgttacagaggtgccgggctcttcgcgggtaacccgctcctacacacatgcctcaagatctgtgcactgtaggagc
gggtttacccgcgaaagggccggaacaggtttactcggaggccgcagtcccgaggaacttgcgcaagaactgccgcgta
cgctcttccttcggcgctgcaaacagggccttggcctcgccttgctccacgatcacgcctttgtcgaagaaaatcaccc
ggttcgccacgtcccgggcaaagctcatctcgtgggtgacgatgatcatggtgcgcttttcctcggccaggccgcggat
ggtcgccaatacttcaccgaccagctccgggtccagcgccgaggtcggttcgtcgaacaggattacctctggttccatg
gccagggcacgggcgatggccacgcgttgctgctggccgccggacaggcgccgtgggtaggcgtcttccttgcccgcca
ggccgactttggccagcaggcgccggccaagctcgatggcctgctcgcgaggcgttttcttgacgatcaccggcccctc
gatcacgttctccagggcggtgcgatgggggaacaggttgaagttctggaacacgaacccggcctgctggcgcagacgg
cgaatcgcactctgctgcccgcccaaagggcggttggcatcgatactgatggcgcctatctggatctgcccggcatcgg
gggtttccagcaggttgaggcagcgcaggaaggtggttttgcccgagccactagggccgatgatggccaccacttcacc
gggctgcacggtcaggtcgataccgttgagcacggtctggcccttgaaccgcttggtcaggcctttgacttcaatcatg
ctcaatgctcctggtcatgctggttgacccgcgcttccatgcggttctggaagtgcgcaaggatgctgcacagcaccca
gtagatgaccgcgaccgccacgtacatggtgaacacttcgaacgtgcgcgcggtaatcagctgggcttggcggaacagc
tcgggcacctggatggtcgccgccagggcggtgtcctttaccagcgagatgaagctgttgcccagcggtggcaacgcgg
tgcgcaaggcctgtggcaggatcgcccggcgcatggcttgcacgcgggtcatgccgatgctggcggctgcttcccactg
gccccggtcgatcgaggaaatggctgcgcgcaggatctcgcagatataggccgccatgttcagcgacaggccgatcagc
gaagcggggatcgggtccagctcgatgccgatttgcggcatgccgaaatagatgacgaacagctgcaccagcagcggcg
tgccgcggaagaacgacacgtagacccgcgccagccagttcagcggcagaatcttcgacagccgcatcagcgccagggc
aaagcccagcaccagaccgaagaacatgccgccgacactgagcagcaccgtataacccgcgcccttcagcaggaagggc
gcggagtcgacaacgagttgcaggctttcagcgatcatttggtgacatcggcaccgaagtacttctcggacagcttggc
cagcgtgccatcagctttgagcttgtcgatggccttgttgatggctgccaacagttccggctcacctttgcgcagggcc
acgccgctttccaggcgcgagaacgcatcaccggcaagctcggtgtccttggctttttgcgcgtattccagcgcggcca
ggcggtcgatcaggatggcgtcgatacggccgttgcgcaggtcagcgaacttgcttgggtcatcttcataggtgcgcac
atcggcttgcggcacgtcctttttcacccactgctcgtagttggtgccaaggcctacgccgacctttttgccggccagg
tcctgtgcgcccttgatgttcagctgctcggctttcttcttcaggatcagtgcctggatgccggagacagtgtagggct
cggagaagtcgtactttttcttgcgctcttcggaaatggtcacctgattgaccactacatccaggcgtttggattccag
cgcggcgaggatgccgtcccacttggtcggctggatcttggccttgacccccagctccttggccagcagctcggacagc
tccacttcgaagccggtcagtttgccgttttcgtcctggaagctgaatggcgggtaggtgccctcgaggccgacgttga
tgacgcctttttcctggatggtcttcaattgctcgccggcgaaagcctggctgagcaggccggcacccagcaggagggc
caggctggcgttgagtagcggtttggcgaatttcgacatggcagagccccgcgcttgttgtctaggtagtgaggtggcg
actatagggttggctgattaggccgggaaatactaaaaaatcactttaatattccttttttgatttttgccaggtgccg
gctgctttgagggtaggcgacgatacccactccgtcatcgcggcttatgcctgacttagcgcaggatggaataaagcgt
tgttttttccaagcctcggatttgccgtaaagtggattgcatgcatgcaggttcggccctttcgcgggcctggcaacac
aatcagatggcctatacggcaggagaaaaccgtgagcgaacaaccttcatccgcgcattggcagttgcagagcattgtc
actggcctgcgcggggcccgtgagcaatggcgcacccgcaacggccgcagtattggcgagcagggcgggcgcgagctgc
cgtcgcgcgaagcgatgcgacagattctggagcaactgtgcggggcgctgttccccatgcgcctggggccagtcgacct
gcgcgaagaaagtgaagacttctacgtcggccataccctggatgccgcgctgaccgccttgctggcccaggctcgtctt
gaacttcgctacgcagcacggcaaagcaaggctgagctggcgggcgtcgacgcccgtgcgctgagcctgatccagggct
ttgcagctgcgctgccggaactgcgcgttctgctcgacaccgatgtgctggccgcctaccacggcgacccggcggcacg
cagcgtcgacgaagtgctgctgtgctatccgggcatcctggcgattatccaccaccggctggctcaccacctgtacaag
gccgggctgccgctgctggcgcggatcagttcggagctggcgcattcggccaccggtatcgacattcaccccggggcgc
agatcggcccgagcttcttcatcgatcatggtacgggtgtggtgattggtgaaaccgcgatcatcggcgagcgcgtgcg
catctaccaggcggtgaccctgggcgccaagcgtttccccagcgatgagtcgggtacgctgcataaaggcctgccacgg
cacccgatcgtcgaggacgatgtggtgatctatgccggggccacggtgctggggcgtattaccatcggcaagggttcga
ccattggcggtaatgtgtggctgactcgcagtgtgccggctgaaagcaacattactcaggccaacctgcagctggactg
ccaggacaagaactgatcccgcagtgcaattgcctgtgctggcctcttcgcgggcaagcccgctcctacaaagaacata
ccaatgtaggggagggctaacccgcgaaaaggccggagcaggacgacaccaatcagcgccccaattcgcattgaaatcc
gatccatgtttaacttgaacgcttgttcaatgaaaaacgctggtccgctgccggtgttcaacaggaggattcctttgct
gaacccgttcattccgaacctcacgtcattcgacgaggtgcacgccctatgagtgcaccgaacccttcccttgccaatg
gcaagatccgcatgaaccccccggtgttctactttgcggcgagtttcatcctcatctttggcctggtagtcatctccaa
cccgcaagccgcaggtgactggttgctggcagcgcagaactgggcggccaacacggtcggctggtactacatgctggcg
atgacgctgtacctggtcttcgtggtggtcaccgccttgtctggctacggcaagatcaaactcggtgccgaccacgacg
aacccgagttcagctacctgtcgtgggccggcatgctgttcgccgccggcatcagcatcacgttgttcttcttctgtgt
ctccgaaccgctgacccacatgctgcaaccgccgcaaggcgaagccggcacggtcgaggccgggcgccaggcgatgcag
attctgttcctgcactggggcctgcatggctggggagtgttcgccttcgtcggcatggcattggcctattttgcctacc
ggcacaacctaccgctggccctgcgttcggcgctgtacccgctgattggcaagcgcatcaacggcccgatcggctatgc
ggtggatggcttcggcatcatcgccacggtgttcggcctgggcgccgacatgggctttggggtgctgcatctgaacgcc
ggtctggactacctgttcggtatcagccacagccagtgggtgcaggtgatcctcatcaccctgatgatgggcgcggctg
tggccgtagccgtggccggggtggagaagggggtgcgggtgatgagcgacatcaacctgttcctggcctgtgcgctgct
gctgttcgtgctgttcgccgggcctacccagcacctgttcaacacgctgatccagaacctgggcgactacctgggtgcg
ttgccgcgcaagagcttcgacgtgtatgcctatggtgaaaaccgtggctggctgggcggctggaccgtgttctactggg
cctggtggattgcctgggcgccgttcgtgggcctgttcatcgcccgcatctcccgtggccgtaccatccgcgagttcgt
ctttggcgtgctgctgattccgctgggcttcaccctggcgtggatgtcgatcttcggcaacagcgccctggaccaggtg
ataaatcacggcatgaccgcactgggtcagtcggcgttggacaacccatcgatgagcctgtacctgctgctggaaacct
acccctggagcaaggcagtgatcgccaccacggtgttcatcagcttcgtgttcttcgtcacctcggccgactcgggcac
cgtggtgctgtcgaccttgtcggccaagggtggtgacgctgatgaagatgggccgaactggctgcgtatcttttggggg
gcgatgactgcactgatcaccagtgcgctgttgttcgctggcagcatcgattcgctgaagtcggcagtggtgctgacgt
cgctgccgttctcgctcattctgctgtgcatgatgtgggggctgcacaaggcgttctacctggagtcgcagcggcagat
cgcgcagatgcactcgctggccccgttcgcccagtcacgtcgtggtcgtggcggctggcgccagcgcctgagccaggca
gtgcacttcccgtcgcgtgatgaggtgtaccgcttcatggatgatgtggtgcgcccggcgattgccgatgtgcgtgaag
tgttcgagcagaaaggcctggtactgattacccaggacgaccctagccatgacaacgtcagcctgaagatcggccatgg
cgaggaacagccgttcatttaccaggtgcagatgcgtggctatttcacaccatcgttcgccttgggggggctgggtacg
caggagttgaagaaccgccgctattaccgggcggaggtgcacctgagcgaaggcagccagaactatgacctggtgggct
acagcaaggagcagatcatcaacgacatcctcgaccagtacgagcggcacatgcagtacctgcacctggtccgctgacc
aagctctcctgtcctggcctcttcgcgggcttgcccgcgaagaggccagacaggcaaccgctagaaaggtgcatcccca
aggatggtcgcccggtgcatcacccgccggttcggtcggtaatcatccaccgcaaaatgctgggtcacgcggttgtccc
agaacgccacgtcattctcctgccaacgccagcgaatgctgaactccggtcgcgtcgcatgggcgaacagcagcctcag
cagcgcatcgctttccagttcgctcagttcattgatgcgtgtagtgaatccttcattgacgaacaacgccttgcgcccg
ctcaccggatgcgtgcgcaccaccgggtgcgacagcggcgggttgttgcgccgggtagcctcccagcgcgccaggtctt
gcggcgtggtgccaaagcgctccagcgggaacgacttggtgaagtcgtgggtagcggtcagcccgtccagcatttcacg
cagcggcgccgacaaggcctcgaaggccgcaatgccgctggcccaaagggtatcgccaccgtaagcaggcaattgcttg
gcgctgagtaccgcgcccagtgccggggtcggcaaaaaggtcacgtcggtgtgccacacggcgttgtcgcgcacatcgg
taaccgccgtgtcgagcacaagcacctgtggggtgtctggcacgttggggtaaatcgggtggatgtgcaggtcgccgaa
gcgtgcggcaaagcgcgcctgctgttccgggttgatcggctggtcgcggaggaacagcacctggtgctggagcagtgcc
tgttcgatggcatcgcgctcttctgcgctgatatcgcggctgatgtccacgccgctgatctgggcgccgagtgctgggc
ttaggggagtgatggtcaggctcatgtcggtctcttcaatcgggcgccagtgtgctggcgtggacaatggagttcagtg
aatctgcccatgccagggcaccagcttgcgttgcagggcacgcaggctcatttccagagcgaaggcgatcagggcgatc
agcaggatgcccagcaccaccacgtcggtgaccagaaactgcgccgccgactgcaccatgaagcccaggccgctggtgg
cggcgatcagttcggcggccaccagggtcgaccagccgacccccaggccaatgcggatgccggtaaggatgtcaggcaa
agcactgggcaaaatgacgtggcggatcagttgggccttggttgcacccagcgactgcgccgcccgcagcttggccggg
tctaccgtgcgcacaccggtggctgtggcaatggcgatgggggcgaagattgccaggtagatcagcagcactttcgaca
gctcgccgataccgcaccagatgacgatcagtggcaggtaggccagcggcgggatgggccggtagaactcgatcagcgg
gtcgagaatgccgcgggccacgcggttgtagccgatggcgatgccgactggtattgcggtcagggtcgcagccaccagc
gccaggccgatgcggcccaggcttgcgctcaggtgctgccacaggctggcatccatgtagccttgggtcagcaatgtcc
atgccttggccaggatgtcgccgggcgagggcaggaacaggggctctacccagccggcggccgtcaccagccaccagac
cattagcaggctggccagggtcagggtgctgatccagcgggtggacagcgggcggcgtagcgtggcggctggccggatt
tgggtgttgtgtttgccggcgaccggcaggtccaggctgctcatgcgcgctcctgcaggctttggcgttgggaaaacac
ccgcgccagcacatgctcgcgggtttcgatgaaggctggatcggacttgatggcccgggccgattcgccagcggcatag
cgctggccgaagttcagctgcaggcgttccactacgcgtcccgggttgggcgccagcagtaccagttcgctggcgagga
acaccgcttcttcgatgtcgtgggtaatcaggaacaccggcttggcggtgcgttgccagacttgcaatagcagctcttg
catttgctcacgggtaaaggcatcgagggcaccgaacggttcatccatcagcagtacccgagggtcagccgccagcgcc
cgggcaaggcccacccgctgcttctggccaccggacaattgccagatgcgccgttcgccgaagccatcgaggtcgacca
gggtgagcatttcgcgggccttggcctcacgctgggcgcggggcacgccggccagttcgaggccgaaggcgacattgcc
cagcacgttctgccatggcagcagggcatcgtcctggaacaccacgccgcgttctgcaccggggccctgcaccggcaca
ccatcgagggtgatgtgaccgccactgggggcgacgaagccggcgatgaggttgagcagtgaggtcttgccgctgccgg
aaggccccagggccaccagcagttggcgtggtcccaggctcaggttgatatcggccagcaccggggtgctggcgcctgg
gtactgtgcgctgatgcgctccagctcgagcaaggccatgacgggctccggatcagtttggaaggaacttggcgctgac
gtacggcgagtagtccggcagcactgcttcgactttgccttgctgcttgaggaagttggcggtgtccgtcagcgcctgg
gtggtcggcgcgcccagggcgttggcctggtcagcggccagcgggtagacgttgccctccagcagcaccgggatgtcgc
tggccttggcaccggacagcttcaccagcttgtctacgttgcccttgtcggccagccaggctttcgggtccttgcggta
gtcggcgtaggcatcgagggtgactttggcaaaggccttgaccacatcggggtgtttctcggcgaagtccttgcgcacg
atccaggcatcgaaggtaggcgcgcctttctgggccagttcgccggaggtgatcaggaccttgccgttttccttggcca
cgcccagggccgggtcccacacgtaggtcgcatcgatgtcgccgcgcttccaggcggcaatgatggccggcggcgccag
gttgagaatctgtaccttggaagggtcgatattccagcttttcagtgcggcaagcaggctgtaatgcccggtggacacg
aacgggacggcgaccttcttgccgatcaggtcttgcggcgacttgatgctgtcacgggccaccaacgcttcacccgcgc
caatctgggtggcgatgaggaaggtttcaaccggcagcttgcgggtggcggcagcggccagcgggctggagcccaagta
gccgatctgcacgtcgccgctggccacggcagtgatcacgtctgcgccgttatcaaatttgcgccagtcgatgctggcc
ttgctggctttttcgtagtcgccatcgacctgcgccactttggccgggtcgacagtggtctggtaggccactgtcaggt
cggctgcctgggccaaccagctggtgctggcgagggtcagggcggcgaacaggcgcagcggagcgtgcgggatcatggt
tgaacctctcgtcaggcaagtcgtgttggataacgagaaggctaaatgatctaagaaaattaaaataaataactttttt
gcattagcttaggggccaaacgctttaaagccatgacccgtgacgaagccagaggtgcttgcaagaccctatagaacga
tttggcattaggttatgagcaaacgtttgcaaataaccaaaaggtattaaaatcttctctgctacaacggatggcagta
aaggtttctaatatattccttaaaagtcttacaaattcataaaacagtcattttggatttataggattgtcattatcct
gtagcgcaggtggcgtcttagaccaaagtcgcgaaacgtttagaaacgattgacttaacggtcacgctttgggactaaa
tcgcccatcccggtgagcggggcatcagacccctccgccagagatacacaaaaattagaacgtagaggagcaaaacatg
tacaagtccagcctggctctggccgtggcactgggggttctcgcccaacaagcaggcgctgccggtttcgttgaggaca
gcaagctgtcgctcagctcgcgcaccatgtacttcaacgatgacaaccgcgaaagcggtattgaccagaaagaaagtgg
tcagggtttcaagctcgactacctgtctggcttcactcaaggcaccgtaggttttggtgttgatgttcaagcgctgtgg
ggcattcacctggatggtggccgtggtagccgtccagatgccaacaacacgttcttcccgagtgactccgatggttcgg
cagtccacgactgggcacgcattggtggtaacgccaaggctcgcttctccaaaaccgaggtccactacggtagcgccct
ggcgcctatgctgccgatcctggtctccaacgatggccgtctgcttccgcagaccttcgagggtggcaccctccagtcg
aaggaaatcgacaacctgaccatcaacgcgggtcaactgacccacgccatgggtcgtgcttcgagcaaccgtaccggtc
tctccgtttccggcgccttccgcgacagcaacaagttccagttcgccggcggtgattacaagctcaccccagacctgac
tctgcagtactactactcgaacctggaagacttctacaagcagcacttcctgggtgcgacccacgtattcaagattgcc
gacaaccagtcgttcaagactgacctgcgctacttcgacagcagcagcgacggcaagaatggccagactggctatgcct
tcgacaacaacggtggctacgcgaagaactcgggcgaggtcgacaacaagacctggagcgccatgttcacctacaccct
gggtggccatgcgctgatgctcggtcaccagcaagtgggtgatgatggtggtttcgtctggctgaaccaaggtagcgtc
cgtaaagacggctccacttcctctctggaaggtaacggcggcgcgagcttctacctgttcaccgatagcatgatcaacc
agtttgcccgcgccggtgagaatacaacctttggtcagtactcctatgactttgcggctctgggtgttccaggcctgaa
ggcttcggtgtcctacctgcgtggtgatgatgttcgcaacaggtcgggtgacggcacctacaacgaatgggaacgtgac
gcccgcgtcgactacacccttcaggaaggcactctcaaaggcctgggcttcagcctgcgtcaaggtgtctaccgtggta
gcggcgaaagcgccctggacaaagaccagactcgcttcatcgtgaactacacttacaacttcctgtaagccgtagctga
aaaagaagcctcgcctgatgcgaggcttttttgtgcctgcagatttatatgtattttggttataaataaattgttattt
attctttttgtttttaatcgattgcaggcacattgaacccatacggtacagaacccagcccaggagccgcagcccatga
gcctcaaactcggcgatatcgcccccgatttcgaacaggattccagcgaaggcaagatccgcttccacgagtggctggg
caacagctggggggtgttgttctcccacccggccgacttcaccccggtgtgcaccaccgagttgggcctgaccgccaag
ctgaaggacgagtttgccaagcgcggggtcaaggccatcgccctgtcggtggacccggtcgactcgcatcacaagtgga
tcgatgacatcaacgaaacacagaataccgtggtcaacttcccgatcattgctgacgctgaccgcaaggtgtccgacct
ttacgacctgatccacccgaacgccagcgacaccctgaccgtgcgctcgctgttcatcatcgacccgaataaaaaggtg
cgcctgaccattacctacccggccagtaccgggcgcaacttcaacgaaattctgcgggtgatcgactcgctgcagctga
ccgacaaccacaaggtcgccacacccggtaactggcaggacggcgacgaagtggtgatcgtgccttcactcaaagatga
ggaggagatcaagcagcgcttccccaaaggttaccgggcggtcaaaccctatctgcgcctgacccctcaacccaatcgt
taatggattcctcgttgcattgctcttagccaagcagggattttcgggccgtttcgacggcccttttttatgcctgcaa
aaaacctgtgggagcgggcgcgcccgcgaagaggccctcgtggataaagacgataatggaataaacaaatgaaaaaata
tgatttctagatatatgtagcagctgttaatgtcacctccaacagaacacaaggaagcgcagcaatgctggtcgtctca
atcggtggtagcccaagtctccgttcacgctccggcgtgctgctcgagcgttcgcgccagtggctgcaggatcgcggcg
ttgaagtggtgacgttccaggtgcgtgactttcccgccgaagacctgctgcatgcccgtttcgacagcccgcatgtgca
acactttcaacagctggtggcccaggctgatggcctgatcgtctccaccccggtgtacaaggcttcgttttccggtgcc
ctgaaaaccttgcttgacctgctgcccgagcgcgccctggcccacaagatcgtgttgcccatcgccactggcggcagca
tcgcccacatgctggcggtggattacgcattgaagccggtgctgtcggcactcaaggcacaagagaccctgcaagggat
ctttgccgacgacagccaggtggcttacgcagaaggcacaaagcccgcgcagttggtacaggcgctggaagaacgcctg
cacgactcgctggaaaccttccacgttgccctggcccgtcggccgcgccccgtggcccccggcgtattgaacgaacgtc
tgatcagcgctcgctggagcatctgaacggcattacccgcttcaccaccttactcgcccgttaacgaggcaagcaggtg
caacccgaaccccattcgcacaggagagcgccatgcgcacagtcttcttgcgtcgtggtctggtcgccctgtttgcggc
ggctgtgtccttcggcgccattacccaagcccaggccgagagcctgcgtatcggttaccagaaatacggcaccttggtg
ctgctcaaggccaagggcacgctggagaagcgtctggccgagcagggagtacaggtgcaatggaccgaattccccggcg
gcccgcagctgcttgaagggctgaacgtcggttccatcgatttcggcgtaaccggcgagacccctcctgtgttcgctca
ggccgctggcgccgacctgctctacgtggcctacgagccgccagcgccgcacagcgaagctatcctggtgcccaagggc
tcgccgatccagtcggtgaaggacctcaagggtaaaaaggtcgtcctcaacaaaggctccaacgtgcactacctgctgg
tccgcgccctggaagacgccggcctcaagtacagcgacatccagcctgtctacctgccgccggccgacgcccgcgccgc
cttcgagcgcggcagcgtggatgcctgggtgatctgggacccctaccaggccgccgccgagcagcagctgcaagcgcgc
accctgcgtgacggcaagggcctggtcgacaaccaccagttctacctcgccacccgcaactatgcgacacagcacccag
cggtgatcaacaccgtgatcgaggaagtgcgcgctgtgggtgagtggtcccaggccaacccgcaggaagtgaccgacca
ggttgccccgctgctcggcctgcctgccggcatcaccctgacctcggtcaaacgccaaggctacggcgctgcgccgctg
accccagaggtggtggccgcgcaacagaagatcgccgacaccttccaggcgctcaagctgatacccaagccgctgagca
tcaaggacgtgatctggacaccccctgccaaagtcgctagcgcgccttgattgactgccagtgccggggcgccgccccg
gctagagccacccttgaggagacgactccaatgagccttaacattttctggttcctccccacccacggtgacggcaagt
acctgggcacttccgaaggcgcacgtgcggtcgaccacggttacctgcagcagatcgcgcaggctgctgaccgccttgg
ttttggtggggtgctgatcccgaccgggcgttcctgcgaggactcctggctggtggccgcgtcgctgatccccgtgacc
cagcgcctgaagttccttgtagccctgcgcccgggcatcatttcgccgaccgtggcagcacgccaggcggccaccctcg
atcgcttgtccaatggccgtgcgctattcaacctggtgaccggtggtgatccggacgagctggcgggtgatggcctgca
cctgaaccaccaggagcgctacgaagcttcggtcgagttcacccgtatctggcgcaaggtgctggaaggcgaaaacgtc
gattacgacggtaagcacatccaggtaaagggcgccaagctgctctacccaccgattcagcaaccacgcccaccgctgt
atttcggcggctcgtccgaggccgcccaggacctggcggccgaacaggtcgagctgtacctgacctggggcgagccacc
ggcagctgttgccgagaagatcgcacaggtgcgcgaaaaagcggctgctcaagggcgcgaagtacgcttcggtatccgc
ctgcacgtgatcgtgcgggaaaccaacgaagaggcttgggccgccgccgagcgcctgatctcgcacctggacgatgaca
ccatctcccgcgcccaggcctcactggcgcgtttcgactcggtgggccagcaacgcatggccgccctgcacggcggcaa
ccgcgacaacctggaagtcagccccaacctgtgggcaggtgttggcctggtacggggcggcgcgggtaccgcgctggtg
ggcgacggccctaccgtggcagcacgcgtcaaggaatatgccgacttgggcatcgataccttcatcttctcgggttatc
cacacctggaagagtcttaccgcgtggcggagctgctgttcccgcacctggatgtgcagcgcccagagcagccgaaagc
cggaggttatgtaagcccgttcggcgagatggtggccaacgacatcctgcccaaatctgtgtcgcagagctgagggcct
ggccatgagtcgtgcaacttcttccaacctgacccagcgcctggcgccgtgggcgctgccggtgctgctgttggcaata
tggcaactggccgtcagcgctggctggctgtcgacgcgtatcctgccggcacctagcgcagtggtaagcgctggcgtcg
agctggtgcgcagcggcgaaatctggacccacctggccatcagcggctggcgtgcaggcctgggctttgtcatcggcgg
cagcatcggcctggtactgggcttcatcactggcctgtcgaactggggcgaacgcctgctcgacagctcggtacagatg
atccgcaacgtgccccacctcgcgctgatcccgttggtgatcctgtggttcggtatcgacgaatcggcaaagatctttc
tggtcgcgctgggcacgttattcccgatctacctgaatacctaccacggcatccgtaacgtcgacccagcgttggtgga
aatggcgcgcagttacggcttgtccggcttcggcctgttccgccaggtgatcctgccgggggcgctgccttcgatcctg
gtgggtgtgcgtttcgcccttggcttcatgtggctgaccctgattgttgccgaaaccatttcggccaacgccggcatcg
gttacctggcaatgaatgctcgcgaatttcttcagaccgacgtggtagtgctggccatcgtcctgtatgccgtgctcgg
caagattgccgaccttgcggcccgaggcctggagcgcgtgtggttgcgctggcacccggcctatcaagttgccaggaag
gagggcgcatgaccgtgctcaaggaacagccgccacgcctgctgcgtggcaccccgctggcctccaagggcctgcgcaa
gacctttggccagcgcgaagttctgaagggtatcgacctgcacattccggccggccagttcgtggccattgtcggccgc
agcggctgcggcaagagcactttgctgcggctgctggccgggctggaccagcccaccgccgggcagctgctggccggtg
ccgcgccgctggaagaggcccgtgaagaaacccgcctgatgttccaggacgcgcggctgctgccgtggaagaaggtgat
cgacaacgttggccttgggctgtctggcgactggcgcccgcgtgcgctggaggccttggatgcggttggcctggccgac
cgcgccaacgaatggccggcagcgctctcgggaggccagaagcagcgcgtggctttggcccgagccttgattcaccagc
cccgcctgctgctgctggacgagccgctgggggcgctggatgcgttgacccgtatcgagatgcagcaactgatcgaacg
cctgtggcgtcagcacggcttcactgtactgctggtcacccacgacgtcagcgaggcggttgccgtggctgaccgggtg
atcctgatcgaggacggcgaggtcgggctcgacctcactgttgacctggcacggccccgggcgcgtggttcgcaccgtc
tggccgcgctggaaagcgaagtgctcaaccgtgttctgtccaccccgggcactgcgcccgagccggatcctgtagcccc
tctgcccacgcaactgcgctgggcgcattgaatcccagaagccaaaaggaaacaaaccatgactatcaaagccatcaac
gttcgcaaccagttcaaaggtactgtgaaagaaatcctcgaaggcccggtactgtcggaaatcgacgtgcagacggctt
cgggtatcgtcacttcggtgattaccacccgttccgtgcgggagctggagttgcaggtgggcagtgaagtgattgcctt
tgtgaagtcgaccgaagtgtctatcgccaagctgtgatgcggcgggtcgatattggggctgctttgcagcccttcgccg
gcacgcccgctcccacaggtactcgcaagctccagggtgcgcgcgggctctgtgggagcgggcttgcccgcgaagggcc
gccaagcggccccagatttctcagctggaacgcttggccagaaacggcggcagatacaaccccagatacgcttcgaaca
cccgcttgccttcctcggccatgcgcggggtgatcgcctcgtgcagctgcaccgaccgtgcatacacccggtcgctcaa
ctccatggccagggcaaacacatccacatccggtggcatcaccggcaggtgaaaatgctggtcgaacaacttgtgcatc
aagtcgcccagttccatgtcgtgctgccggtcggcctgcactacctcgctcaggccatgctgcgccaggatcaactgcc
gcgccgccgcatcctcgtgatagatatcaagcatgcgttgttcgatcagccgtgacagttcgtgccaggtgctgaacgc
gctgctgtcgatcggagcgctcagggcttcgcgaaatgcccggtgcacatctgcagtaagtgcctccagcaaggccggc
acgctggcgaaaaagtgatacaccgacgaaggcggaatctgcgcccgctcggccacgctgtagatagaaagtgctgcca
ccccttgttcggccaacagctcacgcgcagccgccaggatcgcctcgatcctggcctggctgctggcgcgtggtttgcg
cggggtggtggtgcggttcatcaactgctgattgccaggatgctggcctggtaggcgccgacgaacaggtcgaagtcac
cgacttcgttttgctccagctcggactgcctggcgagcgactcgcgggccagcgtctcgaatgcttgctgcttttcgtt
gctcagcggttgctcgcggaaagtctcggcgtgcacacggctctggcgcagcgagaactggacgaagctctcgtcatgc
tcggtcatgcgtgccagcacctgggccgacggggtcagcgaggtgtcgtcgaccttggcctgctgcgcatccagggcct
tggcgtgctcatcagagccttgcgcctggtcgagcagattggccaattggcggatacgcccgatcagctcgctggccca
gtctttcaggctgatcggctggccattgcggtgcaactccaggcccggacgacggccttccttgaccacggtcaggaag
ttgctggtgcactggccgcactcgccgttgtccagttgcgggctgtcttccagcgcgcagaacagcaggaatgcgtcga
ggaagcgcgcctcggtcaggtcgataccaaccggcaggaacgggttgatgtccaggcagcgcacttccacatactgcac
accccgcgaggtcagggcctggatcggtcgctcgccggtgtaggtgacgcgcttggggcggatgttcgagtagtactcg
ttttcgatctgcagaatgttggtgttcagctgaacccactcgccatccacatgcgtgccgatttcaacgtaaggcgggt
agggcgtgcccacggccttgcgcaggctgtcggtgtagctggccaggttgttgtagcagggcgtaaggccggcctgggc
gttgctctggtaacccaggtcgctcatgcgcaggctggtggcataaggcaggaacagggtttcggcatccagctcttcg
agctggtgcgggcggccacgcaggaagcctttgtccagggccggcgaggcgccgaacaggtacatcagcagccagctgt
agcggcggaagttacgaatcagcgcgatgtaggccgacgactggtagtcgcggtcattttccgtactgccttcggcttc
gcgcagcagtggccaaagcgcttcgggcagcgagaaattgtaatgaataccggcgatgcactgcatggtgcggccgtaa
cgcagggccaggcccttgcggtagacgtgtttgagcttgccgatgttcgagctgccgtactcggcgatcgggatatcct
cctcggccggcagcgtgcacggcatcgacgggctccacaggtattcgtcgcccagcttgctgtagacgaaacggtgggt
ctcttcgaggctttcgagcaccttggccgggtcggccagcgctggggtgatgaactccagcagcgactcggaataatcg
gtggtgatctgctcgttggtcagcgccgatcccagtgcttccggatgcggggtctgggccaggcgaccttcatcggtca
cgcgcaggcattcgcgctcaataccgtgcaggcactgcttgagcagggggagattggcgccgagcaggctcaggcggcg
gttgaggagttcgctcaagatgtattccttcacgcgtcagtcgccccaatatgggggtagagataacggtctacaaggg
taggaagaaaggaactggcgttgtcgcctggtttacgcggttccagcagtgccagcgcactgctgaaaataccgcagat
actgcttggtgagctagagaaccgcgaaggttccttgcgctttggccaccagcttgtcgccctgaactacgtcggcgtc
gaccaccagggtgcgccgcccggcgtgcagcacacgagcggtgcacagcacttcgccgtcgctgacggcacgcatgtag
ttgatcttgcactcgatggtgacgctttgctggtcaaagccatggctggccgagcaggccaggcccatggcgatgtcca
ccaggctgaagatcgccccgccgtgcagcttctggccacggttgcgcaactggggctcgagcgccagggctacctcggc
aacaccgctgtccaggtgttgcaggcggcagcccagcagctggctgaaggcgctttcgacgtattcgcgaggtacgtcc
attacttcttcttcagttgcttggcgttggcgaacagggcggccatggcgttgttggccggggctgcggtggcggtttc
gcgctgacgcggtgcctgctgctggcgattgccgccattgccacgattaccaccgcggttgccttcgaccttctcgccc
ggggtgtcgctcatgcgcatggacaggccgacgcgtttgcgcgggatgtccacttccatgaccttgaccttgaccacat
cgccggccttgaccgcctcacgcgggtctttgacgaacttctccgacagcgccgagatatgcaccaggccgtcctgatg
cacgccgatgtcgacgaaggcaccgaagttggtaacgttggtcaccacgccttcgaggatcatgcccggttccaggtcc
ttgaggtcttcgacgccgtcctggaaggtggcggtcttgaactccggacgtgggtcgcggccgggcttgtccagctctt
gcaggatgtcggtgacggttggcaggccgaaggtttcgtcggtgaactttttcgggtccaggcgcttgaggaagctgct
gtcaccaatcagcgagcggatgtcgcggtcggtatcggcagcaatgcgctgcaccagtggataggcctcagggtgcacc
gcagaggcgtccagcgggttgtcgccgttcatcacgcgcaggaagccggcggcctgctcgaaggttttctcacccaggc
ggctgacctttttcaacgctgcccgggtggcaaacggaccattggcatcgcggtgggcgacgatgttctgtgccagggt
ggcattgaggccggagatgcgcgtcagcagcgccaccgaagcggtgttcacgtccacgcccacggcgttcacacagtcc
tcgactaccgcgtccaggccacgtgccagtttcagttgggacacgtcgtgctggtactggccgacaccgatggatttcg
gatcgatcttcaccagttcggccagcggatcctgcaggcgtcgggcgatcgacacggcgccgcggatcgacacgtccag
gtccgggaactcgcgggcggccaattccgatgccgagtacaccgaagcgccggcttcggaaaccatgatcttggtgatt
ttcagggcgggatatttcttgaccaactcggtcaccagcttgtcgctttcgcggctggcggtaccgttgccaatggcga
tcagctccaccgagtgtttggcgcacagtgcggccatgatggaaatggtgcggtcccagtcgttcttcggcgcgtgcgg
gtagaccgtggtgtggtccagcagtttgccggttgcgtcgaccacggcgatcttgcagccggtgcgcaggcccgggtcg
aagcccagggtggcgcgggggccggccggggcggccagcagcaggtcatgcaggttgtgggcgaacacattgatcgcct
cgccttcggcactgtcgcgcagctcgccgaacaggtcggtttccaggtgggtgtacagcttgaccttccaggtccagcg
caccacttcacccagccacttgtcggccggccggctgcggttctcgatgccgacgtggttgccgatcatcagctcgcat
gggtgcagggtgccgggcagttcttcgccgaccttcagcgagacgctcaacacgccttcgttgcgcccgcggaagatcg
ccagggcacggtgcgatggcgcagtacgcagcagctcgtcatgagcgaagtagtcgcggaacttggcgccttcttcttc
cttgccggccacgacgcgggcgctgagcacggcttcctgcttgaggtagctgcgcagcttgtcgagcagggcggcgtct
tcggcaaagcgctccatcaggatgtacttggcgccttccagcgcggccttgacgtcggccacgcccttttcggcgttga
cgaagcgtgcggcttcgctttccggggccagggtcgggtcgttgaacaggccatcggccagttcgccaaggccggcttc
cagggcgatctggcccttggtgcggcgcttctgcttgtacggcaggtacaggtcttcgaggcgggtcttggtgtcggcc
agcttgatctcgcgggccagttccggggtcagcttgccctgttcctcgatgctggaaaggatgctggcgcggcgctcgt
cgagttcgcgcaggtagcgcaggcgctcttccaggtggcgcaactgagtgtcgtcaaggctaccggtcacttccttgcg
atagcgggcgatgaagggcacggtcgagccttcgtccaacaggctcacggccgcctcgacctgctgcgggcgtacgccc
agttcctcggcgatacggctgttgatgctgtccatgtaaaccacctgacatttgtgaatacgggggtcgcctgtgggct
ttttgcccggcggcgctggatgaaagccgcgcattatacccatcgcaaacggcttgcggtgatggcgcccggccagccg
gaactggcgccgggggaaaaatctgctaacaatgctcacgcaacgtgcagcaatggctacgccataatgcgcggcgata
tcagaggagttattcatgaccggcacgccaaacaccgctgaaggtgacaagattctcatcgtcgacgacgatccggggc
ttagcagcctgctggaacgtttcttcaccagcaaaggctaccgtgcccgtgcggtgcccaacaccgagcagatggatcg
cctgctgcagcgcgaggtgttcaacctggtggtgctcgacctgatgctgccaggcgaggatggcctgtccgcctgcaag
cgcctgcgccagcagaacaaccagatcccgatcatcatgctgaccgccaagggcgacgagctcagccgcatcaagggcc
tggagctgggcgccgacgactacctgggcaagccgttcaacccggacgaactgatggcccgggtcaaggcggtgctgcg
tcgtcaggcgccgagcgtgccgggtgcgccgggcagcgaggacgagtcggtcaccttcggcgactatgagctgtcgctg
gccacccgcgagctcaagcgtggcaacgaagtgcacatgctcaccaccggcgagttcgctgtgctcaaggctctggtga
tgcacgcccgcgagccgttgacccgcgacaagctgatgaacctggcgcgcggccgcgaatgggatgcgctggagcgctc
catcgatgtgcagatctcacgcctgcgtcgcatgatcgagccggacccgtccaagccgcgttacatccagaccgtctgg
ggcgtgggctacgtgttcgtaccggacggaaacgccggaaaatgatgcctggacgtcgatgaaaacaccgctctggttt
ccgcaaagtttcttcgcccgcaccctgtggctggtgttgatcgtcgttctgttctccaaggcgctgaccctggtctacc
tgctgatgaacgaggacgtgctggtcgaccgtcagtacagccatggtgtggcgctgaccttgcgcgcctattgggccgc
cgacgaagaaaaccgcgacaagatcgccgaggcggcaggtcttatccgggtgaccggctcgggtgtgcccgaaggcgag
cagcattggccctacagtgagatctaccaacggcagatgcaggccgagctgggtgacgacaccgaagtgcggctgcgca
tccatgcaccgcccgcgttgtgggtcaatgcgccaagcctggggccgggttggctgaaagtgccgctgtacccgcaccc
attgcgtgggcagaagatctggaacgtgctgggctggttcctggccattggcttgttgtccaccgcctcggcgtggatt
tttgtacgtcagctcaaccagccgctcaaacgcttggtgttcgccgcccgccagcttggccaggggcgcagtgtgcgcc
tgccgatcagcgatacccccagcgagatgaccgaggtgtacaaggcgttcaaccagatggccgaggatgtcgagcaggc
cgggcgcgagcgtgagttgatgctggccggggtttcccacgacttgcgcacgcctctgacgcgcctgcgtctgtcgctg
tccttgctgaacagcgacaacgagctgagcgatgacatggttcgcgatatcgaggacatggacgcgattctcgatcagt
tcctggccttcatccgcgatggccgtgacgagccggtggaagaggtcgaccttgctgacctggtgcgtgaggtggtggc
tccgtacaaccagccggaagagcgtgtgcgcctgtgcctggagccgattccaccgttcccgctgcgccgggtttcgctc
aagcgcatgctgggcaacctgatcggcaacgccctgcaccatgctggcaagggggtcgaggtggctgcctatgtgtcag
gtgacgagagtgcgccgtatgtggtgctcagtgtgctggaccggggcaccggtattgacgagtcggagctggaaaccat
cttcaacccgttcattcgcggtgatcgggcacggggcggcaagggcaccgggctggggctggcgatcgtcaagcggatt
gctgcgcaacatggcgggaacgtggagttgcgtaaccggtctggcggcgggatcgaggcgcgggtcaggttgccgctgg
ggctgctgctgccgcgtaatgctgtgtgaggctcactggcctcttcacggctaaagccgcacctacagggattgcgcag
tacctgtggcagcggcttggccgcgaagcggcgggtagaggcttgaatcagcctttgcccttggtccgggtctgattgg
gcccgccattcttctccaggtgctcgatgatcatcccggcgacgttcttgccggtggtgacctcgatgccctccagccc
tggcgacgagtttacctccatcaccaaaggcccgtggttggagcgcaggatatccacacccgccacgctcaaccccatc
accttggccgcccggatggcggtgatgcgctcttctggggtgatttttatcaggctggcgacgccaccccggtgcaggt
tggagcggaactcgcccggtttggcctgacgcttcatcgaggcaattactttgtcgcctaccacgaagcatcggatatc
tgcgccaccggcctccttgatgtactcctgcaccatgatgttctgcttgaggcccatgaacgcttcgatcaccgactcg
gccgcctggggcgtttcgcacagcaccacgccaatgccctgggtgccttccagtaccttgatcaccagcggggcaccgt
tgaccatctggatcaggtcggggatgtcgtccggcgagtgggcgaaaccggtgatcggcaggcctatgccgcgccgcga
caacagctgcaacgagcgcagcttgtcgcgcgagcgggcaatggctaccgactcgttgagcgggtatacgcccatcatt
tcgaattggcgcagcaccgcgcagccatagaacgtaaccgaagcacctatgcgcgggatcacggcatcgaagccttcca
gcggcttgccgcggtagtggatctgcggcttgtggctggcaatgttcatgtaggcccgcagggtatcgatcaccaccat
ttcgtggccacgctgggtaccggcttcgaccaggcggcgggtggaatacagacgcggattgcgcgacagcacagcgatc
ttcatgcagcacctgtgacaggggaaagggtggccgggaaggccggtttatcttgtacgtatttcaggcctgggttcac
caccagctggccgtgtatcagggccttggagccaagcaacaggcggtagcgcatgttcttgcggcaggccagggtgaac
tccacctcccacacaccatcacccagcgccagtgacgtgcggatgacgtagcgggtctgggcgtggccgttggagctct
tgatggttttcatcgtcaccaacggtgcctcgcagcggcggtggcgcaactgcaccaccgagcccaggtgcgcagtgaa
gcgaacccagggctggccgtcgcgctcgaagggttccacttcggtggcatgcaggctcgacgtgctggcaccggtgtcg
atcttggcgcgcagcccggccacgccgaggtcaggcagggcgacccactcgcgcaggccgatcacagtcaaatggtcaa
atgtcttcacgaagcgcaccctgcgaatgaggtggtgaactttaagcacggcggggactttttgcatccgtatgtgaag
gtagtacagttcgatgaaagacagaatccgaggtaacgggatggcacaaaaagccgaagacgacgacaaggttcgcctg
gacaaatggctgtgggcggcgcgcttctacaagacgcgagcgctggccaaggcggcgatcgagagtggcaaggtgcatt
gccggggcgagcgatgcaagccgggcaaggaaccgcgggtgggcgacgagttcgtgctgcgtaccggcttcgatgagcg
cacggtggtggtgaaggcgctgtcggtggtgcgtcgtggtgccccagaggcgcaggcgttgtacgaggaaaccgaagaa
agtgtgcgtcgccgtgaacaggcggctgaaatgcgtaaggccggggccatgggcgtgaccaccgatggccggccgacca
agaagcagcggcggcagattcaccagctgcatggaagttacgattgaatggggctgctgcgcagccccaaaaaatctag
cgcaacaccgccattcgtccgaccaacggtaacgtggacagcagcttgaacaacggcgctgtccagcgcatcaacgcct
cgctgcctttggccgccagcggcgtgtagtagctccagcccagcgccagtacggccatcagcaagccgccgatgtagtc
gtcctgcccccaatgggcaccggccaccaggcgcggcagcatgaacagcgctgcgaggccccagaccatcaggtattgc
gcaaggccgcggctgaacacgctcatgaacagcgcccagatcagcagcaccgaggcgtgatcacccgggaaactcttgc
tggagcggtccttgagttcccaggcagcctccaggttcgggtaatagtcactcaggtgcacgacgtcgtcgaagatcat
cgagggactcttgtgttgccacccggctgcatccacccacttggaaaacagcgcgcgaatcaccactaagaggagtagc
gtgaccagaaagccgaagaatgcctggcgaacctgagcagccttgaacacccagtcaccacgaatgagcactgccagca
ggatcaggccgacgacgatgtcgaacgggcgtaggctgccgatggtccagatgtagcgccaggtggtgctatcggccag
cggcgcgttcaggctgcggaacagccactcgtcgaaagtcaggcacaggatctggccaaaaggccataaccagaaacac
agtagagcgatgggaagcagcgtagaggctgccaatggcccccaggaccaccttgcttggaacagtggtcgattgtcca
taaaatacctctattgcaaacaggaatcggagcgccttgtaagcgctctgtcacgggttctcgccggttttcgacaacc
cttgtaaccattttgtcatcattttttagatagccgaaacctatgagcgatttgcctgataccgatttcacccaacgtt
tcatcttcgacgagcgcgatgtgcgcggcgagtgggtgtctctcgatgacagctacgccgcggtgttggcgcgtcatga
gtacccccagccggtccaggtgctgctcggcgagttgatggccgccaccgccttgctggtgggtgcaatgaagttcgat
ggcctgctgattctgcaggcgcgttcggccgggccgattccgctgctgatggtggaatgttccagtgagcgcgagattc
gtggcatggcccgctacgaagcggaccagattccggctggtgccaccctgtcgcagctgatgcccgacggccacctgac
cctgaccatcgacccggtcaagggccagcgctaccaggggaccgtcgacctcgatggcgccaacctgtctgaatgtttc
accaactacttcgtccagtcgcagcagctcaatacccgtttctggctcaatgcccaaggcggcaaggcccgtgggctat
tgctgcagcaactgccacgtgatcgccagccggatgatgaagagcgcgaagacagctggcagcatgtggtcgccctggc
caagacactcaagcctgaagagtggacagagggcaacgaaacactgctgcaccgcctgtatcacgaagacgccgtgcgc
ctgttcgatatccagccactgcgcttcaattgcagctgttcgcgggaacgctccggcaatgcgctggtcagtctgggcg
agcacgacgccaaggcgctggtggacgaatgtggcgggacggtagagatcgattgccagttctgcaacgagcgctactt
cttcgatgccagcgatgtggcgcaattgtttgcgggtggcggtactgacgtggcctcagaaactcgtcactgaaacgtt
aaatcacaggataatctcctgtcgaattgcgcaaaagcgcagttctgacaggaggggcctactttttttgggcgtttct
ggcataatccggccacttttttcgctgtagtagttttttcaagacaactacaaaacgtttggagcactcggcctcgggc
cggatggggtatctcatgacgcaagccaacaacaccgtgtacaccgacctgagcgtcgatgagctggtaaaagaagcgc
tgcaacgcggtgaaggcgtactagccgatactggcgcactggtcgtggagactggtcaccgtaccggccgttcgccggc
tgaccgtttcatcgtcgaagaaccttccacccaggacgccatttcctggggcccgatcaaccgcaagttcccggccgac
aagttcgatgccctgtgggctcgcgtcgaggcgttcaacaacgcccaggatcacttcgtttcctatgttcacgtagggg
ccgcagccgagcactacctgccggtgaagatgaccacccagactgcctggcagaacctgttcggtcgttgcctgttcat
caacccggagcagttcaacccggctggccgcgaccaatggcagatcctcaacgtcgccaacttcgtgtgcgagcctgag
cgtgacggcaccaactccgacggttgcgtgatcatcaacttcgctcagaagaaagtgctgatcgctggcatgcgctacg
ccggcgaaatgaagaaagccatgttctcggtgcagaacttcctgctgccggctgccgatgtactgcctatgcactgcgc
ggccaacatcggcgaagaaggcgatgtgaccttgttcttcggcctgtccggcactggcaagactaccctttcggctgac
gaaagcgttacctgatcggtgacgacgagcacggttggggcgaaggcgttgtcttcaacatggaaggcggctgctacgc
caagtgcatcgacctgtccgagaagaacgagccggtcatctggaaagccatcaagcacggcgcagtactggaaaacgtc
gttctcgacgccaacaagcacgccgactacaccgatgtcagcctgactcagaacagccgtgcggcctacccgctggagc
acgttgccaagcgttcggaagcgaacctgggcggcgagcctaacgcagtgatcttcctcacctgcgacctgacaggtgt
tctgcctccggtttcgatcctgaacaacgagcaggcggcctaccacttcctgtccggctacaccgcgctggtcggttcc
actgaaatgggttctggcggcggcatcaagtcgaccttctccacctgcttcggcgcaccgttcttcccgcgtccggctg
gcgagtacgccgagctgctgatcaagcgtatcaacggcttcaactccaaggtctacctggtcaacaccggctggaccgg
tggtggctacggcgttggcaagcgcttcagcatccccaccacccgtgccgtgatcgctgcaatccagagcggcgcactg
gtcggtgccgaaaccgagcacctggacatcatcaacctggacgtgccgaaggccgttccgggcgttgaaaccgaactgc
tcaacccgcgcaccaactgggctgacaaagcggcctacgacgaggctgccaaaggtctggccaagctgttcatcgaaaa
cttcaagaagttcgaagtttccgacgccatcaaggccgctggcccgcagctgtaagccgagctcagccgcaacgagaaa
gccgcccccaggggcggcttttttgtgggttagggcttgcccgcgaaggggcccgcataggcagcgaaagtctggtttt
tctgtttcactgtcagcatccattgcgaagacaagagccagccagatgaccgaagcccctcagcgcactgccttctccc
acttccacccgatccttacccgcccccaggacaacgacctgaacggccacatcgccggtgcaacggtgcacggtttttt
cgaaaccgcgatccaggcgtttctcgtcgagcaggctgaactggacctgcggcacggtgaactggccgccttcgtggtc
agttctgctgcggatttctacgcgctaccgggcttcccggacttgttggaagtggggttgggagtgacgcgtctggcgg
gcagcacggtagagtaccggctggcgctgtaccgtccgggcgaatcggacgcatgcgcggcaggcacggtggtgcaggt
gttcatcgagcgcgccagtggccggcctgtggcgttgccagaggcgctgcaggtgatcctgtccggcctcgtgctggag
cggcaggcataaaaaagccccgctggcaggggcggggcttttgttgccgggggcagggccctcaggcgttagtcgcgcc
agtggcgcttgtgcttgcggtggccataatggtgaccacggtcccagtgacgacggtcgtcgtcgtagccgcgacgata
gcggcggccatcgcggtaatcgtctttgtcggcctctttgcccaggtagttacccagcgcaccaccggcaccaccgccg
gctgccgcgccaatgtagctacccgtggtgccgcccacggagcgaccgaccacgttaccacctgcagcgcccagcgcgc
cgccgatagcggcctcaccacgctggcgtttgtctgcgcccagggcgccacctgctgcaccgcccagaccggcaccaat
ggcgccgccggtgctgccaccgatggagttgcccacgacagagcccagtaccccacccaatgcgccgccaatgccggcc
tcggtggtgccgcctgccatggcaacgccgctgagcaagctgaaagacaacaacagaatcgaggagtacttcttcatca
agagagcctcatagggatgacgaggcgaatttgaggctaagaggcgtggctggcaacggaaatccgacgagtaacacga
gttgtacacaattctctaacttgctgtatttactatgaaactttatcgttttcaggctgtctgagacctttatgacaaa
gccctgagccgccacggaacagggcttttttcgtttttaaaggatacgcccgtcctcgcgcgcacgctccagcttgatg
gcaatgaacttcgatgtcggcgtatggctacccacgccaatgctctccagcggcaccagcgggttcacctccgggtaat
atgccgccgcctgcccggcaggtatgtcgaaggccagcagggtaaagccttgcacccggcgcacatgttcatcccccca
cagcgaaacgatgtcgaccttctgccccggctggaagcccaggcggatgatgtcggcttcgttggcgaacagcacctcg
cgctggccacgcacgccgcggtagcggtcgtccaggccgtagatagtggtgttgtactgatcgtgcgagcgcatcgatt
gcatgatcaagtctggcaactggccgctggcgcgtacgcgttcgtcaagcagcgtgtcgggcagcaggttggccttgaa
gttggcgcggccggtgctggtcgcccattcgcggctggccgcgctgttgcccagatagaagccgcccggattacgcagg
cgctggttaaagccgctgaaaccgggaatggtgtcgccgatcaggtcgcggatgcggtcgtagtcggccaccagccagt
gccagtctaccggttgtttgcccagcgtggcggcagcgatgccggcgatcaccgcaggctccgagcgcatttgcgtcga
cagcggcttgagctggccgttggaggcatggaccatgctgaacgagtcttccaccgtgactgcctgcggcccgtcggcc
tgcaggtcgatgtcggtgcggcccaggcatggcaggatcagtgcctgcttgccatggaccaggtggctacggttgagct
tggtgctgatgtgcacggtcagctcgcagttgcgcagcgcctgggcggtacgctcggtgtcgggtgtggcttgggcgaa
gttgccgcccaagccgatgaaaaccttggcccggccatcgagcatcgcatgaatggcttcgacggtgttatggccattg
cgccgcggcacagggaagccaaagcgcttttcgatggcatccagcagcgcctctggcgggcgctcgttgatgcccatgg
tgcggtcaccctgcacgttgctgtggccacgcaccgggcacaggccggcgccgggcacgccgatgttgccacgcagcat
ctgcaggttgacgatttcctgaatggtcggcaccgaatgacggtgttgggtgatgcccatcgcccagcacatgatcaca
cgcttgccctggcagtacatgcgcgcggccagttcgatatcggccaaggtcaggccggactgtgcctggatgtgcgacc
acggcgtggcgtccaccacggccaggtactcatcgacgccatggccatgttcggcgataaaggcgtggtcgaacacggc
cggttcgccgttggcctgggcttcgcgttcccattgcaggacgaacttggccatgccgcgcagcatcgccatgtcgcca
cccagggccgggcggaagaaggcggtgttggtcgggcggtcactgttggtcagcatttccagtgggttctgggggtgct
ggaagcgctccagaccacgctccttgagcgggttgatgcacaccacctgggcgccacgctttaccgcatcacgcagtgg
gtcgagcatgcgcgggtgattggtgccggggttctggccccagacaaaaatggcgtcggcgtgctcgaagtcgtcgaag
gtgactgtacctttgccgaccccgacgctttgccccaacgccacgccgctggcctcatggcacatgttcgagcagtcag
ggaagttgttggtgccgtaggcgcgcacgaacagttggtacaggtacgccgcttcgttgctggcacgtcccgaggtata
gaattcggcctggtcagggttggccagcttgttcagttcgcgggcgatcagggcgaaggcggcatcccagctgatcggc
aggtaacggtcgctgggtgcgtcgtagaccatcggttcggtcaggcgcccttggtactccagccagtagtcgctctgct
gcagcagcgaggtgacgctgtaacgggcgaagaaggctgcatcgacacggcgcttggtagcttcccagttcaccgcctt
ggcgccgttctcgcagaacttgaccatgccgctttccggggagtccccccaggcgcagccggggcagtcgaaaccgccg
ttctggttggtcttgagcagggcgcgaatgttcttcagcgcattatcgctgccgacccaggccttggccacgctacgca
gtgcgccccaaccgccggcggggccgtggtagggcttgtagcgagggggggaggctggggtgttgtccggaagttgttg
gtacgaggtcacgactgttacgactccgccgctgggctgtagacccgcggtgcgctgtgcttgggcaagtggataaggt
tgaggttgtgcttgcgcgcccattgcagggcaaggccggtgggcgccgacaggctgaccagggtctggatgccggcacg
cagtactttctggatcagctcgaggctgcagcggctggtgacgatggccaggccaccctgggtgtcgatgcgttgtcgc
agcagggcgccgatcagtttgtcgagggcgttgtgccggccgatgtcttcgcggccaagcagcagttcgccttggcggt
ccatgaacaatgctgcatgcacggcaccgcaatgctggcccagtggctggaaggcgtcgatgcgctcgcgcaggccgac
cagccactgggccgggggcaggggcgcacccggcaacacggccagatccggcagtgcctgctccagtgcctcgacccca
cacaggccgcaaccactggtgccggccagttggcggcgctggtttttcaggttccagaacgcccggctggagatttcca
ggtcggcgtacagtgccgagccgctgccggagagcttgaggtcgtagatttctgcggtgccttcgacaatgccgctgcc
gacgctgaaaccgacggcgaagtcttccagatcggtagggctgaccagcatcactgcctggttgaggccgttatagaca
atggccagggccacttcctcggccagcggggtgctgtcgcgtttggcgtcgctgagctggacgtagtcgtaggtgttgc
tggcggcgggcatggacaagggcgatgaggccgcgcagaccggaggcttgctgttcatcggggcgctgaataccggcgg
ctttctgatagcacaagcctaggcgcgtgggccggcggcgtctaatcgctagggtctatgccttgatagaccgcgtcga
ttggtcgcgcagggcggaagtggtaaagctgacctagactcctgtgtccaaggtttcgtcaacaaggagagcgcaatga
gcctgttcagtttcgtgaaggaagccggcgagaagttgatcgacctgctgacccctggcaacgccaatgccgaggagca
gctaaagaaacacgtggaagctgttggcctgggcaaccccaacatcaccgccactgtagaaggagacaagatcatcctc
aagggtgaagtggccagccaggaagagaaggagaagatcatcctggcggcgggcaacatcagcggcgtggccagtgtcg
aggaccagatcaccgtgaccgggccggtagtccaggcggcaaggttcgtcacagtgaaatcgggcgacacactttcagc
cattgccatggtcgtgtatggcaatgccaatcagtacaacaagattttcgaggccaacaagccgatgctcaaacacccg
gacaagatctatccggggcaggtgctgcgtattcctgactgatcgctgaagtctgtacaggcctcttcgcgggcgcgcc
cgcgaatggggccttacaggcctaccagtaactcccggtaatcctcgaccgccgcaaactcttcagtatcccgcggccc
tgctttgctatccggctggcgcaccgccagcaagtgccccacaccaaaccgccgtgcactgcgcagaatcgccagcgtg
tcatcgatgaacaggctgcgttccggttcgaagccgatatccgcctgcagggcatcccaaaactgcgggctttccttcg
cgtagccatagtcgtgcgagctgatcagccgctcgaagtatggtgccagctccacccgctccagcttcagagacagcga
gtcacggtgggcattggtgatcatcacgacacgcttgccagcctggcgaatcgccgccaggaaggtatcggcatccggg
cgcagggcaatcaggtcggcaatttcccgcttcagctcgcgaatgggcaggcgtagctcgcggctccagaagtccaggc
agtaccagttcaatgtgccggcattgcgttcgaacagcggttgcagctccatttcggccatggcccggcttacaccgtg
cagctcggcatagcgctggggcaggtggtccagccagaagcggttgtcgtaatgcaggtcgagcagggtgccatccata
tccagcaggacggtatcgatggcagaccagggaagaacaggcatgggaaactctcgatcagtcggcaagccacggtata
gtaacccgttcacgccaaggagccgccccatgcgccagaaacccaccgtactcagccgcgaaattgtcgccagtagccg
cctgttccgcgtcgaagccgtacagctgcgcttcagcaatggtgccgagcgcacctatgagcgcctggtgggccggggt
aacggctacggcgcggtgatgatcgtggccatgctcgatgccgagcacgccgtgctggtggaggaatactgcggtggca
ccgatgaatacgagctgtcgttgcccaagggcctgatcgagccgggcgaagacgtgctggcggcagccgaccgggagct
caaggaagaagccggttttggcgcacgccagctggagcacctgacggaactgtcgctgtcgccgggctacatgagccag
aagattcaggtggtgctggccagcgacctgtacgaagagcgcctggaaggcgacgagcccgagccgatgcgggtcgaca
aggtcaacctgcgtgagttgtcggccttggccatgcatccgcagttcaccgagggccgcgccctggcggcgctgtacct
ggcccgtgacctgctgattcagcgggggctgctggagctatgaacgacctgcaactgatgcatgaagtggtcaagctgg
cgctgacggcaggcgaggcgatcctgccattctggcgcgccgatgtcgcggtaaccaacaaggccgacgattcgccggt
taccgccgccgacctagccgcgcaccgggtaatcgccgatggtctgctggcgctggcgccgcagattccggtgctgtcc
gaagaggactgcaatattgcgctggccgagcggcaaaactggagccgctggtggctggtcgatccgctggatggcacca
aggaattcattgccggcagtgaagagttcacggtcaacatcgccctgatcgagaacggcgaggtggtgtttggcgtggt
gtcgatgcccaccaatgggcgctgctattttggtggacgcggcatgggggcctggcgtgcagatgccggtgaggcagcc
cagctgatccaagtacgcaacgcacccgcgcagggcgagcgttttaccgtggtggccagccgtcggcattccagcccgg
agcaggaagcgctgttggccggccttggggctgcggtgggcgagctggagctggccaatatcggcagctcgttgaagtt
ctgcctgttggccgagggcagcgccgattgttatccgcgcctggcgccgacttcgcagtgggatactgctgcggcgcag
ggtgtggtggagggggccggtggcgaagtgatcgggctggatggcttgccgttccggtatccgccgcgcgagtcgctgc
ttaacccgtacttcctggcgttgccggtaaatgctgaatggcgccaggccttcctgaacctcatctaactgcctggcac
gatcctgtgggagcggccttgcgtcgcgaaagggccgcaaggccgctcccacaaaggccgcgttagtcgtactagcggt
gcagaacgtactggccgctgaacctcaccgccggctcgtcactgccgtcattgctcaccgtggtctccaacgtcaaccg
tgcccgcccacgccgctggtacagggtcaggaaccgctcccaggttttctcgtctggcgcggcacaacgcgccaccgcc
gtgccggtcactggcaacgggtagctgatctgcccttcctggatgacgatatgcccgtcatcgatccccagttcacgca
ggcgcaggtgcagccagccccaacccaccagcactgctgcgcagtacaggctgccgccgaacatggtgcttttgtggtt
gacgttggccgccagcggcagttgcaggcgcagggtgtgctgctgccaatcgatcacttccaggcccatttcgcgggtc
agggggatgtcgctgtgcagtacggactgcaggtactggctatcggtgctcattaacggttgtcctcttgatcgtcatg
cccgccgctgccgccgtcgaagttcaagccatgcttgcgcagcttgtcgtgcaaggttttgcgggggatacccagtgct
tcggccaggctccgcatggagccgtgtggctgggccagttcggcggcgatcagcgaacgttcgaattgctcgacctgtt
cgctgaggttgccgctgagcatgggcgctgccggggctgctgccgagggtgcctggccatccagtgccagctccaggcc
aagggcgaaacgctcggcggcgttctgtagctcgcggacgttgcctggccagtcatgacgcagcagcagggcgcgttgc
gcgggttgcagcgcatgcggcgacaggccatgacgttggctggcagcatcggcgaaatgctggaacaacaccaatatgt
cgtcgccgcgttcacgcagtggcggaatacgcagcggcgccacgttcaggcggtaatacaggtctgcgcggaaacgccc
ttggtcggcagactgacgcaggtcttccttggtcgcggctatgatgcggatgtccagcgggatcaactggttgccgccc
aggcgttcgaccactcgctcctgcagcatgcgcagcaacttcacctgtacatccaggctcatgctctcgatttcgtcga
ggaacagcgtgccgccgttggcaaattcgaacttgccgatacggcgtttctgcgcgccggtgaacgcaccgggctcgtg
gccgaacagttcgctttcgaccaccgattcggccagcgcgccggcgttgatcgccacgaacggcccttcgctgcggctg
gacaggtcgtgcagcgcgcgggccaccacctctttgccggcgccggtttcgcccagaatcaacacgtcggcgcgggtgc
cggccaaagcgccgatctgctcgcgcaggcgcagcatggccggtgaatggccgaccaggcgggttgccagttgctggcg
gtcgctcagtgccagacgcaggctacggttgtccagcaccagccggcgcaaagccagggcgcggcgcacgctgtcgagc
agggcgtctgtggcaaagggtttttccaggaagtcataagccccggcgcgcatcgcctgcaccgccagcggcacatcgc
catggccggtaatcagcagcaccggcagttcgctgtcgcggccgtgcagttgttccagcaactgcaggccatcgatgcc
cggcatgcgaatgtcgctgaccaccacgccgggccagtcggcctcgatacgctcggccaggccttgggcttcggccagc
gcgactaccttgagcccggccaggtccagggtctggctcaaggcttggcgcaggtgggggtcatcgtccaccaggatga
cctgggctcggctgtcgatcagtgtctcggtggtcatgccgaggggtcctccgaattgggcaaagtagcgccagatgcg
gccacccgcagctggagagtcagcattgcgccaccttccgggtggttggccagcagcagttcaccgcccagggcgcgca
tcaggctttcacagatggccagccccaggcccaggccctgggtgcgggtcttggtggtgaagaacggctccttggcgtg
ctccagggcctggcggctgaagccggggccgttgtcacggatgtacaggtagacgcagtcatcacgctgctcggcactt
agccacaggcggcgcgggttggctttttcggtcagggcgtcgagggcattggccagcaggttgcctagcacttggcgca
ggcgggtttcgccggcctgaacccacaaggtggcttccggcaggtcgcggatcagctctacggccatcgcccggcggcg
cttggccagcagcgccagggcatcgtccagagccggctgcagggccacgctctccggggcatgacggtcacgacgggcg
aaggcacgcaggtgggcaatgatcgaggccatgcgcccggtcagctcgccgatcagcttgaggttgccgcgggcgtctt
cggtacgttggtggtcgagcaggatctcggcgttttctgcgtagctgcggatggcggccaggggctggttcaactcatg
gctgatactggccgacatggtgccgagcaccgacagcttgccggcctgcaccagttcgtcctgtgcgcgcactgcctcc
tgctgagcgttttcgcgctccagcacggcatttttcaggcgggtgttcaggccttcaaggtcggcggtacgttcggcca
cgcgcttttccagttcctggcggccacgggcttcgaagtcgatgcggtcgatgtaatggcgccgccgttgcatcaccag
gcctgccagcaacatcagtaccagcagcgtaccggcaccgatggccattaccgtctgcaccgagcgatcaaccagcgtg
cgcggggcgaggatgctgacttgccaaccagtttccttgatgtcgcgggtctgggtgatccaggcctgcgggttgagaa
ccagcggctgtggggcctgggtcggatagggctggatggcgatgatggcctggcgctcggcgtcggtcagcgtgcgggt
agcacggaagcgccagtcgggccgcgaagtcaggatgaccacgccattgtgatcggtcagcaacagctgctcgggcgta
cggccccacagggtttcggtgtggtcgagatcgactttgaccaccagcacgccgacgatccgctcgcggtcgcgcacgg
ccgcggcaaagaagtagccgcgcttggccgaggtggtgccctggccgaagaagcggccaaggtggccggccatggcttc
gttgaagtaagggcggaaggcgaagtttcggccgacgaagctgtcgtgcttgtcccagttcgaggcggccaaggtgttg
ccgctgacgtccatcaggtacatcacctcggcaccggtcttctgcacgatgtccttgagcaggcggttggcgttggtca
ccgcttccaggcggaaagggtcggccagcacgccacgcagcgctggcaagtcgccgagaatttgcggcaaggtctcgta
gcggtgcagggtgccgagcaggttggcgacatacaggtcgagggtctggcggttctgcgaggccagttcttcctggtaa
tagcgttcggccaagtgatgcaggggccatagtaatggggccaagatcagcgccagcagggccaggctgcgccagcggg
gacggcgtgggggcgtgggctttgcaatcatcaggtaaatgcgccagaaaagtctgacgcaattatgcgctagttaagg
cagcacttccgcctctgccaatggcaggcccaccttgtccttgtccgataacagcggtggctgctgcagcccccagtcg
atggccagttgcgggtcgtcccagcggatacagcggtcggcgccagggttgtagtagtcggtggtcttgtagaggaact
ctgccgattcactcatcaccgcaaaaccgtgggcgaagccaggcggaatccacagctggcgatggttgtcggctgacag
gtgcaccgcgacccatttaccgaatgttggcgagcttttgcgcacgtccacggcgatatcgcggatttccccgtgcacc
acgcgcaccagcttgccctgggtgtttgccacctggtagtgcagcccacggagcacgcccttgatggagcgcgagtggt
tgtcctggacgaacgtcacgttcacgccggtttgctctgagaactcacgggcgttgaatgcctcgaagaaaaaaccacg
gctgtcagcgaacaccttcggctcgatgatcagtacttcagggattgctgtagggatgatgttcatagcggctcgctgg
cccgtcgttcaagtattgaccctagtcggccttgccggaaatttccgcgcgtagctgtaacaggatgcataaggtgtgg
ctatggtagacagcaggccgttcctttcaccagaccagcgctgataggtgtcgattgttatcgatttaaattcgccgaa
tggcgcggaattcttcgattttcaggcttcaaatatcgatatatatcggttataaattgacaaacgccccagcataccc
ggctcagggccatcacagaggtcacccatgaaaaccctcaactccacgccccgtgccgatggtttccacatgcccgccg
agtgggccccacaaactcaggtatggatggtctggccggagcgcccggacaactggcgtctgggcggcaagccggcgca
ggctgcccacgtaaccctggccaaggccattgcccgtttcgaacctgtaaccgtcgcggtctccgccggccagtacgag
aacgcccggcgccaactcgaccagccgaacattcgtgtggttgaaatcagcaacgacgatgcctgggtgcgtgacaccg
gccctaccttcgtcatcaacgaccatggcgaagtgcgcggtgtagattggggcttcaacgcctggggcggcttcgatgg
cggcctgtacgcaccctggaaccgcgacgaggaactggccgccaaggtgctggaaatggagcgctgccagcgctaccag
accgaaggctttgtgctggaaggtggttcgatccacgtagacggtgaaggcaccgtgatcaccactgaggaatgcctgc
tcaaccgcaaccgcaacccgcacctgagccgcgagcagattgaagcggtgctgcgcgatcacttggcggtcgacaccgt
ggtatggctgcccgatggcctgtacaacgacgaaactgacggtcacgtcgacaacttctgctgttacgtgcgcccgggt
gaagtgttactggcctggaccgatgattccaacgaccccaactatgcgcgctgccacgcggccatggatgtgctgaaga
acacccgcgacgccaagggccgcgagttcatcgtgcacaagatgccgatcccgggcccgctgtttgccactgccgaaga
gtgcgccggtgtcgaccaggtcgccggcagccaggagcgtgacccgtcggtgcgcctggcgggttcgtacgtgaacttc
ctgattgttaacggtggcatcattgccccaagcttcgacgacccggcagatgccgaagccagagcgatcctggcaagga
tcttccccgaccatgaggtggtgatgatcccgggccgcgagctgctcttgggtggcggcaacattcactgcctgaccca
acagcagccggcgccggtcaagcgctgagcccgtaatgaatgagaggcccgtcatgtgacgggcctcttttttgcgcgg
gcgacgcccggaagccgagctggcatacgttttgtattgtttttcaagcagatagcaagatggcacggtcaggccgcgc
ctctgatctgtaacaatacctacgtaaattagccgctcacgggccagggagtacgtgtggacatgaacgcagcaagtga
gtcggctttgcgcccatcggcagttgatcgccaatcgctcaggcttttggcgaagcggttgaaacaccatggaagcatc
agggtcaggacgaccgacccacgacgtctgcttgccgggcgatacccccaagggttgatcagcgaagcagagatgcagg
cgctgatggcggtgtggcactgatcgattgcacctgtacctgcctcttcgcgggcatgctcgcgaagaggcaggtacag
gcaacttaaaatcagaaactgtagctacccgtcaccacaaggctacgcggatcgcccacctggatctgcgccgcactgg
tcgccgagctgtagtaggtcttgtcagcaatgttgctcaatgccgcccgcacatcccagtcatgggtccgataccccgc
cagtgcatcccaacggccataccctggtaataccgtggtgttctggttgtccgcataacgctcgcccaccagtgtcagc
ccggtttcggcgtaccaccccaattctggcttccaggtcacgaacaggctgccattgcgcttggccacgtcattgatgc
ggttgccttcctggccgttattgtccttgacgatgatcgcatcctgcaggccaatgccgccgcgtacataccagttgcc
gacgatgttgccggtggcagtcagctcgatgccgcgtgaacgctgcatgccgctgagcaagatgatgttcgggtcgttt
gggtcgcgggtgcggcggttgtaaagttccagctcgtagatggccagggtggtggtcaggcgctgatccaaccagtcgc
tctttacgcctatttctttctgccgggtctcttccgggtcggttttattggtgttgccctgtgcccctggggtgatgcc
gatcaagccgccacccaccggtgagaaagtcttgctccacgaggcgtagaacgaatggtcgcgccatggcgtgtagacc
acgcccaggcgtgggctggtgctgttgctgtcctgcggttcgcgcaagccatccttgttggtggtttccacttcgaact
ggtcaaagcgcacgccggcgagaacctgccactgatcgttcaggcgaatctggtcctgcagataaaccccgcggctgtc
gaccacggtgtggttgttgctcgataccgccaacgtaccattgtgcggctggctgggtttgcccaggcctggcaggctc
tggctgccggcgctgtatagcagcggatcgcgccgctggttgccgaactccaggcccagcagcagcttgtgttcaaggc
ccaaggtgtcgaagtcgccctcggcctccaggttgttgaataggttgcgggtgttcaggtcctgctgccagcgttggcg
ggtcaaggtattggtgccggcgttgtagcccgtgacataggtgttgtcgaactcgctgtcgagtttgaacaggcccagg
gtgtggcgcagctgccaggtttcgttcagctggtagttcagacgcgagcgcagcgactgggcgcggtcgtcaatgtagt
cgcgatggtcgccgtaggtggcgctgcggctgacgtctgccgggcggccgttgacactcgggatgccgcggtctggtgt
gcggttgtagcggctgtattcatactgcaccagccagttcaggtcgggggtgatctgccagctgatcgacggggcgaac
agttggcggctgccgtcgataccctcgcgaaagctgttgttgtcctggttgcccatgttcaggcgcaggctgaccgtgt
cgctggggtctgcgctgaggtcggcatacaggctgcgcaggtcttcgctgccggcctgcgcttcgatggtcgagcggcg
acccggctccggtgccttgctgaccctgttgacgatgccgccctggctgccacggccatacagtaccgctgcaggcccc
ttcagcacttcgacccgctcgatgttgtgcaggtcgcggatgtactggctgtcgtcgcggataccgtccaggtagaagt
cgttgctggcctcgaagccgcggatgcgtacgctgtcaaaacgggtgtcggcgccgctgctgacgttggggataccctc
cagcgccttgcccagcgtgttgctgccgtaatccagcacattggaggttttcaccgtatcgatggcctgcggcacataa
cgcacgggcgtcgaggtgcgggttgcggtgctcacctccttcacccgcgggttgtccttctcgcgttcgctgtcggcgg
taaccgacgactccggcagtgtggtggcggcggcactggccaggctggcgctgaacagcagcgacaggccgagcgtcag
gggtgaaagacggcagggtacaagcatgggcacatccgggacgggcagttgaaaataaagtgcgaatggtaatgcttgt
tatttgctcttgcttgggtatttgtaaaggcttgtctttacatatgtgtccgtttgtaacagcctctgcggccacgctc
tgcctgctcccaggaaattgtccgttcgatcaaatggcaatttcctacacaagataaattgcccgctgatagcgcaaac
ctgcatggaaatgcaccagacaggccggtaatttcggttatatcaacctgcatttcacgactttttgacatttgtaatc
gcacacggctaggattcggccaacgcctgctggccatggtattggccaagctgctgccaagggccgccgtgaaattacc
ggtcggcccacccggctggatccgcatagcgtcgaacctacgaaggggcgttggttcctggcgtcatattgcagcgcgt
ttttgattaagaaataaggaaaacaacatgttgaaaaccaggatcagcctggtcgccctggcgatgatcgccgcgaccc
aggctcaggccaatgaccaggctgacagcaagggcttcatcgaggacagtcacgccaacgtccttctgcgcaacgccta
catcaaccgtgacaagaagcatggcaccgacgaccagatcgaatggggccaggcgttcatcgccaacttctcctccggt
ttcacccaaggcaccgttggcgtcggtgtagacgcattcggcctgtacgccgtgcgcctggatggcggcaaaggccaca
acggtggtggcggcgtcgacttcttcaagccgcacgaaaccaccaatgccgaaggcaacgccagctcgccgcacaacct
ggcgcgtggtggtgctgctgtgaagttccgcatttccaacaccgtgctgaagtacggtgaccagatgccagcactgcca
gtgctgcagtacgacgatgcacgtctgctgccagaaagcttcaccggcaccctgatcacctccaaagagatccagggcc
tggaactgaacgccggccgcttcacccaggaagcgcgcaagagcgccgagcgccgtgatggtggtggcctgaagtcgat
caacgtcttaggtggcagctacaagttcaccgacaacttcaccgcttcgctgtacaccgccgacaacgaagatgtgatg
aagaagcactacctgggcttgaactacgtcttcccgatcgccagcgaccagtccctgaccctggacttcaacggctaca
agtcggacatcaacaacaagtacgtaaaagccgcaggcctgaacggcgactccaacaccatctggagtcttgcagccac
ctacgcgtacggtgcgcactcgttcaccctcgctcaccagcgcagcactggcagcacgggctacaactacggcttctac
cagaacgccggcggcgtgggtgacggtggttccaccatctacctggccaactcgtactggtccgacttcaacgccgaag
acgagcgctcctggcaactgggctacggcctggacttcggtgcctacggcattccgggcctgacctacaagctggctta
cgtggtgggtgacaacatcaacacccgcaacgtcgccaacccgcaaggcttcggcgaaggtaaagagcgcgagatcttc
aaccagatccgttacgtggtgcaggacggcccggccaaggacctgtcgatcaagctgcgtagctcgttcttgcgtacca
acaacgccgtgcagcagaacggttacaacgacgacggcaacgaagtccgcgtattcgtcgagtacccgatcagcatctt
ctgattctgatctgatgtatcgaacagccccggcctatgccggggctgtttcttttcggcgaacggttactgtttgagc
cggcgctgggcttacggtctccggtgcaaagctgtcgctacgcgccatccgccacatccgcgcataaaactcgctttcg
atcgagccactgagtaactcacctggtttgaggaatgtgtgcaagtctgaaaacaacccgatttcgctggggctgacgc
gccgtgccaggtgtttgggcttgagctccgaagggtgctccaggcctgcggcagccagcatctcggccagtgcgtgcag
tgtgttgcggtggaagctggctacccgctcggccttgtctggcaccaccagggcgcgctggcgcagagggtcttgggtc
gccacgccggtcgggcacttgttggtgtggcagctctgcgactgaatacagccaatggcaaacatgaaaccgcgtgccg
aattgacccagtcagcgccgatggccaatacgctggcaatgtcgaaggcgctgacgatcttgcccgccgcaccaatgcg
gatgctggagcgcaggttcaggccgaccaacgtgttgtgcacgaacatcaagccttcgcgcatcggcacgcccatgttg
tcgctgaactcgcgaggtgccgcgccggtgccgccttccttgccgtcgacaacgatgaagtcaggggtgatgccggtgg
cgagcatggccttggcaatgcccatgaattcccaagggtggcccaggcagaacttgaagcccacgggcttgccgcccga
aagctcgcgcaggccggctacgaactgcagcagctcgaccggtgtgcggaaggcgctgtgcgccgccggcgagatgcag
tcctcgcctgcgcgtacgccacgggtctcggcaatttcggggctgaccttgtgccccggtaaaatgccgccgtggccag
gcttggcgccctggctgagcttgatctcgatcatcttcacctgtgccgagcgggcctgttcggcgaagcgctgtggatc
gaaacgaccgtcctcggtgcggcagccgaagtagccgctgccaatttcccagatcagatcgccgccgtgttcacggtgg
taagggctgatgctgccttcgccagtgtcatgggcaaaccggcccatgcgcgcgccgcggttgagcgcggcgatggcgt
tggcgctgagggcgccgaaactcatcgccgagatgttgaagatcgaggccgagtagggcattcggcattgcggcccgcc
gatggcaatgcggaacgacgcagggtctggcgtggccaccggtagcatggaatggctgatgaattcgaaaccaggtttg
taggcgtcgttgagcgtgccgaacgctttctcggcgctttcgttcttggcgcgggcgtagaccagcgagcgttgcgagc
gggagaacggcagcttgtcgtcgtcaccttcgatcaggtactggcggatttccgggcggatggtttcgatcaggtaacg
gatattgcccaggatcgggtagttgcgtcgcaccgcatggtggctttggcgcaggtcattcagaccgaccaggctgagc
agcgcggtgatcagcgttaccggccacagccaggcatgttgggccagcaggggcaggctggcgaaagtgaagacaaggc
agagtacgaggcaggcgtagcggctgggaagagagtgtttcatgggtccatcgcaggcaggatgaccgggcctaggata
ggcaaacgcaggggacggaaaacctgggtaatcggtaaaagactgttacctgattgcgaattccctggcctgcgcagtc
ctatggtgtggggctgctcccacagaagatcgcgttagccaggcagcagtatgctgacccgcaatccaccgctctcacg
gttcgacaatatcagctcacccccatggctggcggcgatccgctgggcaatgctcagccccagcccatatccgccggat
gcctggttacgcgatccctcaccgcgcacgaacgggtcggtgatggtcggcagcagcgctggcgaaatgcctggtccac
ggtcgtcgatgtggatgaacactcctgtggtggtccgctccagcgtgacagaaacatccttggcataacgcaacgcatt
gaccaacaagttctgcaggcagcgctgcagcagcagggcatccccccgcaggctgttcacccggccgtgcaccggcagt
ggttcctggtcagtcgccaggtccgcacactggcgcgtcaccagccggtccaggtccacctgctgcaagttctgctgct
ctccggcacgcaggtaatccagaacctgaccgatcatattgtccatctgcgtgatgttctgctgcaggcgctggcggtg
ttcgtcatcgggtaagcgctccagtcgcaggcgcatgcgggtcagtggggtgcgcaggtcatgagacacggcggccagg
aagtaggccttgtcgttgaccatggcaatcagccgctgctgcatcgcgttgaacgcctgcgccgcctggcgcacttcct
ccgggccatccagcgccaggggaggctgctcgaggttgctgcccaggccgcgtgcggcatcggccaggcgccgcaacgg
gcgcaggcacaggcgcacggcaaccaggcacaccagcaacaccgcgacgatgcgcagcgcatacacccgcagcaggtaa
tcgctgatcagcacccaggccgactcgccgctccagccctgcagttcctggcccgcaacggtcagccagtggccatcgg
ccagcggcaccgcgaactggatatgcgcctgggccgtgcgcaggccgaacaggctgcgccagacgatcggctggcccag
ctcgtcggtgagttgcacgtgcatcaggcgtacgtcctgggcatgccccagctcgtacttcagggcctgctgcaacaac
agctcgacccgcctgtgcccgcggcgctcgtcatgctcttgcgcaggcgggctttcgacgcagtgaagctggtagtggg
ctggcgcctgcagcgtaccgccgtggcagtcggcctgggcaatcaggggggcgctgcgtgcagcaaccagtcgtacggg
cacctctagcgcctgagcgaaacgcacgtcgaaccagatgctgctcgacatcaactggatcaccagcgtgccactgacc
atgatcagcagcagttgaccaaacaaggtgcggggccatagccggtgacaccagcgcatgtcagacaccagccgcgagg
ggggcgagactcagcaaatagccttcgttacggatggtcaggatttgcgcggtccccgccggcgcccggcgcagctgct
ggcgcaggcggctgacacacatgtccaccgagcggtcgtcgggcaggtgatcgcggccgaacgcgctgcgggtcagttg
gtcacgggagaccactcggttgttggcttccagcagttcgcgcagcacacggtagtcggagcgcggcagggtcagggtc
tcgccatccgggcgggtgagcaggcgcttgacgtgttccaggcgaaagcctgcgaacagctgggcgtccaccataggtt
cttcggcagaggtgcccaggcgttgcggacgacgcagtacggctttgatccgggcgatcagttcgcgtggttcgaaggg
cttggccagatagtcgtcggcgcctacttccagaccgatgatgcggtccagcgtgctgcccttggctgacagcatgatc
actgccaacccaggtgtggcctgcaactgcctgcacaggctaaggccgtcctcacccggcagcatcaggtcgagcacca
ccagctccactttgtgccgggccagctggtcacgcatctgttgaccgtctgctgccgccagcacgttgtagccggcatc
ggtcaggtaatcacaaagaagttcgcggatctcgtcgtcatcatcgacaaccagcagggtcgtgctcatgcagaaaaac
acctgttcggtgagggccggtggcgctcgttacgttcaattacatccccgtacatgtcgggtctggagcccggagggct
gatccctagaatcctaacaaaaaatcatctgcaaatacgaagccttcccaaatgaatccccaaagcatcacgccagtgt
tcatccccttcagtcaaagtggcaattgcctcaagccgctggccttctgcattgccgtcgccatcagcggtggtgcagt
ggctgccgacggcaaaccccttgaactcgacgccacacagatcgaagacagcgcagtactgcctgccgacgatgccggc
cagttgggctatacggtcgagagcacccgcagctccactggcctggcactgacgccacggcagacaccgcaatcggtta
ccaccatcacccgccagcagatggatgaccgcgacatccacaccatcgagcaggcattggaaaccgccccaggcgtaac
ggccaacaagtccgaggtgggtgggcgcaccgactaccgcgcgcgtggttactcgatcagcaactggaaggtcgatggc
ctgcagacccagggcggctccgatttcagtggcagcggcaatgcgctgaacatggacctgtacgaacgcatcgacatcg
tgcgcggcgccaacggcctgctgggcggcaccggcgacccctcggccaccgtcaacctgatccgcaaggcaccgaccaa
aaccttcggcggcagcgcttatgccacttatggcagctgggacaagcgtcgtctgggtgctgacttgaacctgccgctg
tccgaagatggccgcctgcgttcgcgcttcgtgatgacccagcaggatgccaactcgttccgcgacaaccagtccgaac
gttcccgcgccgcgttggccaatttcgagttcgacctggacgacgccaccaccctcggcgccggttaccagtatgagta
caacaaggtcgtgggtggcggctggggcgcgaacatcccgatctggtaccgcgacggcagcaagaccgacttgccgcgc
agcaccaacctggtgcccagctggagctttggcgagtacaccacccgcactgcgttcggttcgctcgagcatcgcttcg
acaacgactggaccctggacctgaaagccgcccaggccaccaccgaagccctgaaccatcgcggccttgccaaggtgaa
ttcggccgggcgcggcagctacggcggctattgggaccaggacggcagcggcgcagtactgaatggtttgcacagctcc
agcgacaccacccagcagtcggcgcagatcgacctgtctggcccgttccagctgtttggccgcacccaccaggcgatgg
tcggctacaacgacagccgcaccgtcggctggtcgccccagtacacctgcaccatggtcggcgacggcatgaccagcgc
gcctgcactgggttgccagttccgcgccaacaacggcttcccggtgaccgactggcacaatggcgtggatgacgactac
gacctcatcgcctcgcgcaccggccttcacagcaagaccaccacccgtctgcagggcatgtacgccgccacccgcctga
gcatcaccgacccgttgtcggtgatcgttggcgtgcgcaccagcaactattcctcggtcacccgcagcgtggccggcga
gcgcagcagccaggaagaaaacggcatcgtcaccccttacctgggcgcggtgtatgacctcaatgtcaactactcggta
tacgccagctacaccgatatcttcacgccgcaaacgtctgaaaccagcagcggcagcaaggtcgagccgattcgtgggc
aaagctacgagacaggtatcaagggtgagtggttcgatggccgcctgaacgcctcggcggcgtacttccgcaccaagca
ggaaaacaaggccgtgttggacggcgacctgaccaccccgactggcggcagcgcctacaaggccggctccgggcaggaa
accgatggtatcgacttggaagtcgcaggcgccctgacccccaactggaacgtctacgccggttacacctacctgcact
ttcgccgcgtcgacagcgacggccgcagcgacccgtcgcacttgttcaaggcctccaccacctaccgcctgagcggccc
gctcgaccgcctgaccctgggcgccggcgtgactgcgcagaccaacatccgcgccatctccagccctgctggccagcct
actaacggtgtgagcaatggtgccactgacgtgaactggtccggttatgccatctggaatgccatggccaagtaccagc
tgaccgacgacaccagcgtcagcctccacgccaacaacctgttcgacaagcactactacagccagtacgggttctatgc
cggggcgatttatggcgacccgcgtaacctgtcgttgacggtaagcaccgcgttctgatcaagcccttccacagaacca
gcgctgggttcaaggcctgcgctgggccgccaagcggccctttcttacctgggctctaccgcttgccctggatcaaccg
gcttctccaactggccctcgaagctatcccaatcctcgccaaacagctccaccggatgcatggtccggtctgcgccatt
gccacaggctagcgccttggcagggcagtacaggtcgcaaccccagcagattcgctcggggtggcgagggtttgtgggg
aatctcttggccatgctcatcctccctcagggctgcctgttctgaacgtaaactcctcgcccagcccgtcgtttgacgg
gcatcaatccattggcgatcgccaggtcaccgtacatcgcgcatccagatatctggttgacagatatctggatcggaga
tattttccaccctatgttggtgcgccgggacaacacaatgcgggtcataacgaaagcggcggttaccaaggcgattgaa
gtccacggccagtggaaagcgcccctaagcctgtggctgacgaccttcgacagggcgacgctgcggttcgaatcttttg
aacagttgaggcagacgtgggccactgtgtctggctggaatgttgatcgcatcccccactcaaaactcaggcccgccag
ccgcaaagggccgcttgatatctacgtgttcgatatcaagaaaaacgaatgccgcctgatcgcgtggctcaatgcgcga
acgggtactctctacatcaaggccattttgtcgcacgccgagtacgacaaatggtgcagaagcgatatcaggtagcaac
ctgggccgcgcgatatttcaattcgacaggtgacaacatgaagcgggataaaatcgaagccaatggactagatgccttc
atcgctaatatttcacccatgctcgatggcctgaacactcagatggcaaccatggcccagcttctagccgcctgccatg
accccatcaaggacgatgccgagcttgaggcacgcatggccttgatcgacgagctctactcccatgcggacagcgaagg
ccacgctgcggcacgctttgccgagatggtagcggaccgcgtctacgagtatgagagtgagtctgtattggtgccgttc
gcgagccaggccgaagcgttggcctttctgctgtcggataggggcgtgaagcagaaggacctgtcggcgatagcgaccc
agagcgcggtatccgagattctgaacaacaagcggaagatgacggttgcccagataaagggctttgctgagtttttcag
cgtaccggttgagttcttcatgcatggggtggtttgacaggctcgatagccgtctccgaccacaacccagactcgacca
gcgcactgcatgccatggcacggaacccgtggccgcagatgtccgccttggtgtcgtagccatcgtcctgagtgcggca
acccccgcaaataccaagtcgaatttgccagtgatcgtgtggatctgcccaagcaaggacactgcatgcggcggggtac
aacgtgatgtagccggccccaaatgaggtcgaactgatttcagcgggcgagagaaacacgatatttcagggtataccgc
gaaacatttctaattcagccaactgcaagccactgcgctagattcgctcctcttggcatccatgccgtccccaatactg
catctcgccgtggctgcgacgcatacagtatggccaggacccagagcggccgatcaagtcgttgaccgagtcggtcggg
gcgggtgcgattgagctcatcatcaacggcagccctgcattccgatgcgtgtatgtggccaaatttgcagacatggtcg
tcgtgttgcattcgttcgtgaaaacgaccaacaggtccgaacggcacgcgatgcaggtcgccgaacagcggatgaagga
gttgaagcaagaactgagaaaaatgggatacagggtttagctgccaggcgtttgggtgatcacgatctggatcggtgaa
ccggcatcgttcgagggcagggtcagggttgtgcgaaagccgagcttgtccagcatgtccatcatggcgtccaaggtga
atttctcgatcttgccatttgcaagctcggatatgcgggattgggttacgttcagcttggctgcggcatcatgctgttt
gaggcccatttttttgatgcagtcagtgatgaaaatggacaagtccattttcaaggccattttgctggcggtatctgcg
tcgtgggtggcgtggaaagggctttcgtggaattgaagcgccatcggcttgcctcggcagaaatatctaaaatttgcga
taaatcgtagtgtggattggttggcgagtcaaagcgtttgtgttggagagtgtgtctgtttttgagctgtgctggtgat
cagagaattgcttctgcttggggtggttggggctgctgcgcagcccatcgcaggcaagccagctcctacaccgatcgtg
gtggattcagggcatccgtaaggcagggattgagggctgcggggggaaaacaaaaaaggcccacctttcggtgagcctt
ttttgatactgcgtatggtgccggcaccaggaatcgaacccgggacctactgattacaagtcagttgctctaccatctg
agctataccggcaatggggcgtcattatagcgatcgtttggcgcctgtaaaccacttccttgcgaatgttcgcaaaaga
cctaagtcaccggcctaaaagaagaattttcctaccagccgcggtgcatggtggtgacgctaggctcgcttttacccgg
gttgaaaaacagcttgtcattgtcgcagccgcgcttgcggcatggggcttctgtgcgcaggggcaggcctttgtcgccg
cccagctgcatgccggggtggttccagcccaggttgctgttggggtggggcgaggtgccgccggcgcagccggtcaggg
ccagggcgaaggtcaacagggcgagggggttggctcgggtcacgatgctcaggtccggtggtccattgtcggttctggc
gcaacgccagaaggtcgcggggctggcgggcagcgcgcgacgtcactttttaatgatttgggggggcggatgatacacc
gttgcgggggtggagcattagccttgtgttgtctggtatggcctcttcgcgggtgaacccgctcctacacgggggcggg
taagccgggttatctgtgtaagggaattctgaaccatggggtcaaaagcttcagggtttggatgcttcggaagtatcct
acgcgcgccgccgaagtaacgctgttgtcggggaagtggctcacggataccgttttcgggtcgctctggcgactgggtg
tgagaacccgacttgaataagcgttacccgccatggtggtcgtacgtgggcagacctcggtctggccgggcttccttat
tcactcggtttctcaccctgcgtacggctgccgccccaaatccgtgagaaagatttttggcagtctccttccgtgaata
aggatttgccatgaaaaaagatgtttctgagccaatcacaaccgcaggcgtggaaaccttcctcgcagccgttaaccca
tccctcaatctcctacgcgtagagcccggcgtccccgtcgacgcggcctacgagcatgtctcgatcctgatgggctaca
tcaagcacctggtgcgcgagggcgatatggaggacgaccataaattcctgggggcagccgatacctgtgcgacatggcc
aaggcgctgatgaacgatatcgagatcgccaagggtaaggcgcattaggcattgacgcggtcatttgtgggagcggcct
tgcgtcgcgaatgggctgcaaagcagccccggcgatttcagagattgcgctgaaaacgggggccgctttgcggcccttt
cgcgacgcaaggccgctcccacaaaagccgcttgcgctaaccacaagaaatgtttatgcacaagtggcatttgggacct
gagcgaaaggcatgccggatcgctacgccgctggtctttgcgcaaacgcctgtttttactgggctgcagccgcaagcag
gaataagccaagcgcttgaaatagcgcttggatccaacaggtaatcacaagcttgttcacagacttatccacaggttgt
gctgcggctaaccgtcgcgttccgcaagaatgagcaggttgcgcggggtcagtgggtaatcgcaaaacaggcccaggcg
cacgtcatagccttgttcttcgaggaacagggcgcgatcgagtaccagccacagctccagtggccgacggaaaaggttg
cgtacgcgctccaggttgcggacctcggccaggcgttgccagcccgcagcttccaacattgcccagtccgggttgccgc
tcactggcaattgcttcagttcagccaggtcacggcagtattgctcgaagggcttctccagccaggccaccggcaggga
aggtgtcggcaggtattcatcgctctggcgctgctggcgttgcagcaggtcgaagcccaggcgccgggccatcgaggtg
tcgcgctggcgccgcacgcgggcgccggcagtgacggtttcactcaagggcaggcccaggtcgtccagcgacagctgca
ggctcgacgcctgcgcggctgtggataacgcctggtattgctgcgcggcgatgcggttgtagcagcagggggctatggc
cagttgccggcaaccttgctggctggccagttgcagcaggcgtacatgcagatcgccacaggcatgcagggcaaccacg
cttttatcgtcagccaggtggcgcgcgctgtcgctggccatcacatcctggtgcacatgctgcgccggcaagtggtggt
gcgtgctcaggacctggccggcggcgaccagttcggcatcgtattccaggcaggtcaggtgttggccgggttgcagcag
gcggcggcccaggtggcctttgccagaacaccagtccagccagtggcggggctgctcgcggaaggccaggtggctggcg
aaggcttcgatctgctgccatttgcggccggggacggctacgtcgaggcgatgcgcggcggggggcaggtcggtttccg
ggaggttgccgagtgccgaaagctgtcgggcttgctgggccagttgcgggaacggggcgggcaacgaggcagcggtggt
gtcggtttcggcgtctgccagggagcattggcgcaggtgggcggcaagctcggggtgggcggtttcccaggccagctgc
aggctggtgaaggggcgcggtttccacagctgctggtgctcgatcaggaactggtcgagggcctggaagcgggtgctta
ggtgggggctgtggaggtggttgggcatggcaaggatgtgtggtggttttgagggcctcttcgcgggcacgcccgctcc
cacaggtatagcgccacattcaaggttggcgctacacctgtgggagcgggcgtgcccgcgaagcagtcagtgaggtctc
agcggccttggcaggcatccacgcgcaaccagcgctccagcagcttgaagccttgcaccagcatgaacgagatcaccag
gtagaacacgcctgcggcgaagaagatttccaccggcaggtaggtgcgggcgatgatggtacgggccatgccggtcagt
tccagcagggtcacggtactggccagggcactggccttgagcatcaggatcacttcgttgctgtacgccggcaggccga
tgcgcgcagcgcgtggcagcatgatgtagaacagcgttttgccacgcgacatgcccagcgcccgtgccgcttcaatctc
acctttagggatcgcctgcagcgcgccacgcagaatctcggcgatgtacgcagcggtgtgcagggtcatggtcagcacc
gtgcaccagaacggatcgcgcaggtacggccacagcgaactggagcgcaccgcatcgaactgcgccaggccgtaataga
ccaggaacaattgcaccagcagcggcgtgccacggaagaagaaaatgtagctgaacggcaccgcgcgcacgtaccagtg
gcgcgaggagcgggcgatgcccagcggtatggccaggatcaacccggcaaccacggcgatggccaccagctcaagggtc
agggtcgcgccttcggccaggcgtggcagccatttgaagatgacttcccaattcattattcagccctcgcaaagccgcg
agcggcgcgtttttccatgaaatgcataccggtcatggcaagcacggtcaggcccaggtagatgcaggccgcgaccatg
tagaaggtgaacggctctttggtcacggtcacgccaatttgcgaatgacgcatgatttcttcaaggccgattaccgata
ccagggcggtgtccttcatcaggatcatgaacaggttgccaaggccgggcagggcgatgcgccacatctgcggcaggat
gatccgcgagaggatgcggccctttgacaagcccagcgccaggccggcttcgcggtggcccttggggatcgccaggata
gcgccacggaacacttcggtggcgtaggcgccaaagcacaggcccagggcgatcacgcccgcggcaaaggcgctgagct
caaggccgggcatgttcagggcttcgccgaggctgttcatcagcccgacggtgccgaaatagataagcagtacccacag
cagttcgggcacgccgcgaaccagggtcgagtagaagccgccaagccattgcagcggcttgaacggggaggtcttggcc
agggcgccgagcaggcccaggaccagccccagcagcaaggcgcaaagcgccagttttacggtcatcagggtgccggcca
tcatggccggaccgaatccgtgcaggtcgatattcatgggcaggtcattttagggactggcgcgccgcaagggcgcgcc
ggtcagggcggatcattcgatgctgaacgggaagtacttgtcgttgattttcttgtacgtaccgtcggctttgatttct
gccagggctttgttcaggtcgtcgcgcagcttggtgtcacctttgcgcacggcaatgccgatcttgtcgctgtccatca
ccggctcgcccttgaactcgaagttcgagccgtctttgcttttcagccactcgtactgcacgtatttgtcggccaggat
gccgtcgatacgaccggaaaccaggtcaaggtaggcgttttcttgggtgtcgtagagtttgatctcgacatccgggtag
ttgtcttcaaggtaggtgccggccagggtggcgcgctgggtgccgatgaccttacctttcagcgactctttgtcagtct
tgaagtcgacgtttttcggcgcgatgaactgcagtttgttggagtagtacggattggtgaagtccacagcctgcttgcg
ctcgtcggtgatcgacagcgacgacaccaggaagtcgaacttcttggcattcagggccgggatgatgccgtcccagtcg
gaggtaacgaccgagcattcgactttcatcttggcgcacagggcgtcgccaatgtctttgtcgaagccaaccacgttac
cgctggcatccttgttgttgaacggtgggtaggcggcttcgatgcccatgcgcagtttttctgcggccatggcgtttgc
cgacatcaccagcgtggcagcagctgccaggagaaacttcttgtaggtgtgcatgtattgctccgttagcggtggctgg
acatgaattgcttgcaacgcgccgaggtcgggttttcgaagacctgctgcggcgatccctgctcttcgaccaggccctg
gtgcaggaagacgacttcactggacacatggcgggcaaagctcatctcgtgcgtcaccagcagcatggtacggccttct
tcggccaatgcgcggataacgttaagcacttcctggaccatttccggatcgagcgccgaagtgggctcgtcgaacagga
tgaccttgggcttcatggccagggtacgggcaatggcggcgcgctgttgctggccaccggaaagctgggcggggtagct
gtggcgtttgtcgtagatgccgaccttgttcagcagcgcttcggcggcttcgatggcctcggccttgctttggccgagc
acgcggcgtggcgcctcgatgatgttgtcgaggatcgacatgtgcggccacaggttgaaattctggaagacaaagccga
tttcgctgcgcacgcgattgatctggcggttgtcggctgcgatcaggtcgccattcttggcggccttgagcttgagggc
ttcgccggcgaccaggatttcgccctggtgcgggttctcgagcaggttgatgcagcgcagcagggtggacttaccggag
ccggacgaccccaggatggagatcacgtcaccgtcgcgagcggtcagcgaaatgccctttagaatttcctgctcgccgt
agcgtttgtgcaaattgcggatttccagcgcgggcgtggcctgagccatgtgcggtcctcatgtgttcgggtgcgttcc
cagctgttggcggccttcctggcgtgcgccaagctagcatagcggcattatgacggccaacagggtcgccggggactgg
gggcgctggtggggcagtttgtcgcatcgctacagcgtaacgtcgcgcagatgtccgcgaaggtgtcgcccagcaccag
agccttgatgaaaaaaggcgcgatggtgccagctttggccggctcatggaagctgttttgacccattggaggggtaaac
ccgaccttttgccagtgctaacgggttcacccacgaatgccatgttgatatcacaaggttgtacccatgggttgcactt
tttggcattgcagtggtgcacaggtgttaccgaggagcacctttggtgcatttgtaagtgggtatttcagtaatccgct
gatttgaggtcctttcggtcatgcaatggccgaaagccctccaggccgcatcctaaaaggcctgcagaattttctgacg
agtgcattcgtcatatggcgcgcttattgccagttggaaaccgccgattgcagcgacgcctaggtcatcccctggcgcg
ctctgtacccgcagtcggcgtggtccactccttacaaaggtagtttcaatgagcggtaacaattccaatgacctcgctc
aggggctcaaacaacggcatgtgaccatgctgtccatcgctggcgtcatcggtgccggcctgttcgtaggctccggcca
cgccatcgcagcggccggccctgccgtgctgctggcttacgctgccgccggtacgctggtcgtgctggtgatgcgtatg
ttgggtgaaatggcagtcgcctcgcctgacaccggttcgttctctacgtatgccgaccgcgccatcgggcgctgggccg
gtttcaccattggctggctgtactggtggttctgggtgctggtgattccgctggaggccaacgccgccgcagccattct
gcatgcctggttcccggcggttgacctgtgggcgttctccctcatcattaccctggcactgacactcaccaacctgtgc
agcgtgaagaactacggtgagttcgagttctggtttgccctgctcaaagtgctggcgatcatcggcttcatcgccgtgg
gctgtgctgccttgttcggctttgtaccgagcagccaggtgagcggtaccagccacctgttcgatacccagggcttcat
gcccaacggcctgggcgcggtgctggcagccatgctgaccaccatgttctcgttcatgggtaccgaaatcgtcaccatc
gccgctgccgagtcgaaggacccgggcaagcagatcagccgtgccaccaactcggtaatctggcgtatctgcctgttct
acctggtatcgatcttcctggtcgtggccctggtgccgtggaacgacccggccctggccgagacgggctcctaccagac
cgtgctgagccgtatcggtgtgccgaatgccaagctgatcgtcgacattgtcgtgctgattgccgtgaccagctgcctg
aactcggcgttgtacacttcttcgcgcatgttgttctcgctgagcaagcgtggcgacgccccggccatcgcccagcgca
ccaccaaggcggcgaccccgcacgtggcggtactgctgtccaccgcagcggcattcctttgcgtgttcgccaacttcgt
ggcaccggcccaggtgttcgagttcctgctggccagctctggcgccatcgcgctgctggtgtacctggtgattgccgtt
tcgcagctgcgcatgcgcgcccagcgtgaagcccgcggcgagaagatcaccttcaagatgtggctgttcccgggcctga
cctgggcgaccattgccttcatcgttgccattctggtggtcatggcgctgcgtgaggatcaccgtgcggagatcattgc
gactgcgctgctgagtattggtgtggtggcggctggcttgctggtgcaccgcaagcgcgaggctgccgggcgggcggcg
ctggacagctgatcggcgctggctgaaatgagaaggccgcgccctgtgaagggtgcggcctttttttgtggcctgtgat
ggccctttcgcgggcaagcccgcaggttcaccacaggcccgtaggagcgggttatatggccctgtcagccgaactgctt
ctgctgttgctgctgcttggccaccagttcggaagcggcgatataggcgtcctggaactcatcactctccagccaggcc
atggtggtctcttcgtcagcgccatccagccatttgcggtaggcgttgaacaccagcacgatgtagtcggtggcgtgtt
cttccttgtgccccttgagcaccagggcgagcagcgggtccaccaggaacaccgagatcattggcaccaggccgccttc
ctgggcttccttcatcttgttgaacatcgcgtcgtagctgcccgactccatggccttgttgtacacctgctcgacgctg
gcgctgtcgccggcactggccttgaccgcttggccgctgcgtaccatgcggttctgcttggccttgctggcggcgcgct
tggcgcgtttctgttgcttggtaggggtggccatggggaaatccttgggtgagtctgaaagtgcgcgtattgaagcgca
attgcccgataaacccaagcggcgcgcctgggcgctgcagcttgagatgtctgtgggatacatatccagattattcgga
ccgtgggccctgcgtagcttctctcctgctgccagccatgttggctggcagcctgtcactgcgccaattcggcgtccgt
gagtgatgcgcacgtttgcgctacaaaggaggagtcatgaagcacttttatctggtcaccctgtacggctacacggacg
atggcagggtttactatccaaccggtttcgccggttgcgacgagcaaaggattacgaaggctgacatcgccgccattat
cgaaaaaggcaagcaacacggccaccttcagttgcacagcatctcctacatggggcacatgaccgaggacgcattcaat
catcttcgttccatgtcggacgagtaaggtttggcccgcagtctgctcatggctgcgggtttctcgattgcatggctag
ccttcaggttgcgttgtgaggtctcgtgttcttcgacgccgcctgaagttaaaaatcacagacaacaaaaaacccgcac
taggcgggtttcttgttgtcgcttcgggtaactttgcaaccaccagaagcttgaaggtggtgcccagagacggagtcga
accgccgacacgaggattttcaatcctctgctctaccgactgagctatctgggcgacgaggtgaattaaatagatttcc
ggaccgctcgtcaacgactttttgaaaaaattttaaattaattccgtcgcttacgatttttggggtcattcggccggtg
gaacgtagccttcggcctgggcgtattcttcgccggcgaaaaacttgtccatctcagcctggaggaatttgcggtcctc
ggcgttcatcatgttcaggcgcttctcgttgatcagcatggtctggtgcttctgccagtcggcccaggctttctgcgag
atgtgttcgaagatgtcctggcccttggcaccgggatagggcgggcgttccaggcctggcagttcttcttggtatttgc
ggcacatcacggtgcgggtcatcgggcgtctcctgcgatcagttcgtcggccgcgcgttcaagcagctttttcaccggg
gcggcgaggcccaggcgcggcggggtggcgaggttataccagagccagtcggcctcggccacgtgctcgccgaccgggt
cgacgtgcacgagccatggctcgatcgccagctggaagtggctgaaggtatgggtcaggccgtccatggcgtggcggcc
agccaggcgcaggccgtgctggtaggccaggtcgtcgagctgggcgatgtcgtccagctccgggaggctccacaaacca
ccccacaggccgctggaagggcggcggtaaagcaggatggcgccttcgtggttggccaacagtggcatcaatgtgcgcc
gttgcggcagcgccttgcgcggtttgggctcggggtagcgggtttcctcgccgtgcaggtgcgcttcgcagccgcgctg
caacgggcagatcaggcaactgggcttgctgcgcgtacacagcgtggcgcccatgtccatcatcgcctgggtgtagtgg
ttggcgcgttgttgcggggtaaagcgctcggcggtggcccatagctggttggcaaccttgggttcgccagggtagccgg
cctgggcggtgtagcgtgccagcacgcgcttgacgttgccgtcgaggatcggtgcgcggatgcccatgctgatgctggc
gatggcgccggcagtggagcggccaatgccgggcagctcggtaagctgctcgacactgcgcgggaattcgccgccatgt
tgctcgacgacgaccttggcggccttttgcaggttgcgtgcgcgggtgtagtagccaaggcccgtccacaggtgcagca
cttcgtcctccggtgcctcggccagggcttgcaccgttggcagggcctgcatgaagcggtcgaagtaattgagcacggt
gctgacctgggtctgctgcaacatgatttccgacacccacacccggtacggcgtgatgccctgttgccagggcaggtcg
tgccggccgtgctcgtcataccagtccagcactgcgctggagaactgctcggggctcatcggttgaacagccccttgag
cgcgtctttcagttccgggctcactttgtctccaagtttttcgtcaagtttttcatcgatcttgtctttcaggcggttg
ccggccagcttggcggcaaccttgcccaggccgttctggtcgaggcggcaggcctttgcgccgagttccagcggaccac
ggcagcgcagggggacttcaacacccacataacgttcgttgacctggcaggccgggtccggcatggcacgctggtcgcc
ttcgacgactatgccgatgttgtagtccatgcccagcacgcgcaggtcgaggtcaccatggccattgacggtcaggccc
gggatgcgcgccttgaggtccgggttgctggcgacgccattgcgtaccaccaggctgccgcgcagctcctggaaggggg
tgtccttgccgcgtggttcgctgctcagcgtcttgcgattgagcgtggcgatggcttggcacaactgctgttccaggtt
ggcattgaccagcacgccatcgttgatggcgaagtttgcgctgccgttcagggtgtcgaccagtgctttctggctgtta
ccggtggctgtcagatcactggtcagggtcagcaggcccttgaccggcggcgtctgttccttgccttcggtcttgatga
agtgttccaccggcacccgctggatattggtgttcacacccagctgtggcacggcagggcgcacgtcgaccgtgccctt
ggcttcgaaggtgccgttgtacagctctccgcgcagggtttgcagggtcagcaggccgccttggccaacggccttgagc
tgggcgctctcgatcggcagcttatccagggtcaacgagccgaaggccaggtcggcctgcaggtcgagggcgcgcagac
ggtcgaccggcagcagcttgtcgtcgctccatgccacttgtgttggggcgttgggcagtggtgtggtgccggcaccggc
tacggcgctggcctcttgttgcttgacctcggcctggcgcgcagcggtggcgcccttggcttcttcgctcttggccggc
aggtagcggtcggcgtcgaaggtgtcgcccttaagttgcaggcgcagggcttgtttggcgaaatcttcgacggccacgc
ggccgctgaaggtgctgtcgtccagcttcaccgccaggtcttccagggccaggctgctgggtgtgcccagcaggcgagt
caccagctccagcttggcgaaggcggccgggtcgttggtggccggcagcgggtggccaatgctttcaaggaaggcgcgc
aggttgaactgggcgatggacaggccgccgctcagctggggtgccttgtccagatcacgcaggttcagctcaccgaggg
cgcgcagttggttggccgagactttcaggccgttccatgaggcgacattggcggccaggtcgaccagcagttggccttg
ggcggcgaaggtcacggtcttgccgccggtaggctcacccgaggtctcgcccgacaggcgcatgtcttcgaagttgtag
cgtttgagcttgcggtcgaaacgcaattcgccggccagctcggtacgggccttgatgctcggctggctggcgctgataa
aggcgctggccttgagcgcaatgtttgcgccttcgtggatcgggccggtgctcagctggatgctttcggcgctgtagct
gtggccggtcttggcatcggtgtactgcacgcgggcgttgttcacggtcaggctgtcgatgtccagcttgatggcgcgg
tcgttgctgttggtggtcgcaggcgtctgctcggcaggtgcctgtgcggatgcatcggtgcttgcgccattctgcgcgg
gcagcggcttgccgatgtcctcccagttgccatggccctgttcgtcacgcgccagggtcaggttcaggccctcgacacg
tacgtcgctcatttgcacttcgcggcgcagcagcggcagcacacgaaccgaaaggccaagcatctgcaggtcggcgaac
ggttccttgggtttgttcaaggtggcgatgctggcttcgtgcagctccaggcccagccacgggaacaggctccagccga
tgtcaccgttgagggtcagttcgacgtgcgccttgtcgcgtgccagctggcgaatctcgtctttgtagtcgttgggatc
aaagaggtgggtcagggcgaagcccagcgccacgatgatcagcagtaacccgagaagccccagtcccaggattttgccg
aacgctttcatgggcgagtccttttagtccgttagtgagttcaggcggcagagtataacgctgtcgcggttacccccgc
ttgtacgactagagatgtaggaaattcctacgcctgtatcagagagtatggctttcgacagcctaatattgagcttttg
ccgggaacatgaccgtttcagtcaggcgaaaatgaacgatggcagattgctttcatgctgcttgatgctgctacccttg
cgccgctttgcgagcaccctccctataacaaggatcagattcatgaccagtaccgtcgcgacgggaaccttggccagtg
agccaggcttcctgtcgaaggaacgcataatcgcccgcccgggcttcaaccgctggctggtcccaccagctgccctggc
cattcacctgtgcatcggtatggcctacggcttctcggtattctggctgcctttgtcgcaagccctggggatcaccgcc
cccgtcgcctgtgcggcagacatgggcttcatggcccggatgttcagcgccgaatgcgactggccaatctcgatgctga
gctggatctataccctgttcttcgtcttcctcggctgctcggcggcggtgctgggcggctggctggagcacgccggccc
gcgcaaggctggcttggtgtcggccttgtgctggtgcggtggcatgctgctttcggcgataggtgtgaaaacccatcag
ctgtggctgatgtggcttggctcgggcgtgattggcggtatcggtctgggcctgggctacatctcacccgtgtcgacct
tgatcaagtggttcccggacaaacgcggcatggccaccggtatggcgatcatgggcttcggcggcggggccatggtcgg
ggcgccgctggccaccgcgcttatggggcattttggcaatgagcacgaggttggcgtatggcagagctttgtcgccatg
gcggcgatctacttcgtgttcatgaccgctggcgccctggcgtatcgcgtaccaccgaccggctggaagcctgaaggct
gggctgcgccgttgaagaatgccggtaacgccatggtcaccgaccgtcatgtgcacgtcagtgtggcctggaagacccc
gcagttcgcgcttatctggctggtgctgtgcctgaacgtgtcggcgggcatcggcattttgggcatggcttcaccgctg
ctgcaggaagtgttcgccggtaaattactgggcaacgaactgaccttcagccagctgagcactgcgcagttggcgcaga
ttgccgcgatcgccgccggctttaccggcctgctgagcctgttcaacattggcggccggttcttctgggcatcgttctc
cgactacatcggccgcaagaacacctactttgccttcttcgccttgggtgtgggcttgtacagcctggtgccgaacatg
gggcacctgggcaacgtggcgcttttcgtggcagcgttctgcatcatcctatcgatgtatggcggtggttttgcaacgg
tgccggcctacctggccgacctgttcggcacgcagatggtgggtgccatccatggccgcctgctgaccgcctgggcggc
agcgggggtgctggggccggtgctgatcacctacctgcgcgagtatcaactggcagcgggcgtggagcgggcggcggct
tatgacatgaccttgtacatcctcgcgagtctgctggtgctgggctttatctgcaacatgctggtgcgcccagtggccg
acaagcacttcatgagtgatgccgaactggcggccgagcgggcgttgagccatgacaagggcgccgatggggcgcggtc
gctggagtggaaagcggcgccaggcagcctgccactggtgctgctggcctgggcggtggtggtcgtgccgttggcctgg
ggtgtgtgggtgacactgcagaagactgctgtcctgttccattgatgtaactgcatgggtgcgctttgctgcgcggtcc
ctttgggagcggccttgtgtcgcgatgggctgcaaagcagcccccattacgcagttgtatagacctgtagcagcatcca
gcccgcgtaaaacctggctttgccatatgtcatccgcgtttcaagctggcgcgttctgggcctataatgaaaccctttt
cgcccaatgattttgcggagctggtgatggttgaacgtaaggcttccgtcgagcgcaataccctggaaacccaggtcaa
gtgctcgatcaacctcgatggcagcggcaaggcccgattcgatatcggtgtgcccttccttgaacacatgctggaccag
atcgcccgccatgggttgatcgatctggatatcgagtgcaagggtgatacgcatatcgacgatcaccataccgtcgaag
acgtcggcatcaccctgggcatggcattcgcccaggccatcggtgacaagaaaggtatcttccgctacggccacgccta
cgtgccgctggacgaagcgctgtcacgcgtggtcatcgacttctctggccgcccaggcctgcagatgcacgtaccgtat
acccgtgccagcgttggcggcttcgatgtcgacctgttccaggagtttttccagggcttcgtcaaccacgccctggtaa
ccctgcatatcgacaacctgcgtggccacaacacccaccaccagatcgaaaccgtattcaaggctttcggccgcgctct
gcgcatggccatcaccctcgacgagcgtatggccgggcagatgccttccaccaaagggtgcctgtaaatgcaaacggta
gccgtaatcgactatggcatgggtaacctgcactcggtggccaaggcgcttgagcacgtaggtgccggtaaagtgctgg
ttaccagcgatgcctcagtgatccgcgaggccgaccgtgtggtgttcccgggcgtgggcgcgattcgcgactgcatggc
cgagatccgccgcctgggcttcgacagcctggtgcgcgaagtcagccaggaccgcccgttcctcggcatctgcgtcggt
atgcaggcgctgctcgagcacagtgaggaaaacgccggcgtcgactgcattggcctgttccctggccaggtgcgctttt
tcggcaaagacctgcaagaagagggcgagcacctgaaggtgccgcacatgggctggaacgaagtcagccagaccatcga
ccacccgctgtggcacgacatccctgatcgcgcacgtttctacttcgtgcacagctactacatcaatgccggcaagccg
ggccaggtggtgggtcgcggtcactatggcgtcgatttcgccgcagcgctggccgacggttcgcgttttgccgtgcagt
tccacccggagaagagccatacccatggcctgcagctgctgcagaacttcatcgcctgggacgggcgctggtaaatgag
caggtcgaagaccaaggccccgaccatcaccctggcccccgagcaggagcgcgatgcgctcgacaccttgaagcgtttt
ctcgaagaccgcttcgagctgcagttggggtcgttcgaggtggccgaggtcctcgagctgttcagcaaagagattgcac
cccattactacaacagggcgattgccgatgttcagctgcacctcaaggagcggttcgagagcatcgaaagcgacctgtg
ggcactcgagaagccctgaaacccaacaaatagacaggttcccaagatgctgattatccccgctatcgatctgaaggac
ggtgcttgcgtgcgcctgcgccagggccgcatggaagactctacggtattttccgacgacccggtgagcatggccgcca
agtgggtcgagggtggctgccgccgcctgcacctggtcgacctcaacggcgccttcgaaggccagccggtcaatggtga
agtggttaccgccatcgccaagcgctacccgaacctgccgatccagatcggcggcggtatccgttcgctggaaaccatc
gaacactacgtcaaggctggcgtcagctacgtgatcatcggcaccaaggccgtcaagcagcccgagttcgtcgctgaag
cgtgcaaagccttcccgggcaaggtcatcgtcggcctggacgccaaggacggtttcgtcgccaccgacggttgggccga
agtgagctcggtgcaggtcatcgacctggccaagcgtttcgaggccgatggcgtctcggcgatcgtctacaccgacatt
gccaaggacggcatgatgcagggctgcaacgtgcccttcaccaaggcactggctgaagccacccgtatcccggtgatcg
cctcgggcggcattcacaacctgggtgacatcaaggccctgctggacgccaaggccccgggcatcatcggcgccatcac
cggccgtgccatctacgaaggcaccctggatgtcgctgaggcccaggccttctgtgacaactaccaaggctgaggactg
aaccatggcactggccaagcgcattatcccttgcctggacgtggacaacggccgggtggtcaagggcgtcaagttcgag
aacatccgtgatgccggcgacccggtggaaatcgcccgtcgctacgacgagcaaggtgccgacgaaatcacctttctcg
acatcaccgccagcgtcgatgggcgcgacaccacgctgcataccgtcgagcgcatggccagccaggtgttcatcccgct
gacggttggtggtggcgtgcggaccgtgcaggacatccgcaacctgctcaacgccggtgccgacaaggtctcgatcaac
accgccgcggtgttcaacccagagtttgtcggtgaggcggcggaccgtttcggttcgcagtgcatcgttgtcgccatcg
atgccaagaaagtgtccgggccaggtgaagcgccgcgctgggagattttcactcacggcgggcgcaagccgaccgggct
ggatgcagtcgagtgggcgaagaagatggaaggcctgggcgctggcgagatcctgctgaccagcatggaccaggacggc
atgaagaacggcttcgacctgggcgttacccgggctatcagtgatgcgctggggattccggtgattgcctcgggggggg
tgggtaacctgcagcacctggcagacggcattctggaagggcatgccagcgcggtgctggcggccagcatcttccactt
tggcgagtacacagtgccggaggccaaggcctacatggcttcgcgcgggatcgtcgttcgctgatccattgaccggggc
tgctttgcagcccttcgcaggcacgcccgctcccacaggtttgctgagatctctgtgggagcgggcgtgcccgcgaagg
gccgcgaagcggccccaattgcttcaaccgtggttcttgccgagcagcgcgtggtaaagctcggtatccccgagtatcc
ccaccaccctgtcgttatcctgcagcaccagcttgttgccggtttgataacgaatctgcagtgcctcacgcatgccgat
gtcggcgtgcaccacggtcggcctgcgctccagcagctccacatcttgccccggtgcccatttctgcatgtccagcccg
ttctggccttggcgtgcacgcttgagcgcgccgccttcgccaaggtccagccacgaatcgatacctgggtccaggcaca
ccgagccattgacccgcttgcagttgtccaggctgcgcatcaggctgcgcccgcacagcacgttcagcgggttggtatg
ggcgacgaaggtgcgcacgtattcgtcggccgggttcagcacgatctcctccggcttgctgtactggatgatccgaccg
tccttcatgatcgcaatacgggtacccagtttcagtgcctcgtccaggtcgtggctgacgaacacgatggttttgctca
gcttggcctgcaggccaagcagctcatcttgcaggccctggcggatcagtggatccagggccgagaacggttcgtccat
cagcaggatgtcggcatccatcgccagcgcccgggccaggcccacgcgctgctgcatgccgccagaaagctcatccggc
ttcttgttgcgccactgggtcaggcccaccagctcaagcttctcgtcgaccagcttgcgccgttccttttccgggcgac
cctgcatttccaggccgaagctgatgttctcgcgcaccgtcagccaaggcatcagggcaaacttctggaacaccatggc
aatgcgcttggtgcgcatcatcttcagctcggccgcggagcagttggcaatgtcgatgtgcttgccttcgtgttcgacg
aacaacttgccacggctgacggtgttgaggccgttgatacagcgcagcaggctcgacttgcccgagccggacaagccca
tcagcacgcagatctcgcctttgttgatatcgaggttggccttttcgacacccaccaccaggccggtctgcttgaggat
ctgctcgcgggtctggccttggtccagcagcgccagtgcctcgcgcggcttgttggagaagatgacgtcgacgtcttcg
aaacgaatgatgctcatgcctcaccccttaccggcagttccggttgcttgcagatacggtcgagcatgattgccagcag
cacgatcgccaggcccgcttcgaagcccagggagatatcggcggtgttcagtgcgttgaccacaggtttgcccaggcca
tcagcgccaaccagggcggcaatgaccaccatcgacagcgacagcatgatgcattgagtgacaccggcggcgatgcttg
gcatcgcgtgcggcagttcgatacgggtaagcagctgacgacgcgagcagccaaaggccttgccggcgtccatcaactc
ttgcggcacgtcgcagatgcccaggtaggtcaggcgaatgggcgcagcaatggcgaacaccacggtggagatcagcccc
ggcaccacgcccaggccgaacagggtcagggtagggatcaggtagacgaaggtgggcaccgtctgcatcaggtcgagca
ccgggcgcatggcggtatagaacatcggcttgtgcgcggcgaggatgcccagtggcacgccgatcaccacacataccac
cgtggcgaaggtgacctgcgccagggtctccatggtttcctgccagtaacccaggttgaggatcagcaggaacgacagg
gcgacaaatgcggtcagtgcccacttgcgctggatgaaatgcgccagggcggcgaatagggcgataagaacgaacgggt
tgaagaaagtcagggcgctggtgacgccatggatcatgaactccaggccttgcgcgatggcgtcgaagtaattcgcgcc
gttctgggtcagccattcgacgaacgacgcgatgtactggcccaggggtattttctgatcgataagcatgatagcgagc
ttccacctgcatagattgaaatcaacccggggcaggcacggtcctgccccgaggtagcgctactgcgtagttcgttatt
gcgtaagcttggccttgaccgcctccaggccaggcttgccatcaacggtggtaacgccggccagccaggcatccagctt
gcctgggttgtccttgatccatttcttggcggcggcttcgggtttcatcttgtcgtccaggacatagcccatcatggtg
ctttcatccttgagctcgaacgacaggttcttaagcagttggccaacgttgctgcattcctgcgtgtatcctttgcggg
tgtttgtcagcacggtcgccttgccgaagtcggggccgaagaagtcgtccccgccggtcaggtactgcatcttgaagcg
ggtgttcatcgggtgtggctcccagcccaggaacaccaatgcctcgccgcgtttctgcgcgcggtcaacttgcgacagc
atgcccgcctcgctggactgcacgatcttgaaaccggcgtccttcaagccaaaggcgttcttgtcgatcatgctctgga
tggtgcggttaccgtcgttacccggttcgatgccgtagatcttgccgtccagttccttcttgaacttgggtatgtcgct
gaaatccttcaggcccttgtcgtacagcgcctgggggactgccagggtgtacttggcgttctccaggttggcgcgcacg
gtttctaccgtgccggcgtcgcggtactgcttgatgtcgttctccatggtcggcatccagttgccgagaaacacgtcca
ggtccttgccggtggccagcgacttgtaggtcaccggtaccgagatcatggtggtgtgggtcttgtaacccagtgcttc
gagcacaacgctggtggtcgcggtcgtgactgtgatgtcggtccagccgacatcggagaagcgtacagtctgacattgc
tcgggttcggctgcttgggccagcaatggcgcggacagcaacgcaaccagtaacagcgagggtgaacctttcatggatg
gactcctgagatattgtcttcgggttcgcgtgggtcgccgggctttctgagggtccggtcgaccaggcctgcagagggc
aggatgcgtggccgtgctttacgagtcgctttcgataatcctccagctccgggcaatcgcctactggttgggtcgtatc
cagtacggaacgggtcgtatccagtatgggcgatgtcgcttatggatttttccaccccctcgcgcgcatttttgcgtca
ccaggccgctggaaaacggcgcggtgggcgcagtttctggttgagaacagcgcggcgctgctggacaaaagtacgtcgg
ttgcagacggcgaggtgggcggtaaaagcccgatgatgctggcattcaaggcggcccgctgtttgagcctagcagctac
cccgccctgcgcatggcgcgcagagacaagcccagcaagaggtgattcgacaatggccatcagcgtgttcgacctgttc
aagatcggtgtcgggccctccagctcccacaccgtcggccccatgcgtgctggcgccctgttcgttcagggcctgcgcg
aacgcggtgagctggagcgtgtaaaacggatcgaagtgcgcctgtatggctcgctgtcagccaccggtatcggccatgg
caccgacaacgccaccatcatgggcctgatgggcgagtggcctgacgccattgacccgacccagatcgtgccgcgtatc
gccgacctgcgcgaaaccaacaccctgcagctggatagccgcttgcccatcgagtttgtctgggcccgcgacatgctgc
tgctggacgagaacctgccctatcaccccaacgccatgaccctaattgccgaaggcgagcagggcgagttgcaccgcga
cacctattactcggtgggcggcggctttgtggtcgatgcagcccaagccgccagcggtgtgctggatgctgaccagaca
gtgctgccgtacgacttcaacagcgccgccgaactgctgcgcctgtgcaagcaaaacgacctcagcgtgtcgcaattga
tgatggccaacgagaaggtctggcgcagcgaggaagacatccgcgctggcctgcacaagctctgggaagccatgcagga
atgcgtcaacaacggcctcaagtacgagggcacgctacccggcgggctgaacgtgcgccgccgtgccgccaagctgcac
cgcagcctgcaggaaatcggcaagcccaacgtgatcggctcgaccatgagtgccatggaatgggtcaacctgttcgcct
tggcggtcaatgaagaaaacgccgccggtgggcgcatggtgaccgcgcctaccaacggcgcggcgggcatcatcccggc
agtgctgcattactacatgcgcttcagcgatgcggtggatgaatccagcgttgtcgattacttcctggctgccgccgct
gtgggcatcctgtgcaagaagaacgcttcgatctctggtgccgaagtgggctgccagggggaagtcggctcggcctgcg
cgatggccgcagcggggcttgccgaagtgctcggcgccaccccgccacaggttgagaacgccgctgaaattgccctgga
acacaaccttggcctgacctgcgacccggtgggtgggttggtgcaagtgccctgcatcgagcgcaacgcgattgctgcg
gtgaaggccatcaacgcggtgcagatggccttgcgcggcgatggtgagcacttcatttccctcgaccaggtaatccgca
ccatgcgcgataccggcgccgatatgcacgacaagtacaaagagacctcgcgcggcggcctggcggtcagcgctatcga
gtgctgattttctgagctgaccttctgggcctcttcgcgggcaagcccgctcctacaggaactgtgcaatccctgtagg
agcgggcttgcccgcgaagaggcccttgaggctgatgcaggtgcaacacaaccgcctatgcctctttatggtgcggtga
tgggcgccccgcctaccgatcgtcggatgtcgcgatcagtgtgggcgttgtcggtgacacttaaaggtgtcgcttctgg
gaaacccatgcggcgcgtgtcactaaactgctcaaccgttacaggcaacgcgctagttcgcctgttctggacgactggc
caacacgatgcaagcacttgaaatgcccaataaaggcgtcgttttcaggtttttttggatggccgttcaagtttaggca
cgacgtttgcgttgagattggcaagcctacccccggaaaatgaccgaggggtcataacaagaagtaagtgcccgcctga
ggcacaccctgcatttgtgtgaggagaaatcgcgatgacgtcgtacacctccgggaatccaacccagaaccgcacaaca
ccccagtccatcgggtttcttctattggacaatttcaccctgatttccctggcatcggcggtcgagccgctgcgcatgg
ccaaccagctgtctggccgtgagctgtatcgctggcacacgctgacgatcgatggcggccaggtgtgggccagcgatgg
cctgcaaatcacaccggatgccgcaatcagcaatgctccgcccatcgacaccgtgattgtctgtggtggtgttggcatc
cagcgttccgtcacccgtgaacacgtcacctggttgcaagcccaggcccgtcagtcgcgcaggttgggtgccgtgtgca
ccggcagttgggcactggcctgcgctggcctgctcgacggcttcgattgcagcgtgcactgggaatgcctggccgcaat
gcaggaagccttcccgcgggtgaacatgagcacccgcctgttcacccttgaccgcaaccgcttcaccagctccggtggc
accgcgccgctggacatgatgctgcacctgatcagccgtgatcacggccgcgagctgtcggcggcgatctccgagatgt
tcgtctacgagcgtattcgcaacgagcaggaccaccagcgtgtgccgctcaagcacatgcttggcaccaaccagccgaa
gttgcaggaaatcgtcgcgctgatggaggccaatctggaggagccgatcgacctggacgaactggcagtgtatgtgtcg
gtttcgcgacgccagctggagcgcctgttccagaagtacctgcactgctcgccgtcgcgctactacctgaagttgcgcc
tgatccgtgcgcgtcagctgctgaagcagacgccgatgtcgatcatcgaagtggcatcggtatgcggcttcgtgtcgac
tccgcacttctccaagtgctatcgcgagtacttcggtattccgccgcgtgacgagcgggtaggctccaacaccgcgcag
caggtggccatgatgccgattccgcaggccatgaccctgtcgccgcacagcgggccgatggcggccctgagccaggcgc
gcaatgagtcgacatttgccagtgtaaggctctgacaccgcgccggcctcttcgcgggcacgcccgctcccacaggtca
cccgctgagcttgagccagcggtgatctgtgggggcgggcttgttccgcgaaggggccggtcctgggtaaatggattac
gcgcgtttgttgaactgcgccaacgctggcaacagttgcttgtcgatggcctggcgtactgccggcaggatcgtcgcac
tgccggtgtacatctgctccaccatccccttcagcgcccgcgcattgggctcggtcagcccacgaaccaccgcttcaca
cgcctgttcggcactggccccggcaggaatatcgaaaccgcgcgcgcgcaggtggccggcgaggtcgtcctgatcaatc
aaatccgcatgcatcatggctgttgtcccttttatcgctaagagagtgctgctgtgatttacgaccgattctgtgacgt
gcgcgacagcctcgcaaggacagaatgtcgccatggctgctttggctaagaacaggtcgtttacgactaaatcccctgc
caggcaagcacgcacactgaagccattcacggtacagagggtttggtcaccctcgctcacacgcagtggatgttgctcg
ctcttggccccggtagctcacggcttcccggggttatttttttgcaactgttatttatgtcagttgttgggaatcgatg
cgcatggtccagtaaggctccgatatctggagcatgaacatgaaccgggaacaattgaaattctgcttgctaggtgctg
tgtttctttttggaggatgcacggcttcggaccctagaacccatctcgacagttcggcggatacgctgtttcagatcac
gccagaccagaaccacgccgcccttgagaggcaatcgggtactgaccagtatttgaagcttttgttgaatgtggcagaa
gacgctgaagttaaagaagtacaggtcaagcctgggcttgtatcgaaagatacggcgacgctatcaatgccgctgactg
acggccgaacggtgagtttcaagttgtcaagaagcgatagtgttgcttcgggaatggtagggtgggttggcgatatgcc
ttccaaccgtagacaactctacccctcacctgcggaaatcgatatggatccgctcaactgggtttcgttggtgagtgac
ggtaacctggtcgttggggatattcgggtggatgggcagctctaccggttaacggcggttggcaaaggccagcaagtct
tggtcaaggttgatgaatcaaaattaccaccagaagcagcgccgatccctgttcctgtacaagcgcaggaaaaaaccag
atcactcagcacgtctcagtcgcgaaaaagtactattagggtgctattcgttacaacccaccagtcgagggccatgttt
ccgaattacaagatcgaattggcgcaggcgttacagaacgccaaccaatatttgatcaatagcaaagtcgatgctgtat
acgagctgtctgatatttacgattctgactacgacgagacaggcaagtctccacagactcagctcagcgatatgaaagc
tgataaaccattcggggcgaaaattcatatcgaacgtgaaaaggggcgcgccgatctggtatcaatgctttcgacgttt
agcatttactgtggtatagcgaacctcacagcttccgtggagagggctttttcggcaattagttgctttggttcgttag
gccacgaattagggcataacatgggggccggtcataaggacgaggctccagttgcgtccctacccccttacgcttatgg
ctaccagcatacagcgccaaatttccatacgcagatgcgaacgtcgaatggtgccattccctatcattcaaacccgcgg
ttgcagtatcaaggggttcctatgggtacggtagataaaaatgatgtggcgcggactttcaatgaaaatcgggacactg
ttgccaatttttatccggaccctgctcatcgcgttcgtttgtggttgtacggggcgaaccggggttgcttcattgattt
gaagccgggtgaacaagccctgctctcatggtttacggaatgcaaggataatgatgtcaatcccgtaagggtagaggta
aaggacttctacagtggttcgaccccgagaaaattatgcttcgccaatattttttacacggtaaatagctgctatacgg
gaagtaacttttctggggatttcgtcataacgagtgtacatactggcggtggtaaaccagaagggttcaaatttacaag
aagactgatagggccagtctatagggtgtcatacgagtgatcgttatgattgtccgcttctacgctgtctgattgttgc
gagtgagggcgccaaggtgcttcgtatctatggagaccttggcgccggttctctggttattcaagcaggaagttttatc
gtacgccccatatattgcggcgcctgcgcaccctcctgttgctctaccaagtgattcaaccggcaaacagtcgtgtgcc
caaaaggtgctgactgcggccccgccaggtccacgtgcagtaacatctgctcgcttgccgccagcacctcgtcgaaccc
tgcccggtgcaggctgtgatacacgtgaagacgcttgcgatcaaagccgaggatctgtgtctgcacccacacctcggtg
cccagcttcacctcgtgcaaataattgatatgcgcctccagcgtgaacagcgagttaccgctttgcccgcggctatcgg
cgtccaggccgatgcggtccatcagagcatcggtggcgtagctgaagatcagcaggtagaaggcatcgcgcaggtggcc
gttgtaatcgacccagtcctcctggaccgtggtgcggtaggtgatcagagcgggcatcttggtctccttaatcgctgaa
cgacaggccgtgactggccttgctggacttcaccgcttccagtaccgccagcagggtgtcgtcacggtagcgctccagt
gcagcgatgctgcgctcgccctgttgctcggaagtgccgctcaccacatcgtcgatcagcttgtcggtcagttccggtg
ctggcaggtacgtccagggcagcttcagggctgggccgaactgtgacatgaagtggcgcatgccggcatcgccaccggc
cagggtataggtaaggaatgtgcccatgaacgaccagcgcaagcctgcgccaaagcgaatcgcgtcgtcgatttcgccc
gtggtggcaactccgtcgttgaccaggtgcaaggcctcgcgccagagcgcttcgagcaggcggtcggcgatgaagcctg
gcacttccttgcgcacatgcagcgggcgcatgccgagtgcggtgtagatggttttggcagcttcaatagcctcgggtga
ggtgcggctaccgccgacgatctccaccagcggcagcaggtaaactgggttgaacgggtggccgacgacgcagcgttca
gggtgagtcgacgactcgtagaactcgctgggcaacaggcccgaagtgcttgagccgatgattgcgtcaggcttggctg
cggcgctgattttggcgtgcaggtcgagcttgaggtccaggcgctctggtgcgctttcctggatgaaatcggcgttgcg
cacgcattcctcgatggttgccacgaacttcaggcggtcttgcgatgcgccaggggccaggccttgtttttccagtgcc
ggccaggcgttggcgacacgtttgcgcagtgcctgttcggcgccgggcgccgggtcccaggccaccacatccaggccat
gggccagggcgcgggcgacccagccgctgccgatcacgccgctacccagggcggcgaaggttttgatttcagtgataaa
gggcatagctggtcctcagggtaaaacacagtaatcagggttcatggctaaccctgtgggagcgggcatgcccgcgaac
accggcacggccggtgccatccatcgcgttgcctgcttcacgggcacgcccgctcccacagggtcttcggcgcatttgc
gatcgttgaaaggatcagcggcgcttgaggttcattttttcccggccttctgccgggctgagcacgcggccacccatgc
gggtgatgatctcgctggcgcgttccaccagttggccattgctggccagcacgccacggtccagatacaagttgtcttc
caggcccacccgcacattgccgccgagcaacacggcctgcgcggccatgggcatctgcatgcggccgatgccgaagccg
gcccaggtgacgttggcaggcaggttgtcgaccatggccttcatggtggtggtgtcagccggtgcgccccacgggatgc
ccaggcacagctggaacaacgggtcttcgagcaggccttccttcatcatttgcttggcgaaccacaggtggccggtatc
gaagatttccagctcggccttcacccccagttcggtaatgcgcttggcgccggcgcgcagttgggccggggtggacacg
tagatcgagttgccgtcaccgaagttgagggtgccgcaatcgagggtgcagatttccggcaacagtgcttcgacatggg
ccaggcgctccagcgggccgatcaggtcggtgccagggccgaacgccagcggcgtttcacccgggccgatttccaggtc
gccgcccatgccggcggtgaggttgacgatgatgtccacgtcggcttcgcggatacgctccatgacttcgcggtacagc
gccacatcgcggctgaagcggccggtctgcgggtcgcggacgtggcagtggaccacggtggcgccggccttggcggcct
ctacggcggattcggcgatctgtttgggggtgaccgggaccaggtggcttttcgaggcggtgtcgccggcgccggtgag
ggcgcaggtgatgatgacgtcgtggttcatggtgcagttccttgtgatgtcggtgttggctttttcgcgggcatgcccg
ctcccacaggatcaatgtgatcccgagtgtggcgctgtacccgtgggagcgggcttgcccgcgaaagggccctgtcagt
tggcggtaagcttgaggttgtccgcagccggcttgccatcgaaggtggtcacaccctcaagccagcgggccttgtcctc
ggggtggtccttgagccactggcgggctgattccagcgcgtccttgtggtcgagcagtggctgcatcatgcggctctcg
tcctcggcgctgaacttcaggttggccagcaggcggagggcattggggcagcgttcggcatagtccggagccgtcaccg
tccacaccgtcgcgcggccttcgtcagggccgagtgcatcctggctgtcacccaggtaggccatgtcgatgttcacgtt
catcgggtgtggcgcccagccgaagaacaccacggcctccttgcgccgcacggcgcggtcgacggcggcgagcatgccg
gcctcgctggactcgaccagctggaacttgcccaggtcgaactggttcttggtgatcattgccttgatctgggtgttgg
cgccggaacccggttcgatgccatagatcttgccgcccagctctttctcgaacttgtggatgtcggcgaaagtcttcag
gcccttgtcgtagaggtatttcggcacggccaaggtggcgcgcgcgtcctccaggcttggcttgtccagcaccttgaac
tggttggcatcgacgaacggggtaatggtctgggtcatgatcgggttccagtaacccaggaacatgtccaggcgtttgt
cgcggatgccggcgaagatgatctgttgcgaggcactggtctgtttggtctggtaccccaggccgtcgagcagtacctg
ggccatggcgctggtggcaatgacgtcggtccagttgaccacgcccaggcgcacgtttttgcaggcggcgggctcggcg
gcgaaaagcggggtggcgacgatgctgctcagggcaaggggcaacaggctgcggcggatcaagctgtgcatggtggctc
tccatcggcagtgcatattgttattgagggcggcctctgcggaccgtgtgaatacgctacgctggcgttaccttgccca
agcgcacgctagcgacaggaattagcaccggggcgaccagtttctgtggaggaggggatgatggagacgattgcctttc
tgttggtgcccggcttttctgccatggggttcatttcggcagtggagccactgcgggtggccaatcgttttggtgggca
gttgtaccggtggcaggtgcttagcctggacggtgaggcggtgctggcgagcaatggcatgtcgatcaatgccgatgcc
gccctgggggagggcgagccggccaacatcctgctggtggtcgcgggcttcgaaccactggccaatgtcgcacccaaac
tgctgcatgcgttgcgccggctcaaccacgaagctgtcatgctcggtggcatcgatacgggcgcgatggtgctggccga
ggcagggctgctcgagggctaccgggcgacattgcattgggaggcgctggaggcattcaaggaacgctatccaggcctt
caagccacccaggagctgttcgagatcgaccgcagccgcatcacctgtgccggcggaacggcctcgatcgacttgatgc
tgcacctgattgcccagtctcacggcagcgaactggcggtcaaggtgtccgagcagttcgtgctgggtcgcatccgtca
gcgccaggaccaccagcgcatgcagatcggtgcgcgttatggcatcagcaacaagaagctggtccatgccattggcgaa
atggaaaaacacatcgagccaccgctgagtacgctggaactggctgccgcgatcaaggtgacaaggcgtcaactggagc
gtttgtttcgcatgcacctggatgcaacaccgagtggtttctatctcgggttacggctggacaaggcgcgccagctgtt
ggcccagaccgacatgtcggtgactgaagtcagccttgcgtgcgggtttgaactgccatcctatttcacgcggcgctac
aagctgaggtttggacggtgcccgcgggaagagcgacggcccagcggtacaaagtgagcttcaatccagttcacgctcg
agaatggcccttagcttttcgcgattccttgcttgcagatcctcgcgaagcggggcgaaccccgctgcattgaagcgtg
caccgaggtgatcgaatatcaggttcaactttctggtgggctcgaccgggtcggtaatgcagtaggcgtaaaacaggat
cgcaaccgggacctggtccccctcatggtccatttcgatactgagatgtgaagaggcgttcatgacggtgaaggtacgc
gtacctgccgactgcagagcggcttgaacattttcgtcgaggctcttgaaccaaggccctttttcgcgaggcgggggta
gaaagccactgtacacatcgcttaatgcaagcaagtgcggctcatacacaatggttttatgtgtatgttcgagcagggt
gaatttcaatgattgcaaggtggcgatagcgacagtgaaccattgctgaggctgggtttccatcgagtatttttcattg
gctactgcttgcgaataacgcaggcatagctgcaaatcttcccatgtatcgagtgtcagccagggcgcaggcttgatgc
ttagccgctcctcgaatattcgggtgtccaggctcgtatcgtccatgtggcattgctccttgatggatgcagatgacca
gaaccgggtaccagcgcgctctggtacccggcctcgctaatcagatagcgagaaacgcgccgaggtcgcctttgatctt
ctcattcacaaggtcacgtgcagcgtcgaagtgacgaacgctgaacgtgccttgttgcgaagcgcgatagacgcgggta
gaggttttgtcgaccttgcgggtcagggcgccttcacgctcgactttcgagtcgtagctggcctggaagctggtcatgt
gcatcgcgggcaggccttgtggcgtcatttcgcactgggcgaccacgaagttgctcgatttgccggtttcgctatggct
gtgcttttccaggtgcgccttgacttccggtttctgcacgacaatttgcagaacacggcgggcgcaggcggcgcgacga
gggtccgcggagacgctgatggtgacggacttggtgatcagctctgccagggtcaggttgtcctcatcaatggcatctt
cggcatgtgctgcgcccgtcatggtccagccgaacttgatcaggccatcgttgtagaagttgtaccactcgcgctgctg
ggtctccttgtcgaacttcttgttggccagttcggtcatcaagcgcatgccggccaggatgtcttctgcaatgttggca
ggcacattgtcagcgaagatgcagatggtctggccggtagcggctacgcgctcttgaccctctttgcggattttttcca
tttcaactttgatgtcagccactttgtaattccttgatagttgtgagttccaagacacacatggtgagcacgtggtctg
ggggcactatcgagcaattacgcagggggcatcagcggcatgttgttcctctggagttgatccttcactcgcgcgtgct
gatcaatcttcgggtgccggctcgtcactgttttgcgagcccaggctgcgcaaatactccgcccgctcatcgctgcgct
gtgcaatgcagctgttccaggcgatctggtaggcgttgctgccgggttgttcagcatgggtttcgaccttgcagtctgc
atcgcgcagttggctccagactttctcggctgcctctattcgcgacatcaggccagcctcgtcgccaaactgatcacgc
atgcgctcgatcagttcgtcgtaggccgactgcagctcacgctcggcgacctgcttgttgaatgctgcacaggcgaacg
tttgctggtcggtctccacattgtcgcaaggtgtgctttcttcctcatcggcctgggccccgctcacgatggccagcag
caccagccatgccattgatttcatccgttttctcctcaacaggctgtcgaatcgcagggattctcgctcagccagaggt
caggtggtagctccctgaccaaatgttcatgtaccggtcgcaaatgtcgttatcgagactgtctctcatccccggaaca
cgcgccagacgcgctcttgtcgcgcattgacgctttcggcaaaccccctgtcgtttttgcaccggggcgcctcggggca
caggcatatgctggcctcaaagcgccggcagaaggtttggcgcgacccaactctataaaaggggacagcctgatgagcc
cagccgaactacacgccgacagcatcgtcatcgatggcctgatcatcgccaaatggaaccgcgagctgttcgaagacat
gcgcaaaggcggcctcactgcggccaactgcacggtgtcggtctgggaagggttcaaggctaccgtcgacaacatcgcg
tccagccagaagctgatccgcgacaacagcgacctggtgatgccggtgcgcaccaccgccgacatccgcaaggccaagg
agctgggcaagaccggcatcctcttcggcttccagaacgcccatgcgttcgaggaccagatcgcttatgtggacgtgtt
caagcagctgggcgtgggcatcgtgcagatgtgctacaacacccagaacctggtgggcaccggctgctacgagcgtgac
ggcgggctgtccggcttcggtcgcgagatcgttgccgagatgaaccgtgtcggcatcatgtgcgacctgtcccacgtcg
gctccaagacttccgaagaagtcatcctcgaatcgaaaaagccggtgtgctactcgcactgcctgccctcgggcctgaa
agagcacccgcgcaacaagtcggacgaagagctgaagttcatcgccgatcacggcggtttcgtcggcgtcaccatgttc
gcgccgttcctggccaaaggcattgactcgaccatcgatgactacgccgaggccatcgagtacaccatgaacatcgtcg
gtgaagacgccatcggtatcggtaccgacttcacccagggtcacggccaggacttcttcgaatacctgacccatgacaa
gggctacgcccgccgtctgaccaacttcggcaagatcatcaacccgctgggcattcgcaccgtcggcgaattccccaac
ctcaccgagaccttgctcaaacgcggccattccgagcgcgtggtgcgcaagatcatgggcgagaactgggtaaacgtcc
tcaaggatgtctggggcgagtaagccgctctccaagcctgatagcccctgccagcaacgccggggcacccacaaaaaat
tttatggagttgagtttccatggccaaaatcgccccgcaattgccaatcgaagtcgacagcgagaccggtgtctggacc
agcgacgccttgccgatgctgtatgtgcctcggcatttcttcgtcaataaccatatgggtatcgaggaagtgctgggcg
ccgacgcctatgccgagatcctctacaaggctggctacaagtccgcctggcactggtgtgaaaaagaggccgagtgcca
tggcctggaaggcgtggcggtgttcgagcactacatgaagcgcctgagccagcgtggctggggcctgttcgagatccag
gatatcgacctggataaaggtacctgcagcgtcaagctcaagcactctgcgttcgtgtacgtctatggcaagtgcggcc
gcaaggtcgactacatgttcaccggctggttcgctggcgcgatggaccagattctcgctgcccgcggcagcaagatccg
caccgtggccgagcaggtctatggcgggtcggaagaaggccacgaagatggcctgttcgttacaaagccgttgtaagcc
ggagatagcgtcatggcattcgaagcaatgttccagccgatccagatcggcaaactgaccatccgcaaccgtgtgctca
gcaccgcgcatgccgaggtctacgccactgacggcggcatgacgaccgaccgctatgtgaagtactacgaagagaaggc
caagggcggcatcggcctggccatctgtggcggctcgtcggtggtggccatcgacagcccgcaggaatggtgggcatcg
gtcaacctgtcgaccgaccgcatcatcccgcacttccagaaccttgccgacgccatgcacaagcatggcgccaagatca
tgatccagattacccacatgggccgtcgctcgcgctgggacggcttcaactggccgacgctgatgtcgccatcgggcat
tcgcgaacctgtgcaccgcgccacctgcaaaaccatcgaggtggaagagatctggcgggtaatcggcaactacgcgcag
gctgcgcgtcgcgccaaagagggcggcctggacggcgtggaattgtcggcagtgcaccagcacatgatcgaccagttct
ggagcccacgggtcaacaagcgtaccgacgaatggggcggcacctttgaaggccgcatgaaattcggccttgaagtatt
gaaagccgtacgcgccgaagtgggtgacgacttctgcgtgggcatgcgtatctgcggtgacgagttccaccctgatggc
ctcagccacgaggacatgaagcagatcgctgcctactacgacgccactggcatgctcgacttcatcggcgtggtcggct
cgggttgcgatactcataacaccttggccaacgtcatccccaacatgagctacccgccggagccgttcctgcacctggc
agccggtatcaaggaggtggtcaaggtcccggtgctgcacgcgcagaacatcaaagacccgaaccaggccacgcgcatc
cttgaaggcggctacgtggacatggtcggcatgacccgtgcgcacatggccgacccgcacctgatcgccaagatcaaga
tgggccagatcgaccagatcaagcagtgcgtcggtgccaactactgcatcgaccgccagtaccagggcctggatgtgct
gtgcatccagaacgccgcgacctcccgtgagtacatgggtgtgccgcacatcatcgagaagaccaccggcgtcaagcgc
aaggtggtggtggttggcgcaggccctgccggcatggaagcggcccgcgtggctgctgaacgcggccacgacgtgaccc
tgttcgagaagagggaccagattggcgggcagatcaccattgccgccaaggccccgcagcgtgaccagattgccggtat
cacccgctggtaccagcttgagctggctcgcctgaaagttgacttgcgcctgggcactgccgctgatgtggccgccatc
caggacctgcgcccggacgtcatcgtgctggccgtaggtgggcactcgttcctggagcagaacgagcactggggcgccg
ctgaagggctggtggtcagcagctgggatgtgctcgatggcaaggtagcgccgggcaagaacgtgctggtgtacgacac
catctgcgaattcaccggtatgtcggtcgctgacttcatcgctgacaagggcagccaggtcgagatcgtcaccgacgac
atcaagccaggcgtggccatgggcggtaccaccttccccacctactaccgcagcatgtaccccaaagaagtgatcatga
ccggcgacatgatgctggaaaaggtctaccgcgaaggcgacaagctggtggcggtactggagaacgaatacaccggcgc
caaggaagagcgcgtggtcgatcaagtcgtggttgagaacggcgtgcgccctgacgaagagctgtactacgcgctcaag
gaaggttcgcgcaacaagggccagatcgacgtggaggcgctgttcgccatcaagccacagccgatcctcagccagccgg
gcgaaggctacctgctgtaccgcatcggcgactgcgtggcccagcgcaacgtgcatgcggcgatctacgacgccttgcg
cctgtgcaaggacttctgatcgttaacagtcgccgccatcgggcgcgatccctgtaggagcgggtttacccgcgaatgc
gtcagcactgacaacactgttgcctgaccggacgcattcgcgggtgaacccgctcttacatggggccagtctcgccctc
tggtcggcgcaagaatccagctgtttgtgggagcctcccatgttgaacacccttctacccatcctgctgttcgctgccc
ttggcctggcagtgctcggtgccttgcgccgggtgcgcatgtggcgccgtggccggccgtccaaggtcaacctgatcgg
cggcctgctggccatgccgcgccgctacctggtggacctgcaccacgtggttgagcgcgacaaatacatgtccaagacc
cacgtggccactgcgggcggctttgtgctgtctgctgtcctggccattctggtgcatggttttggcctgcagagcaaga
tcctcggctacgcactgctgatcgccacggtgatcatgttcaccggtgccatctttgtcttcaaacgccgcctcaaccc
gccctctcgcctgtccaagggcccgtggatgcgcctgccgaagagtttgctggcgttcgccgtgagcttcttcattgcc
accctgccggtcgccggaatcctgccggccaacaccggtggttgggtgatggtcgccattctgggcctgggcgtgctgt
ggggtgtgtcggagctgttctttggcatgacctggggcggcccgatgaagcacgccttcgccggtgccttgcacctggc
ctggcaccgccgtgccgaacgcttcggcggcggccgctccaccggcctcaagccgctggacctggaagacccgaacgcg
ccccttggcgtggaaaagccggtggacttcacctggaaccagctgctgggcttcgatgcctgcgtgcagtgcggtaaat
gtgaagccatgtgcccggcctttgccgctggccagccgttgaacccgaaaaaactcatccaggacatggtcatcggcct
tgccggtggcactgacgcgcaattcgccggtagcccataccctggcaaaccaatcggcgaacacggtggcaatccacac
cagccgatcgtcaatggcctggtcgacgccgagacgctgtggtcctgcaccacctgccgtgcctgcgtcgaggagtgcc
cgatgatgatcgagcacgtcgatgccatcgtcgacatgcgccgccacctcaccctggaaaagggcgccaccccgaacaa
gggcgccgaggtgctggacaacctgatcgccaccgacaaccccggcggcttcgcccccggcgggcgcatgaactgggct
gccgaccttaacctgcagctgctgtctgaagtgaaagtgaccgaagtgttgttctgggtcggtgatggtgccttcgaca
tgcgtaaccagcgtactttgcgttcgtttgtcaaagtattgaaagcctcgggtgtggacttcgccgtactcggcctgga
agagcgcgacagcggcgacgtggcgcgccgcctgggcgatgaggcaaccttccagcaactggccaagcgcaacatccag
accctggccaagtacaagttccagcgcatcgtcacctgcgatccgcacagcttccatgtgctgaagaacgaatacggcg
ccctgggcggtgactaccaggtgcagcaccacagcacctacatcgccgaactgatcgcggccaagaagctcaacctggg
ccagcacaagggcggcagcgtcacctaccacgatccgtgctacctgggccgctacaacggcgagtacgaagccccgcgc
gaagtgctcaaggcgctgggtatcgaggtgcgcgagatgcaacgctcgggcttccgttcccgttgctgcggtggtggtg
gcggtgcgccgatcactgacattcctggcaagcagcgtattcccgatatgcgcatggacgacatccgtgagaccgaggc
cgagctggtagccgtgggttgcccgcagtgcaccgccatgcttgaaggcgtggtcgagccgcgcccacagatcaaggac
ttggccgaactggtggccgacgtgctgatcgaggaggacgcatccactgtcccaaagccgcaaacggctaaacgtgaac
ctgcggaggtgcactgatgagcgacattatccgccgcgatccacgcgccgagtggatcgcccgtaaccgtctgcacccg
ctgcatgccgcgatgcagacgcaacagaccagctggatggggcccaacggcatcatccgcaagaacccacatgcgattg
ccgcaggctttgtcggcccggccggcatcaagcgcatcgaccgcagcggcgcccagcagggcaccggcgcgggcgggcg
gcgcacggcagcagccgaggtcaagttgccactgcaccaggtggcgacgccggcgttctacattgccgtcgtgcctgac
atggttggcggccgcctgagcagccacgaccgcgacctgcttggcctggcccacagcctggccggcagcgacggcgcgg
tgctggccgtggtgttcaacgagcacaaggaaagcaacttttccacagccggtgtcgatcggctgctggttatcgaagg
cgaggcctttgaaggttatgcaccggagcaactggtgcaaggcctgcgggctgtggataaccagttcgcgccgcgccac
tggctgctgcccgacagccgcaccggtggcggggaactgggtcggcgcctgggtgccgcgctgggcgagcgcccggcaa
cccgggtatggcaggtcaaggacggccagtgtatcggccgcgccggcgccggccagcaagacctgcaacgcactgtgcc
gcgcctgatcctggcggctgccgagtgcgccgagccggtcagcgaaacccttcacgaagcgctgccggtggagttgtca
acaagcgtggtgcgcagcctgccgcgcatcgaagaccttggctcggtggccgtcgacccggccaccattgccatggccg
aagcggagttcatcgtctcgggcggcaacggtgtcaaggactgggacctgtaccacaaggccaccgcagccctcggcgc
taccgaaggtgcctcgcgggtggcagtggacgatggcttcatgccgcgcaaccgccaggtgggggctaccggtacctgg
gttaccgcgcgtgtctatgtggctgtgggtatctcgggtgcgatccagcacctgcagggtatcggtgcctgcgacaagg
tggtggcgatcaacatggatccgggctgcgacatgatcaaacgggctgacctgtcggtgattggcgacagttcggcgat
tctcaaggcgctgatcgaggctgtggacaactaccgcagcggcagccagcgcgacgcggcataagggcacgagcatgag
tacgaaagtgatcagcctggtttccattggtgcccaccccagctccggccgcgcccgccgcgccgagcaggatgcccgt
gccgtggagctgggtttgcagctggctggggataacttgcaggtggtgcatgcgggcaatccacaggaagaggccttgc
gcgcttacctgggcatgggcctggaccacctcgacgtgctggagcaaccggccggggccgatgtgctgggcgtgctggg
cgattatctgcgcgacgccggggcccaactggtgctgaccggcagccaggccgagactggcgaggggtcgggcatgttg
ccgttcctgctggccgaaaagctcggctggccgctgattgtcgggttggccgaagtggagtcgatcgacaacggtaccg
cgcaggtgttgcaggctctgccgcgtggccagaggcgtcgcttgaaggtgcgtctgccattgctggcgactgtggataa
cgcggcgcccaaaccgcgccagagcgcttttgggcctgcgcgccggggggtactggcggcgcgtaacgtggccattgtc
gaagatgagctgttggctgaagccgagctgcaaccggcccgtccacggcccaagcgcttgaaggtgatcaaggccaaga
gtggcgccgaccgcatgaaggccgcgacggccaaggccagtggcggtggtggcaaggtgctgaaggacgtttcgccgca
ggaaggcgctgaggcgatcctcaagctgctggtggaagagggtgtcctgcgctgaagcaggagggctagaggtctcttt
ttgggagcgtcccggcaagggcgctctcctcattcagtgctcagcatcgagcgagcacatttgcccaccaaatctgttc
gccaaggtgtggataaagtgtttgtgcctgtctacaggccttttgtgacaggctctccaaggttttgatcaaaaaacga
tcatgcacgcttccagtcttcgtctgtgcgtatgtcagcattttgctgattttgcccacaatcgctgttagccggtctg
tggataatctgttcggttacggctgcaggctgcgtcgttgaaggtgtggaggggtttgttcaaaaaatgatcagtttcg
ctcagatcctactcgattcttgaaaatcagggccttgagccgtttatccacagcccgattgcaaaaaattgcttggttg
ctcacaaagtctgttggtgtctctgtggacaaggtgtatgaactccgctgtagcccagtgataatgcgggctcggccaa
tatgatcaaataatgatcagtatgcggcctggcatttttgccagtacgcaagcacacgatcgctcattaccctgtccac
atcgtgcaagtagtgtggataaccatgacgacatgcctgcttgacatcgaccagcagcaatcggtattgggtgcgggat
atcacgagcctcgcgcctactcgccgtacggtggcatgcgtgtagtcccggtatcagcgctggctttctgtggccagca
cctggatccgttgacaggtagctatccattgggcaatggccatcgcttctaccgcccgagcctcaggcgcttcataagc
cctgacgtgctaagcccgttcggaaagggggggctcaatgcttacgcctactgccaaggtgaccctgtcaactttgctg
accctagtggtcgtttccccgcaatcatcgcgccagtccgaaaccttgtcacgggagtgatcaatctaggtataagtgc
cgtgaaaatgtaccggaactaccgtacagggcgagacttcgccctcaatagtggttacccggcgagccgctcaggggtt
ttcacatacggcacgtccgagcatgcggtcgcacgatggtctgtagcggataaggtggtgtcggccgctggaggcatca
gcgcttcattgagtattggtacggctaccgcgcggttgattacaccggaatccgaggtgttggcctgggttgattttgg
ggtggcctcattcgccacagttttgtcagcttatgagctttacggattggcaacgtcgtctgccgagcggcgctatccc
atacagccggtggcttatgagatacgtacgggagtacagccttgagatgcagtggtgtgaaagcgccatgcttcggtct
gctgccgaagcatggcgggtgcatcagttactactgcgcctgcacttctttcaggtatggcgccggctctgcccccagg
ttgttcagcacgcgcccgctgtaccagtcaatgaagttcaccacaccaaactcgtaagtcttcgaatacgggcccggct
ggtacgccgtggagttgatcccacgctggttctcttcggccagacggcggtcctggtcgttggtggcgtcccacacctt
gcgcatgttctcggggttgtagtccacaccttccacggcatccttgtgcaccagccacttggtggtgaccatggtttcc
tgggcgctgatcggccacacggtgaacacgatcatgtggtcgcccatgcagtggttccacgagtgcggcaggtgcagga
tgcgcatcgagccaaggtctgggttcttgatgcgacccatcagcttctggcaggcctgcttgccgtccatggtcatcga
cacggtgcccttgagcagcggcatgcgcacgatgcggttacgcaggccgtggctcttgtgcaggtacgggatcttctcg
gcttcccaggcagcggcggaggcggccacatggtccttgaattcctggctggcgcgcgggtcgttggtgtcgtcccact
ccagcagggtttgcagcagttccgggtgcgaaccgttgcagtggtagcactcgcggttgttttccagcaccagtttcca
gttggccttttccatcaaggtagtttgcaccgccaccttggtgttctccatgtcgtacggttccatgtaatggtccagg
gtggccaggaactcgtcgatggcaggcgggttttccgccaggctgatgaagatgtagccgccggccaccttcacgttca
cgggcttgaggccgtactggttcatatcgaagtcagcacccatctcggtgccggcgaacagcaggcggccgtccagctc
gtaagtccactggtgatatgggcacaccagtttggccaccttgcctttctcgctgacgcacaggcgcgaaccgcggtgg
cggcagacgttgtggaaggcatgcaccttgccttcggcaccgcgcaccacaatgatcggattcttgccgatctgcaggg
tgatgtagttgcccttggccgggatctcgcaggtcatgccggcgatcaaccattctttatggaagatctcctgcatgtc
gatctggaacagacgctcgtcggtgtagaaaggctggggcagcgagtaggtgcgctcgcgggtctgcaacatctcggcg
gtagccttgcgtgcgggttcaagtggatcgcccaggctcagggttgcggtgacgtccatcgtgtattcctcggggccgt
atgcggccggcaaaaggtggctaatcgttgttgtggtgccgcaaggctgcttcagataaaacagctagttcttttgccg
tggagtgtgcgtccgaagacgccgcgaaccgtatccatgggcgacatggccgatttgaataacgacgcgccagcccttg
tgccacggggctggtcgcgataagcacgtcgatgtcgcaggcaggaatgtgcgtcgtcttcagcttgcgcattatcgat
gccatgaaaagggccatagtcggccgctggagatgaacatgtccgataccttcctcaatccggtcactacccagacctg
ggccaatggccgccacattgtgcgctgcgtcaaggtcatccaggagacctgggacgtgcgcaccttctgcttcatggcc
gaccagccgatcatgttcttcttcaagccagggcagttcgttaccctggagctggagatcgaaggcaagcccgtgatgc
ggtcctacaccatctccagttcgccgtcagtgccctacagcttctcgatcaccgtcaagcgcgtgccgggtggcctggt
gtcgaacttcctgcatgacaccatgcacgaaggcgccgagctgccggtgcacggcccggtggggctgttcaacgccatc
gacttccctgctggcaaggtgctgtacctgtcgggcggcgtcggtattaccccagtgatgtcgatggcgcgctggttct
acgacaccaatgccaacgtcgacatggtgttcgtccacagcgcccgttcgccgaaagacatcatctaccaccgcgagct
ggaacagatggcgtcgcgcatccccaacttcagcctgcacatcatttgcgagaagcacgggctgggtgagccgtgggcg
ggttaccgcggttacctgaaccagcggctaatggagttgattgcgcccgactacatggagcgcgttgtgttctgctgcg
gcccgacgccgtacatgacggcggtcaagcgcatgcttgaagcggtcggcttcgacatgaagaattatcacgaagagtc
gttcggtgccacgccgccagaagccaaggctgatgcggtggagcacgccgagcaggcagccgatgcgcctgagctggat
gtttccgacctcaacctggtggagttcatcggcagcgagaagagcatccgcatcgccccgggcgagaccgtgcatgcgg
cggcagccaaggttggcctgatgatcccgaaagcctgcggcatgggtatctgcggcacctgcaaggtgctcaaactggg
cggcgaggtggaaatggagcacaacggcgggattaccgaagaggacgaagccgagggctacatcctgtcgtgctgcagc
gtgccgaaaggggatgtgcggatcgattactgatccagtggccagtctggcttcttcgcgggcacgcccgctcccacag
ggtcatcgctatcttcaggactgcggtgaaccttgtgggagcgggcgtgcccgcgactgcttctaggtgcggaaccggg
ctaccaggccattgaggtctaccgccaggcgcgacagctcggcactcgccgcgctggtctgatgcgccccggtagcact
ctgcaccgacaggtcgttgatgttcaccaggttgcggtccacttcccgcgctacctgggcctgctcttccgccgcactg
gcaatcaccaggttgcgctcgttgatctgcgccaccgcgccggcgatggtgtccagtgccatgcccgcgccacgggcga
tgttcagtgtcgactccgcacgctcggtgctggtgcgcatcgattctaccgcctcttccgtaccgccctggatgctgcc
gatcatgcgctcgatttcgctggtcgactgttgtgtacgatgggcaagtgcccgcacttcatcggcgaccacggcaaaa
ccacggcccgcttcaccggcccgcgcggcttcgatggctgcgttgagcgccagcaggttggtctggtcggccaggccac
ggatcacgtcaagcaccttgccaatgtcgcgcgactgttctgccaggtgggtaatcagcttggcggtggcctgcacatc
accactcatgcgctcgatcgcacccacggtttccatcaccaggtcacgaccatcaccggtggagcggctggcttcactg
gaggcttctgaagtgctcacggcattgcgcgccacttcttccaccgcactggtcatttcagtgactgcagtggcggcct
gttcaatctcattgttctgctgctgcaggccacgggcactttcgtcggtgacggcattcaactcttctgccgccgaggc
cagctgggtggcggagccggcgatctgctgcaaggtatcgcgcagcttgtcctgcatgcgcgccatggcgcgcaacagc
cgggcggcttcgtcggtgccctctgcgcggatgacgtgggtcaggtcgccgtcggcgacttgctcggcgcatttgagtg
cttcttcgatcggcttgacgatactgcgggtcagcaggaaggcacaggcgaaggtcagtacggtggcggcaaccagcag
gccgatcaccagggcgaaagcgccggcatactggttggcggctttttcgttggtggcgcgagtctggtcagtgttgatg
cgtaccaaggtgtccatgaccttgttgatctgctcggagttggccagcaggtcgcggttgagcaggtcacgcaattcat
ccaggcgatcggcctggctcagtgtgcgcatgcgcgattccagctggcggtactggttgagcaactgaccgtactggtc
gaatgctgcctgttcgtcggcggcgacgatcattggcaggtaggcctggcgtgcacggtcgatctggctgttgcgctgg
tccagcatatcgagggtatcgcgttgggttgccggctcgcggttgagcagcaggcggtaggaaagcgtgcgcatgcgta
ggttcagcgcggtgagttcgtcgaggatcttgatgctgggcacgctgacttgctcgatggcaacgcccgcctggcggat
gttacccatctgcaccagagagaagataccaaggccgagcatcagcaggccgatgagcgcgaagccgagaagcgcgcgg
ggggcgatattcatgttgcgtagggacatggagaggaggatccaggcaagtgggaaaagagcgacaaaatatgacttgc
cgggctatcggtcgtgactggccagtcttgaatgcgtccggggaaaatggtgcgaccgcgaaccttttcctgaccggcg
gttgatccaggtcggaacaaggggtcgattaccctgtcaatctgcgggttcgacaccttatgaatccgatatttaatgg
cgatagggcgcacttttctttatcgtgtgtgcccctcgcaacaacctgagatagacccatgctggaagcttccctgaat
caaatcgagcaactggtcagcgacctgatgcagaaaaacgctcaactcatcgagcagaacaccgcccttggccaggaac
tggcccaggccaaggaagagaacgaaaccctgcagctgtcgctgatggagcaggaagagaagaacggcgctaccgcagc
acgcatccaggccttggtcgagcgcgccagcgcgggcgttgttggcgcatgagactgcaggagcagccgatcaatgtcg
tgtcgatcctcggcatcgactattcgatcaaggcgcccgaaggccaggaagaaaccctggcccaggcggtacggatgct
caacaaagcccttaacgagaccaagcgtcagtacccgaccttgatcggtgacaaactgctggtgctggctgcccttaac
ctgtgctccaagcaggttgagctgcagaaggagcatcagcagacccttgcgcgaactcaagcgcagatcgacgccacgg
tggatgccatcgtgcggaccatcgctgagcaataagccccgtacaccgtccccccgtaggagcgggttcacccgcgaat
gcgtcagtggcttcaacaccgcattcgcgggtaaacccgctcctacagggtgcatctgattgcttcagatcactggatt
aactggatacgcaagtgtatacactttccgcaaaacaataatgtgcggggagtaggggcatgcgtatctggcgtaagag
catccagttgcaattgatcaccagcatgggcgctgccctgctggcgagcatcctggtggtggtcattatcttcactgtg
gcgctgaaccgcctcaccgaccgctacctggtcgacactgccctgccagccagcatcgaggctatccgcaatgacatcg
agcgcatgctgggccaaccgttggttgctgccgcggacattgccggtaacaccctgctgcgcgactggcttgctgccgg
tgaagatcccgcgcaggcaccccaattcatcgaatacctgaccgccgccaaacagcgcaaccacgcctttactacgctg
ttcgcctcgaccgaaaccggccattactacaacgagaacggcctggaccgcaccctcagccgcagcaaccccaaggaca
agtggttttacggttacatcgacagcggcgccgaacggttcatcaacatcgacatcgatggtgccaccggcgaactggc
tctgttcatcgactatcgcgtggaaaaggaaggcaagctggtgggtgtggccggcatgggcctgcgcatgaccgagtta
tcgaagctgatccacgacttcagctttggcgagcacggcaaggtgttcctggtgcgcaacgatggcctgatccaggtgc
atcccgatgctgccttcagtggcaagcgccagcttgccgagcagcttggcgcggacgcggccaaaggcgtcatgaccgg
aggcgagagcctgcgtagcagccgcttcagccgtgacggtgagcgctacctggcgctgggcctgccgctgcgcgacctc
aactggacccttgtggccgaagtgccagagtcggaaatttacgcgcaaatgcatcaggccgtctggctgaccagcctga
tcggtggcgccgtcgcgttggtgtcgctgctgttggtggtactgctggcgcgtggcctggtgcggccgatccgccgcgt
taccgccgcattggttcagattggcagtggagcgggtgatctcagccaccgcctggacgattcgcgtcaggatgagctg
ggtgacctggcccgtggtttcaaccgcttcctggacagccaacgcagcctgatcggcgaggtgttgagtacctccgagc
ggctgcgacgggccgtggagcaggtaacccaggtggtggacaacaccgccgagcgctccgggcgccagcaggagatgac
cgaaatggtcgccactgctgtacacgagatgggcctgaccgtgcaggacatcgcccgcaatgccggcgatgcggcccag
gcgtcgcagtcggcacgagacgaggcgttgcaggcccgcgaggtggtgcaacgatccattcgtggcatcgagggcatgt
cgggcgacatcggcaaggcggccgatgcggtcagccagctggccgacgaagtcgcctcggtcgatgaagtgctcgcggt
aatccgcagcatttccgagcagaccaacctgctcgcgttgaacgctgccatcgaggccgcgcgggcaggggagatgggg
cgcgggttcgctgtggtggccgatgaagtacgtacgttggcccggcgcacacagctgtccaccgatgaagtgcagcaga
tgatccagcgcctgaagctaggtgcaggttcggcggtgagttcaatgcaggcagggcagcaggcgaccggcagtggcgt
ggaatcgagccagcgcaccggggcatcgctaagcgcgattaccgaccaggtagagcacatcagcgacatgaaccatcag
gtggccacggctaccgaggagcagtcggcggtgaccgaggaaatcaaccggacggtgcaggggatttccgatttggcgc
gtgagacggcggcggaggtgcaagggtgccgcgaggagtgccaggcgttgcgtgggttggctgatgacctggcgcggca
gatgggtgggttcaggctctagatcgcaggggccgcacggcggccccggctctcgctcagccaccaatgatcgtgcgga
tatccgccgccagctcacgcacccgcgcttcttcggtatcccacgagcacatgaagcgcgcgccaccgctgccgataaa
ggtatagaagcgccagcccttgccccgcagcgcctcgatggcgtgctctggcatctgcaggaacaccccgttggcctcc
accgggaacatcagctctacccccggcaggtcactgaccagcgatgccagcagttgcgcgcaatgattggcgtggttgc
catggcgtaaccatgcgccatcttccagcagcccgacccagggcgccgacaagaagcgcatcttcgacgccagttgccc
ggcctgcttgcagcgataatcgaagtcttcggccagctggcggttgaagaacagaatcgcttcgcccaccgccatgccg
ttcttggtgccgccaaagcacagcacatccacaccggccttccaggtcagttcggccgggctgcagcccaggaacgcac
aggcattggtaaagcgtgcgccgtccatgtgcaggttcaggcccagctccttgcaggtggcgctgatcgccttcagctc
gtcggggcggtacaccgtgcccacttcggtggcctgggtaatggtcaccacgcgcggcttggggtagtggatatcctgg
cgtttgagcgccacttcgcggatcgactgtggcgtcagcttgccgttgacgctggccgccgtcagcagcttggagccgt
tggagaaaaactccggtgcaccgcattcgtcggtttcgacgtgggcggtctcggagcagatcacgctgtgatagctctg
gcacagggatgccagggccagggagttggccgcggtgccgttgaaggcaaagaacacctcgcagtcggtttcgaacaga
ttgcggaagtactccgatgcacgctcggtccactggtcgtcgccgtaggcgcggtcgtggccgcggttggctttctcca
tcgccacccaggcttcggggcagataccggaatagttgtcgctggcgaattgttggctcttgtctgtcatggcacggtc
ctgtgaacgacgcagatcagcactctaaaccatcgattcagcacttgcctatacaacccgtgcagcgatttctgttcat
tactgtgccggccccttcgcgggcgcgcccgcccccacaatggtcctgcaaacgccaatcactgtaggagcgggttcac
ccgcgaaagggccagcgcaaacagcacaacagcgaatgtcgtaaacgcgccattgcaaggcgtgcgcaggcatctgacc
cggccccaccagtcataacatcgccacaaagggccacagtgccccacgacaaaaaacgatcgctgccgggagatacaca
atgttcagcaagcaagaccagatccagggttacgacgatgcactgctggcggcgatgaatgccgaagaacagcgccagg
aagatcacatcgagctgatcgcctcggagaactacaccagcaagcgcgtcatgcaggcccaaggcagcggcctgaccaa
caagtacgccgaaggctaccctggcaagcgttactacggtggctgcgagcacgtagacaaggtagaagccctggccatc
gagcgcgccaagcagctgttcggtgccgactacgcaaacgtccaaccgcactccggctcgtcggccaacggcgcggtct
acctggccctgctgcaagccggtgacaccatcctgggcatgagcctggcccacggcggtcacctgacccacggcgccaa
ggtgtcgtcctcgggcaaactgtacaacgcagtccagtacggcatcgacaccaacaccggcctgatcgactacgacgaa
gtcgagcgcctggcggtcgagcacaagccgaaaatgatcgttgccggtttctcggcctactccaagaccctcgacttcc
cacgtttccgcgccatcgccgacaaggtgggcgcactgctgttcgtcgacatggcccacgttgccggcctggttgccgc
tggcctgtacccgaacccgatcccgttcgccgacgtggtcaccaccactacccacaagaccctgcgcggtccgcgtggc
ggcctgatcctggccaagtcgaacgaagagatcgagaaaaagctgaacgccgctgtattcccgggtgcccagggtggcc
cgctgatgcacgtgatcgctgccaaggcagtgtgcttcaaggaagcgctggagcctggattcaaggcctaccagcagca
agtgatcgaaaacgcccaggccatggcccaggtgttcatcgaccgtggctacgatgtggtttccggtggcaccgacaac
cacctgttcctggtcagcctgatccgtcagggcctgactggcaaagacgccgacgccgccctgggtcgtgcgcatatca
ccgtcaacaagaacgccgtgccgaacgacccgcagtcgccgttcgtcacttcgggcctgcgtatcggcaccccggccgt
caccacccgcggcttcaaggtcgcccagtgcgtggccctggctggctggatttgcgacatcctcgacaacctcggtgac
gcagacgtcgaagccgatgtggcgaagaacgtcgcggccctgtgcgcagatttccctgtctaccgctgagtggagtcac
acaccatgcaacgttactcgggcttcggccttttcaagcactccctcagccaccacgaaaactggcagcgcatgtggcg
cacgccaacccctaaaaaggtttacgacgtggtcattgtcggcggtggcggccatggcctggccacggcctactacctg
gccaaagagcacggcatcaccaacgtcgccgtgatcgagaagggctacctgggcggcggcaacaccgcccgtaacacca
ccatcgtgcgttccaactacctgtgggacgagtcggcgcacctgtacgagcacgccatgaagctgtgggagggcctgtc
ccaggacctcaactacaacgtgatgttctcccagcgcggtgtttacaacctctgccacaccctgcaggacatgcgtgac
tccgagcgtcgggtcagcgccaaccgcctcaacggcgtggatggcgagctgctgaacactgcccaggttgcggccgaaa
tcccgtacctggactgctcgaagaacacccgctacccgatcctcggcgccaccgtacagcgccgtggtggcgttgcccg
tcacgatgccgtggcctggggcttcgcccgcgctgccgacgccctgggcgtcgacctgatccagcaaaccgaagtgatc
ggcttccgcaaggaaaacggcgcggtcatcggtgtggaaaccaacaaaggcttcatcggcgccaagcgcgtcggcgtgg
tcaccgccggtaactccgggcacatggccaagctggccggcttccgcctgccgctggaatcgcacccgctgcaagcgct
ggtatccgagccgatcaagccgatcatcgacagcgtgatcatgtccaacgccgtacacggctacatcagccagtccgac
aaaggcgacctggtgatcggtgccggtatcgacggctgggtcggctacggccagcgcggttcgtacccggtgatcgagc
acaccctgcaggccatcgtcgagatgttccccaacctgtcgcgtgttcgcatgaaccgccagtggggcggcatcgtaga
cacctcgccggacgcctgcccgatcatcaccaaaaccccggtcaagaacatgttcttcaactgcggttggggtactggc
ggcttcaaggcgaccccgggttcgggcaacgtcttcgccgcgagcctggccaagggcgaaatgcatccactggccgcgc
cgttctccatggaccgtttctacaacggcgcactgatcgacgaacacggcgccgccgccgtcgcccactaaccggagac
accgtcatgttgcatattttctgtccccactgcggcgagctgcgctccgaagaagagttccacgcctctggccaggcgc
acattgcccgcccgctggaccctaacgcctgctccgacgaggagtggggtacctacatgttctaccgtgacaacccgcg
cggtattcaccatgaactgtgggaccacgttgccggctgccgccagtacttcaacgtcacccgtgacaccgtgacctac
gaaattctggaaacctacaagattggcgagaagccgcaagtgaccgccagcggcaaagccaccagcgccgcgtcgaccg
tcaaaggccaaggggaaaaagtatgagccagacctatcgcctcgccagcggcggccgtatcgaccgcagcaaggtcctg
aacttcaccttcaacggcaagacctaccagggttatgccggtgacagcctggccgccgcgttgctggccaacggcgtcg
acattgtcggccgtagcttcaagtactcgcgcccacgcggcatcatcgccgccggtaccgaagagccgaacgccatcct
gcagatcggctccagcgaagctacccagatccccaacgtgcgcgccacccaacaggcactgtacgcgggccttgtcgcc
accagcaccaacggttggccgaacgtcaacaacgacgtcatgggcatcctcggcaaggttggcggcagcatgatgccgc
cgggcttctactacaaaaccttcatgtaccccaaatcgttctggatgacttacgagaagtacatccgtaaagccgccgg
cctgggccgtgcgccgctgcagaacgatcctgacagctacgactacatgaaccggcactgcgacgtgctgatcgtcggc
gccggccctgctggcctggctgccgcactggccgctgcgcgcagtggtgcccgcgtgatcctggctgacgagcaggaag
agttcggcggcagcctgctcgacacccgcgaaaccctcgacggcaagcctgctgccgactgggtcaacgccgtggtcaa
agagctggaaggcctgccggaagtgaccctgctgccacgtgccacggtcaacggctaccacgaccataacttcctgacc
attcacgagcgcctcaccgaccacctcggcgatcgcgccccgatcggtcaggttcgccaccgcgtgcaccgcgttcgcg
ccaagcgcgtggtactggctgccggcgcccacgagcgcccgctggtgtacggcaacaacgacgtgccgggcaacatgct
ggccggtgctgtatccacctatgttcgccgctatggcgtggcgccgggtcgcaagttggtactgtcgaccaacaacgac
cacgcttatcgcgccgcgctggactggcacgacgcaggcctgcaagtggtcgccatcgccgacgcccgccacaacccac
gtggctcgctggttgaagaagcgcgtgccaaaggcattcgcatactcacctccagcgccgtgatcgaggccaaaggcag
caagcacgtcaccggcgcccgtgtggcggcgatcgatgtgcaggcgcacaaagtcaccagcccaggcgaagtccttgag
tgcgacctgatcgcctcctcgggcggttacagcccgatcgtgcacctggcttcgcacctgggcggtcgcccggtatggc
gtgacgacatccttggcttcgtgccgggcgatgcgccgcagaagcgtgagtgcgtcggtggtatcaacggcgtgtatgc
cttgggcgatgtcattgccgatggcttcgaaggcggcgtccgcgcagccaccgaggccggtttcaaggccactgtcggc
accctgccaaaaacagtggcgcgcaaggaagaggccactgtggcactgttcctggtgccgcacgacaaaggcaccaagg
ggccgaagcagttcgtcgaccagcagaacgacgtgaccgcagccggtatcgagctggccacccgtgaaggcttcgagtc
ggtcgagcacgtcaagcgctacaccgcgctgggcttcggtaccgaccagggcaaactgggcaacatcaacggcctggcc
atcgccgcccgttcgatcggcatcaccatcccggaaatgggtaccaccatgttccgccccaactacacgccggttactt
tcggcgcggtagcgggccgtcactgtggtcacctgttcgagcccgtgcgcttcactgccctgcatgcctggcacgtgaa
gaacggcgccgagttcgaagacgtcggccagtggaagcgcccgtggtacttcccgaaagccggtgaagacatccatgct
gccgtgactcgcgaatgcaaggccgtgcgcgacagcgtgggcctgctggacgcctcgaccctgggcaagatcgacatcc
agggcccggacgcgcgcgagttcctcaaccgcatctacaccaacgcctggaccaagctcgacgtgggcaaggcccgcta
cggcctgatgtgcaaggaagacggcatggtcttcgacgacggcgtaaccgcctgcgtcggcgacaaccacttcatcatg
accaccaccaccggcggcgctgcccgcgtattgcagtggatggagctgtatcaccagaccgaatggccagagctgaagg
tgtacttcacttcggtcaccgaccactgggccaccatgaccctgtccggccctaacagccgcaagctgctgagcgagct
gaccgacatcgacatggacaaggaagccttcccgttcatgacctggaaggaaggcaacgtcggtggcgtgccggcccgc
gtgttccgtatctcgttcaccggcgagctgtcgtacgaagtgaacgtgcaggccaactacgccatgggcgtgctggaac
agatcatcgaggccggcaagaagtacaacctgaccccgtacggcaccgagaccatgcacgtactgcgtgcagagaaggg
cttcatcatcgtgggccaggacaccgatggttcgatgaacccggacgacctgaacatgagctggtgcgttggccgcaac
aagccgttctcgtggatcggcctgcgtggcatgaaccgcgaagactgcgtgcgtgagaaccgcaagcagctggtgggcc
tgaaaccggtcgacccgaccaagtggctgccggaaggcgcccaactggtgttcgacccgaaacagccgatcccgatgga
catggtcggccacgtcacctccagctacgcgtccaactccctgggctactcgttcgccatgggtgtggtcaaaggcggc
ctcaagcgcatgggcgagcgtgtctactcgccgcaggcggatggcagcgtgatcgaggcggaaatcgtgtcttcggtgt
tcttcgatccgaagggtgagcggcagaacgtctaaggccccggatggcggcgcagcctgattgcacggctgcgctgccc
tgacgaacaagaattcaaggcaggtaagaaatgagcgctatcaacgtcttccagcaaaaccccggcgccgaggccaaag
cccagtcgccactgcaccatgccgacctggccagcctggtaggcaaaggccgcaagaacgcaggcgtgaccctgcgtga
acgcaagttcctcggtcacctcaccctgcgtggtgatggccacaacccggaatttgccgccggcgtgcacaaggccctt
ggcctggagctgcccgtggcgctgaccgtggtcgccaacaaggacatgtcgctgcaatgggtcggcccagatgagtggc
tgctgatcgtgcccggcggccaggagctggcagcggagcaaaagctgcgcgcggcccttgaaggccagcacattcaggt
cgtcaatgtcagtggcgggcaaagcctgctggaactgcgcggcccgaatgtgcgcgacgtgctgatgaaatccaccagc
tatgatgttcacccgaacaacttcccggtgggcaaggccgtgggcaccgtgttcgccaagtcgcaactggtgatccgcc
gcactgcagaagacacttgggagctggtgattcgccgcagcttcgccgattactggtggctgtggctgcaggacgcttc
tgccgaatacggcctgagcatcgaagcctaaggagcaagaacatgagtcgggcaccggatacctggattctcaccgccg
actgcccgagcatgctcggcaccgtcgacgtggtgacgcgttacctcttcgagcagcgctgctacgtgacggagcacca
ctccttcgatgaccggcagtcgggacgcttcttcattcgcgtcgagttccgccagccggacgattttgacgaggcgggc
ttccgggccggcctcgcagagcgcagcgaagcgttcggcatggctttcgagctgaccgcacccaaccaccgccccaagg
tggtgatcatggtgtccaaggccgaccattgcctgaatgacctgctgtatcgccagcgcattggccaactgggtatgga
tgtggtggccgtggtgtcgaaccacccggacctcgaacccttggcgcattggcacaagattccttattaccacttcgcc
ctcgaccccaaggacaaacctgggcaagagcgcaaggtgctgcaggtgatcgaggagactggtgctgagctggtgattc
ttgcccgctatatgcaggtactgtcgcccgaactttgccgccgtctggatggttgggcgatcaatattcaccactcgct
gttgccgggtttcaaaggcgccaagccttatcaccaggcctacaacaagggtgtgaaaatggtcggtgccacggcgcac
tacatcaacaacgacctggatgaagggccgatcattgcccagggtgtcgaggtggtggaccacagtcactatcccgaag
acctgattgccaaagggcgggatatcgaatgcctgacattggcgcgggcggtggggtatcacatcgagcgacgggtgtt
cctgaacgccaaccggactgtcgttctgtaataaccggtaccggcctcttcgcggctaaagccgctcctacaggtacag
cacagccctcgggttggtgcggtcccccgtaagagcggctttagccgcgaagaggcccgcacaggccgcctctctgttt
gcccatactccccagcgacacccctgccgttaaaaggcatctctctgtcgctcccagtcagtgcagatctccccatccg
gcccacaattccctcattccagaaacacatgccgcccacggatggcggcgcgttcaaccaccgctgcataaataaaaat
caagcgaggtaagagcatgtctggcaatcgtggagtggtgtatctcggcgctggcaaggtcgaagtacagaagatcgac
tacccgaaaatgcaggacccgcgcggcaagaaaatcgaacacggcgtcatcctgaaggtggtctccaccaacatctgcg
gttctgaccagcacatggtccgtggccgcactactgcccaggtcggcctggtcctgggccacgaaatcaccggtgaaat
cgtcgagaagggccgcgacgtcgagcgcatgcagatcggcgacctggtatcggtcccgttcaacgtcgcctgcggccgc
[truncated: 5,860,211 more chars]
