# Supplementary material for: Modular (de)construction of complex bacterial phenotypes by CRISPR/nCas9-assisted, multiplex cytidine base-editing
Source: Nat Commun. 2022 May 31;13:3026. doi: 10.1038/s41467-022-30780-z (PMC9156665; doi:10.1038/s41467-022-30780-z)
Supplement: Supplementary file 4 — Supplementary Dataset 1 [file 41467_2022_30780_MOESM4_ESM.zip › Editing-site scanner/ReadMe.txt]

Editing-Site-Scanner-ReadMe

System requirements

	Python with Biopython package installed
	Tested on Python 3.7.4 with Biopython 1.76

Installation guide
Open "Editing-site-Scanner.py" in python. 

Testing
Copy files "KT2440codingsequence.fasta" and "KT2440genome-fasta.txt" in the same folder where the script is saved.
Run script. Two text files, "results_percentsuccess.txt" and "results.txt", are created that contain (1) the percentage of ORFs which can be edited and (2) the position of the editing for each ORF, respectively.
The expected run time depends on the genome size, but in general, it is in the order of a few minutes. 

Use
In order to use the script on other genomes. Download the genome of interest  and the coding sequence as fasta files from "https://www.ncbi.nlm.nih.gov/genbank/" and change the corresponding references in the script in line 21 and 87.
