# Supplementary material for: Modular (de)construction of complex bacterial phenotypes by CRISPR/nCas9-assisted, multiplex cytidine base-editing
Source: Nat Commun. 2022 May 31;13:3026. doi: 10.1038/s41467-022-30780-z (PMC9156665; doi:10.1038/s41467-022-30780-z)
Supplement: Supplementary file 5 — Supplementary Dataset 2 [file 41467_2022_30780_MOESM5_ESM.xlsx]

## Sheet: Summary
Strain	Mutations compared to reference genome	Mutations present in negative control (P. putida carrying vector pSEVA631)	Unique mutations	Intended mutations	Off target mutation/random mutations
P. putida pSEVA631	72	64	8	0	8
P. putida pMBEC6	81	67	14	0	14
P .putida pnCas9-BEC6-C	86	67	19	1	18
P. putida pBEC6-C	98	63	35	2	33
P. putida PCA	94	61	33	10	23
P. putida TH·UM·LM·I	199	65	134	40	94

## Sheet: SNPs Engineered PCA strain
Name	Minimum	Maximum	Length	Amino acid change	CDS position	Change	Codon change	Coverage	Polymorphism type	Gene	Protein effect	Variant frequency	Variant P-value	Found in control experiment (vector pS631)
C	6013885	6013885	1			T -> C		32	SNP (transition)			0.969	1e-107	1
A	5681431	5681431	1			T -> A		48	SNP (transversion)			0.417	5.7e-16	0
CGGG	5681416	5681415	0			CGGG		51 -> 52	Insertion			96.1% -> 96.2%	3.2e-164	1
C	5674753	5674753	1			G -> C		53	SNP (transversion)			1	1.3e-175	1
G	5674752	5674751	0			G		53	Insertion			1	1.6e-191	1
GCC	5555609	5555608	0			GCC		41 -> 42	Insertion			92.7% -> 92.9%	2.5e-118	1
A	5296877	5296877	1		486	G -> A	ATC -> ATT	53	SNP (transition)	tpbB	None	1	2.5e-170	0
AA	5281370	5281371	2		240	GG -> AA		60	Substitution	pcaG	Truncation	1	1e-198	0
GGC	4980586	4980585	0			GGC		63	Insertion			1	1.3e-208	1
A	4942511	4942511	1	E -> K	835	G -> A	GAA -> AAA	46	SNP (transition)		Substitution	0.978	1.5e-147	0
T	4892284	4892284	1		175	C -> T		50	SNP (transition)	pyk	Truncation	1	1e-175	0
T	4892277	4892277	1		168	C -> T	GTC -> GTT	53	SNP (transition)	pyk	None	1	6.3e-181	0
A	4892272	4892272	1	E -> K	163	G -> A	GAA -> AAA	55	SNP (transition)	pyk	Substitution	1	3.2e-182	0
AA	4892264	4892265	2		155	GG -> AA		56	Substitution	pyk	Truncation	1	6.3e-180	0
T	4882739	4882739	1		327	C -> T	ATC -> ATT	54	SNP (transition)		None	1	2.5e-184	0
TT	4808186	4808187	2			CG -> TT		35 -> 36	Substitution			44.4% -> 45.7%	2.8e-37	1
CG	4808180	4808181	2			AA -> CG		33 -> 34	Substitution			47.1% -> 48.5%	2.9e-49	1
T	4808171	4808171	1			C -> T		35	SNP (transition)			0.429	1e-46	0
T	4741298	4741298	1			C -> T		49	SNP (transition)			1	2e-162	1
C	4741296	4741296	1			A -> C		51	SNP (transversion)			1	3.2e-179	1
G	4741294	4741294	1			C -> G		52	SNP (transversion)			1	1e-182	1
T	4741292	4741292	1			C -> T		52	SNP (transition)			1	1e-182	1
G	4741289	4741289	1			C -> G		52	SNP (transversion)			1	6.3e-188	1
T	4741284	4741283	0			T		56	Insertion			0.982	5.6e-186	1
T	4741278	4741278	1			C -> T		59	SNP (transition)			0.983	5.9e-202	1
C	4741276	4741276	1			G -> C		58	SNP (transversion)			0.983	3.7e-204	1
C	4741274	4741274	1			A -> C		57	SNP (transversion)			1	3.2e-200	1
G	4741272	4741272	1			A -> G		55	SNP (transition)			1	3.2e-193	1
C	4741263	4741263	1			A -> C		55	SNP (transversion)			1	1e-198	1
GC	4741260	4741261	2			CA -> GC		55	Substitution			1	3.2e-193	1
C	4741257	4741257	1			A -> C		55	SNP (transversion)			0.982	2.2e-193	1
T	4741255	4741255	1			C -> T		55	SNP (transition)			1	3.2e-193	1
TGC	4741243	4741245	3			GCA -> TGC		57 -> 58	Substitution			1	4e-192	1
G	4741239	4741239	1			A -> G		59	SNP (transition)			1	5e-219	1
TG	4741236	4741237	2			GC -> TG		58 -> 59	Substitution			1	6.3e-198	1
T	4741234	4741234	1			C -> T		57	SNP (transition)			0.982	9e-184	1
G	4741231	4741231	1			C -> G		58	SNP (transversion)			1	2.5e-215	1
C	4741229	4741229	1			A -> C		57	SNP (transversion)			1	6.3e-206	1
CT	4740819	4740820	2			TG -> CT		33	Substitution			0.818	1.5e-76	1
G	4740816	4740816	1			T -> G		33	SNP (transversion)			0.939	1e-81	1
	4740811	4740811	1			(T)7 -> (T)6		36	Deletion (tandem repeat)			1	6.3e-62	1
C	4586058	4586057	0			+C		40	Insertion			0.975	1.6e-139	1
G	4586036	4586035	0			(G)2 -> (G)3		28	Insertion (tandem repeat)			0.964	8.9e-94	1
TC	4586030	4586031	2			CT -> TC		26 -> 27	Substitution			92.3% -> 92.6%	2.6e-79	1
A	4418698	4418698	1	E -> K	214	G -> A	GAG -> AAG	35	SNP (transition)		Substitution	1	3.2e-116	0
G	4348705	4348705	1			A -> G		24	SNP (transition)			0.417	1.9e-27	1
T	3951161	3951161	1			A -> T		48	SNP (transversion)			0.958	1.8e-149	1
C	3951159	3951159	1			T -> C		49	SNP (transition)			0.959	3.7e-162	1
A	3941716	3941716	1		315	G -> A	ATC -> ATT	50	SNP (transition)		None	1	1e-155	0
T	3896642	3896642	1	E -> K	103	C -> T	GAG -> AAG	47	SNP (transition)		Substitution	1	4e-151	0
G	3845706	3845705	0			(G)2 -> (G)3		46	Insertion (tandem repeat)			1	1.6e-152	1
A	3390347	3390347	1	P -> S	145	G -> A	CCT -> TCT	61	SNP (transition)		Substitution	1	6.3e-196	0
A	2921460	2921460	1	G -> R	10480	G -> A	GGG -> AGG	44	SNP (transition)		Substitution	0.977	1.4e-149	1
T	2651943	2651943	1	D -> N	475	C -> T	GAC -> AAC	57	SNP (transition)	aroF-I	Substitution	1	1.6e-194	0
CA	2301460	2301461	2			AG -> CA		40 -> 41	Substitution			42.5% -> 43.9%	1.7e-42	0
TCT	2301455	2301457	3			CTC -> TCT		40 -> 41	Substitution			46.3% -> 47.5%	7.7e-56	1
T	2301452	2301452	1			G -> T		40	SNP (transversion)			0.475	2.6e-52	1
TG	2301449	2301450	2			CC -> TG		40	Substitution			42.5% -> 47.5%	7e-46	1
TGG	2301445	2301447	3			CAA -> TGG		41 -> 42	Substitution			40.5% -> 41.5%	4e-47	1
T	2195677	2195677	1			C -> T		46	SNP (transition)			1	1.6e-152	0
T	2077083	2077083	1	V -> I	76	C -> T	GTA -> ATA	58	SNP (transition)		Substitution	1	1e-203	0
C	2069526	2069526	1			T -> C		5	SNP (transition)			0.8	3.1e-09	1
C	2069519	2069519	1			T -> C		5	SNP (transition)			0.8	7.9e-09	1
C	1932641	1932640	0			(C)2 -> (C)3		37	Insertion (tandem repeat)			1	2e-115	1
T	1856171	1856171	1		1183	C -> T	CTG -> TTG	49	SNP (transition)		None	1	1.6e-157	0
T	1746406	1746406	1		60	C -> T	AAG -> AAA	50	SNP (transition)		None	1	1e-170	0
AAA	1710125	1710127	3	MG -> IN	744	GGG -> AAA	ATG,GGT -> ATA,AAT	52	Substitution	ppc	Substitution	1	4e-167	0
AA	1710121	1710122	2		740	GG -> AA		52	Substitution	ppc	Truncation	0.981	1.6e-177	0
T	1709597	1709597	1		216	C -> T	TTC -> TTT	52	SNP (transition)	ppc	None	1	2.5e-172	0
A	1552756	1552756	1		66	G -> A	ATC -> ATT	59	SNP (transition)	pykA	None	1	2e-195	0
C	1499509	1499508	0			(C)2 -> (C)3		26	Insertion (tandem repeat)			0.962	8.2e-82	1
CG	1499498	1499498	1			T -> CG		29 -> 30	Insertion			89.7% -> 90.0%	8.1e-81	1
AC	1499480	1499481	2			CA -> AC		30	Substitution			0.8	1.4e-80	1
C	1419550	1419549	0			+C		32	Insertion			1	1e-112	1
A	1406950	1406950	1	P -> S	151	G -> A	CCC -> TCC	45	SNP (transition)	puuP	Substitution	1	3.2e-158	0
T	1273305	1273305	1			C -> T		46	SNP (transition)			0.957	4.1e-90	0
A	1197912	1197912	1		222	G -> A	TTG -> TTA	50	SNP (transition)	gspE	None	1	1e-160	0
C	1126648	1126647	0			(C)2 -> (C)3		42	Insertion (tandem repeat)			1	1e-147	1
GA	1070249	1070248	0			GA		41 -> 42	Insertion			92.7% -> 92.9%	2.6e-130	1
A	871479	871479	1		60	G -> A	ATC -> ATT	54	SNP (transition)		None	1	2.5e-184	0
G	699722	699722	1			A -> G		31	SNP (transition)			0.613	1.8e-51	1
G	699420	699420	1			T -> G		32	SNP (transversion)			0.406	4e-22	1
A	612223	612223	1			G -> A		33	SNP (transition)			0.97	3.3e-95	0
A	505900	505900	1	E -> K	394	G -> A	GAA -> AAA	55	SNP (transition)	trpE	Substitution	1	1e-176	0
G	499203	499203	1			A -> G		44	SNP (transition)			1	1e-132	1
T	483332	483332	1		1107	C -> T	CTG -> CTA	48	SNP (transition)	yeaG	None	0.979	3.8e-154	0
G	353067	353067	1			A -> G		35	SNP (transition)			1	1e-105	1
T	336126	336125	0		211	T		63	Insertion		Frame Shift	0.984	1.6e-203	1
C	307867	307866	0			+C		60	Insertion			1	1e-210	1
A	278745	278744	0			(A)2 -> (A)3		47	Insertion (tandem repeat)			0.979	1.9e-132	1
C	197590	197590	1		3096	T -> C	GAT -> GAC	46	SNP (transition)		None	0.413	2.4e-24	1
C	196390	196390	1		1896	T -> C	GAT -> GAC	29	SNP (transition)		None	0.414	6.7e-16	1
T	173007	173007	1			C -> T		12	SNP (transition)			1	2.5e-16	0
G	172966	172966	1			A -> G		11	SNP (transition)			1	6.3e-14	0

## Sheet: SNPs NADPH aux. (TH·UM·LM·I)
Name	Minimum	Maximum	Length	# Intervals	Amino acid change	CDS position	Change	Codon change	Coverage	Polymorphism type	Gene	Protein effect	Variant frequency	Variant P-value	Found in control experiment (vector pS631)
A	6129718	6129718	1	1		715	G -> A		51	SNP (transition)		Truncation	1	5e-169	0
C	6013885	6013885	1	1			T -> C		33	SNP (transition)			1	1.6e-119	1
G	6009157	6009157	1	1			T -> G		27	SNP (transversion)			0.407	1.9e-12	0
	5987289	5987294	6	1	GLA -> A	371	GCCTGG	GGC,CTG,GCG -> GCG	43	Deletion	kefB-III	Deletion	1	2e-125	0
A	5963252	5963252	1	1	E -> K	52	G -> A	GAA -> AAA	45	SNP (transition)		Substitution	1	3.2e-140	0
A	5837991	5837991	1	1		792	G -> A	ACG -> ACA	61	SNP (transition)		None	1	7.9e-190	0
A	5837530	5837530	1	1	E -> K	331	G -> A	GAA -> AAA	53	SNP (transition)		Substitution	1	1.3e-175	0
T	5808842	5808842	1	1		447	C -> T	CTG -> CTA	58	SNP (transition)	maeB	None	1	1e-174	0
A	5808839	5808839	1	1		450	G -> A	ATC -> ATT	57	SNP (transition)	maeB	None	1	3.2e-200	0
AA	5808349	5808350	2	1		939	GG -> AA		58	Substitution	maeB	Truncation	1	1e-174	0
A	5808344	5808344	1	1		945	G -> A	GTC -> GTT	63	SNP (transition)	maeB	None	1	6.3e-215	0
A	5708712	5708712	1	1		2730	G -> A		45	SNP (transition)		Truncation	1	3.2e-158	0
CGGG	5681416	5681415	0	1			CGGG		37 -> 38	Insertion			1	2.5e-122	1
C	5674753	5674753	1	1			G -> C		45	SNP (transversion)			1	1e-162	1
G	5674752	5674751	0	1			G		48	Insertion			1	1.6e-173	1
A	5564565	5564565	1	1			G -> A		45	SNP (transition)			1	1e-153	0
GCC	5555609	5555608	0	1			GCC		56 -> 57	Insertion			92.9% -> 93.0%	5.5e-109	1
A	5515822	5515822	1	1		204	G -> A	ATC -> ATT	41	SNP (transition)	cbpA	None	1	3.2e-144	0
A	5466555	5466555	1	1		69	G -> A	TTC -> TTT	50	SNP (transition)	dacA	None	1	1e-160	0
AGA	5454706	5454708	3	1			GAG -> AGA		28	Substitution			1	2.5e-90	0
ATC	5454692	5454694	3	1			GCA -> ATC		21 -> 22	Substitution			1	3.2e-74	0
G	5454685	5454685	1	1			A -> G		19	SNP (transition)			1	5e-71	0
GA	5454682	5454681	0	1			GA		13 -> 15	Insertion			1	1.6e-47	0
CGC	5454673	5454675	3	1			GCT -> CGC		9	Substitution			1	2.5e-31	0
T	5454671	5454671	1	1			G -> T		8	SNP (transversion)			1	1e-28	0
TT	5454669	5454670	2	1		1328	GA -> TT		7 -> 8	Substitution		Extension	1	7.9e-24	0
T	5454666	5454666	1	1	A -> V	1325	C -> T	GCT -> GTT	7	SNP (transition)		Substitution	1	2e-22	0
CCT	5454662	5454664	2	2	A -> P	1321	GCC -> CCT	GCC -> CCT	7	Substitution		Substitution	1	1.3e-26	0
C	5454660	5454660	1	1	V -> A	1319	T -> C	GTG -> GCG	7	SNP (transition)		Substitution	1	1.3e-26	0
GC	5454657	5454658	2	1	L -> R	1316	TG -> GC	CTG -> CGC	6	Substitution		Substitution	1	1e-21	0
CC	5454654	5454655	2	1	Q -> P	1313	AA -> CC	CAA -> CCC	5	Substitution		Substitution	1	3.2e-19	0
GA	5454651	5454652	2	1		1310	AT -> GA		5	Substitution		Truncation	1	3.2e-19	0
GCCAT	5454645	5454649	5	1	LG -> RH	1304	TGGGG -> GCCAT	CTG,GGG -> CGC,CAT	2 -> 5	Substitution		Substitution	1	6.3e-07	0
C	5454643	5454643	1	1	K -> N	1302	A -> C	AAA -> AAC	3	SNP (transversion)		Substitution	0.667	1.2e-07	0
AA	5343446	5343447	2	1		686	GG -> AA		32	Substitution	pgi-II	Truncation	1	1.6e-93	0
T	5343145	5343145	1	1		385	C -> T		36	SNP (transition)	pgi-II	Truncation	1	2.5e-58	0
A	5336292	5336292	1	1	E -> K	2722	G -> A	GAA -> AAA	58	SNP (transition)		Substitution	1	6.3e-198	0
T	5271003	5271003	1	1			C -> T		64	SNP (transition)			1	1.6e-205	0
A	4997028	4997028	1	1			G -> A		45	SNP (transition)			1	3.2e-158	0
GGC	4980586	4980585	0	1			GGC		65 -> 68	Insertion			1	3.2e-215	1
G	4842913	4842913	1	1			C -> G		28	SNP (transversion)			0.464	3.8e-09	0
C	4842897	4842897	1	1			A -> C		29	SNP (transversion)			0.414	5.8e-09	0
CG	4808180	4808181	2	1			AA -> CG		23	Substitution			0.435	1.1e-29	1
TT	4808170	4808171	2	1			GC -> TT		24	Substitution			0.417	1.9e-24	0
G	4808167	4808167	1	1			A -> G		24	SNP (transition)			0.458	1.6e-29	1
A	4796537	4796537	1	1			G -> A		48	SNP (transition)			0.979	7.6e-159	0
T	4741298	4741298	1	1			C -> T		50	SNP (transition)			1	1e-170	1
C	4741296	4741296	1	1			A -> C		50	SNP (transversion)			1	1e-180	1
G	4741294	4741294	1	1			C -> G		50	SNP (transversion)			1	1e-185	1
T	4741292	4741292	1	1			C -> T		51	SNP (transition)			1	2.5e-184	1
G	4741289	4741289	1	1			C -> G		51	SNP (transversion)			1	2e-189	1
T	4741284	4741283	0	1			T		49	Insertion			1	4e-177	1
T	4741278	4741278	1	1			C -> T		52	SNP (transition)			1	6.3e-188	1
C	4741276	4741276	1	1			G -> C		50	SNP (transversion)			1	1e-180	1
C	4741274	4741274	1	1			A -> C		49	SNP (transversion)			1	5e-182	1
G	4741272	4741272	1	1			A -> G		49	SNP (transition)			1	4e-177	1
C	4741263	4741263	1	1			A -> C		48	SNP (transversion)			1	1.6e-173	1
GC	4741260	4741261	2	1			CA -> GC		48	Substitution			1	1.6e-173	1
C	4741257	4741257	1	1			A -> C		49	SNP (transversion)			1	3.2e-172	1
T	4741255	4741255	1	1			C -> T		49	SNP (transition)			1	4e-177	1
TGC	4741243	4741245	3	1			GCA -> TGC		49 -> 50	Substitution			1	3.2e-172	1
G	4741239	4741239	1	1			A -> G		51	SNP (transition)			1	2e-189	1
TG	4741236	4741237	2	1			GC -> TG		50	Substitution			1	1e-180	1
T	4741234	4741234	1	1			C -> T		53	SNP (transition)			1	6.3e-181	1
G	4741231	4741231	1	1			C -> G		54	SNP (transversion)			1	4e-195	1
C	4741229	4741229	1	1			A -> C		54	SNP (transversion)			1	4e-195	1
CT	4740819	4740820	2	1			TG -> CT		31 -> 33	Substitution			87.1% -> 87.9%	8.3e-85	1
G	4740816	4740816	1	1			T -> G		34	SNP (transversion)			1	1.6e-109	1
	4740811	4740811	1	1			(T)7 -> (T)6		35	Deletion (tandem repeat)			0.971	5.4e-57	1
T	4739637	4739637	1	1	S -> L	164	C -> T	TCG -> TTG	57	SNP (transition)	gltA	Substitution	1	1.6e-194	0
C	4586058	4586057	0	1			+C		37	Insertion			1	6.3e-134	1
G	4586036	4586035	0	1			(G)2 -> (G)3		26	Insertion (tandem repeat)			1	4e-89	1
TC	4586030	4586031	2	1			CT -> TC		26	Substitution			0.885	1.6e-75	1
T	4561601	4561601	1	1	D -> N	2260	C -> T	GAT -> AAT	59	SNP (transition)	vgrG-III	Substitution	1	3.2e-207	0
A	4527771	4527771	1	1	D -> N	817	G -> A	GAC -> AAC	47	SNP (transition)	purB	Substitution	1	3.2e-165	0
A	4521510	4521510	1	1		228	G -> A	GCC -> GCT	65	SNP (transition)	icd	None	0.985	1.6e-216	0
AAA	4521506	4521508	3	1		230	GGG -> AAA		60 -> 63	Substitution	icd	Truncation	1	1e-204	0
AA	4521329	4521330	2	1		408	GG -> AA		58	Substitution	icd	Truncation	0.983	1.6e-180	0
A	4451090	4451090	1	1	D -> N	694	G -> A	GAC -> AAC	45	SNP (transition)	nicB	Substitution	1	1e-153	0
A	4424981	4424981	1	1			G -> A		38	SNP (transition)			1	1e-133	0
CCCC	4353193	4353196	3	2	TA -> PP	319	ACGG -> CCCC	ACG,GCG -> CCC,CCG	20 -> 25	Substitution	yrpB	Substitution	40.0% -> 41.7%	2.7e-15	0
C	4353188	4353188	1	1	D -> A	314	A -> C	GAT -> GCT	18	SNP (transversion)	yrpB	Substitution	0.667	1e-15	0
G	4348705	4348705	1	1			A -> G		24	SNP (transition)			0.458	1.6e-29	1
A	4335616	4335616	1	1		153	G -> A	ATC -> ATT	41	SNP (transition)		None	1	3.2e-144	0
A	4287481	4287481	1	1		255	G -> A	TTC -> TTT	53	SNP (transition)		None	1	6.3e-181	0
A	4279649	4279649	1	1		849	G -> A	CTG -> CTA	57	SNP (transition)		None	1	7.9e-189	0
A	4109718	4109718	1	1	D -> N	1540	G -> A	GAC -> AAC	46	SNP (transition)		Substitution	0.978	4.6e-143	0
T	3951161	3951161	1	1			A -> T		53	SNP (transversion)			0.943	2.3e-161	1
C	3951159	3951159	1	1			T -> C		54	SNP (transition)			1	2.5e-184	1
T	3911267	3911267	1	1		577	C -> T		76	SNP (transition)		Truncation	1	1.6e-251	0
T	3910021	3910021	1	1	S -> L	1970	C -> T	TCA -> TTA	56	SNP (transition)		Substitution	0.982	5.6e-164	0
A	3909027	3909027	1	1	D -> N	976	G -> A	GAT -> AAT	49	SNP (transition)		Substitution	1	2e-162	0
AA	3892045	3892046	2	1	LE -> LK	1029	GG -> AA	TTG,GAA -> TTA,AAA	55	Substitution		Substitution	1	1e-187	0
G	3845706	3845705	0	1			(G)2 -> (G)3		55	Insertion (tandem repeat)			1	1e-187	1
C	3776395	3776395	1	1			A -> C		22	SNP (transversion)			0.5	2.1e-09	1
G	3776373	3776373	1	1			T -> G		24	SNP (transversion)			0.458	2.7e-15	1
A	3673622	3673622	1	1	E -> K	670	G -> A	GAG -> AAG	49	SNP (transition)		Substitution	1	3.2e-172	0
A	3538748	3538748	1	1		570	G -> A		50	SNP (transition)		Truncation	1	1e-170	0
T	3518850	3518850	1	1		477	C -> T	ATC -> ATT	63	SNP (transition)		None	1	3.2e-221	0
G	3447291	3447291	1	1		57	T -> G	GCT -> GCG	61	SNP (transversion)		None	0.41	4.7e-17	1
G	3443529	3443529	1	1	F -> C	2288	T -> G	TTT -> TGT	50	SNP (transversion)		Substitution	0.46	1.5e-21	1
A	3115262	3115262	1	1			G -> A		61	SNP (transition)			1	5e-202	0
T	2983352	2983352	1	1		18	C -> T	ATC -> ATT	63	SNP (transition)		None	1	1.3e-208	0
T	2950649	2950649	1	1		573	C -> T	CTG -> CTA	52	SNP (transition)	oguA	None	1	4e-167	0
C	2937775	2937775	1	1	A -> G	1280	G -> C	GCT -> GGT	14	SNP (transversion)		Substitution	0.5	1.9e-08	0
T	2915854	2915854	1	1	T -> I	4874	C -> T	ACC -> ATC	57	SNP (transition)		Substitution	1	7.9e-189	0
T	2915852	2915852	1	1		4872	C -> T	GCC -> GCT	58	SNP (transition)		None	1	6.3e-198	0
A	2861037	2861037	1	1		295	G -> A	CTG -> TTG	47	SNP (transition)	gllD	None	1	4e-151	0
T	2817650	2817650	1	1		396	C -> T	CAG -> CAA	52	SNP (transition)		None	1	1.6e-177	0
A	2781844	2781844	1	1		522	G -> A	GTC -> GTT	38	SNP (transition)	iscS-II	None	1	6.3e-130	0
AA	2509770	2509771	2	1		243	GG -> AA		47	Substitution	copB-I	Truncation	1	4e-151	0
T	2476370	2476370	1	1			C -> T		49	SNP (transition)			1	2.5e-167	0
AGTTCTGAAGGAGTACGC	2459510	2459527	16	3		1378	CTGAACCGGCTTTTTTGA -> AGTTCTGAAGGAGTACGC		22 -> 26	Substitution	sthA	Extension	1	6.3e-79	0
C	2459508	2459508	1	1	G -> A	1376	G -> C	GGC -> GCC	21	SNP (transversion)	sthA	Substitution	1	5e-70	0
TGCGG	2459502	2459506	5	1	YD -> LR	1370	ATGAC -> TGCGG	TAT,GAC -> TTG,CGG	18 -> 19	Substitution	sthA	Substitution	1	4e-60	0
G	2459499	2459499	1	1	A -> G	1367	C -> G	GCC -> GGC	16	SNP (transversion)	sthA	Substitution	1	2.5e-58	0
ACCG	2459493	2459496	4	1	VA -> DR	1361	TAGC -> ACCG	GTA,GCT -> GAC,CGT	14 -> 15	Substitution	sthA	Substitution	1	2.5e-48	0
GCGAGC	2459486	2459491	5	2	YR -> AS	1354	TATCGG -> GCGAGC	TAT,CGG -> GCG,AGC	13 -> 14	Substitution	sthA	Substitution	1	6.3e-47	0
GCATGATCGTGCC	2459471	2459483	11	3		1339	ACCATGGCCGAAG -> GCATGATCGTGCC		7 -> 12	Substitution	sthA	Truncation	1	5e-21	0
CCGG	2459465	2459468	4	1	YP -> PA	1333	TACC -> CCGG	TAC,CCG -> CCG,GCG	3 -> 4	Substitution	sthA	Substitution	1	2e-09	0
GC	2459462	2459463	2	1	N -> A	1330	AA -> GC	AAC -> GCC	2	Substitution	sthA	Substitution	1	6.3e-07	0
CG	2458208	2458209	2	1	K -> R	76	AA -> CG	AAA -> CGA	2	Substitution	sthA	Substitution	1	4e-08	0
TGGTCTTGGCCAAA	2458193	2458206	13	2	AMNAA -> WSWPN	61	GCAATGAACGCCGC -> TGGTCTTGGCCAAA	GCA,ATG,AAC,GCC,GCC -> TGG,TCT,TGG,CCA,AAC	3 -> 13	Substitution	sthA	Substitution	1	7.9e-12	0
G	2458191	2458191	1	1	A -> G	59	C -> G	GCG -> GGG	14	SNP (transversion)	sthA	Substitution	1	1.6e-52	0
ACCCGA	2458184	2458189	5	2	EG -> TR	52	GAAGGC -> ACCCGA	GAA,GGC -> ACC,CGA	17 -> 19	Substitution	sthA	Substitution	1	1.6e-58	0
CC	2458181	2458182	2	1	G -> P	49	GG -> CC	GGT -> CCT	19 -> 20	Substitution	sthA	Substitution	1	5e-71	0
ATTTCAA	2458173	2458179	7	1	GPA -> DFN	41	GCCCGGC -> ATTTCAA	GGC,CCG,GCC -> GAT,TTC,AAC	20 -> 21	Substitution	sthA	Substitution	1	6.3e-68	0
AGA	2458167	2458169	3	1	GS -> ET	35	GTT -> AGA	GGT,TCC -> GAG,ACC	24	Substitution	sthA	Substitution	1	4e-87	0
CGGA	2458162	2458165	4	1	VL -> VG	30	GCTG -> CGGA	GTG,CTG -> GTC,GGA	24 -> 25	Substitution	sthA	Substitution	1	4e-87	0
AGCC	2458155	2458158	4	1	VV -> EP	23	TAGT -> AGCC	GTA,GTG -> GAG,CCG	27	Substitution	sthA	Substitution	1	3.2e-95	0
GGCCT	2458149	2458153	5	1	YD -> WP	17	ACGAC -> GGCCT	TAC,GAC -> TGG,CCT	29 -> 31	Substitution	sthA	Substitution	1	2.5e-99	0
CGG	2458145	2458147	3	1	N -> R	13	AAC -> CGG	AAC -> CGG	31 -> 32	Substitution	sthA	Substitution	1	4e-106	0
G	2458142	2458142	1	1	Y -> D	10	T -> G	TAC -> GAC	33	SNP (transversion)	sthA	Substitution	1	1.6e-119	0
C	2458139	2458140	2	1		7	GT -> C		33 -> 34	Deletion	sthA	Frame Shift	1	2e-96	0
GC	2458133	2458134	2	1	M -> A	1	AT -> GC	ATG -> GCG	36	Substitution	sthA	Start Codon Loss	1	2.5e-130	0
T	2386009	2386009	1	1		1095	C -> T	CCG -> CCA	44	SNP (transition)		None	0.977	8.8e-124	0
T	2241182	2241182	1	1		1411	C -> T	CTG -> TTG	68	SNP (transition)	gltX	None	0.985	2.1e-233	0
T	2239757	2239757	1	1			C -> T		51	SNP (transition)			1	3.2e-179	0
T	2147921	2147921	1	1	E -> K	2599	C -> T	GAA -> AAA	57	SNP (transition)	rne	Substitution	1	1.6e-194	0
T	2133678	2133678	1	1			C -> T		44	SNP (transition)			1	6.3e-146	0
T	2112716	2112716	1	1	E -> K	1570	C -> T	GAG -> AAG	52	SNP (transition)		Substitution	1	1.6e-177	0
C	2069526	2069526	1	1			T -> C		9	SNP (transition)			0.444	7.8e-08	1
C	2069519	2069519	1	1			T -> C		9	SNP (transition)			0.444	7.8e-08	1
AA	2033205	2033206	2	1		686	GG -> AA		49	Substitution	pgi-I	Truncation	1	1e-147	0
A	2033199	2033199	1	1	R -> Q	680	G -> A	CGG -> CAG	49	SNP (transition)	pgi-I	Substitution	1	1.6e-157	0
A	2033179	2033179	1	1		660	G -> A	CTG -> CTA	47	SNP (transition)	pgi-I	None	1	1e-141	0
TT	2032903	2032904	2	1		384	CC -> TT		53	Substitution	pgi-I	Truncation	0.981	3.3e-82	0
T	2022164	2022164	1	1	T -> I	263	C -> T	ACC -> ATC	59	SNP (transition)	gmd	Substitution	1	3.2e-207	0
C	1932641	1932640	0	1			(C)2 -> (C)3		29	Insertion (tandem repeat)			1	1.6e-93	1
A	1884036	1884036	1	1			G -> A		55	SNP (transition)			1	1e-176	0
T	1765635	1765635	1	1	S -> L	44	C -> T	TCG -> TTG	65	SNP (transition)		Substitution	1	3.2e-228	0
TT	1764116	1764117	2	1		24	CC -> TT		45 -> 46	Substitution		Truncation	97.8% -> 100.0%	4.6e-152	0
T	1740670	1740670	1	1	E -> K	16	C -> T	GAA -> AAA	41	SNP (transition)		Substitution	1	2.5e-148	0
C	1592616	1592616	1	1	T -> P	211	A -> C	ACC -> CCC	43	SNP (transversion)		Substitution	0.442	5e-14	1
C	1592605	1592605	1	1	D -> A	200	A -> C	GAC -> GCC	41	SNP (transversion)		Substitution	0.415	4.7e-09	1
A	1506457	1506457	1	1	D -> N	358	G -> A	GAT -> AAT	45	SNP (transition)	petC	Substitution	1	3.2e-149	0
C	1499509	1499508	0	1			(C)2 -> (C)3		36	Insertion (tandem repeat)			0.972	1.1e-107	1
G	1499499	1499498	0	1			G		37	Insertion			1	1e-111	0
C	1499498	1499498	1	1			T -> C		37	SNP (transition)			0.865	1.1e-84	1
C	1499481	1499481	1	1			A -> C		43	SNP (transversion)			0.884	6e-105	1
A	1499480	1499480	1	1			C -> A		43	SNP (transversion)			0.744	1.4e-96	1
A	1463471	1463471	1	1		711	G -> A	AAC -> AAT	55	SNP (transition)	algL	None	1	3.2e-193	0
TT	1442691	1442692	2	1		371	CC -> TT		69 -> 70	Substitution	ghrB	Truncation	1	2.5e-235	0
C	1419550	1419549	0	1			+C		29	Insertion			1	1.6e-93	1
A	1366720	1366720	1	1			G -> A		51	SNP (transition)			1	4e-174	0
T	1349573	1349573	1	1			C -> T		63	SNP (transition)			1	1.6e-227	0
	1284558	1284572	15	1	VGSDS ->	496	GTCGGTTCCGACAGC	GTC,GGT,TCC,GAC,AGC ->	57	Deletion		Deletion	1	5e-166	0
C	1126648	1126647	0	1			(C)2 -> (C)3		36	Insertion (tandem repeat)			1	4e-123	1
GA	1070249	1070248	0	1			GA		46	Insertion			0.891	1.5e-125	1
T	1053872	1053872	1	1			C -> T		68	SNP (transition)			1	6.3e-232	0
A	950227	950227	1	1		3	G -> A	ATG -> ATA	55	SNP (transition)	cyoA	None	1	3.2e-193	0
A	794759	794759	1	1	E -> K	901	G -> A	GAA -> AAA	45	SNP (transition)		Substitution	1	1e-153	0
G	699722	699722	1	1			A -> G		22	SNP (transition)			0.636	1.2e-31	1
T	676520	676520	1	1	E -> K	286	C -> T	GAG -> AAG	52	SNP (transition)		Substitution	1	1e-182	0
T	650093	650093	1	1	E -> K	64	C -> T	GAG -> AAG	63	SNP (transition)	accB	Substitution	1	6.3e-215	0
T	538048	538048	1	1		426	C -> T	ATC -> ATT	63	SNP (transition)	rpoB	None	1	6.3e-215	0
G	499203	499203	1	1			A -> G		33	SNP (transition)			0.97	2.1e-98	1
T	491992	491992	1	1		429	C -> T	CCG -> CCA	53	SNP (transition)	lptD	None	1	1.3e-175	0
T	479305	479305	1	1	G -> D	164	C -> T	GGT -> GAT	57	SNP (transition)	cca	Substitution	1	3.2e-200	0
T	467101	467101	1	1			C -> T		63	SNP (transition)			1	1.3e-208	0
G	353067	353067	1	1			A -> G		38	SNP (transition)			1	2.5e-122	1
T	336126	336125	0	1		211	T		51	Insertion		Frame Shift	1	5e-169	1
T	322404	322404	1	1	E -> K	1837	C -> T	GAA -> AAA	74	SNP (transition)		Substitution	1	6.3e-245	0
C	307867	307866	0	1			+C		42	Insertion			1	1.6e-143	1
A	278745	278744	0	1			(A)2 -> (A)3		38	Insertion (tandem repeat)			0.895	4.6e-108	1
C	197590	197590	1	1		3096	T -> C	GAT -> GAC	35	SNP (transition)		None	0.429	5.6e-14	1
C	196390	196390	1	1		1896	T -> C	GAT -> GAC	33	SNP (transition)		None	0.455	2.3e-17	1
G	196351	196351	1	1		1857	C -> G	ACC -> ACG	26	SNP (transversion)		None	0.615	1.9e-24	1
C	196327	196327	1	1		1833	A -> C	ACA -> ACC	27	SNP (transversion)		None	0.444	2.3e-16	1
C	196306	196306	1	1		1812	T -> C	AAT -> AAC	28	SNP (transition)		None	0.5	3.5e-21	1
TT	166193	166194	2	1		713	CC -> TT		44	Substitution	pntAA	Truncation	1	1e-154	0
A	165108	165108	1	1		349	G -> A		47	SNP (transition)	pntB	Truncation	0.957	3.4e-128	0
A	165104	165104	1	1	S -> L	353	G -> A	TCG -> TTG	46	SNP (transition)	pntB	Substitution	1	4e-157	0
T	144728	144728	1	1			C -> T		51	SNP (transition)			1	3.2e-179	0
A	95492	95492	1	1	D -> N	148	G -> A	GAT -> AAT	48	SNP (transition)		Substitution	1	2.5e-154	0
T	81033	81033	1	1			C -> T		55	SNP (transition)			1	3.2e-171	0
T	43289	43289	1	1	A -> V	80	C -> T	GCG -> GTG	71	SNP (transition)		Substitution	1	2.5e-256	0
A	27769	27769	1	1			G -> A		44	SNP (transition)			1	1e-154	0
T	21945	21945	1	1	S -> F	1748	C -> T	TCC -> TTC	51	SNP (transition)		Substitution	1	3.2e-179	0

## Sheet: SNPs Vector pS631
Name	Minimum	Maximum	Length	Amino acid change	CDS position	Change	Codon change	Coverage	Gene	Polymorphism type	Protein Effect	Variant frequency	Variant P-value	in pBEC	in pBEC-C	in pBEC-C-UGI	in NADPH	in PCA	Above variant freq. = 0.4
C	6092152	6092152	1	A -> P	577	G -> C	GCC -> CCC	64		SNP (transversion)	Substitution	0.219	1.4e-12	0	0	0	0	0	FALSE
CC	6092149	6092150	2	S -> P	574	AG -> CC	AGC -> CCC	61 -> 62		Substitution	Substitution	16.1% -> 16.4%	6.2e-11	0	0	0	0	0	TRUE
C	6092142	6092142	1	E -> D	567	A -> C	GAA -> GAC	59		SNP (transversion)	Substitution	0.186	1.6e-12	0	0	0	0	0	FALSE
GGG	6050759	6050761	2	R -> G	1621	CGC -> GGG	CGC -> GGG	38 -> 39	spoT	Substitution	Substitution	23.1% -> 23.7%	4.8e-08	0	0	0	0	0	TRUE
C	6031815	6031815	1		669	G -> C	CCG -> CCC	61	dppA-IV	SNP (transversion)	None	0.213	5e-08	0	0	0	0	0	FALSE
C	6013885	6013885	1			T -> C		27		SNP (transition)		1	3.2e-95	1	1	1	1	1	TRUE
C	6005920	6005920	1		783	G -> C	CCG -> CCC	55	ydcJ	SNP (transversion)	None	0.291	7.2e-09	0	0	0	0	0	FALSE
C	6005910	6005910	1	R -> P	773	G -> C	CGC -> CCC	52	ydcJ	SNP (transversion)	Substitution	0.346	7.3e-13	0	0	0	0	0	FALSE
T	5988984	5988984	1			A -> T		46		SNP (transversion)		0.13	5.8e-13	0	0	0	0	0	FALSE
TG	5988978	5988979	2			CC -> TG		54 -> 55		Substitution		22.2% -> 23.6%	5.4e-25	0	0	0	0	0	TRUE
CA	5988971	5988972	2			TG -> CA		54		Substitution		0.259	1.3e-31	0	0	0	0	0	FALSE
	5988911	5988911	1			A		79		Deletion		0.329	1.1e-29	0	0	0	0	0	FALSE
C	5988905	5988905	1			T -> C		82		SNP (transition)		0.317	6.2e-55	0	0	0	0	0	FALSE
TG	5988894	5988895	2			CA -> TG		80		Substitution		0.325	1.9e-60	0	0	0	0	0	FALSE
A	5988889	5988889	1			C -> A		82		SNP (transversion)		0.317	2.4e-52	0	0	0	0	0	FALSE
T	5988850	5988850	1			C -> T		82		SNP (transition)		0.329	2.7e-68	0	1	1	0	0	FALSE
T	5988848	5988848	1			C -> T		82		SNP (transition)		0.341	4.2e-74	0	1	1	0	0	FALSE
G	5988844	5988844	1			C -> G		81		SNP (transversion)		0.346	4.4e-77	0	1	1	0	0	FALSE
T	5988840	5988840	1			C -> T		84		SNP (transition)		0.333	3.4e-54	0	0	0	0	0	FALSE
G	5988837	5988837	1			C -> G		84		SNP (transversion)		0.333	2.4e-79	0	0	1	0	0	FALSE
C	5988835	5988835	1			G -> C		82		SNP (transversion)		0.341	6.6e-77	0	0	1	0	0	FALSE
G	5988829	5988829	1			A -> G		73		SNP (transition)		0.288	4.2e-54	0	0	1	0	0	FALSE
TTT	5988824	5988826	3			CGC -> TTT		70 -> 71		Substitution		26.8% -> 27.1%	2.1e-48	0	0	1	0	0	TRUE
C	5988819	5988819	1			T -> C		70		SNP (transition)		0.257	3.6e-49	0	0	1	0	0	FALSE
A	5988809	5988809	1			G -> A		63		SNP (transition)		0.238	3.7e-33	0	0	0	0	0	FALSE
A	5988752	5988752	1			G -> A		54		SNP (transition)		0.111	6.4e-15	0	0	0	0	0	FALSE
C	5988750	5988750	1			T -> C		54		SNP (transition)		0.111	6.4e-15	0	0	0	0	0	FALSE
G	5988744	5988744	1			T -> G		55		SNP (transversion)		0.109	7.2e-15	0	0	0	0	0	FALSE
C	5988738	5988738	1			T -> C		55		SNP (transition)		0.109	7.2e-15	0	0	0	0	0	FALSE
TC	5988734	5988735	2			GT -> TC		56 -> 57		Substitution		10.5% -> 10.7%	1.4e-13	0	0	0	0	0	TRUE
G	5968435	5968435	1	R -> P	137	C -> G	CGC -> CCC	44		SNP (transversion)	Substitution	0.114	3.3e-09	0	0	0	0	0	FALSE
G	5968433	5968433	1	T -> P	139	T -> G	ACC -> CCC	44		SNP (transversion)	Substitution	0.114	3.2e-08	0	0	0	0	0	FALSE
G	5968428	5968428	1		144	T -> G	CCA -> CCC	48		SNP (transversion)	None	0.125	6.2e-07	0	0	0	0	0	FALSE
GGGGGG	5968419	5968424	4	AT -> PP	148	CGTCGC -> GGGGGG	GCG,ACG -> CCC,CCC	46 -> 49		Substitution	Substitution	14.3% -> 15.2%	3.7e-07	0	0	0	0	0	TRUE
G	5968414	5968414	1	G -> A	158	C -> G	GGC -> GCC	43		SNP (transversion)	Substitution	0.14	2.1e-08	0	0	0	0	0	FALSE
G	5927936	5927936	1			T -> G		36		SNP (transversion)		0.222	4.6e-07	0	0	0	0	0	FALSE
C	5924603	5924603	1			A -> C		39		SNP (transversion)		0.154	1.7e-07	0	0	0	0	0	FALSE
G	5903145	5903145	1			C -> G		35		SNP (transversion)		0.343	1.9e-19	0	0	0	0	0	FALSE
C	5879162	5879162	1			A -> C		70		SNP (transversion)		0.171	1.1e-09	0	0	0	0	0	FALSE
C	5870339	5870339	1			A -> C		32		SNP (transversion)		0.281	3e-12	0	0	0	0	0	FALSE
G	5870275	5870275	1			T -> G		32		SNP (transversion)		0.156	1.8e-07	0	0	0	0	0	FALSE
C	5867723	5867723	1			A -> C		63		SNP (transversion)		0.222	1.5e-07	0	0	0	0	0	FALSE
C	5858935	5858935	1			A -> C		42		SNP (transversion)		0.167	9.2e-07	0	0	0	0	0	FALSE
C	5858925	5858925	1			A -> C		49		SNP (transversion)		0.122	3.2e-09	0	0	0	0	0	FALSE
GG	5823100	5823101	2	GF -> GV	36	CT -> GG	GGC,TTT -> GGG,GTT	56	yggW	Substitution	Substitution	0.125	3.1e-09	0	0	0	0	0	FALSE
G	5823096	5823096	1	A -> G	32	C -> G	GCA -> GGA	54	yggW	SNP (transversion)	Substitution	0.167	1.1e-12	0	0	0	0	0	FALSE
C	5817120	5817120	1		834	A -> C	GGT -> GGG	52	pilT	SNP (transversion)	None	0.212	5.7e-09	0	0	0	0	0	FALSE
C	5817116	5817116	1	R -> G	838	G -> C	CGG -> GGG	56	pilT	SNP (transversion)	Substitution	0.214	1.5e-07	0	0	0	0	0	FALSE
C	5817112	5817112	1	V -> G	842	A -> C	GTG -> GGG	56	pilT	SNP (transversion)	Substitution	0.214	2.5e-14	0	0	0	0	0	FALSE
T	5762571	5762571	1			G -> T		58		SNP (transversion)		0.138	3.6e-09	0	0	0	0	0	FALSE
C	5759490	5759490	1			G -> C		26		SNP (transversion)		0.115	3.2e-07	0	0	0	0	0	FALSE
G	5759421	5759421	1			T -> G		40		SNP (transversion)		0.1	3.6e-08	0	0	0	0	0	FALSE
C	5740489	5740489	1			A -> C		20		SNP (transversion)		0.35	1.6e-08	0	0	0	0	0	FALSE
G	5740455	5740455	1			C -> G		23		SNP (transversion)		0.217	3.2e-08	0	0	0	0	0	FALSE
G	5740453	5740453	1			T -> G		23		SNP (transversion)		0.348	2.6e-10	0	0	0	0	0	FALSE
G	5740452	5740452	1			T -> G		23		SNP (transversion)		0.261	5.8e-09	0	0	0	0	0	FALSE
G	5740450	5740450	1			C -> G		24		SNP (transversion)		0.292	3e-09	0	0	0	0	0	FALSE
G	5740448	5740448	1			T -> G		26		SNP (transversion)		0.346	4.2e-07	0	0	0	0	0	FALSE
C	5734968	5734968	1		696	G -> C	GGC -> GGG	52	hutH	SNP (transversion)	None	0.192	9.8e-10	0	0	0	0	0	FALSE
C	5734967	5734967	1	S -> A	697	A -> C	TCG -> GCG	52	hutH	SNP (transversion)	Substitution	0.212	4.1e-12	0	0	0	0	0	FALSE
C	5734048	5734048	1			G -> C		35		SNP (transversion)		0.257	2.2e-08	0	0	0	0	0	FALSE
G	5734041	5734041	1			C -> G		34		SNP (transversion)		0.176	7.3e-08	0	0	0	0	0	FALSE
C	5724317	5724317	1			A -> C		25		SNP (transversion)		0.32	6.7e-18	0	0	0	0	0	FALSE
G	5724269	5724269	1			T -> G		24		SNP (transversion)		0.292	4.3e-21	0	0	0	0	0	FALSE
G	5707646	5707646	1	F -> C	1664	T -> G	TTT -> TGT	56		SNP (transversion)	Substitution	0.161	2.4e-07	0	0	0	0	0	FALSE
G	5698788	5698788	1			C -> G		44		SNP (transversion)		0.205	3.8e-09	0	0	0	0	0	FALSE
C	5698757	5698757	1			A -> C		40		SNP (transversion)		0.2	1.6e-10	0	0	0	0	0	FALSE
G	5698735	5698735	1			C -> G		27		SNP (transversion)		0.111	2.3e-08	0	0	0	0	0	FALSE
CGGG	5681416	5681415	0			CGGG		26 -> 29		Insertion		1	1.6e-86	1	1	1	1	1	TRUE
C	5674753	5674753	1			G -> C		48		SNP (transversion)		1	1e-168	1	1	1	1	1	TRUE
G	5674752	5674751	0			G		47		Insertion		1	1.3e-174	1	1	1	1	1	TRUE
C	5671685	5671685	1			A -> C		39		SNP (transversion)		0.205	8.9e-07	0	0	0	0	0	FALSE
G	5652976	5652976	1			T -> G		53		SNP (transversion)		0.264	3.8e-11	0	0	0	0	0	FALSE
G	5569872	5569872	1	N -> T	377	T -> G	AAC -> ACC	50	nnrD	SNP (transversion)	Substitution	0.2	4.1e-07	0	0	0	0	0	FALSE
G	5569866	5569866	1	E -> A	383	T -> G	GAG -> GCG	49	nnrD	SNP (transversion)	Substitution	0.245	9.5e-13	0	0	0	0	0	FALSE
C	5557772	5557772	1			A -> C		64		SNP (transversion)		0.141	1.7e-08	0	0	0	0	0	FALSE
GCC	5555609	5555608	0			GCC		54 -> 55		Insertion		92.6% -> 92.7%	2.2e-166	1	1	1	1	1	TRUE
C	5537092	5537092	1			A -> C		39		SNP (transversion)		0.205	2.7e-08	0	0	0	0	0	FALSE
C	5537072	5537072	1			A -> C		43		SNP (transversion)		0.256	7.1e-08	0	0	0	0	0	FALSE
G	5537046	5537046	1			T -> G		42		SNP (transversion)		0.143	2.7e-07	0	0	0	0	0	FALSE
G	5537045	5537045	1			T -> G		41		SNP (transversion)		0.268	1.4e-16	0	0	0	0	0	FALSE
A	5526552	5526552	1	L -> Q	65	T -> A	CTG -> CAG	55		SNP (transversion)	Substitution	0.145	4.5e-07	0	0	0	0	0	FALSE
C	5526539	5526539	1	T -> P	52	A -> C	ACC -> CCC	61		SNP (transversion)	Substitution	0.164	5e-09	0	0	0	0	0	FALSE
C	5506617	5506617	1			A -> C		30		SNP (transversion)		0.2	3.3e-08	0	0	0	0	0	FALSE
GG	5485137	5485138	2			CT -> GG		27		Substitution		0.259	7.9e-07	0	0	0	0	0	FALSE
G	5481227	5481227	1	L -> R	716	T -> G	CTG -> CGG	58		SNP (transversion)	Substitution	0.19	1.8e-09	0	0	0	0	0	FALSE
G	5439275	5439275	1		81	T -> G	CCA -> CCC	63	rluE	SNP (transversion)	None	0.127	4.2e-08	0	0	0	0	0	FALSE
G	5439271	5439271	1	A -> P	85	C -> G	GCC -> CCC	62	rluE	SNP (transversion)	Substitution	0.161	4.2e-07	0	0	0	0	0	FALSE
C	5346969	5346969	1	S -> R	391	A -> C	AGC -> CGC	37		SNP (transversion)	Substitution	0.243	3.8e-08	0	0	0	0	0	FALSE
C	5346966	5346966	1	A -> P	388	G -> C	GCC -> CCC	37		SNP (transversion)	Substitution	0.216	9.2e-15	0	0	0	0	0	FALSE
C	5296447	5296447	1	L -> V	916	A -> C	TTG -> GTG	57	TpbB	SNP (transversion)	Substitution	0.158	2.9e-07	0	0	0	0	0	FALSE
CC	5274065	5274066	2			AG -> CC		51 -> 52		Substitution		15.4% -> 15.7%	6e-07	0	0	0	0	0	TRUE
C	5256920	5256920	1		882	G -> C	GGC -> GGG	57		SNP (transversion)	None	0.193	1.4e-10	0	0	0	0	0	FALSE
C	5256889	5256889	1			A -> C		56		SNP (transversion)		0.125	7e-08	0	0	0	0	0	FALSE
GGC	4980586	4980585	0			GGC		61 -> 64		Insertion		1	4e-208	1	1	1	1	1	TRUE
C	4877326	4877326	1			A -> C		54		SNP (transversion)		0.259	2.4e-12	0	0	0	0	0	FALSE
C	4877324	4877324	1			G -> C		57		SNP (transversion)		0.228	3e-07	0	0	0	0	0	FALSE
C	4877317	4877317	1			A -> C		57		SNP (transversion)		0.246	5.1e-16	0	0	0	0	0	FALSE
C	4876450	4876450	1			A -> C		44		SNP (transversion)		0.136	1.6e-09	0	0	0	0	0	FALSE
C	4808218	4808218	1			A -> C		29		SNP (transversion)		0.103	2.9e-08	0	0	0	0	0	FALSE
T	4808217	4808217	1			G -> T		29		SNP (transversion)		0.138	2.3e-08	0	0	0	0	0	FALSE
T	4808215	4808215	1			C -> T		29		SNP (transition)		0.138	3.7e-11	0	0	0	0	0	FALSE
GTTT	4808210	4808213	4			AGGC -> GTTT		28 -> 29		Substitution		13.8% -> 14.3%	2.3e-08	0	0	0	0	0	TRUE
CT	4808206	4808207	2			TC -> CT		29 -> 30		Substitution		13.3% -> 13.8%	4.3e-11	0	0	0	0	0	TRUE
C	4808203	4808203	1			A -> C		27		SNP (transversion)		0.148	2.8e-11	0	0	0	0	0	FALSE
T	4808203	4808203	1			A -> T		27		SNP (transversion)		0.111	2.3e-08	0	0	0	0	0	FALSE
GC	4808201	4808202	2			CG -> GC		27		Substitution		0.111	2.3e-08	0	0	0	0	0	FALSE
C	4808200	4808200	1			T -> C		28		SNP (transition)		0.143	3.2e-11	0	0	0	0	0	FALSE
	4808200	4808200	1			T		28		Deletion		0.143	8e-09	0	0	0	0	0	FALSE
TAAAC	4808194	4808198	5			CGGCG -> TAAAC		29 -> 31		Substitution		34.5% -> 38.7%	2e-28	1	1	0	0	0	TRUE
TT	4808186	4808187	2			CG -> TT		34		Substitution		0.471	2.2e-47	1	1	0	0	1	TRUE
CG	4808180	4808181	2			AA -> CG		32 -> 33		Substitution		50.0% -> 54.5%	1.5e-49	1	1	1	1	1	TRUE
TTTA	4808169	4808173	5			CGCCG -> TTTA		34 -> 35		Deletion		31.4% -> 32.4%	3.3e-26	0	0	0	0	0	TRUE
G	4808167	4808167	1			A -> G		34		SNP (transition)		0.353	2.2e-36	0	0	1	1	0	FALSE
G	4808164	4808164	1			T -> G		35		SNP (transversion)		0.314	8.3e-33	0	0	0	0	0	FALSE
TAG	4808159	4808161	3			GGA -> TAG		36 -> 37		Substitution		29.7% -> 30.6%	1.7e-32	0	0	0	0	0	TRUE
AAAC	4808154	4808157	4			GCCT -> AAAC		38 -> 40		Substitution		25.0% -> 28.9%	8.4e-25	0	0	0	0	0	TRUE
A	4808152	4808152	1			G -> A		38		SNP (transition)		0.211	1.2e-22	0	0	0	0	0	FALSE
CCGA	4808147	4808150	4			TTTC -> CCGA		38 -> 39		Substitution		13.2% -> 15.4%	1.6e-13	0	0	0	0	0	TRUE
ACTG	4808142	4808145	4			GAGA -> ACTG		39 -> 43		Substitution		11.6% -> 12.8%	3e-13	0	0	0	0	0	TRUE
C	4762032	4762032	1	N -> H	691	A -> C	AAC -> CAC	50	pvdN	SNP (transversion)	Substitution	0.22	3.6e-09	0	0	0	0	0	FALSE
T	4741298	4741298	1			C -> T		49		SNP (transition)		1	3.2e-172	1	1	1	1	1	TRUE
C	4741296	4741296	1			A -> C		49		SNP (transversion)		1	5e-182	1	1	1	1	1	TRUE
G	4741294	4741294	1			C -> G		47		SNP (transversion)		1	1.3e-174	1	1	1	1	1	TRUE
T	4741292	4741292	1			C -> T		46		SNP (transition)		1	2.5e-166	1	1	1	1	1	TRUE
G	4741289	4741289	1			C -> G		48		SNP (transversion)		1	1.6e-173	1	1	1	1	1	TRUE
T	4741284	4741283	0			T		49		Insertion		1	3.2e-172	1	1	1	1	1	TRUE
T	4741278	4741278	1			C -> T		49		SNP (transition)		1	4e-177	1	1	1	1	1	TRUE
C	4741276	4741276	1			G -> C		50		SNP (transversion)		1	1e-180	1	1	1	1	1	TRUE
C	4741274	4741274	1			A -> C		49		SNP (transversion)		1	5e-182	1	1	1	1	1	TRUE
G	4741272	4741272	1			A -> G		49		SNP (transition)		1	4e-177	1	1	1	1	1	TRUE
C	4741263	4741263	1			A -> C		47		SNP (transversion)		1	1.3e-174	1	1	1	1	1	TRUE
GC	4741260	4741261	2			CA -> GC		48		Substitution		1	2.5e-178	1	1	1	1	1	TRUE
C	4741257	4741257	1			A -> C		46		SNP (transversion)		1	2.5e-166	1	1	1	1	1	TRUE
T	4741255	4741255	1			C -> T		47		SNP (transition)		1	3.2e-165	1	1	1	1	1	TRUE
TGC	4741243	4741245	3			GCA -> TGC		48 -> 49		Substitution		1	1.6e-173	1	1	1	1	1	TRUE
G	4741239	4741239	1			A -> G		49		SNP (transition)		1	4e-177	1	1	1	1	1	TRUE
TG	4741236	4741237	2			GC -> TG		49 -> 51		Substitution		1	5e-182	1	1	1	1	1	TRUE
T	4741234	4741234	1			C -> T		51		SNP (transition)		1	3.2e-179	1	1	1	1	1	TRUE
G	4741231	4741231	1			C -> G		52		SNP (transversion)		1	4e-193	1	1	1	1	1	TRUE
C	4741229	4741229	1			A -> C		51		SNP (transversion)		1	2.5e-184	1	1	1	1	1	TRUE
CT	4740819	4740820	2			TG -> CT		31		Substitution		0.968	3.1e-95	1	1	1	1	1	TRUE
G	4740816	4740816	1			T -> G		33		SNP (transversion)		1	1.3e-109	1	1	1	1	1	TRUE
	4740811	4740811	1			(T)7 -> (T)6		34		Deletion (tandem repeat)		1	4e-72	1	1	1	1	1	TRUE
G	4675316	4675316	1			T -> G		36		SNP (transversion)		0.111	3.6e-07	0	0	0	0	0	FALSE
C	4586058	4586057	0			+C		31		Insertion		1	2.5e-112	1	1	1	1	1	TRUE
G	4586036	4586035	0			(G)2 -> (G)3		28		Insertion (tandem repeat)		1	2.5e-104	1	1	1	1	1	TRUE
TC	4586030	4586031	2			CT -> TC		29		Substitution		1	3.2e-102	1	1	1	1	1	TRUE
G	4583582	4583581	0			(G)11 -> (G)12		49		Insertion (tandem repeat)		0.102	1.9e-11	0	0	0	0	0	FALSE
G	4533576	4533576	1			T -> G		33		SNP (transversion)		0.152	2.2e-07	0	0	0	0	0	FALSE
C	4421939	4421939	1	I -> L	19	A -> C	ATC -> CTC	48		SNP (transversion)	Substitution	0.25	2.4e-08	0	0	0	0	0	FALSE
G	4353209	4353209	1	V -> G	335	T -> G	GTG -> GGG	32	yrpB	SNP (transversion)	Substitution	0.219	2.7e-08	0	0	0	0	0	FALSE
G	4348705	4348705	1			A -> G		17		SNP (transition)		0.647	3.9e-35	0	1	1	1	1	TRUE
C	4328967	4328967	1	D -> A	215	A -> C	GAC -> GCC	46		SNP (transversion)	Substitution	0.239	1.5e-08	0	0	0	0	0	FALSE
C	4328964	4328964	1	D -> A	212	A -> C	GAC -> GCC	48		SNP (transversion)	Substitution	0.188	4.2e-07	0	0	0	0	0	FALSE
G	4159070	4159070	1			T -> G		46		SNP (transversion)		0.174	3.2e-09	0	0	0	0	0	FALSE
C	4158481	4158481	1	H -> P	491	A -> C	CAT -> CCT	53		SNP (transversion)	Substitution	0.264	7.5e-10	0	0	0	0	0	FALSE
C	4158471	4158471	1	S -> R	481	A -> C	AGC -> CGC	48		SNP (transversion)	Substitution	0.292	6e-08	0	0	0	0	0	FALSE
G	4158466	4158466	1	L -> R	476	T -> G	CTG -> CGG	47		SNP (transversion)	Substitution	0.34	5.9e-13	0	0	0	0	0	FALSE
G	4150078	4150078	1			T -> G		41		SNP (transversion)		0.146	1.6e-08	0	0	0	0	0	FALSE
C	4150040	4150040	1			G -> C		39		SNP (transversion)		0.359	1.5e-14	0	0	0	0	0	FALSE
C	4150036	4150036	1			A -> C		38		SNP (transversion)		0.184	9.6e-08	0	0	0	0	0	FALSE
C	4034832	4034832	1			A -> C		49		SNP (transversion)		0.184	1.9e-10	0	0	0	0	0	FALSE
C	4021366	4021366	1		940	A -> C		51		SNP (transversion)	Extension	0.176	1.1e-07	0	0	0	0	0	FALSE
T	3951161	3951161	1			A -> T		39		SNP (transversion)		0.897	8.2e-115	1	1	1	1	1	TRUE
C	3951159	3951159	1			T -> C		42		SNP (transition)		0.976	1.7e-138	1	1	1	1	1	TRUE
G	3951093	3951093	1			A -> G		48		SNP (transition)		0.146	5.1e-07	0	0	0	0	0	FALSE
G	3951089	3951089	1			C -> G		47		SNP (transversion)		0.128	5.4e-07	0	0	0	0	0	FALSE
G	3951088	3951088	1			T -> G		47		SNP (transversion)		0.17	3.8e-09	0	0	0	0	0	FALSE
G	3951084	3951084	1			T -> G		47		SNP (transversion)		0.128	5.4e-07	0	0	0	0	0	FALSE
G	3951081	3951081	1			C -> G		45		SNP (transversion)		0.156	3.3e-07	0	0	0	0	0	FALSE
G	3845706	3845705	0			(G)2 -> (G)3		52		Insertion (tandem repeat)		1	1.6e-177	1	1	1	1	1	TRUE
C	3776395	3776395	1			A -> C		37		SNP (transversion)		0.378	4.2e-07	0	0	0	1	0	FALSE
G	3776375	3776375	1			C -> G		38		SNP (transversion)		0.237	1.7e-11	0	1	0	0	0	FALSE
G	3776373	3776373	1			T -> G		39		SNP (transversion)		0.538	1.3e-15	0	1	1	1	0	TRUE
C	3588118	3588118	1			A -> C		41		SNP (transversion)		0.195	7.1e-09	0	0	0	0	0	FALSE
A	3578426	3578426	1			C -> A		43		SNP (transversion)		0.326	2.2e-07	0	0	0	0	0	FALSE
C	3466851	3466851	1			A -> C		72		SNP (transversion)		0.181	3.9e-07	0	0	0	0	0	FALSE
G	3466841	3466841	1			T -> G		70		SNP (transversion)		0.257	2e-10	0	0	0	0	0	FALSE
G	3466836	3466836	1			C -> G		67		SNP (transversion)		0.179	8.6e-09	0	0	0	0	0	FALSE
G	3447291	3447291	1		57	T -> G	GCT -> GCG	64		SNP (transversion)	None	0.328	1.8e-10	0	0	0	1	0	FALSE
C	3447286	3447286	1	S -> R	52	A -> C	AGC -> CGC	65		SNP (transversion)	Substitution	0.246	9.7e-08	0	0	0	0	0	FALSE
G	3447266	3447266	1	V -> G	32	T -> G	GTG -> GGG	62		SNP (transversion)	Substitution	0.145	6e-07	0	0	0	0	0	FALSE
G	3443529	3443529	1	F -> C	2288	T -> G	TTT -> TGT	34		SNP (transversion)	Substitution	0.382	5e-14	1	0	0	1	0	FALSE
G	3319182	3319182	1			T -> G		35		SNP (transversion)		0.286	1.2e-09	0	0	0	0	0	FALSE
A	3198941	3198941	1	S -> C	574	T -> A	AGT -> TGT	59		SNP (transversion)	Substitution	0.203	2.8e-07	0	0	0	0	0	FALSE
C	3181000	3181000	1	K -> T	197	A -> C	AAG -> ACG	56		SNP (transversion)	Substitution	0.25	8.6e-11	0	0	0	0	0	FALSE
G	3053219	3053219	1			T -> G		27		SNP (transversion)		0.407	1.6e-13	0	0	1	0	0	TRUE
G	3053211	3053211	1			T -> G		27		SNP (transversion)		0.519	6.8e-12	1	0	1	0	0	TRUE
G	2958822	2958822	1			T -> G		44		SNP (transversion)		0.227	1.7e-10	0	0	0	0	0	FALSE
A	2921460	2921460	1	G -> R	10480	G -> A	GGG -> AGG	53		SNP (transition)	Substitution	1	1.3e-175	1	1	1	0	1	TRUE
C	2773526	2773526	1	H -> P	530	A -> C	CAC -> CCC	66	calA	SNP (transversion)	Substitution	0.152	1.1e-08	0	0	0	0	0	FALSE
CC	2693812	2693813	2	S -> P	103	AG -> CC	AGC -> CCC	51		Substitution	Substitution	0.118	8.9e-07	0	0	0	0	0	FALSE
C	2557916	2557916	1	E -> A	176	A -> C	GAG -> GCG	42	fepA	SNP (transversion)	Substitution	0.238	5.8e-07	0	0	0	0	0	FALSE
C	2557910	2557910	1	E -> A	170	A -> C	GAG -> GCG	43	fepA	SNP (transversion)	Substitution	0.233	7.4e-07	0	0	0	0	0	FALSE
G	2429901	2429901	1			T -> G		27		SNP (transversion)		0.222	4.6e-12	0	0	0	0	0	FALSE
G	2360396	2360396	1	R -> P	761	C -> G	CGC -> CCC	56		SNP (transversion)	Substitution	0.232	1.7e-08	0	0	0	0	0	FALSE
T	2360369	2360369	1	I -> N	788	A -> T	ATC -> AAC	54		SNP (transversion)	Substitution	0.241	4.1e-11	0	0	0	0	0	FALSE
C	2301578	2301578	1			A -> C		57		SNP (transversion)		0.14	1.1e-07	0	0	0	0	0	FALSE
G	2301498	2301498	1			T -> G		42		SNP (transversion)		0.119	7.9e-08	0	0	0	0	0	FALSE
AA	2301493	2301494	2			CC -> AA		44		Substitution		0.136	7e-15	0	0	0	0	0	FALSE
GAAA	2301488	2301491	4			AGGG -> GAAA		45 -> 47		Substitution		15.6% -> 19.1%	5.7e-19	0	0	0	0	0	TRUE
C	2301484	2301483	0			+C		49		Insertion		0.204	8e-23	0	0	0	0	0	FALSE
CT	2301480	2301481	2			GA -> CT		51 -> 53		Substitution		30.2% -> 31.4%	3.6e-37	0	0	0	0	0	TRUE
GT	2301477	2301478	2			AC -> GT		49		Substitution		0.306	1.5e-36	0	0	0	0	0	FALSE
CAC	2301473	2301475	3			ACT -> CAC		47		Substitution		0.319	7.4e-40	0	0	0	0	0	FALSE
C	2301471	2301471	1			T -> C		48		SNP (transition)		0.333	8.9e-43	0	0	0	0	0	FALSE
ATA	2301467	2301469	3			CGC -> ATA		47 -> 48		Substitution		36.2% -> 37.5%	4.3e-46	0	0	0	0	0	TRUE
AA	2301464	2301465	2			CT -> AA		49		Substitution		0.388	3.7e-50	0	0	0	0	0	FALSE
C	2301461	2301461	1			G -> C		48		SNP (transversion)		0.438	1.4e-54	0	0	0	0	0	TRUE
A	2301459	2301459	1			T -> A		48		SNP (transversion)		0.438	4.4e-65	0	0	0	0	0	TRUE
A	2301455	2301455	1			C -> A		48		SNP (transversion)		0.479	9.7e-68	1	0	1	0	1	TRUE
T	2301453	2301452	0			T		48		Insertion		0.958	7.1e-145	0	0	0	0	0	TRUE
GTGA	2301453	2301452	0			GTGA		48		Insertion		0.208	6.5e-25	0	0	0	0	0	FALSE
A	2301453	2301452	0			A		48		Insertion		0.271	1.2e-33	0	0	0	0	0	FALSE
G	2301453	2301452	0			G		48		Insertion		0.208	6.5e-28	0	0	0	0	0	FALSE
T	2301453	2301452	0			T		48		Insertion		0.479	7.7e-61	0	0	0	0	0	TRUE
C	2301453	2301452	0			C		47		Insertion		0.489	1e-65	0	0	0	0	0	TRUE
G	2301453	2301452	0			G		47		Insertion		0.468	1.5e-64	0	0	0	0	0	TRUE
T	2301452	2301452	1			G -> T		47		SNP (transversion)		0.511	6.3e-62	1	1	1	0	1	TRUE
C	2301451	2301451	1			A -> C		47		SNP (transversion)		0.213	5.1e-28	0	0	0	0	0	FALSE
G	2301451	2301451	1			A -> G		47		SNP (transition)		0.255	8.2e-31	0	0	0	0	0	FALSE
GG	2301449	2301450	2			CC -> GG		47		Substitution		0.447	2.5e-65	1	1	1	0	1	TRUE
GCT	2301446	2301448	3			AAG -> GCT		47 -> 49		Substitution		22.4% -> 23.4%	1.1e-25	1	0	0	0	0	TRUE
G	2301445	2301445	1			C -> G		49		SNP (transversion)		0.429	1.2e-60	0	0	1	0	1	TRUE
A	2301443	2301443	1			G -> A		49		SNP (transition)		0.224	4.4e-21	0	0	0	0	0	FALSE
C	2301443	2301443	1			G -> C		49		SNP (transversion)		0.204	8.1e-26	0	0	0	0	0	FALSE
A	2301442	2301442	1			G -> A		48		SNP (transition)		0.208	6.2e-19	0	0	0	0	0	FALSE
C	2301442	2301442	1			G -> C		48		SNP (transversion)		0.208	6.5e-26	0	0	0	0	0	FALSE
G	2301441	2301441	1			C -> G		47		SNP (transversion)		0.191	2.1e-20	0	1	0	0	0	FALSE
A	2301439	2301439	1			C -> A		49		SNP (transversion)		0.245	3.6e-28	1	0	0	0	0	FALSE
C	2301438	2301438	1			T -> C		48		SNP (transition)		0.375	1.8e-54	0	0	0	0	0	FALSE
C	2301437	2301437	1			A -> C		48		SNP (transversion)		0.167	9.4e-22	1	1	0	0	0	FALSE
G	2301437	2301437	1			A -> G		48		SNP (transition)		0.25	4.4e-33	1	1	0	0	0	FALSE
C	2301436	2301436	1			G -> C		48		SNP (transversion)		0.208	6.5e-28	0	0	0	0	0	FALSE
A	2301435	2301435	1			C -> A		48		SNP (transversion)		0.167	3.7e-20	0	0	0	0	0	FALSE
G	2301435	2301435	1			C -> G		48		SNP (transversion)		0.208	6.5e-28	0	0	0	0	0	FALSE
A	2301434	2301434	1			C -> A		48		SNP (transversion)		0.208	6.5e-26	0	0	0	0	0	FALSE
G	2301433	2301433	1			C -> G		49		SNP (transversion)		0.143	1.1e-18	0	0	0	0	0	FALSE
A	2301432	2301432	1			G -> A		49		SNP (transition)		0.204	8.1e-25	0	0	0	0	0	FALSE
C	2301432	2301432	1			G -> C		49		SNP (transversion)		0.143	1.1e-18	0	0	0	0	0	FALSE
ACA	2301428	2301430	3			TGC -> ACA		47 -> 48		Substitution		10.6% -> 12.5%	4.6e-09	0	1	0	0	0	TRUE
TTT	2301421	2301423	3			GCC -> TTT		42 -> 44		Substitution		16.7% -> 20.5%	5.3e-15	0	0	0	0	0	TRUE
CT	2301418	2301419	2			GG -> CT		41		Substitution		0.122	2.4e-13	0	0	0	0	0	FALSE
C	2301417	2301417	1			T -> C		39		SNP (transition)		0.103	1.3e-10	0	0	0	0	0	FALSE
G	2295829	2295829	1			T -> G		51		SNP (transversion)		0.275	8e-09	0	0	0	0	0	FALSE
AGGGG	2282751	2282755	5			CCACA -> AGGGG		30		Substitution		0.1	5.1e-07	0	0	0	0	0	FALSE
G	2282749	2282749	1			T -> G		31		SNP (transversion)		0.161	5.2e-10	0	0	0	0	0	FALSE
C	2241330	2241330	1			A -> C		34		SNP (transversion)		0.176	7.3e-08	0	0	0	0	0	FALSE
G	2241287	2241287	1			T -> G		33		SNP (transversion)		0.242	1.1e-09	0	0	0	0	0	FALSE
G	2241285	2241285	1			C -> G		32		SNP (transversion)		0.125	5.5e-07	0	0	0	0	0	FALSE
G	2135583	2135583	1	K -> Q	1168	T -> G	AAG -> CAG	50	fadE	SNP (transversion)	Substitution	0.2	7.1e-11	0	0	0	0	0	FALSE
CC	2100038	2100039	2			AG -> CC		27		Substitution		0.222	5.4e-13	0	0	0	0	0	FALSE
C	2099988	2099988	1			A -> C		39		SNP (transversion)		0.154	1.7e-07	0	0	0	0	0	FALSE
C	2087849	2087849	1			A -> C		40		SNP (transversion)		0.175	6.2e-09	0	0	0	0	0	FALSE
C	2078312	2078312	1			G -> C		39		SNP (transversion)		0.256	2.7e-07	0	0	0	0	0	FALSE
G	2078299	2078299	1			T -> G		44		SNP (transversion)		0.159	2.8e-07	0	0	0	0	0	FALSE
C	2078261	2078261	1			A -> C		42		SNP (transversion)		0.262	5.4e-07	0	0	0	0	0	FALSE
C	2078257	2078257	1			A -> C		41		SNP (transversion)		0.244	5.5e-08	0	0	0	0	0	FALSE
C	2078255	2078255	1			G -> C		42		SNP (transversion)		0.31	5.4e-09	0	0	0	0	0	FALSE
C	2071228	2071228	1			G -> C		41		SNP (transversion)		0.171	7.4e-09	0	0	0	0	0	FALSE
C	2069526	2069526	1			T -> C		13		SNP (transition)		0.385	3.9e-09	1	0	0	1	1	FALSE
C	2069519	2069519	1			T -> C		14		SNP (transition)		0.357	1.9e-07	1	0	0	1	1	FALSE
G	2063175	2063175	1			T -> G		44		SNP (transversion)		0.182	2.2e-09	0	0	0	0	0	FALSE
G	2057809	2057809	1			T -> G		39		SNP (transversion)		0.179	1.5e-14	0	0	0	0	0	FALSE
G	2050581	2050581	1			T -> G		34		SNP (transversion)		0.176	7.3e-08	0	0	0	0	0	FALSE
C	2027427	2027427	1	T -> P	217	A -> C	ACC -> CCC	62	wbpL	SNP (transversion)	Substitution	0.161	7.4e-11	0	0	0	0	0	FALSE
C	1947881	1947881	1			G -> C		41		SNP (transversion)		0.171	7.4e-09	0	0	0	0	0	FALSE
C	1947879	1947879	1			A -> C		43		SNP (transversion)		0.209	1.5e-07	0	0	0	0	0	FALSE
G	1942377	1942377	1			C -> G		42		SNP (transversion)		0.167	9.2e-07	0	0	0	0	0	FALSE
C	1932641	1932640	0			(C)2 -> (C)3		36		Insertion (tandem repeat)		1	1e-108	1	1	1	1	1	TRUE
C	1930422	1930422	1			G -> C		31		SNP (transversion)		0.194	5.9e-07	0	0	0	0	0	FALSE
G	1906748	1906748	1			T -> G		37		SNP (transversion)		0.135	3.9e-07	0	0	0	0	0	FALSE
C	1905639	1905639	1	T -> P	1894	A -> C	ACC -> CCC	55	nirB	SNP (transversion)	Substitution	0.127	2.7e-09	0	0	0	0	0	FALSE
T	1903731	1903731	1			A -> T		58		SNP (transversion)		0.241	3.3e-13	0	0	0	0	0	FALSE
T	1903730	1903730	1			G -> T		58		SNP (transversion)		0.207	2.7e-15	0	0	0	0	0	FALSE
T	1899000	1899000	1			A -> T		48		SNP (transversion)		0.167	1.5e-07	0	0	0	0	0	FALSE
G	1898993	1898993	1			T -> G		49		SNP (transversion)		0.224	2.4e-11	0	0	0	0	0	FALSE
G	1811423	1811423	1			T -> G		41		SNP (transversion)		0.146	2.3e-07	0	0	0	0	0	FALSE
C	1799926	1799926	1			G -> C		40		SNP (transversion)		0.175	6.2e-09	0	0	0	0	0	FALSE
G	1799913	1799913	1			T -> G		43		SNP (transversion)		0.279	6.1e-09	0	0	0	0	0	FALSE
G	1747347	1747347	1		162	C -> G	CGG -> CGC	53		SNP (transversion)	None	0.113	7.8e-08	0	0	0	0	0	FALSE
G	1747345	1747345	1	R -> P	164	C -> G	CGC -> CCC	54		SNP (transversion)	Substitution	0.185	8.7e-07	0	0	0	0	0	FALSE
C	1712090	1712090	1			G -> C		33		SNP (transversion)		0.424	2.1e-14	0	0	1	0	0	TRUE
C	1712087	1712087	1			A -> C		35		SNP (transversion)		0.343	1e-14	0	0	0	0	0	FALSE
C	1712086	1712086	1			A -> C		34		SNP (transversion)		0.294	7.5e-09	0	0	0	0	0	FALSE
C	1712084	1712084	1			G -> C		34		SNP (transversion)		0.176	4.9e-09	0	0	0	0	0	FALSE
G	1666831	1666831	1			T -> G		61		SNP (transversion)		0.213	6.9e-07	0	0	0	0	0	FALSE
C	1648943	1648943	1			G -> C		41		SNP (transversion)		0.171	7.7e-07	0	0	0	0	0	FALSE
G	1646723	1646723	1	N -> H	634	T -> G	AAC -> CAC	53	gcd	SNP (transversion)	Substitution	0.264	7.5e-10	0	0	0	0	0	FALSE
C	1615692	1615692	1		60	A -> C	GGT -> GGG	63		SNP (transversion)	None	0.19	1.2e-13	0	0	0	0	0	FALSE
C	1601131	1601131	1	A -> G	53	G -> C	GCC -> GGC	47	bglX	SNP (transversion)	Substitution	0.234	6.1e-17	0	0	0	0	0	FALSE
G	1601117	1601117	1	T -> P	67	T -> G	ACC -> CCC	46	bglX	SNP (transversion)	Substitution	0.13	1.4e-10	0	0	0	0	0	FALSE
G	1601114	1601114	1	A -> P	70	C -> G	GCC -> CCC	46	bglX	SNP (transversion)	Substitution	0.13	1.4e-10	0	0	0	0	0	FALSE
G	1601103	1601103	1		81	T -> G	CTA -> CTC	43	bglX	SNP (transversion)	None	0.116	8.5e-07	0	0	0	0	0	FALSE
C	1592616	1592616	1	T -> P	211	A -> C	ACC -> CCC	37		SNP (transversion)	Substitution	0.324	1.4e-07	0	0	1	1	0	FALSE
CCCC	1592610	1592613	3	AA -> PP	205	GCGG -> CCCC	GCG,GCC -> CCC,CCC	33 -> 36		Substitution	Substitution	19.4% -> 21.2%	2.1e-09	0	0	0	0	0	TRUE
C	1592605	1592605	1	D -> A	200	A -> C	GAC -> GCC	33		SNP (transversion)	Substitution	0.303	4.7e-08	0	0	0	1	0	FALSE
G	1544365	1544365	1	V -> G	1169	T -> G	GTG -> GGG	70	mdfA	SNP (transversion)	Substitution	0.286	3.5e-14	0	0	0	0	0	FALSE
G	1544359	1544359	1	A -> G	1163	C -> G	GCG -> GGG	63	mdfA	SNP (transversion)	Substitution	0.349	1.7e-15	0	0	0	0	0	FALSE
G	1544353	1544353	1	L -> R	1157	T -> G	CTG -> CGG	64	mdfA	SNP (transversion)	Substitution	0.141	7.9e-07	0	0	0	0	0	FALSE
C	1499509	1499508	0			(C)2 -> (C)3		24		Insertion (tandem repeat)		1	1e-84	1	1	1	1	1	TRUE
CG	1499498	1499498	1			T -> CG		24 -> 27		Insertion		1	2.5e-82	1	1	1	1	1	TRUE
C	1499481	1499481	1			A -> C		38		SNP (transversion)		1	2.5e-122	0	1	0	1	0	TRUE
A	1499480	1499480	1			C -> A		38		SNP (transversion)		0.868	1.6e-110	1	1	1	1	1	TRUE
G	1499451	1499451	1			C -> G		35		SNP (transversion)		0.114	5.1e-08	0	0	0	0	0	FALSE
G	1499449	1499449	1			T -> G		32		SNP (transversion)		0.219	1.6e-14	0	0	0	0	0	FALSE
G	1499447	1499447	1			C -> G		32		SNP (transversion)		0.188	3.3e-09	0	0	0	0	0	FALSE
C	1472890	1472890	1			G -> C		44		SNP (transversion)		0.136	3.6e-07	0	0	0	0	0	FALSE
C	1442071	1442071	1			A -> C		43		SNP (transversion)		0.116	9.4e-11	0	0	0	0	0	FALSE
	1442068	1442068	1			G		44		Deletion		0.114	9.5e-07	0	0	0	0	0	FALSE
TC	1442060	1442061	2			AA -> TC		41 -> 43		Substitution		14.0% -> 14.6%	1.5e-12	0	0	0	0	0	TRUE
G	1442052	1442052	1			A -> G		43		SNP (transition)		0.186	2.1e-13	0	0	0	0	0	FALSE
C	1442049	1442049	1			T -> C		43		SNP (transition)		0.186	2.1e-13	0	0	0	0	0	FALSE
T	1442046	1442046	1			G -> T		43		SNP (transversion)		0.186	2.1e-13	0	0	0	0	0	FALSE
C	1419550	1419549	0			+C		32		Insertion		1	1e-112	1	1	1	1	1	TRUE
G	1403591	1403591	1			T -> G		49		SNP (transversion)		0.286	8e-08	0	0	0	0	0	FALSE
G	1395258	1395258	1	I -> S	995	T -> G	ATT -> AGT	54	ruvB	SNP (transversion)	Substitution	0.111	8.7e-08	0	0	0	0	0	FALSE
C	1311755	1311755	1			G -> C		47		SNP (transversion)		0.17	7.2e-07	0	0	0	0	0	FALSE
G	1210823	1210823	1			C -> G		48		SNP (transversion)		0.188	2.1e-11	0	0	0	0	0	FALSE
CC	1202017	1202018	2	E -> P	421	GA -> CC	GAA -> CCA	31 -> 32	xcpW	Substitution	Substitution	15.6% -> 16.1%	1.6e-07	0	0	0	0	0	TRUE
C	1126648	1126647	0			(C)2 -> (C)3		35		Insertion (tandem repeat)		1	1e-119	1	1	1	1	1	TRUE
T	1126601	1126601	1			A -> T		31		SNP (transversion)		0.258	6.4e-10	0	0	0	0	0	FALSE
G	1126598	1126598	1			T -> G		29		SNP (transversion)		0.31	6.3e-11	0	0	0	0	0	FALSE
C	1118742	1118742	1			A -> C		50		SNP (transversion)		0.26	7.7e-07	0	0	0	0	0	FALSE
G	1118734	1118734	1			T -> G		53		SNP (transversion)		0.283	1.5e-09	0	0	0	0	0	FALSE
GA	1070249	1070248	0			GA		42 -> 44		Insertion		97.6% -> 97.7%	4e-135	1	1	1	1	1	TRUE
C	1037839	1037839	1			G -> C		37		SNP (transversion)		0.108	4e-07	0	0	0	0	0	FALSE
G	1037813	1037813	1			T -> G		42		SNP (transversion)		0.119	7.5e-07	0	0	0	0	0	FALSE
A	1004521	1004521	1		546	T -> A	ACT -> ACA	50		SNP (transversion)	None	0.14	6.9e-07	0	0	0	0	0	FALSE
CC	926471	926472	2	P -> G	154	GG -> CC	CCC -> GGC	50 -> 51		Substitution	Substitution	16.0% -> 17.6%	2.9e-11	0	0	0	0	0	TRUE
G	926457	926457	1	I -> L	169	T -> G	ATC -> CTC	50		SNP (transversion)	Substitution	0.16	6.3e-09	0	0	0	0	0	FALSE
C	867945	867945	1			A -> C		48		SNP (transversion)		0.146	1e-09	0	0	0	0	0	FALSE
C	863380	863380	1	S -> R	514	A -> C	AGC -> CGC	56	hemH	SNP (transversion)	Substitution	0.232	6.7e-11	0	0	0	0	0	FALSE
T	733549	733550	2			CC -> T		37 -> 41		Deletion		16.2% -> 17.1%	3.7e-07	0	0	0	0	0	TRUE
G	699722	699722	1			A -> G		25		SNP (transition)		0.56	1.8e-37	1	1	1	1	1	TRUE
G	699420	699420	1			T -> G		16		SNP (transversion)		0.438	3.5e-14	1	0	1	0	1	TRUE
C	648257	648257	1			A -> C		53		SNP (transversion)		0.17	5.5e-11	0	0	0	0	0	FALSE
G	648242	648242	1			C -> G		45		SNP (transversion)		0.178	1.9e-12	0	0	0	0	0	FALSE
G	594833	594833	1			T -> G		46		SNP (transversion)		0.196	4.1e-08	0	0	0	0	0	FALSE
G	524167	524167	1			A -> G		42		SNP (transition)		0.143	2.7e-07	0	0	0	0	0	FALSE
G	499203	499203	1			A -> G		37		SNP (transition)		1	5e-108	1	1	1	1	1	TRUE
CC	445135	445136	2			AG -> CC		35 -> 36		Substitution		25.0% -> 25.7%	5.5e-10	0	0	0	0	0	TRUE
G	445074	445074	1			C -> G		29		SNP (transversion)		0.172	1.1e-07	0	0	0	0	0	FALSE
	441336	441336	1		217	(G)11 -> (G)10		50	bioF	Deletion (tandem repeat)	Frame Shift	0.12	2.1e-07	0	0	0	0	0	FALSE
G	368824	368824	1			T -> G		62		SNP (transversion)		0.113	6.4e-09	0	0	0	0	0	FALSE
G	353104	353104	1			T -> G		30		SNP (transversion)		0.233	1.7e-08	0	0	0	0	0	FALSE
G	353102	353102	1			T -> G		29		SNP (transversion)		0.241	1.3e-08	0	0	1	0	0	FALSE
C	353083	353083	1			A -> C		31		SNP (transversion)		0.29	9.3e-10	0	0	0	0	0	FALSE
C	353071	353071	1			A -> C		23		SNP (transversion)		0.391	1.7e-08	0	0	0	0	0	FALSE
C	353069	353069	1			G -> C		22		SNP (transversion)		0.182	7e-07	0	0	0	0	0	FALSE
G	353067	353067	1			A -> G		21		SNP (transition)		1	2e-57	1	1	1	1	1	TRUE
T	336126	336125	0		211	T		60		Insertion	Frame Shift	1	1e-204	1	1	1	1	1	TRUE
C	307867	307866	0			+C		49		Insertion		1	4e-177	1	1	1	1	1	TRUE
A	278745	278744	0			(A)2 -> (A)3		49		Insertion (tandem repeat)		1	6.3e-138	1	1	1	1	1	TRUE
C	220547	220547	1			A -> C		63		SNP (transversion)		0.19	4.1e-09	0	0	0	0	0	FALSE
C	197590	197590	1		3096	T -> C	GAT -> GAC	43		SNP (transition)	None	0.419	4.8e-25	1	0	0	1	1	TRUE
A	197572	197572	1		3078	G -> A	AAG -> AAA	46		SNP (transition)	None	0.348	1e-17	1	0	0	0	0	FALSE
G	197551	197551	1		3057	C -> G	ACC -> ACG	56		SNP (transversion)	None	0.446	9.7e-28	1	1	0	0	0	TRUE
G	197524	197524	1		3030	A -> G	GTA -> GTG	53		SNP (transition)	None	0.302	1.5e-13	0	0	0	0	0	FALSE
C	197089	197089	1		2595	T -> C	AAT -> AAC	51		SNP (transition)	None	0.235	4e-09	0	0	0	0	0	FALSE
C	196390	196390	1		1896	T -> C	GAT -> GAC	29		SNP (transition)	None	0.31	8.4e-12	1	1	1	1	1	FALSE
G	196351	196351	1		1857	C -> G	ACC -> ACG	28		SNP (transversion)	None	0.357	1.2e-14	1	1	0	1	0	FALSE
C	196327	196327	1		1833	A -> C	ACA -> ACC	32		SNP (transversion)	None	0.313	5.5e-14	0	0	0	1	0	FALSE
C	196306	196306	1		1812	T -> C	AAT -> AAC	32		SNP (transition)	None	0.219	4.9e-11	0	1	0	1	0	FALSE
T	195985	195985	1		1491	C -> T	ACC -> ACT	29		SNP (transition)	None	0.207	2.6e-08	0	0	0	0	0	FALSE
T	195934	195934	1		1440	C -> T	ACC -> ACT	37		SNP (transition)	None	0.216	5.7e-14	0	0	0	0	0	FALSE
T	195634	195634	1		1140	C -> T	ACC -> ACT	31		SNP (transition)	None	0.226	3.2e-13	0	0	0	0	0	FALSE
A	195559	195559	1		1065	C -> A	ACC -> ACA	38		SNP (transversion)	None	0.263	3.7e-12	0	0	0	0	0	FALSE
T	178437	178437	1			C -> T		7		SNP (transition)		1	4e-09	0	0	0	0	0	TRUE
G	178396	178396	1			A -> G		9		SNP (transition)		1	1.3e-10	0	0	0	0	0	TRUE
G	170853	170853	1			T -> G		58		SNP (transversion)		0.276	1.7e-08	0	0	0	0	0	FALSE
G	97589	97589	1			T -> G		48		SNP (transversion)		0.208	5.3e-13	0	0	0	0	0	FALSE
CC	95665	95666	2			AG -> CC		41		Substitution		0.146	2.3e-07	0	0	0	0	0	FALSE

## Sheet: SNPs Plasmid pnCas9-BEC-C
Name	Minimum	Maximum	Length	Amino acid change	CDS position	Change	Codon change	Coverage	Polymorphism type	Protein effect	Variant frequency	Variant P-value	Found in control experiment (vector pS631)
C	6013885	6013885	1			T -> C		32	SNP (transition)		1	6.3e-116	1
T	5988850	5988850	1			C -> T		77	SNP (transition)		0.429	7.8e-88	1
T	5988848	5988848	1			C -> T		79	SNP (transition)		0.418	4.6e-84	1
G	5988844	5988844	1			C -> G		76	SNP (transversion)		0.421	4.2e-88	1
CGGG	5681416	5681415	0			CGGG		42	Insertion		0.857	5.2e-120	1
C	5674753	5674753	1			G -> C		46	SNP (transversion)		1	2.5e-166	1
G	5674752	5674751	0			G		45	Insertion		1	3.2e-158	1
GCC	5555609	5555608	0			GCC		50	Insertion		0.98	1.6e-121	1
GGC	4980586	4980585	0			GGC		49 -> 50	Insertion		1	1e-165	1
TA	4808194	4808195	2			CG -> TA		41 -> 42	Substitution		40.5% -> 41.5%	8e-49	1
TT	4808186	4808187	2			CG -> TT		37 -> 40	Substitution		45.0% -> 48.6%	4.1e-56	1
CG	4808180	4808181	2			AA -> CG		35 -> 36	Substitution		57.1% -> 61.1%	3.2e-61	1
T	4741298	4741298	1			C -> T		57	SNP (transition)		1	3.2e-200	1
C	4741296	4741296	1			A -> C		57	SNP (transversion)		1	1.3e-211	1
G	4741294	4741294	1			C -> G		55	SNP (transversion)		1	3.2e-204	1
T	4741292	4741292	1			C -> T		57	SNP (transition)		1	3.2e-200	1
G	4741289	4741289	1			C -> G		61	SNP (transversion)		1	2.5e-220	1
T	4741284	4741283	0			T		63	Insertion		1	1.6e-227	1
T	4741278	4741278	1			C -> T		60	SNP (transition)		1	1e-216	1
C	4741276	4741276	1			G -> C		62	SNP (transversion)		1	6.3e-224	1
C	4741274	4741274	1			A -> C		64	SNP (transversion)		1	1.6e-237	1
G	4741272	4741272	1			A -> G		65	SNP (transition)		1	1e-234	1
C	4741263	4741263	1			A -> C		68	SNP (transversion)		1	1.6e-245	1
GC	4741260	4741261	2			CA -> GC		67	Substitution		1	6.3e-242	1
C	4741257	4741257	1			A -> C		67	SNP (transversion)		1	3.2e-235	1
T	4741255	4741255	1			C -> T		67	SNP (transition)		1	6.3e-242	1
TGC	4741243	4741245	3			GCA -> TGC		69	Substitution		1	2e-228	1
G	4741239	4741239	1			A -> G		67	SNP (transition)		1	6.3e-242	1
TG	4741236	4741237	2			GC -> TG		68 -> 69	Substitution		1	1.6e-245	1
T	4741234	4741234	1			C -> T		69	SNP (transition)		1	2.5e-235	1
G	4741231	4741231	1			C -> G		69	SNP (transversion)		1	5e-256	1
C	4741229	4741229	1			A -> C		69	SNP (transversion)		1	4e-249	1
CT	4740819	4740820	2			TG -> CT		40	Substitution		0.925	4.9e-108	1
G	4740816	4740816	1			T -> G		41	SNP (transversion)		1	6.3e-132	1
	4740811	4740811	1			(T)7 -> (T)6		41	Deletion (tandem repeat)		1	2e-70	1
C	4586058	4586057	0			+C		25	Insertion		1	3.2e-83	1
G	4586036	4586035	0			(G)2 -> (G)3		25	Insertion (tandem repeat)		1	1e-90	1
TC	4586030	4586031	2			CT -> TC		24	Substitution		0.958	1.5e-77	1
G	4348705	4348705	1			A -> G		20	SNP (transition)		0.45	2.1e-23	1
A	4170888	4170888	1	D -> N	610	G -> A	GAC -> AAC	42	SNP (transition)	Substitution	1	4e-135	0
TTT	4008395	4008397	3		774	CCC -> TTT		60 -> 63	Substitution	Truncation	96.7% -> 96.8%	1.2e-193	0
T	3951161	3951161	1			A -> T		51	SNP (transversion)		0.941	1.3e-159	1
C	3951159	3951159	1			T -> C		53	SNP (transition)		1	1.3e-175	1
G	3845706	3845705	0			(G)2 -> (G)3		49	Insertion (tandem repeat)		0.98	3.1e-162	1
G	3776379	3776379	1			T -> G		30	SNP (transversion)		0.4	1.2e-07	0
G	3776375	3776375	1			C -> G		29	SNP (transversion)		0.483	9.3e-17	1
G	3776373	3776373	1			T -> G		31	SNP (transversion)		0.645	7.4e-31	1
A	3568247	3568247	1		804	G -> A		47	SNP (transition)	Truncation	1	6.3e-170	0
G	3053215	3053215	1			C -> G		29	SNP (transversion)		0.483	5e-14	0
T	2985590	2985590	1	D -> N	2809	C -> T	GAC -> AAC	51	SNP (transition)	Substitution	1	3.2e-179	0
A	2921460	2921460	1	G -> R	10480	G -> A	GGG -> AGG	59	SNP (transition)	Substitution	0.983	1.5e-184	1
T	2428566	2428566	1	S -> F	491	C -> T	TCT -> TTT	55	SNP (transition)	Substitution	1	1e-165	0
T	2301452	2301452	1			G -> T		40	SNP (transversion)		0.675	7.6e-88	1
TG	2301449	2301450	2			CC -> TG		38 -> 39	Substitution		65.8% -> 66.7%	1.7e-78	1
CTGG	2301444	2301447	4			GCAA -> CTGG		36 -> 38	Substitution		61.1% -> 63.2%	3e-62	0
	2301441	2301441	1			-C		40	Deletion		0.475	5e-39	1
GAA	2301437	2301439	3			ATC -> GAA		39 -> 41	Substitution		47.5% -> 48.8%	1e-44	2
A	2301431	2301431	1			G -> A		40	SNP (transition)		0.475	4.1e-56	0
C	2301428	2301428	1			T -> C		41	SNP (transition)		0.439	5.1e-56	1
A	2301426	2301426	1			T -> A		42	SNP (transversion)		0.429	3.5e-52	0
A	2301424	2301424	1			G -> A		40	SNP (transition)		0.4	1.6e-47	0
T	2197367	2197367	1	E -> K	622	C -> T	GAA -> AAA	42	SNP (transition)	Substitution	1	1e-147	0
T	1991504	1991504	1		2754	C -> T	CAC -> CAT	64	SNP (transition)	None	1	1e-224	0
C	1932641	1932640	0			(C)2 -> (C)3		42	Insertion (tandem repeat)		1	1.6e-122	1
C	1499509	1499508	0			(C)2 -> (C)3		36	Insertion (tandem repeat)		1	4e-123	1
CG	1499498	1499498	1			T -> CG		33 -> 35	Insertion		90.9% -> 91.4%	4.1e-96	1
C	1499481	1499481	1			A -> C		38	SNP (transversion)		0.974	7.6e-114	1
A	1499480	1499480	1			C -> A		38	SNP (transversion)		0.842	6.9e-100	1
C	1419550	1419549	0			C		36	Insertion		1	1.6e-119	1
T	1325402	1325402	1			C -> T		23	SNP (transition)		1	4e-42	0
C	1203719	1203719	1	V -> A	62	T -> C	GTG -> GCG	63	SNP (transition)	Substitution	1	1.6e-227	0
C	1126648	1126647	0			(C)2 -> (C)3		41	Insertion (tandem repeat)		0.976	4.1e-135	1
GA	1070249	1070248	0			GA		42	Insertion		0.905	7.2e-106	1
G	699722	699722	1			A -> G		24	SNP (transition)		0.417	1.9e-24	1
G	499203	499203	1			A -> G		52	SNP (transition)		1	1.6e-151	1
G	448715	448715	1			A -> G		56	SNP (transition)		1	2.5e-202	0
G	353067	353067	1			A -> G		34	SNP (transition)		1	2.5e-99	1
T	336126	336125	0		211	T		47	Insertion	Frame Shift	0.979	1.9e-155	1
C	307867	307866	0			+C		45	Insertion		1	1e-162	1
A	278745	278744	0			(A)2 -> (A)3		38	Insertion (tandem repeat)		0.974	1.5e-117	1
G	197551	197551	1		3057	C -> G	ACC -> ACG	34	SNP (transversion)	None	0.412	6.5e-17	1
C	196390	196390	1		1896	T -> C	GAT -> GAC	35	SNP (transition)	None	0.6	4.8e-23	1
G	196351	196351	1		1857	C -> G	ACC -> ACG	35	SNP (transversion)	None	0.543	1.5e-23	1
C	196306	196306	1		1812	T -> C	AAT -> AAC	30	SNP (transition)	None	0.467	1.3e-20	1
T	173007	173007	1			C -> T		7	SNP (transition)		1	1e-07	0
G	172966	172966	1			A -> G		8	SNP (transition)		1	6.3e-08	0

## Sheet: SNPs Plasmid pBEC6
Name	Minimum	Maximum	Length	Amino acid change	CDS position	Change	Codon change	Coverage	Polymorphism type	Protein effect	Variant frequency	Variant P-value	Found in control experiment (vector pS631)
C	6013885	6013885	1			T -> C		40	SNP (transition)		1	1e-136	1
CGGG	5681416	5681415	0			CGGG		41 -> 48	Insertion		1	2.5e-148	1
C	5674753	5674753	1			G -> C		57	SNP (transversion)		1	3.2e-200	1
G	5674752	5674751	0			G		57	Insertion		1	3.2e-200	1
GCC	5555609	5555608	0			GCC		56 -> 58	Insertion		92.9% -> 93.1%	3.9e-154	1
GGC	4980586	4980585	0			GGC		57	Insertion		1	3.2e-200	1
TAAAC	4808194	4808198	5			CGGCG -> TAAAC		39 -> 42	Substitution		42.9% -> 46.2%	2.2e-50	1
TT	4808186	4808187	2			CG -> TT		39 -> 40	Substitution		48.7% -> 50.0%	1.7e-54	1
CG	4808180	4808181	2			AA -> CG		38	Substitution		0.526	3.3e-60	1
T	4741298	4741298	1			C -> T		49	SNP (transition)		1	2e-162	1
C	4741296	4741296	1			A -> C		49	SNP (transversion)		1	4e-177	1
G	4741294	4741294	1			C -> G		49	SNP (transversion)		1	5e-182	1
T	4741292	4741292	1			C -> T		48	SNP (transition)		1	1.6e-173	1
G	4741289	4741289	1			C -> G		47	SNP (transversion)		1	6.3e-170	1
T	4741284	4741283	0			T		47	Insertion		1	6.3e-170	1
T	4741278	4741278	1			C -> T		45	SNP (transition)		1	1e-162	1
C	4741276	4741276	1			G -> C		45	SNP (transversion)		1	1e-162	1
C	4741274	4741274	1			A -> C		45	SNP (transversion)		1	1e-162	1
G	4741272	4741272	1			A -> G		46	SNP (transition)		1	1e-161	1
C	4741263	4741263	1			A -> C		49	SNP (transversion)		1	4e-177	1
GC	4741260	4741261	2			CA -> GC		49 -> 50	Substitution		1	1e-180	1
C	4741257	4741257	1			A -> C		50	SNP (transversion)		1	1e-175	1
T	4741255	4741255	1			C -> T		50	SNP (transition)		1	1e-180	1
TGC	4741243	4741245	3			GCA -> TGC		45 -> 48	Substitution		1	3.2e-158	1
G	4741239	4741239	1			A -> G		43	SNP (transition)		1	7.9e-160	1
TG	4741236	4741237	2			GC -> TG		46	Substitution		1	2.5e-166	1
T	4741234	4741234	1			C -> T		48	SNP (transition)		1	1.6e-173	1
G	4741231	4741231	1			C -> G		49	SNP (transversion)		1	4e-177	1
C	4741229	4741229	1			A -> C		49	SNP (transversion)		1	5e-182	1
CT	4740819	4740820	2			TG -> CT		36	Substitution		0.861	6.3e-100	1
G	4740816	4740816	1			T -> G		38	SNP (transversion)		1	2.5e-122	1
	4740811	4740811	1			(T)7 -> (T)6		39	Deletion (tandem repeat)		1	6.3e-71	1
C	4586058	4586057	0			+C		34	Insertion		0.971	8.5e-105	1
G	4586036	4586035	0			(G)2 -> (G)3		34	Insertion (tandem repeat)		0.971	8.5e-105	1
TC	4586030	4586031	2			CT -> TC		32	Substitution		0.906	2e-101	1
T	3951161	3951161	1			A -> T		52	SNP (transversion)		0.846	7.5e-146	1
C	3951159	3951159	1			T -> C		53	SNP (transition)		0.981	2.1e-165	1
G	3845706	3845705	0			(G)2 -> (G)3		57	Insertion (tandem repeat)		0.982	5.7e-195	1
A	3767675	3767675	1	E -> K	1108	G -> A	GAG -> AAG	51	SNP (transition)	Substitution	1	2.5e-184	0
T	3700846	3700846	1	E -> K	646	C -> T	GAG -> AAG	43	SNP (transition)	Substitution	1	6.3e-147	0
T	3678971	3678971	1	E -> K	148	C -> T	GAG -> AAG	56	SNP (transition)	Substitution	1	1.6e-185	0
G	3443529	3443529	1	F -> C	2288	T -> G	TTT -> TGT	48	SNP (transversion)	Substitution	0.438	2.6e-23	1
G	3053212	3053212	1			T -> G		28	SNP (transversion)		0.429	2.7e-10	0
G	3053211	3053211	1			T -> G		28	SNP (transversion)		0.429	2.7e-10	1
A	2921460	2921460	1	G -> R	10480	G -> A	GGG -> AGG	71	SNP (transition)	Substitution	1	7.9e-221	1
A	2301472	2301472	1			C -> A		40	SNP (transversion)		0.4	9.8e-43	0
AAAAG	2301465	2301469	5			TGCGC -> AAAAG		39 -> 40	Substitution		42.5% -> 43.6%	7e-46	0
CA	2301460	2301461	2			AG -> CA		40 -> 41	Substitution		45.0% -> 46.3%	2.8e-47	0
TCT	2301455	2301457	3			CTC -> TCT		45	Substitution		0.511	5.1e-64	1
T	2301452	2301452	1			G -> T		45	SNP (transversion)		0.444	3.2e-62	1
TG	2301449	2301450	2			CC -> TG		45 -> 46	Substitution		42.2% -> 43.5%	9.6e-57	1
G	2301446	2301446	1			A -> G		46	SNP (transition)		0.413	1.3e-54	1
A	2301439	2301439	1			C -> A		47	SNP (transversion)		0.404	3.3e-39	1
G	2301437	2301437	1			A -> G		47	SNP (transition)		0.404	1.4e-50	2
C	2069526	2069526	1			T -> C		12	SNP (transition)		0.5	8.8e-10	1
C	2069519	2069519	1			T -> C		11	SNP (transition)		0.455	4.5e-09	1
C	1932641	1932640	0			(C)2 -> (C)3		36	Insertion (tandem repeat)		1	1.6e-101	1
C	1499509	1499508	0			(C)2 -> (C)3		21	Insertion (tandem repeat)		1	4e-72	1
CG	1499498	1499498	1			T -> CG		23 -> 26	Insertion		91.3% -> 92.3%	2.5e-74	1
AC	1499480	1499481	2			CA -> AC		26 -> 27	Substitution		88.5% -> 88.9%	1.2e-83	1
C	1419550	1419549	0			+C		42	Insertion		0.952	8.6e-130	1
T	1281835	1281835	1		1074	C -> T	GAG -> GAA	57	SNP (transition)	None	1	3.2e-200	0
C	1126648	1126647	0			(C)2 -> (C)3		36	Insertion (tandem repeat)		1	1.6e-119	1
GA	1070249	1070248	0			GA		38	Insertion		0.974	1.9e-106	1
T	773296	773296	1	S -> F	959	C -> T	TCC -> TTC	70	SNP (transition)	Substitution	1	1e-245	0
T	743805	743805	1		531	C -> T		46	SNP (transition)	Truncation	1	4e-157	0
G	718466	718466	1			C -> G		30	SNP (transversion)		0.433	2.3e-12	0
G	699722	699722	1			A -> G		32	SNP (transition)		0.469	1.8e-38	1
G	699420	699420	1			T -> G		21	SNP (transversion)		0.429	1.1e-18	1
G	499203	499203	1			A -> G		40	SNP (transition)		1	1e-108	1
A	446971	446971	1	E -> K	1657	G -> A	GAG -> AAG	47	SNP (transition)	Substitution	1	3.2e-165	0
G	353067	353067	1			A -> G		23	SNP (transition)		1	1e-69	1
T	336126	336125	0		211	T		61	Insertion	Frame Shift	0.951	1.4e-187	1
C	307867	307866	0			+C		49	Insertion		1	3.2e-172	1
A	278745	278744	0			(A)2 -> (A)3		47	Insertion (tandem repeat)		0.979	4.7e-137	1
C	197590	197590	1		3096	T -> C	GAT -> GAC	39	SNP (transition)	None	0.436	8.6e-26	1
A	197572	197572	1		3078	G -> A	AAG -> AAA	40	SNP (transition)	None	0.45	1.1e-18	1
G	197551	197551	1		3057	C -> G	ACC -> ACG	41	SNP (transversion)	None	0.415	1.2e-18	1
C	196390	196390	1		1896	T -> C	GAT -> GAC	27	SNP (transition)	None	0.444	2.3e-16	1
G	196351	196351	1		1857	C -> G	ACC -> ACG	27	SNP (transversion)	None	0.407	1.1e-15	1
T	24149	24149	1		150	C -> T	TTC -> TTT	68	SNP (transition)	None	1	4e-225	0

## Sheet: SNPs Plasmid pBEC6-C
Name	Minimum	Maximum	Length	Amino acid change	CDS position	Change	Codon change	Coverage	Polymorphism type	Protein effect	Variant frequency	Variant P-value	Found in control experiment (vector pS631)
A	6097078	6097078	1		192	G -> A	CTG -> CTA	54	SNP (transition)	None	1	2.5e-184	0
C	6013885	6013885	1			T -> C		35	SNP (transition)		1	3.2e-123	1
T	5988850	5988850	1			C -> T		88	SNP (transition)		0.455	1.7e-95	1
T	5988848	5988848	1			C -> T		85	SNP (transition)		0.459	2.4e-93	1
G	5988844	5988844	1			C -> G		84	SNP (transversion)		0.464	4.2e-113	1
G	5988837	5988837	1			C -> G		80	SNP (transversion)		0.45	1.8e-89	1
C	5988835	5988835	1			G -> C		79	SNP (transversion)		0.456	6.2e-97	1
G	5988829	5988829	1			A -> G		74	SNP (transition)		0.432	8.8e-92	1
TTT	5988824	5988826	3			CGC -> TTT		72	Substitution		0.431	1.4e-79	1
C	5988819	5988819	1			T -> C		72	SNP (transition)		0.431	5.5e-92	1
CGGG	5681416	5681415	0			CGGG		39 -> 41	Insertion		94.9% -> 95.1%	2.5e-128	1
C	5674753	5674753	1			G -> C		47	SNP (transversion)		1	1.3e-174	1
G	5674752	5674751	0			G		47	Insertion		1	3.2e-165	1
GCC	5555609	5555608	0			GCC		55	Insertion		0.927	5.9e-146	1
T	5503451	5503451	1	S -> L	401	C -> T	TCG -> TTG	71	SNP (transition)	Substitution	1	3.2e-249	0
GGC	4980586	4980585	0			GGC		63 -> 65	Insertion		1	3.2e-215	1
T	4852951	4852951	1	G -> D	11	C -> T	GGT -> GAT	42	SNP (transition)	Substitution	0.976	2.1e-134	0
CG	4808180	4808181	2			AA -> CG		41 -> 42	Substitution		47.6% -> 48.8%	5.1e-59	1
TT	4808170	4808171	2			GC -> TT		39 -> 40	Substitution		43.6% -> 45.0%	1.6e-49	0
G	4808167	4808167	1			A -> G		37	SNP (transition)		0.405	2.9e-46	1
T	4741298	4741298	1			C -> T		47	SNP (transition)		0.979	4.7e-160	1
C	4741296	4741296	1			A -> C		47	SNP (transversion)		1	1.3e-174	1
G	4741294	4741294	1			C -> G		47	SNP (transversion)		1	6.3e-170	1
T	4741292	4741292	1			C -> T		49	SNP (transition)		1	4e-177	1
G	4741289	4741289	1			C -> G		47	SNP (transversion)		1	6.3e-170	1
T	4741284	4741283	0			T		50	Insertion		1	1e-175	1
T	4741278	4741278	1			C -> T		52	SNP (transition)		1	6.3e-188	1
C	4741276	4741276	1			G -> C		54	SNP (transversion)		1	4e-195	1
C	4741274	4741274	1			A -> C		53	SNP (transversion)		1	7.9e-197	1
G	4741272	4741272	1			A -> G		55	SNP (transition)		1	1e-198	1
C	4741263	4741263	1			A -> C		54	SNP (transversion)		1	4e-195	1
GC	4741260	4741261	2			CA -> GC		51 -> 52	Substitution		1	2.5e-184	1
C	4741257	4741257	1			A -> C		51	SNP (transversion)		1	2.5e-184	1
T	4741255	4741255	1			C -> T		50	SNP (transition)		1	1e-175	1
TGC	4741243	4741245	3			GCA -> TGC		47	Substitution		1	3.2e-165	1
G	4741239	4741239	1			A -> G		44	SNP (transition)		1	4e-159	1
TG	4741236	4741237	2			GC -> TG		45 -> 47	Substitution		1	1e-162	1
T	4741234	4741234	1			C -> T		47	SNP (transition)		1	3.2e-165	1
G	4741231	4741231	1			C -> G		47	SNP (transversion)		1	1.3e-174	1
C	4741229	4741229	1			A -> C		46	SNP (transversion)		1	2.5e-166	1
T	4740820	4740820	1			G -> T		31	SNP (transversion)		0.742	3.9e-65	0
C	4740819	4740819	1			T -> C		31	SNP (transition)		0.871	1.6e-74	1
G	4740816	4740816	1			T -> G		33	SNP (transversion)		0.939	3.3e-97	1
	4740811	4740811	1			(T)7 -> (T)6		37	Deletion (tandem repeat)		1	3.2e-56	1
A	4689370	4689370	1	E -> K	250	G -> A	GAG -> AAG	48	SNP (transition)	Substitution	1	6.3e-164	0
C	4586058	4586057	0			+C		29	Insertion		0.931	6.4e-90	1
G	4586036	4586035	0			(G)2 -> (G)3		31	Insertion (tandem repeat)		1	2.5e-112	1
TC	4586030	4586031	2			CT -> TC		29 -> 31	Substitution		82.8% -> 83.9%	1.2e-79	1
C	4353188	4353188	1	D -> A	314	A -> C	GAT -> GCT	27	SNP (transversion)	Substitution	0.407	1.9e-12	0
G	4353183	4353183	1		309	C -> G	GGC -> GGG	24	SNP (transversion)	None	0.458	6.1e-10	0
G	4348705	4348705	1			A -> G		21	SNP (transition)		0.667	7.3e-42	1
A	4304027	4304027	1		276	G -> A	TTC -> TTT	60	SNP (transition)	None	1	1e-210	0
T	4008405	4008405	1	E -> K	766	C -> T	GAA -> AAA	55	SNP (transition)	Substitution	1	3.2e-193	0
TTTT	4008394	4008397	4		774	CCCC -> TTTT		56	Substitution	Truncation	1	1.6e-185	0
T	3951161	3951161	1			A -> T		47	SNP (transversion)		0.894	3.8e-133	1
C	3951159	3951159	1			T -> C		46	SNP (transition)		1	4e-157	1
G	3845706	3845705	0			(G)2 -> (G)3		37	Insertion (tandem repeat)		1	6.3e-134	1
G	3776373	3776373	1			T -> G		27	SNP (transversion)		0.593	9.4e-18	1
A	3677522	3677522	1		525	G -> A	CTG -> CTA	54	SNP (transition)	None	1	1e-162	0
G	3053219	3053219	1			T -> G		27	SNP (transversion)		0.444	1.6e-10	1
G	3053212	3053212	1			T -> G		28	SNP (transversion)		0.429	4.6e-08	0
G	3053211	3053211	1			T -> G		28	SNP (transversion)		0.464	3.8e-09	1
G	3053208	3053208	1			C -> G		29	SNP (transversion)		0.414	9e-07	0
G	3053207	3053207	1			C -> G		29	SNP (transversion)		0.448	4e-10	0
A	2921460	2921460	1	G -> R	10480	G -> A	GGG -> AGG	45	SNP (transition)	Substitution	0.956	1.2e-139	1
T	2841467	2841467	1	E -> K	355	C -> T	GAA -> AAA	64	SNP (transition)	Substitution	1	1.6e-205	0
T	2796405	2796405	1			C -> T		43	SNP (transition)		0.698	3.6e-95	0
AAAAG	2301465	2301469	5			TGCGC -> AAAAG		36 -> 38	Substitution		40.5% -> 45.9%	9.3e-42	0
CA	2301460	2301461	2			AG -> CA		38 -> 39	Substitution		47.4% -> 48.7%	3.3e-53	0
TCT	2301455	2301457	3			CTC -> TCT		39	Substitution		46.2% -> 48.7%	1.4e-52	1
T	2301452	2301452	1			G -> T		39	SNP (transversion)		0.436	3.2e-51	1
TG	2301449	2301450	2			CC -> TG		38 -> 39	Substitution		42.1% -> 43.6%	5.6e-48	1
TGG	2301445	2301447	3			CAA -> TGG		39	Substitution		0.41	9.3e-40	1
T	1946027	1946027	1			C -> T		69	SNP (transition)		0.667	1.2e-143	0
C	1932641	1932640	0			(C)2 -> (C)3		36	Insertion (tandem repeat)		1	6.3e-116	1
C	1712090	1712090	1			G -> C		38	SNP (transversion)		0.421	3.8e-13	1
C	1592619	1592619	1	A -> P	214	G -> C	GCC -> CCC	22	SNP (transversion)	Substitution	0.409	1.2e-16	0
C	1592616	1592616	1	T -> P	211	A -> C	ACC -> CCC	23	SNP (transversion)	Substitution	0.522	1.4e-11	1
T	1505940	1505940	1	S -> F	1052	C -> T	TCC -> TTC	58	SNP (transition)	Substitution	1	4e-192	0
C	1499509	1499508	0			(C)2 -> (C)3		28	Insertion (tandem repeat)		1	6.3e-96	1
CG	1499498	1499498	1			T -> CG		29 -> 31	Insertion		93.1% -> 93.5%	3.1e-92	1
AC	1499480	1499481	2			CA -> AC		42	Substitution		0.881	2.7e-124	1
C	1419550	1419549	0			+C		29	Insertion		0.966	1.2e-91	1
C	1126648	1126647	0			(C)2 -> (C)3		36	Insertion (tandem repeat)		1	1.6e-119	1
GA	1070249	1070248	0			GA		45	Insertion		0.978	7.1e-118	1
T	1066609	1066609	1			C -> T		53	SNP (transition)		1	3.2e-186	0
G	699722	699722	1			A -> G		26	SNP (transition)		0.538	1.5e-31	1
G	699420	699420	1			T -> G		16	SNP (transversion)		0.438	8.7e-13	1
G	499203	499203	1			A -> G		44	SNP (transition)		1	2.5e-128	1
G	353102	353102	1			T -> G		27	SNP (transversion)		0.444	1.1e-11	1
G	353067	353067	1			A -> G		23	SNP (transition)		1	5e-72	1
T	336126	336125	0		211	T		54	Insertion	Frame Shift	1	6.3e-179	1
C	307867	307866	0			+C		44	Insertion		1	1e-154	1
A	278745	278744	0			(A)2 -> (A)3		47	Insertion (tandem repeat)		0.957	1.1e-132	1
C	196390	196390	1		1896	T -> C	GAT -> GAC	25	SNP (transition)	None	0.4	2.1e-09	1
T	173007	173007	1			C -> T		11	SNP (transition)		1	6.3e-14	0
G	172966	172966	1			A -> G		12	SNP (transition)		1	6.3e-14	0
A	4607	4607	1			G -> A		47	SNP (transition)		1	3.2e-165	0
