# Supplementary material for: Modular (de)construction of complex bacterial phenotypes by CRISPR/nCas9-assisted, multiplex cytidine base-editing
Source: Nat Commun. 2022 May 31;13:3026. doi: 10.1038/s41467-022-30780-z (PMC9156665; doi:10.1038/s41467-022-30780-z)
Supplement: Supplementary file 6 — Supplementary Dataset 3 [file 41467_2022_30780_MOESM6_ESM.xlsx]

## Sheet: Design of 2 and more spacers
		atcgaggtctcC	gtgg	GTTTTAGAGCTAGAAATAGC
		atcgaggtctcC	aggt	GTTTTAGAGCTAGAAATAGC
		atcgaggtctcC	gcgg	GTTTTAGAGCTAGAAATAGC
		atcgaggtctcC	ttgt	GTTTTAGAGCTAGAAATAGC
		atcgaggtctcC	tgtt	GTTTTAGAGCTAGAAATAGC
		atcgaggtctcC	tttc	GTTTTAGAGCTAGAAATAGC
		atcgaggtctcC	cttg	GTTTTAGAGCTAGAAATAGC
		atcgaggtctcC	gtgc	GTTTTAGAGCTAGAAATAGC
		atcgaggtctcC	tcta	GTTTTAGAGCTAGAAATAGC
		atcgaggtctcC	attt	GTTTTAGAGCTAGAAATAGC
		atcgaggtctcC	ctcc	GTTTTAGAGCTAGAAATAGC
		atcgaggtctcC	gtca	GTTTTAGAGCTAGAAATAGC
		atcgaggtctcC	ggga	GTTTTAGAGCTAGAAATAGC
			Number of spacers	0	¬ Indicate the number of spacers to clone
		gRNA position	Target name	Spacer sequence	Orientation	Name of forward primer	Sequence of forward primer (5'→3')
		1	nicX		Forward primers	nicX-Position1-GG-F	atcgaggtctcCgtggGTTTTAGAGCTAGAAATAGC	¬Copy these sequences to order primers
		2				-Position2-GG-F	atcgaggtctcCaggtGTTTTAGAGCTAGAAATAGC
		3				-Position3-GG-F	atcgaggtctcCgcggGTTTTAGAGCTAGAAATAGC
		4				-Position4-GG-F	atcgaggtctcCttgtGTTTTAGAGCTAGAAATAGC
		5				-Position5-GG-F	atcgaggtctcCtgttGTTTTAGAGCTAGAAATAGC
		6				-Position6-GG-F	atcgaggtctcCtttcGTTTTAGAGCTAGAAATAGC
		7				-Position7-GG-F	atcgaggtctcCcttgGTTTTAGAGCTAGAAATAGC
		8				-Position8-GG-F	atcgaggtctcCgtgcGTTTTAGAGCTAGAAATAGC
		9				-Position9-GG-F	atcgaggtctcCtctaGTTTTAGAGCTAGAAATAGC
		10				-Position10-GG-F	atcgaggtctcCatttGTTTTAGAGCTAGAAATAGC
		11				-Position11-GG-F	atcgaggtctcCctccGTTTTAGAGCTAGAAATAGC
		Standard primer (5'→3')
		Name	Full sequence
		gRNA1-GG-R	atcgaggtctcCacctTTAGCTGCCTATACGGCAGT
		gRNA2-GG-R	atcgaggtctcCccgcTTAGCTGCCTATACGGCAGT
		gRNA3-GG-R	atcgaggtctcCacaaTTAGCTGCCTATACGGCAGT
		gRNA4-GG-R	atcgaggtctcCaacaTTAGCTGCCTATACGGCAGT
		gRNA5-GG-R	atcgaggtctcCgaaaTTAGCTGCCTATACGGCAGT
		gRNA6-GG-R	atcgaggtctcCcaagTTAGCTGCCTATACGGCAGT
		gRNA7-GG-R	atcgaggtctcCgcacTTAGCTGCCTATACGGCAGT
		gRNA8-GG-R	atcgaggtctcCtagaTTAGCTGCCTATACGGCAGT
		gRNA9-GG-R	atcgaggtctcCaaatTTAGCTGCCTATACGGCAGT
		gRNA10-GG-R	atcgaggtctcCggagTTAGCTGCCTATACGGCAGT
		gRNA11-GG-R	atcgaggtctcCtgacTTAGCTGCCTATACGGCAGT
		gRNA12-GG-R	atcgaggtctcCtcccTTAGCTGCCTATACGGCAGT
		gRNALastPosition-GG-R	ATCGAGGTCTCCAAACTTTCTTAGCTGCCTATACGG
