# Supplementary material for: Modular (de)construction of complex bacterial phenotypes by CRISPR/nCas9-assisted, multiplex cytidine base-editing
Source: Nat Commun. 2022 May 31;13:3026. doi: 10.1038/s41467-022-30780-z (PMC9156665; doi:10.1038/s41467-022-30780-z)
Supplement: Supplementary file 8 — Source Data [file 41467_2022_30780_MOESM8_ESM.xlsx]

## Sheet: Fig 1C
P. putida KT2440
%ORF	# of genes
0-10	2059
11-20	1090
21-30	610
31-40	452
41-50	288
51-60	180
61-70	153
71-80	105
81-90	73
91-100	49
Non editable	670

## Sheet: Fig 1D
P. aeruginosa PA14
%ORF	# of genes
0-10	1157
11-20	721
21-30	542
31-40	479
41-50	325
51-60	292
61-70	278
71-80	227
81-90	191
91-100	121
Non editable	1553

## Sheet: Fig 2E
Preceding Base	UGI present	Replicate	% Edited
A	-UGI	1	55
C	-UGI	1	75
G	-UGI	1	0
T	-UGI	1	100
A	+UGI	1	87.5
C	+UGI	1	100
G	+UGI	1	0
T	+UGI	1	100
A	-UGI	2	65
C	-UGI	2	100
G	-UGI	2	0
T	-UGI	2	100
A	+UGI	2	87.5
C	+UGI	2	100
G	+UGI	2	0
T	+UGI	2	100

## Sheet: Fig 2F
1. Replicate
		Base position
Spacer	UGI present	1	2	3	4	5	6	7	8	9	10
A	-UGI	0	0	0	0	0	50	0	0	0	0
A	+UGI	0	0	0	0	37.5	100	80	0	0	0
C	-UGI	0	0	0	50	50	100	62.5	25	0
C	+UGI	0	0	0	37.5	67.5	75	75	87.5	0
G	-UGI	0	0	0	0	0	0	0	0	0	0
G	+UGI	0	0	0	0	0	0	0	0	0	0
T	-UGI	0	0	12.5	37.5	100	87.5	100	37.5	40
T	+UGI	0	37.5	50	100	100	100	100	100	80
2. Replicate
		Base position
Spacer	UGI present	1	2	3	4	5	6	7	8	9	10
A	-UGI	0	0	0	0	0	70	0	0	0	0
A	+UGI	0	0	0	0	37.5	100	70	0	0	0
C	-UGI	0	0	0	25	50	50	37.5	0	0
C	+UGI	0	0	0	37.5	82.5	75	75	62.5	0
G	-UGI	0	0	0	0	0	0	0	0	0	0
G	+UGI	0	0	0	0	0	0	0	0	0	0
T	-UGI	0	0	12.5	12.5	100	62.5	100	37.5	25
T	+UGI	0	12.5	50	75	100	100	100	100	45

## Sheet: Fig 3D
Position nicX	Incubation time	Csy4	Repetition	Efficiency [%]
1	24 h	no	1	100
2	24 h	no	1	98.9583
3	24 h	no	1	100
4	24 h	no	1	96.9167
5	24 h	no	1	9.91667
5	24 h	yes	1	91.33
1	48 h	no	1	100
2	48 h	no	1	100
3	48 h	no	1	100
4	48 h	no	1	97.9083
5	48 h	no	1	69.8167
5	48 h	yes	1	100
1	24 h	no	2	98.958
2	24 h	no	2	100
3	24 h	no	2	93.65
4	24 h	no	2	98.958
5	24 h	no	2	17.14
5	24 h	yes	2	100
1	48 h	no	2	100
2	48 h	no	2	100
3	48 h	no	2	100
4	48 h	no	2	100
5	48 h	no	2	76.32
5	48 h	yes	2	100

## Sheet: Fig 5BC
Metabolite	Time [h]	Concentration
Glucose [mM]		220
Gluconate [mM]	0	0
2-KG [mM]	0	0
total carbon [mM]	0	220
Cell dry weight [g/L]	0	0.024
PCA [mM]	0	0
Glucose [mM]	24	120.712
Gluconate [mM]	24	22
2-KG [mM]	24	67.7712
total carbon [mM]	24	210.5
dryweight [g/L]	24	0.40272
PCA [mM]	24	2.87582
Glucose [mM]	48	79.352
Gluconate [mM]	48	0
2-KG [mM]	48	88.1518
total carbon [mM]	48	167.5
Cell dry weight [g/L]	48	0.8544
PCA [mM]	48	11.1111
Glucose [mM]	72	25.955
Gluconate [mM]	72	12
2-KG [mM]	72	55.8332
total carbon [mM]	72	93.8
Cell dry weight [g/L]	72	1.244
PCA [mM]	72	14.5621

## Sheet: Fig 6C
Time,h	KT2440			UM			TH			LM			UM+TH
Replicate	1	2	3	1	2	3	1	2	3	1	2	3	1	2	3
0	0.053	0.057	0.058	0.054	0.053	0.056	0.043	0.042	0.042	0.056	0.054	0.055	0.042	0.041	0.041
0.33	0.053	0.057	0.057	0.055	0.053	0.056	0.044	0.043	0.044	0.058	0.056	0.058	0.042	0.041	0.042
0.66	0.054	0.058	0.058	0.055	0.054	0.057	0.046	0.045	0.047	0.058	0.056	0.058	0.043	0.042	0.043
1	0.055	0.059	0.059	0.056	0.055	0.058	0.047	0.045	0.048	0.056	0.054	0.056	0.044	0.043	0.044
1.33	0.056	0.06	0.06	0.056	0.056	0.059	0.048	0.048	0.049	0.056	0.054	0.056	0.045	0.044	0.045
1.66	0.057	0.061	0.061	0.058	0.057	0.06	0.048	0.048	0.049	0.056	0.054	0.056	0.045	0.045	0.045
2	0.06	0.064	0.064	0.059	0.06	0.063	0.049	0.048	0.049	0.056	0.054	0.056	0.046	0.045	0.046
2.33	0.062	0.066	0.066	0.061	0.062	0.065	0.05	0.05	0.052	0.057	0.055	0.057	0.046	0.046	0.047
2.66	0.064	0.068	0.068	0.063	0.064	0.067	0.053	0.052	0.054	0.058	0.056	0.057	0.045	0.045	0.047
3	0.067	0.071	0.072	0.065	0.067	0.07	0.057	0.056	0.058	0.058	0.056	0.057	0.045	0.045	0.047
3.33	0.071	0.075	0.076	0.067	0.071	0.074	0.063	0.062	0.064	0.061	0.059	0.06	0.045	0.045	0.047
3.66	0.079	0.083	0.084	0.071	0.079	0.082	0.07	0.068	0.07	0.064	0.062	0.063	0.045	0.045	0.045
4	0.09	0.094	0.095	0.077	0.09	0.093	0.075	0.074	0.076	0.068	0.066	0.067	0.045	0.045	0.045
4.33	0.103	0.107	0.108	0.085	0.103	0.106	0.081	0.08	0.081	0.075	0.073	0.074	0.046	0.046	0.046
4.66	0.12	0.124	0.125	0.096	0.12	0.123	0.087	0.085	0.087	0.083	0.081	0.082	0.045	0.045	0.046
5	0.141	0.145	0.146	0.109	0.141	0.144	0.094	0.092	0.095	0.096	0.094	0.095	0.046	0.045	0.047
5.33	0.167	0.171	0.172	0.128	0.167	0.171	0.102	0.1	0.102	0.11	0.108	0.109	0.046	0.046	0.047
5.66	0.19	0.194	0.195	0.152	0.19	0.194	0.108	0.106	0.108	0.129	0.127	0.128	0.047	0.046	0.048
6	0.214	0.218	0.219	0.168	0.214	0.218	0.114	0.112	0.114	0.15	0.148	0.149	0.047	0.046	0.048
6.33	0.236	0.24	0.241	0.185	0.236	0.24	0.122	0.119	0.121	0.17	0.168	0.169	0.048	0.047	0.048
6.66	0.272	0.276	0.277	0.226	0.272	0.276	0.131	0.126	0.129	0.199	0.197	0.198	0.048	0.047	0.049
7	0.304	0.308	0.309	0.243	0.304	0.308	0.14	0.136	0.138	0.225	0.223	0.224	0.048	0.048	0.049
7.33	0.343	0.347	0.348	0.277	0.343	0.347	0.151	0.145	0.149	0.257	0.255	0.256	0.049	0.048	0.05
7.66	0.381	0.385	0.386	0.299	0.381	0.385	0.163	0.157	0.161	0.289	0.287	0.288	0.049	0.048	0.05
8	0.41	0.414	0.415	0.316	0.41	0.414	0.176	0.17	0.174	0.322	0.32	0.321	0.049	0.049	0.05
8.33	0.441	0.445	0.446	0.348	0.441	0.445	0.191	0.184	0.188	0.355	0.353	0.354	0.049	0.049	0.05
8.66	0.47	0.474	0.475	0.371	0.47	0.474	0.208	0.2	0.204	0.392	0.39	0.391	0.05	0.049	0.051
9	0.504	0.508	0.509	0.413	0.504	0.508	0.226	0.217	0.222	0.421	0.419	0.42	0.05	0.049	0.051
9.33	0.536	0.54	0.541	0.439	0.536	0.54	0.246	0.237	0.241	0.448	0.446	0.447	0.05	0.049	0.051
9.66	0.552	0.556	0.557	0.464	0.552	0.556	0.268	0.258	0.262	0.47	0.468	0.469	0.05	0.049	0.051
10	0.578	0.582	0.583	0.492	0.578	0.582	0.291	0.279	0.284	0.5	0.498	0.499	0.05	0.049	0.051
10.33	0.595	0.599	0.6	0.52	0.595	0.599	0.316	0.303	0.308	0.53	0.528	0.529	0.05	0.049	0.051
10.66	0.635	0.639	0.64	0.536	0.635	0.639	0.342	0.329	0.334	0.562	0.56	0.561	0.05	0.049	0.051
11	0.653	0.657	0.658	0.571	0.653	0.657	0.37	0.355	0.359	0.587	0.585	0.586	0.05	0.049	0.051
11.33	0.672	0.676	0.677	0.584	0.672	0.676	0.4	0.385	0.389	0.612	0.61	0.611	0.05	0.049	0.051
11.66	0.702	0.706	0.707	0.618	0.702	0.706	0.431	0.415	0.42	0.64	0.638	0.639	0.05	0.049	0.051
12	0.732	0.736	0.737	0.643	0.732	0.736	0.462	0.446	0.45	0.67	0.668	0.669	0.05	0.049	0.051
12.33	0.761	0.765	0.766	0.682	0.761	0.765	0.495	0.479	0.483	0.694	0.692	0.693	0.05	0.049	0.051
12.66	0.777	0.781	0.782	0.688	0.777	0.781	0.528	0.51	0.518	0.723	0.721	0.722	0.05	0.049	0.051
13	0.803	0.807	0.808	0.714	0.803	0.808	0.561	0.546	0.548	0.75	0.748	0.749	0.05	0.049	0.051
13.33	0.83	0.834	0.835	0.737	0.83	0.835	0.594	0.577	0.576	0.77	0.768	0.769	0.05	0.05	0.051
13.66	0.859	0.863	0.864	0.758	0.859	0.864	0.626	0.608	0.603	0.795	0.793	0.794	0.05	0.05	0.051
14	0.879	0.883	0.884	0.783	0.879	0.884	0.657	0.638	0.637	0.82	0.818	0.819	0.051	0.05	0.051
14.33	0.905	0.909	0.91	0.798	0.905	0.91	0.686	0.668	0.666	0.848	0.846	0.847	0.051	0.05	0.051
14.66	0.932	0.936	0.937	0.828	0.932	0.937	0.716	0.697	0.692	0.872	0.87	0.871	0.051	0.05	0.051
15	0.961	0.965	0.966	0.83	0.94	0.945	0.742	0.724	0.719	0.89	0.888	0.889	0.051	0.05	0.052
15.33	0.984	0.988	0.989	0.89	0.981	0.986	0.771	0.752	0.748	0.923	0.921	0.922	0.051	0.05	0.052
15.6632	1.052	1.056	1.057	0.944	1.06	1.065	0.797	0.778	0.77	0.991	0.989	0.99	0.051	0.05	0.052
15.9964	1.123	1.127	1.128	0.988	1.123	1.128	0.825	0.805	0.795	1.02	1.018	1.019	0.051	0.051	0.052
16.3296	1.192	1.196	1.197	1.01	1.204	1.209	0.849	0.829	0.818	1.12	1.118	1.119	0.052	0.051	0.052
16.6629	1.21	1.214	1.215	1.112	1.219	1.224	0.872	0.852	0.841	1.209	1.207	1.208	0.052	0.051	0.053
16.9961	1.253	1.257	1.258	1.166	1.253	1.258	0.892	0.875	0.865	1.221	1.219	1.22	0.052	0.051	0.053
17.3293	1.269	1.273	1.274	1.178	1.269	1.274	0.913	0.895	0.887	1.238	1.236	1.237	0.053	0.052	0.054
17.6625	1.275	1.279	1.28	1.188	1.275	1.28	0.931	0.914	0.907	1.262	1.26	1.261	0.053	0.052	0.054
17.9957	1.278	1.282	1.283	1.202	1.278	1.283	0.949	0.931	0.924	1.28	1.278	1.279	0.054	0.053	0.055
18.3289	1.173	1.177	1.178	1.107	1.173	1.178	0.95	0.944	0.942	1.152	1.15	1.151	0.055	0.054	0.056
18.6621	1.192	1.196	1.197	1.101	1.192	1.2	0.945	0.941	0.941	1.187	1.185	1.186	0.056	0.055	0.057
18.9954	1.188	1.192	1.193	1.097	1.188	1.196	0.939	0.936	0.936	1.208	1.206	1.207	0.057	0.056	0.058
19.3286	1.181	1.185	1.186	1.091	1.181	1.189	0.932	0.929	0.93	1.201	1.199	1.2	0.058	0.057	0.059
19.6618	1.178	1.182	1.183	1.088	1.178	1.188	0.927	0.923	0.924	1.205	1.203	1.204	0.059	0.057	0.059
19.995	1.174	1.178	1.179	1.078	1.174	1.184	0.921	0.917	0.918	1.212	1.21	1.211	0.059	0.058	0.06
20.3282	1.163	1.167	1.168	1.071	1.163	1.173	0.916	0.912	0.912	1.192	1.19	1.191	0.06	0.059	0.061
20.6614	1.157	1.161	1.162	1.064	1.157	1.167	0.911	0.907	0.908	1.179	1.177	1.178	0.061	0.06	0.062
20.9946	1.219	1.223	1.224	1.087	1.219	1.229	0.905	0.902	0.903	1.241	1.239	1.24	0.062	0.061	0.063
21.3279	1.223	1.227	1.228	1.101	1.223	1.233	0.901	0.896	0.898	1.257	1.255	1.256	0.063	0.062	0.064
21.6611	1.213	1.217	1.218	1.098	1.213	1.223	0.896	0.892	0.894	1.242	1.24	1.258	0.064	0.063	0.065
21.9943	1.243	1.247	1.248	1.117	1.219	1.229	0.892	0.887	0.889	1.241	1.239	1.26	0.065	0.063	0.066
22.3275	1.245	1.249	1.25	1.112	1.224	1.234	0.887	0.883	0.885	1.242	1.24	1.262	0.066	0.064	0.067
22.6607	1.248	1.252	1.253	1.108	1.229	1.239	0.883	0.878	0.881	1.245	1.243	1.264	0.067	0.065	0.068
22.9939	1.249	1.253	1.254	1.109	1.236	1.246	0.879	0.874	0.877	1.246	1.244	1.266	0.068	0.066	0.069
23.3271	1.249	1.253	1.254	1.108	1.241	1.251	0.876	0.87	0.872	1.245	1.243	1.268	0.069	0.067	0.07
23.6604	1.25	1.254	1.255	1.103	1.248	1.258	0.871	0.866	0.869	1.247	1.245	1.27	0.07	0.068	0.071
23.9936	1.25	1.254	1.255	1.101	1.25	1.26	0.868	0.863	0.866	1.25	1.248	1.272	0.071	0.07	0.072

## Sheet: Fig 6D
Time [h]	KT2440			UM +TH			UM +TH ΔIcd			UM +TH + ΔmaeB ΔghrB			UM +TH + ΔmaeB ΔghrB ΔIcd
Replicate	1	2	3	1	2	3	1	2	3	1	2	3	1	2	3
0	0.042	0.037	0.04	0.042	0.037	0.039	0.042	0.037	0.039	0.042	0.037	0.039	0.042	0.037	0.039
0.25	0.042	0.038	0.039	0.042	0.037	0.039	0.042	0.037	0.039	0.042	0.037	0.039	0.042	0.037	0.039
0.5	0.043	0.038	0.04	0.042	0.037	0.039	0.042	0.037	0.039	0.042	0.037	0.04	0.042	0.037	0.039
0.75	0.043	0.038	0.04	0.042	0.037	0.039	0.042	0.037	0.039	0.042	0.037	0.039	0.041	0.037	0.039
1	0.043	0.039	0.04	0.042	0.037	0.039	0.042	0.038	0.04	0.042	0.037	0.039	0.042	0.038	0.039
1.25	0.044	0.039	0.04	0.043	0.037	0.039	0.042	0.038	0.04	0.042	0.038	0.039	0.041	0.037	0.039
1.5	0.045	0.04	0.041	0.043	0.038	0.04	0.042	0.038	0.04	0.042	0.038	0.04	0.042	0.038	0.039
1.75	0.047	0.044	0.044	0.044	0.038	0.041	0.043	0.039	0.04	0.042	0.038	0.04	0.042	0.038	0.039
2	0.051	0.048	0.046	0.044	0.038	0.042	0.043	0.039	0.041	0.043	0.038	0.04	0.042	0.038	0.04
2.25	0.054	0.05	0.05	0.045	0.039	0.042	0.043	0.039	0.041	0.043	0.038	0.04	0.042	0.038	0.04
2.5	0.056	0.053	0.052	0.046	0.04	0.044	0.044	0.04	0.042	0.043	0.039	0.041	0.042	0.038	0.04
2.75	0.059	0.056	0.054	0.049	0.042	0.047	0.045	0.041	0.043	0.043	0.039	0.041	0.042	0.039	0.04
3	0.062	0.062	0.057	0.051	0.044	0.048	0.046	0.042	0.043	0.044	0.04	0.042	0.043	0.039	0.041
3.25	0.069	0.07	0.063	0.051	0.046	0.048	0.047	0.042	0.043	0.044	0.04	0.042	0.043	0.039	0.041
3.5	0.077	0.079	0.069	0.051	0.047	0.049	0.048	0.043	0.044	0.044	0.04	0.043	0.043	0.04	0.041
3.75	0.087	0.09	0.079	0.051	0.046	0.048	0.05	0.045	0.046	0.045	0.04	0.043	0.043	0.041	0.042
4	0.099	0.106	0.09	0.051	0.046	0.048	0.049	0.046	0.046	0.045	0.041	0.043	0.044	0.042	0.042
4.25	0.119	0.128	0.106	0.052	0.046	0.049	0.05	0.046	0.047	0.045	0.041	0.043	0.044	0.043	0.042
4.5	0.143	0.156	0.127	0.053	0.046	0.049	0.05	0.046	0.047	0.045	0.041	0.044	0.045	0.044	0.044
4.75	0.173	0.191	0.154	0.05	0.047	0.049	0.051	0.048	0.049	0.045	0.042	0.044	0.046	0.045	0.045
5	0.212	0.235	0.187	0.052	0.049	0.05	0.052	0.049	0.05	0.045	0.043	0.044	0.048	0.046	0.046
5.25	0.26	0.291	0.231	0.054	0.05	0.051	0.052	0.051	0.052	0.046	0.043	0.046	0.05	0.045	0.046
5.5	0.316	0.341	0.284	0.055	0.052	0.053	0.054	0.052	0.053	0.046	0.043	0.046	0.05	0.045	0.046
5.75	0.37	0.387	0.343	0.056	0.054	0.055	0.056	0.054	0.056	0.047	0.043	0.046	0.049	0.045	0.045
6	0.425	0.433	0.392	0.057	0.056	0.057	0.057	0.056	0.058	0.047	0.044	0.046	0.049	0.045	0.046
6.25	0.48	0.482	0.443	0.059	0.058	0.058	0.058	0.059	0.06	0.047	0.045	0.046	0.048	0.045	0.046
6.5	0.535	0.53	0.495	0.06	0.06	0.06	0.06	0.061	0.062	0.048	0.045	0.046	0.049	0.045	0.046
6.75	0.587	0.576	0.55	0.063	0.063	0.063	0.062	0.064	0.065	0.049	0.046	0.047	0.048	0.046	0.046
7	0.635	0.623	0.601	0.065	0.066	0.066	0.064	0.067	0.068	0.049	0.047	0.048	0.048	0.046	0.046
7.25	0.68	0.666	0.65	0.068	0.07	0.069	0.067	0.071	0.072	0.05	0.048	0.049	0.049	0.047	0.047
7.5	0.724	0.707	0.697	0.071	0.074	0.073	0.071	0.076	0.076	0.051	0.049	0.05	0.05	0.048	0.047
7.75	0.763	0.746	0.74	0.076	0.079	0.078	0.075	0.081	0.081	0.052	0.05	0.051	0.051	0.048	0.048
8	0.802	0.784	0.78	0.081	0.085	0.083	0.08	0.087	0.087	0.053	0.051	0.052	0.051	0.05	0.049
8.25	0.837	0.821	0.819	0.087	0.092	0.089	0.086	0.094	0.093	0.054	0.053	0.053	0.052	0.051	0.05
8.5	0.872	0.859	0.858	0.094	0.101	0.096	0.094	0.102	0.101	0.055	0.055	0.055	0.053	0.052	0.051
8.75	0.905	0.892	0.894	0.103	0.11	0.104	0.101	0.112	0.109	0.057	0.056	0.056	0.054	0.054	0.052
9	0.937	0.926	0.927	0.112	0.12	0.113	0.111	0.122	0.119	0.058	0.058	0.057	0.056	0.055	0.054
9.25	0.97	0.96	0.961	0.122	0.131	0.123	0.121	0.133	0.129	0.06	0.059	0.059	0.056	0.057	0.055
9.5	1	0.995	0.993	0.133	0.144	0.135	0.132	0.146	0.141	0.061	0.06	0.061	0.058	0.058	0.057
9.75	1.031	1.031	1.025	0.147	0.159	0.147	0.145	0.161	0.155	0.062	0.061	0.062	0.059	0.06	0.058
10	1.06	1.053	1.056	0.161	0.175	0.161	0.159	0.177	0.17	0.062	0.061	0.063	0.061	0.061	0.059
10.25	1.087	1.071	1.086	0.177	0.193	0.177	0.175	0.196	0.186	0.063	0.062	0.064	0.062	0.062	0.061
10.5	1.116	1.089	1.115	0.195	0.213	0.195	0.193	0.216	0.205	0.064	0.063	0.064	0.063	0.063	0.062
10.75	1.14	1.107	1.143	0.215	0.235	0.215	0.213	0.238	0.226	0.064	0.065	0.065	0.064	0.063	0.063
11	1.166	1.125	1.168	0.236	0.259	0.236	0.235	0.263	0.249	0.065	0.066	0.066	0.065	0.064	0.064
11.25	1.19	1.142	1.189	0.26	0.285	0.26	0.258	0.29	0.274	0.067	0.067	0.067	0.066	0.065	0.065
11.5	1.21	1.158	1.21	0.286	0.314	0.286	0.284	0.318	0.301	0.068	0.069	0.068	0.066	0.066	0.065
11.75	1.228	1.174	1.229	0.314	0.345	0.313	0.312	0.349	0.331	0.069	0.071	0.069	0.067	0.068	0.066
12	1.245	1.188	1.245	0.345	0.378	0.343	0.342	0.383	0.363	0.07	0.072	0.07	0.068	0.069	0.067
12.25	1.261	1.202	1.261	0.378	0.414	0.376	0.375	0.419	0.397	0.072	0.074	0.072	0.069	0.071	0.068
12.5	1.275	1.213	1.275	0.413	0.452	0.411	0.411	0.457	0.434	0.073	0.075	0.073	0.07	0.072	0.069
12.75	1.287	1.223	1.288	0.45	0.492	0.448	0.448	0.497	0.473	0.074	0.077	0.075	0.071	0.074	0.071
13	1.3	1.23	1.302	0.49	0.529	0.488	0.487	0.532	0.514	0.075	0.078	0.076	0.073	0.076	0.072
13.25	1.328	1.238	1.325	0.527	0.561	0.527	0.528	0.564	0.553	0.077	0.079	0.077	0.074	0.077	0.073
13.5	1.327	1.259	1.328	0.559	0.594	0.563	0.56	0.597	0.586	0.078	0.081	0.078	0.076	0.079	0.075
13.75	1.335	1.255	1.338	0.594	0.628	0.598	0.594	0.631	0.62	0.079	0.082	0.079	0.077	0.08	0.076
14	1.337	1.26	1.341	0.63	0.662	0.633	0.628	0.665	0.655	0.08	0.083	0.081	0.078	0.082	0.077
14.25	1.339	1.262	1.344	0.665	0.695	0.668	0.662	0.699	0.689	0.081	0.085	0.081	0.08	0.083	0.078
14.5	1.338	1.263	1.341	0.7	0.728	0.703	0.696	0.731	0.723	0.082	0.086	0.083	0.081	0.085	0.08
14.75	1.335	1.269	1.343	0.733	0.76	0.738	0.729	0.763	0.757	0.083	0.087	0.084	0.083	0.087	0.081
15	1.337	1.266	1.341	0.766	0.79	0.771	0.76	0.793	0.79	0.084	0.088	0.085	0.084	0.088	0.082
15.25	1.326	1.255	1.329	0.798	0.82	0.802	0.791	0.822	0.821	0.085	0.089	0.086	0.085	0.089	0.083
15.5	1.312	1.243	1.316	0.828	0.848	0.832	0.821	0.85	0.85	0.086	0.091	0.087	0.086	0.091	0.085
15.75	1.299	1.232	1.303	0.856	0.875	0.862	0.849	0.876	0.879	0.087	0.092	0.088	0.088	0.092	0.086
16	1.286	1.22	1.289	0.884	0.901	0.89	0.877	0.902	0.906	0.088	0.093	0.089	0.089	0.094	0.087
16.25	1.274	1.207	1.277	0.91	0.926	0.917	0.904	0.926	0.932	0.089	0.094	0.09	0.09	0.095	0.088
16.5	1.26	1.197	1.263	0.935	0.949	0.942	0.928	0.949	0.957	0.09	0.095	0.09	0.091	0.096	0.089
16.75	1.248	1.185	1.25	0.959	0.973	0.965	0.951	0.971	0.98	0.091	0.096	0.091	0.092	0.098	0.09
17	1.235	1.174	1.234	0.983	0.994	0.989	0.975	0.992	1.003	0.092	0.097	0.092	0.094	0.099	0.091
17.25	1.221	1.16	1.221	1.005	1.014	1.011	0.998	1.013	1.024	0.092	0.098	0.093	0.095	0.1	0.092
17.5	1.206	1.148	1.208	1.025	1.034	1.032	1.018	1.032	1.045	0.093	0.099	0.094	0.096	0.101	0.093
17.75	1.191	1.137	1.195	1.046	1.053	1.052	1.038	1.051	1.064	0.094	0.1	0.094	0.097	0.102	0.094
18	1.173	1.121	1.181	1.065	1.107	1.071	1.056	1.128	1.083	0.095	0.101	0.095	0.098	0.104	0.095
18.25	1.17	1.114	1.163	1.084	1.148	1.091	1.076	1.144	1.117	0.096	0.102	0.096	0.099	0.105	0.096
18.5	1.141	1.094	1.15	1.166	1.154	1.172	1.155	1.149	1.179	0.096	0.103	0.097	0.1	0.106	0.097
18.75	1.126	1.079	1.133	1.172	1.15	1.179	1.168	1.143	1.185	0.097	0.103	0.097	0.101	0.107	0.098
19	1.103	1.063	1.119	1.175	1.141	1.178	1.173	1.135	1.181	0.098	0.104	0.098	0.102	0.108	0.099
19.25	1.085	1.052	1.101	1.169	1.134	1.171	1.167	1.127	1.174	0.098	0.105	0.099	0.103	0.109	0.1
19.5	1.062	1.032	1.08	1.161	1.126	1.164	1.16	1.119	1.167	0.099	0.106	0.099	0.104	0.11	0.1
19.75	1.037	1.015	1.063	1.153	1.119	1.156	1.152	1.112	1.159	0.1	0.107	0.1	0.105	0.111	0.101
20	1.017	0.998	1.042	1.147	1.112	1.15	1.145	1.105	1.152	0.1	0.107	0.1	0.105	0.112	0.102
20.25	0.996	0.983	1.025	1.14	1.106	1.143	1.138	1.098	1.146	0.101	0.108	0.101	0.107	0.113	0.103
20.5	0.975	0.966	1.007	1.134	1.1	1.137	1.131	1.091	1.139	0.101	0.109	0.101	0.107	0.114	0.103
20.75	0.954	0.954	0.991	1.128	1.094	1.131	1.124	1.085	1.132	0.102	0.109	0.102	0.108	0.114	0.104
21	0.942	0.935	0.973	1.122	1.089	1.125	1.118	1.079	1.127	0.102	0.11	0.102	0.109	0.115	0.104
21.25	0.912	0.92	0.95	1.116	1.082	1.119	1.111	1.072	1.12	0.103	0.11	0.103	0.109	0.116	0.105
21.5	0.892	0.9	0.935	1.111	1.077	1.113	1.104	1.066	1.114	0.103	0.111	0.103	0.11	0.117	0.106
21.75	0.871	0.884	0.913	1.105	1.072	1.107	1.098	1.06	1.108	0.104	0.112	0.104	0.11	0.118	0.106
22	0.852	0.865	0.894	1.1	1.065	1.101	1.091	1.053	1.102	0.104	0.112	0.104	0.111	0.118	0.107
22.25	0.828	0.849	0.877	1.095	1.06	1.097	1.085	1.047	1.096	0.105	0.113	0.104	0.112	0.119	0.107
22.5	0.81	0.83	0.865	1.09	1.054	1.091	1.079	1.041	1.09	0.105	0.113	0.105	0.112	0.12	0.108
22.75	0.796	0.813	0.839	1.085	1.049	1.086	1.072	1.035	1.085	0.105	0.114	0.105	0.113	0.12	0.108
23	0.772	0.797	0.823	1.08	1.044	1.081	1.066	1.029	1.079	0.105	0.114	0.105	0.113	0.121	0.109
23.25	0.756	0.782	0.804	1.075	1.039	1.076	1.061	1.024	1.074	0.106	0.115	0.106	0.114	0.122	0.109
23.5	0.738	0.767	0.788	1.071	1.034	1.072	1.055	1.018	1.069	0.106	0.115	0.106	0.114	0.122	0.11
23.75	0.723	0.753	0.773	1.066	1.03	1.067	1.049	1.012	1.063	0.107	0.116	0.106	0.115	0.123	0.11
24	0.709	0.739	0.762	1.061	1.025	1.063	1.044	1.007	1.058	0.107	0.116	0.107	0.115	0.123	0.111

## Sheet: Fig 6E
Time [h]	KT2440			NADPHaux 50 mM glutamate			NADPHaux 30 mM glutamate			NADPHaux 10 mM glutamate			NADPHaux 0 mM glutamate
Replicate	1	2	3	1	2	3	1	2	3	1	2	3	1	2	3
0	0.045	0.038	0.04	0.039	0.04	0.038	0.041	0.039	0.038	0.04	0.041	0.042	0.04	0.041	0.039
0.25	0.045	0.038	0.041	0.038	0.04	0.038	0.041	0.039	0.037	0.042	0.041	0.043	0.04	0.04	0.039
0.5	0.045	0.038	0.041	0.038	0.039	0.038	0.041	0.039	0.037	0.041	0.041	0.046	0.04	0.04	0.039
0.75	0.044	0.038	0.04	0.038	0.039	0.038	0.041	0.039	0.037	0.042	0.041	0.046	0.04	0.04	0.039
1	0.045	0.039	0.04	0.038	0.039	0.038	0.04	0.039	0.037	0.042	0.042	0.047	0.04	0.04	0.039
1.25	0.045	0.038	0.04	0.038	0.039	0.038	0.041	0.039	0.037	0.043	0.043	0.04	0.04	0.04	0.039
1.5	0.05	0.04	0.042	0.038	0.039	0.038	0.04	0.039	0.037	0.042	0.041	0.041	0.04	0.041	0.039
1.75	0.053	0.045	0.045	0.039	0.039	0.038	0.04	0.039	0.037	0.042	0.042	0.041	0.04	0.041	0.039
2	0.054	0.048	0.048	0.039	0.04	0.038	0.041	0.039	0.037	0.042	0.041	0.041	0.041	0.042	0.039
2.25	0.055	0.049	0.051	0.039	0.04	0.038	0.041	0.039	0.037	0.042	0.042	0.042	0.042	0.042	0.044
2.5	0.056	0.05	0.051	0.039	0.04	0.038	0.042	0.039	0.038	0.042	0.042	0.042	0.043	0.043	0.044
2.75	0.057	0.048	0.053	0.039	0.041	0.038	0.041	0.04	0.038	0.042	0.042	0.042	0.045	0.044	0.043
3	0.062	0.051	0.054	0.039	0.041	0.038	0.041	0.041	0.038	0.043	0.044	0.044	0.046	0.046	0.044
3.25	0.069	0.059	0.057	0.04	0.041	0.039	0.042	0.041	0.039	0.043	0.044	0.044	0.047	0.047	0.046
3.5	0.08	0.067	0.065	0.04	0.043	0.039	0.042	0.041	0.039	0.044	0.045	0.045	0.046	0.048	0.045
3.75	0.096	0.08	0.075	0.041	0.044	0.04	0.043	0.041	0.039	0.045	0.045	0.046	0.047	0.048	0.045
4	0.12	0.098	0.09	0.041	0.045	0.04	0.046	0.042	0.04	0.045	0.046	0.046	0.047	0.048	0.047
4.25	0.153	0.125	0.112	0.042	0.047	0.042	0.044	0.042	0.04	0.047	0.047	0.047	0.047	0.048	0.046
4.5	0.198	0.162	0.141	0.044	0.048	0.044	0.046	0.043	0.041	0.047	0.047	0.048	0.048	0.048	0.046
4.75	0.255	0.211	0.181	0.045	0.049	0.045	0.046	0.045	0.042	0.048	0.048	0.049	0.047	0.049	0.046
5	0.323	0.274	0.234	0.046	0.05	0.046	0.048	0.046	0.043	0.048	0.048	0.049	0.048	0.049	0.047
5.25	0.388	0.337	0.302	0.047	0.052	0.047	0.049	0.048	0.045	0.049	0.05	0.05	0.047	0.05	0.047
5.5	0.458	0.399	0.372	0.047	0.053	0.048	0.049	0.048	0.045	0.051	0.05	0.051	0.047	0.049	0.047
5.75	0.533	0.471	0.439	0.048	0.056	0.05	0.051	0.049	0.046	0.052	0.051	0.052	0.047	0.05	0.047
6	0.672	0.543	0.51	0.051	0.057	0.052	0.052	0.049	0.045	0.053	0.053	0.054	0.048	0.05	0.047
6.25	0.678	0.655	0.591	0.052	0.059	0.054	0.052	0.05	0.047	0.054	0.055	0.055	0.048	0.05	0.047
6.5	0.698	0.658	0.684	0.053	0.06	0.056	0.052	0.051	0.048	0.057	0.057	0.057	0.049	0.046	0.047
6.75	0.73	0.699	0.689	0.054	0.061	0.058	0.055	0.053	0.049	0.059	0.059	0.06	0.048	0.046	0.047
7	0.76	0.729	0.727	0.055	0.064	0.06	0.055	0.054	0.051	0.062	0.061	0.063	0.049	0.047	0.048
7.25	0.79	0.756	0.754	0.057	0.067	0.062	0.059	0.058	0.052	0.064	0.064	0.066	0.049	0.047	0.048
7.5	0.817	0.784	0.783	0.059	0.07	0.063	0.061	0.061	0.056	0.068	0.067	0.07	0.049	0.047	0.049
7.75	0.842	0.81	0.808	0.062	0.074	0.066	0.063	0.062	0.058	0.072	0.071	0.074	0.049	0.047	0.049
8	0.867	0.834	0.834	0.064	0.077	0.069	0.065	0.065	0.059	0.075	0.074	0.077	0.049	0.047	0.048
8.25	0.891	0.858	0.859	0.068	0.081	0.073	0.067	0.067	0.061	0.078	0.078	0.081	0.049	0.047	0.048
8.5	0.916	0.881	0.883	0.071	0.084	0.077	0.069	0.069	0.063	0.08	0.081	0.084	0.049	0.047	0.048
8.75	0.939	0.904	0.906	0.074	0.088	0.081	0.07	0.071	0.065	0.083	0.083	0.088	0.049	0.047	0.049
9	0.962	0.926	0.929	0.077	0.095	0.084	0.074	0.074	0.067	0.087	0.087	0.091	0.049	0.048	0.049
9.25	0.983	0.947	0.951	0.081	0.103	0.089	0.077	0.077	0.07	0.09	0.091	0.095	0.049	0.048	0.049
9.5	1.004	0.967	0.972	0.088	0.11	0.093	0.082	0.081	0.073	0.095	0.095	0.1	0.05	0.048	0.049
9.75	1.024	0.987	0.993	0.094	0.118	0.099	0.085	0.085	0.076	0.1	0.1	0.106	0.05	0.048	0.049
10	1.042	1.006	1.011	0.101	0.126	0.108	0.091	0.089	0.08	0.104	0.105	0.111	0.05	0.048	0.049
10.25	1.06	1.024	1.03	0.108	0.134	0.116	0.095	0.094	0.084	0.11	0.111	0.117	0.05	0.048	0.049
10.5	1.077	1.042	1.048	0.115	0.142	0.124	0.099	0.098	0.088	0.116	0.117	0.124	0.05	0.048	0.05
10.75	1.095	1.058	1.065	0.122	0.151	0.133	0.105	0.103	0.092	0.123	0.123	0.131	0.05	0.048	0.05
11	1.113	1.075	1.083	0.13	0.159	0.141	0.111	0.11	0.098	0.13	0.13	0.139	0.05	0.048	0.05
11.25	1.128	1.091	1.1	0.137	0.168	0.15	0.119	0.117	0.103	0.137	0.138	0.147	0.05	0.048	0.051
11.5	1.142	1.106	1.115	0.145	0.177	0.159	0.126	0.123	0.109	0.146	0.147	0.157	0.05	0.048	0.051
11.75	1.156	1.12	1.13	0.153	0.186	0.168	0.135	0.131	0.115	0.155	0.155	0.166	0.05	0.048	0.051
12	1.173	1.132	1.143	0.162	0.195	0.177	0.143	0.138	0.12	0.164	0.164	0.176	0.051	0.048	0.052
12.25	1.175	1.147	1.154	0.17	0.205	0.186	0.152	0.145	0.126	0.172	0.173	0.185	0.051	0.048	0.052
12.5	1.169	1.146	1.17	0.179	0.215	0.196	0.16	0.153	0.132	0.182	0.182	0.195	0.051	0.048	0.051
12.75	1.163	1.141	1.168	0.188	0.225	0.206	0.167	0.16	0.138	0.191	0.192	0.206	0.051	0.048	0.051
13	1.157	1.135	1.162	0.197	0.236	0.215	0.176	0.167	0.143	0.201	0.201	0.216	0.051	0.048	0.051
13.25	1.151	1.128	1.156	0.207	0.247	0.225	0.186	0.176	0.15	0.21	0.21	0.226	0.051	0.048	0.051
13.5	1.145	1.122	1.149	0.217	0.258	0.236	0.195	0.184	0.156	0.219	0.22	0.236	0.051	0.048	0.05
13.75	1.139	1.116	1.142	0.227	0.27	0.247	0.204	0.191	0.161	0.229	0.229	0.246	0.051	0.048	0.05
14	1.133	1.11	1.135	0.238	0.282	0.258	0.212	0.199	0.167	0.239	0.239	0.256	0.051	0.048	0.05
14.25	1.128	1.104	1.129	0.249	0.294	0.269	0.221	0.207	0.173	0.249	0.249	0.266	0.051	0.048	0.05
14.5	1.123	1.099	1.123	0.26	0.307	0.281	0.232	0.216	0.18	0.259	0.258	0.276	0.051	0.048	0.05
14.75	1.118	1.094	1.117	0.272	0.32	0.293	0.241	0.224	0.185	0.269	0.268	0.286	0.051	0.049	0.05
15	1.113	1.089	1.111	0.284	0.334	0.305	0.25	0.232	0.191	0.279	0.279	0.297	0.051	0.049	0.051
15.25	1.109	1.084	1.106	0.296	0.348	0.318	0.26	0.24	0.197	0.29	0.29	0.323	0.051	0.049	0.051
15.5	1.105	1.079	1.1	0.309	0.362	0.331	0.27	0.248	0.203	0.302	0.314	0.326	0.051	0.049	0.051
15.75	1.1	1.075	1.095	0.322	0.377	0.344	0.281	0.257	0.209	0.325	0.316	0.327	0.051	0.049	0.051
16	1.096	1.071	1.09	0.336	0.393	0.358	0.291	0.265	0.215	0.327	0.316	0.325	0.051	0.049	0.051
16.25	1.093	1.067	1.086	0.349	0.408	0.372	0.302	0.275	0.221	0.327	0.314	0.323	0.051	0.049	0.051
16.5	1.089	1.063	1.081	0.364	0.424	0.387	0.313	0.284	0.228	0.324	0.312	0.32	0.051	0.049	0.051
16.75	1.085	1.06	1.077	0.378	0.441	0.403	0.324	0.293	0.233	0.323	0.31	0.319	0.051	0.049	0.051
17	1.082	1.056	1.073	0.393	0.457	0.417	0.335	0.302	0.24	0.32	0.308	0.317	0.051	0.049	0.051
17.25	1.079	1.053	1.069	0.407	0.473	0.433	0.346	0.311	0.246	0.319	0.307	0.316	0.051	0.049	0.051
17.5	1.075	1.049	1.065	0.423	0.491	0.449	0.358	0.32	0.252	0.317	0.306	0.315	0.051	0.049	0.051
17.75	1.072	1.046	1.062	0.438	0.506	0.465	0.37	0.329	0.258	0.316	0.304	0.314	0.051	0.05	0.052
18	1.069	1.043	1.058	0.454	0.522	0.484	0.382	0.339	0.265	0.314	0.303	0.313	0.052	0.05	0.052
18.25	1.066	1.04	1.054	0.47	0.54	0.496	0.393	0.347	0.271	0.313	0.302	0.313	0.052	0.05	0.052
18.5	1.063	1.037	1.051	0.486	0.559	0.512	0.405	0.356	0.276	0.313	0.302	0.313	0.052	0.05	0.052
18.75	1.059	1.034	1.047	0.502	0.579	0.53	0.416	0.366	0.283	0.313	0.302	0.312	0.052	0.05	0.052
19	1.056	1.031	1.044	0.516	0.598	0.549	0.428	0.376	0.29	0.311	0.301	0.312	0.052	0.05	0.052
19.25	1.053	1.028	1.04	0.532	0.616	0.569	0.441	0.385	0.296	0.311	0.301	0.312	0.052	0.05	0.052
19.5	1.051	1.025	1.037	0.549	0.635	0.588	0.451	0.393	0.302	0.311	0.301	0.312	0.052	0.051	0.052
19.75	1.047	1.022	1.033	0.566	0.653	0.607	0.461	0.401	0.306	0.312	0.302	0.312	0.053	0.051	0.053
20	1.044	1.019	1.03	0.584	0.671	0.626	0.474	0.411	0.314	0.31	0.301	0.312	0.053	0.051	0.053
20.25	1.041	1.016	1.027	0.603	0.688	0.645	0.483	0.418	0.319	0.311	0.301	0.312	0.053	0.051	0.053
20.5	1.038	1.012	1.023	0.62	0.705	0.661	0.495	0.427	0.325	0.311	0.301	0.312	0.053	0.051	0.053
20.75	1.035	1.009	1.019	0.638	0.723	0.68	0.506	0.435	0.331	0.31	0.3	0.312	0.053	0.052	0.053
21	1.032	1.006	1.016	0.655	0.78	0.697	0.515	0.442	0.336	0.311	0.301	0.312	0.053	0.052	0.054
21.25	1.029	1.003	1.012	0.671	0.781	0.713	0.528	0.452	0.344	0.31	0.3	0.312	0.054	0.052	0.054
21.5	1.026	0.999	1.008	0.688	0.776	0.766	0.537	0.46	0.349	0.311	0.301	0.312	0.054	0.053	0.054
21.75	1.022	0.996	1.005	0.74	0.766	0.776	0.549	0.468	0.356	0.31	0.3	0.312	0.054	0.053	0.054
22	1.019	0.993	1.001	0.751	0.757	0.773	0.558	0.476	0.361	0.311	0.301	0.313	0.054	0.053	0.055
22.25	1.015	0.989	0.997	0.748	0.749	0.764	0.569	0.485	0.368	0.31	0.301	0.313	0.054	0.053	0.055
22.5	1.012	0.986	0.994	0.739	0.745	0.754	0.579	0.493	0.374	0.31	0.301	0.314	0.055	0.053	0.055
22.75	1.009	0.983	0.991	0.73	0.74	0.747	0.59	0.501	0.381	0.311	0.301	0.315	0.055	0.054	0.056
23	1.006	0.98	0.987	0.723	0.736	0.742	0.6	0.508	0.387	0.311	0.302	0.317	0.055	0.054	0.056
23.25	1.003	0.976	0.984	0.719	0.732	0.737	0.611	0.518	0.394	0.311	0.303	0.318	0.055	0.054	0.056
23.5	0.999	0.973	0.98	0.715	0.729	0.733	0.62	0.525	0.4	0.312	0.304	0.32	0.055	0.055	0.057
23.75	0.996	0.97	0.977	0.711	0.726	0.73	0.632	0.534	0.407	0.313	0.305	0.322	0.056	0.055	0.057
24	0.993	0.967	0.973	0.708	0.724	0.726	0.642	0.543	0.414	0.314	0.306	0.323	0.056	0.055	0.057

## Sheet: Fig 6F
Time [h]	NADPHaux pSEVA621 (0 mM formate)			NADPHaux pSEVA621:FDHV9 (0 mM formate)			NADPHaux pSEVA621(30 mM formate)			NADPHaux pSEVA621:FDHV9 (30 mM formate)			NADPHaux pSEVA621 (60 mM formate)			NADPHaux pSEVA621:FDHV9 (60 mM formate)
Replicate	1	2	3	1	2	3	1	2	3	1	2	3	1	2	3	1	2	3
0	0.039	0.037	0.037	0.039	0.038	0.039	0.039	0.038	0.038	0.04	0.039	0.041	0.04	0.038	0.039	0.042	0.038	0.043
0.25	0.039	0.037	0.037	0.039	0.038	0.039	0.039	0.038	0.038	0.04	0.039	0.041	0.04	0.038	0.039	0.041	0.038	0.043
0.5	0.038	0.037	0.037	0.039	0.038	0.039	0.039	0.038	0.038	0.04	0.038	0.041	0.04	0.038	0.039	0.041	0.038	0.042
0.75	0.038	0.037	0.037	0.039	0.037	0.039	0.039	0.038	0.038	0.039	0.038	0.041	0.041	0.038	0.039	0.04	0.038	0.04
1	0.039	0.038	0.038	0.038	0.037	0.038	0.039	0.038	0.038	0.039	0.038	0.041	0.041	0.038	0.039	0.04	0.038	0.04
1.25	0.038	0.037	0.037	0.039	0.038	0.039	0.039	0.038	0.038	0.039	0.038	0.04	0.041	0.038	0.04	0.04	0.037	0.042
1.5	0.038	0.037	0.037	0.039	0.038	0.039	0.04	0.038	0.038	0.04	0.038	0.041	0.041	0.038	0.04	0.04	0.037	0.04
1.75	0.038	0.037	0.037	0.039	0.038	0.039	0.039	0.038	0.038	0.04	0.038	0.04	0.04	0.038	0.039	0.041	0.038	0.042
2	0.039	0.038	0.038	0.039	0.038	0.039	0.039	0.038	0.038	0.04	0.038	0.041	0.041	0.038	0.039	0.04	0.037	0.043
2.25	0.039	0.038	0.038	0.039	0.038	0.039	0.039	0.038	0.038	0.039	0.038	0.041	0.041	0.038	0.039	0.04	0.037	0.042
2.5	0.039	0.038	0.038	0.039	0.038	0.039	0.039	0.038	0.038	0.039	0.038	0.041	0.041	0.038	0.039	0.04	0.037	0.044
2.75	0.039	0.038	0.038	0.039	0.038	0.039	0.039	0.038	0.038	0.039	0.038	0.04	0.041	0.038	0.039	0.04	0.038	0.043
3	0.039	0.038	0.038	0.039	0.038	0.039	0.039	0.039	0.039	0.04	0.038	0.041	0.04	0.038	0.039	0.041	0.038	0.043
3.25	0.038	0.038	0.038	0.039	0.038	0.039	0.039	0.038	0.038	0.04	0.038	0.041	0.041	0.038	0.039	0.04	0.037	0.042
3.5	0.039	0.038	0.038	0.039	0.038	0.039	0.04	0.039	0.039	0.04	0.038	0.041	0.041	0.038	0.04	0.04	0.037	0.042
3.75	0.038	0.038	0.037	0.039	0.038	0.039	0.04	0.039	0.039	0.04	0.038	0.041	0.041	0.038	0.04	0.041	0.038	0.041
4	0.039	0.038	0.038	0.039	0.038	0.039	0.039	0.039	0.039	0.04	0.039	0.041	0.041	0.038	0.039	0.04	0.038	0.044
4.25	0.039	0.037	0.037	0.039	0.038	0.039	0.04	0.039	0.039	0.04	0.038	0.04	0.04	0.038	0.039	0.041	0.038	0.044
4.5	0.038	0.038	0.037	0.039	0.038	0.039	0.039	0.039	0.039	0.04	0.039	0.04	0.04	0.038	0.039	0.041	0.038	0.043
4.75	0.039	0.038	0.038	0.039	0.038	0.039	0.04	0.039	0.039	0.04	0.038	0.041	0.04	0.038	0.039	0.041	0.038	0.045
5	0.039	0.038	0.037	0.039	0.038	0.039	0.04	0.039	0.039	0.04	0.038	0.041	0.04	0.038	0.039	0.041	0.038	0.044
5.25	0.039	0.038	0.038	0.039	0.038	0.039	0.04	0.04	0.04	0.04	0.039	0.041	0.041	0.038	0.04	0.041	0.038	0.046
5.5	0.039	0.038	0.038	0.039	0.038	0.039	0.04	0.04	0.04	0.04	0.039	0.041	0.04	0.038	0.039	0.04	0.038	0.043
5.75	0.039	0.038	0.037	0.039	0.038	0.039	0.04	0.041	0.041	0.04	0.04	0.04	0.041	0.038	0.04	0.041	0.038	0.044
6	0.039	0.038	0.038	0.039	0.038	0.039	0.04	0.04	0.04	0.04	0.039	0.041	0.041	0.039	0.04	0.04	0.038	0.043
6.25	0.039	0.038	0.038	0.039	0.038	0.039	0.041	0.04	0.04	0.04	0.038	0.041	0.042	0.039	0.041	0.04	0.038	0.044
6.5	0.039	0.038	0.038	0.039	0.038	0.039	0.041	0.04	0.04	0.041	0.039	0.041	0.043	0.04	0.041	0.04	0.038	0.043
6.75	0.039	0.038	0.037	0.039	0.038	0.039	0.041	0.04	0.04	0.041	0.039	0.04	0.042	0.04	0.041	0.041	0.038	0.043
7	0.039	0.038	0.038	0.039	0.038	0.039	0.041	0.04	0.04	0.041	0.039	0.041	0.043	0.04	0.041	0.041	0.038	0.043
7.25	0.039	0.038	0.037	0.039	0.038	0.039	0.041	0.042	0.042	0.041	0.04	0.041	0.042	0.04	0.041	0.041	0.038	0.043
7.5	0.039	0.038	0.037	0.04	0.038	0.04	0.041	0.041	0.041	0.041	0.039	0.041	0.043	0.04	0.042	0.041	0.038	0.043
7.75	0.038	0.038	0.037	0.039	0.038	0.039	0.041	0.04	0.04	0.041	0.039	0.041	0.042	0.04	0.042	0.041	0.038	0.042
8	0.039	0.038	0.038	0.039	0.038	0.039	0.041	0.04	0.04	0.041	0.039	0.042	0.043	0.04	0.042	0.04	0.038	0.042
8.25	0.039	0.038	0.038	0.039	0.038	0.039	0.041	0.041	0.041	0.042	0.04	0.042	0.043	0.04	0.042	0.041	0.038	0.042
8.5	0.038	0.038	0.037	0.039	0.038	0.039	0.041	0.04	0.04	0.041	0.04	0.041	0.043	0.04	0.042	0.041	0.038	0.043
8.75	0.039	0.038	0.037	0.039	0.038	0.039	0.041	0.04	0.04	0.041	0.04	0.041	0.043	0.041	0.042	0.041	0.038	0.042
9	0.039	0.038	0.037	0.039	0.038	0.039	0.041	0.041	0.041	0.042	0.04	0.041	0.044	0.041	0.043	0.041	0.039	0.044
9.25	0.039	0.038	0.038	0.039	0.038	0.039	0.041	0.041	0.041	0.042	0.041	0.041	0.044	0.042	0.043	0.042	0.039	0.042
9.5	0.039	0.038	0.038	0.039	0.038	0.039	0.041	0.041	0.041	0.042	0.041	0.042	0.045	0.042	0.044	0.041	0.039	0.042
9.75	0.038	0.038	0.037	0.039	0.038	0.039	0.041	0.041	0.041	0.042	0.041	0.042	0.045	0.042	0.045	0.042	0.04	0.044
10	0.039	0.038	0.037	0.039	0.038	0.039	0.042	0.041	0.041	0.042	0.041	0.042	0.046	0.043	0.044	0.042	0.041	0.046
10.25	0.039	0.038	0.037	0.039	0.038	0.039	0.042	0.042	0.042	0.043	0.042	0.043	0.046	0.043	0.045	0.043	0.042	0.046
10.5	0.039	0.039	0.038	0.04	0.038	0.04	0.042	0.042	0.042	0.043	0.042	0.042	0.045	0.043	0.044	0.044	0.042	0.046
10.75	0.039	0.039	0.038	0.04	0.038	0.04	0.041	0.042	0.042	0.043	0.042	0.044	0.045	0.043	0.044	0.045	0.043	0.047
11	0.039	0.038	0.037	0.039	0.038	0.039	0.042	0.042	0.042	0.043	0.042	0.043	0.045	0.043	0.045	0.046	0.044	0.046
11.25	0.039	0.039	0.037	0.039	0.038	0.039	0.042	0.042	0.042	0.044	0.043	0.042	0.045	0.043	0.045	0.047	0.044	0.047
11.5	0.038	0.039	0.037	0.039	0.038	0.039	0.043	0.043	0.043	0.044	0.043	0.045	0.046	0.044	0.046	0.048	0.045	0.047
11.75	0.039	0.039	0.037	0.039	0.038	0.039	0.043	0.043	0.043	0.045	0.043	0.042	0.047	0.044	0.045	0.048	0.045	0.047
12	0.039	0.039	0.037	0.039	0.038	0.039	0.043	0.043	0.043	0.045	0.044	0.042	0.047	0.044	0.046	0.048	0.045	0.048
12.25	0.039	0.039	0.037	0.04	0.038	0.04	0.043	0.043	0.043	0.045	0.044	0.043	0.046	0.044	0.046	0.048	0.045	0.048
12.5	0.039	0.039	0.038	0.04	0.038	0.04	0.043	0.043	0.043	0.046	0.045	0.043	0.047	0.045	0.046	0.048	0.045	0.048
12.75	0.039	0.039	0.037	0.04	0.038	0.04	0.044	0.043	0.043	0.045	0.044	0.043	0.047	0.045	0.046	0.048	0.046	0.048
13	0.039	0.039	0.038	0.04	0.038	0.04	0.044	0.044	0.044	0.046	0.045	0.044	0.048	0.046	0.046	0.048	0.046	0.047
13.25	0.039	0.039	0.037	0.04	0.039	0.04	0.044	0.044	0.044	0.046	0.045	0.044	0.048	0.046	0.047	0.048	0.046	0.047
13.5	0.039	0.039	0.038	0.04	0.039	0.04	0.044	0.044	0.044	0.046	0.045	0.044	0.048	0.046	0.047	0.049	0.046	0.048
13.75	0.039	0.039	0.037	0.04	0.039	0.04	0.044	0.044	0.044	0.046	0.045	0.044	0.048	0.046	0.047	0.049	0.047	0.047
14	0.039	0.039	0.037	0.04	0.04	0.04	0.045	0.044	0.044	0.047	0.046	0.044	0.048	0.046	0.048	0.05	0.047	0.048
14.25	0.039	0.039	0.037	0.04	0.04	0.04	0.045	0.044	0.044	0.047	0.046	0.044	0.049	0.046	0.048	0.05	0.047	0.048
14.5	0.04	0.039	0.038	0.04	0.04	0.04	0.045	0.044	0.044	0.047	0.046	0.045	0.049	0.047	0.048	0.05	0.048	0.049
14.75	0.039	0.039	0.037	0.04	0.04	0.04	0.045	0.044	0.044	0.048	0.047	0.046	0.049	0.047	0.048	0.051	0.048	0.049
15	0.04	0.039	0.037	0.041	0.04	0.041	0.045	0.045	0.045	0.048	0.047	0.046	0.049	0.047	0.048	0.051	0.048	0.05
15.25	0.039	0.039	0.037	0.04	0.041	0.04	0.045	0.045	0.045	0.047	0.047	0.046	0.05	0.048	0.049	0.051	0.049	0.049
15.5	0.039	0.039	0.037	0.04	0.04	0.04	0.045	0.045	0.045	0.048	0.048	0.047	0.05	0.048	0.049	0.051	0.049	0.05
15.75	0.039	0.039	0.037	0.041	0.041	0.041	0.045	0.045	0.045	0.048	0.048	0.047	0.05	0.048	0.049	0.052	0.049	0.05
16	0.04	0.039	0.038	0.041	0.041	0.041	0.046	0.045	0.045	0.049	0.048	0.048	0.051	0.049	0.049	0.052	0.05	0.051
16.25	0.04	0.039	0.037	0.041	0.041	0.041	0.046	0.046	0.046	0.049	0.049	0.047	0.051	0.049	0.05	0.053	0.051	0.051
16.5	0.039	0.038	0.037	0.041	0.042	0.041	0.046	0.046	0.046	0.05	0.049	0.047	0.051	0.049	0.05	0.053	0.051	0.051
16.75	0.039	0.038	0.037	0.041	0.042	0.041	0.046	0.046	0.046	0.05	0.049	0.047	0.051	0.049	0.05	0.054	0.051	0.052
17	0.039	0.039	0.037	0.041	0.042	0.041	0.046	0.046	0.046	0.051	0.05	0.046	0.052	0.05	0.051	0.054	0.052	0.053
17.25	0.039	0.039	0.037	0.041	0.042	0.041	0.046	0.046	0.046	0.051	0.05	0.046	0.052	0.05	0.051	0.055	0.052	0.053
17.5	0.04	0.039	0.037	0.041	0.042	0.041	0.047	0.047	0.047	0.051	0.051	0.046	0.053	0.051	0.051	0.055	0.053	0.054
17.75	0.039	0.039	0.037	0.041	0.042	0.041	0.047	0.047	0.047	0.052	0.051	0.047	0.053	0.051	0.052	0.056	0.054	0.054
18	0.04	0.039	0.038	0.041	0.042	0.041	0.047	0.047	0.047	0.052	0.052	0.048	0.054	0.052	0.052	0.057	0.054	0.054
18.25	0.04	0.039	0.038	0.041	0.042	0.041	0.047	0.047	0.047	0.053	0.052	0.049	0.054	0.052	0.052	0.057	0.054	0.055
18.5	0.04	0.039	0.037	0.042	0.042	0.042	0.048	0.048	0.048	0.053	0.053	0.049	0.054	0.052	0.053	0.058	0.055	0.055
18.75	0.04	0.039	0.038	0.042	0.043	0.042	0.048	0.048	0.048	0.053	0.053	0.049	0.055	0.053	0.053	0.058	0.055	0.056
19	0.04	0.039	0.037	0.041	0.042	0.041	0.048	0.048	0.048	0.054	0.053	0.05	0.055	0.053	0.053	0.059	0.056	0.056
19.25	0.04	0.039	0.038	0.041	0.042	0.041	0.048	0.048	0.048	0.054	0.054	0.05	0.056	0.053	0.054	0.059	0.056	0.057
19.5	0.04	0.039	0.037	0.042	0.042	0.042	0.048	0.048	0.048	0.055	0.054	0.05	0.056	0.053	0.054	0.06	0.057	0.057
19.75	0.04	0.039	0.037	0.041	0.042	0.041	0.048	0.049	0.049	0.055	0.055	0.05	0.056	0.054	0.054	0.06	0.057	0.058
20	0.04	0.039	0.038	0.041	0.042	0.041	0.049	0.049	0.049	0.055	0.055	0.049	0.057	0.054	0.054	0.06	0.057	0.058
20.25	0.04	0.039	0.038	0.041	0.042	0.041	0.049	0.049	0.049	0.056	0.055	0.051	0.057	0.055	0.054	0.06	0.058	0.058
20.5	0.04	0.039	0.037	0.041	0.042	0.041	0.049	0.049	0.049	0.056	0.055	0.051	0.057	0.055	0.055	0.062	0.058	0.059
20.75	0.04	0.039	0.037	0.041	0.042	0.041	0.049	0.049	0.049	0.056	0.056	0.051	0.058	0.055	0.055	0.061	0.058	0.059
21	0.039	0.039	0.037	0.042	0.042	0.042	0.049	0.049	0.049	0.057	0.056	0.052	0.059	0.056	0.056	0.062	0.059	0.059
21.25	0.04	0.039	0.037	0.042	0.042	0.042	0.05	0.05	0.05	0.057	0.057	0.052	0.059	0.056	0.056	0.062	0.059	0.059
21.5	0.04	0.039	0.038	0.042	0.042	0.042	0.05	0.05	0.05	0.057	0.057	0.052	0.059	0.057	0.056	0.063	0.06	0.06
21.75	0.04	0.039	0.037	0.042	0.042	0.042	0.05	0.05	0.05	0.057	0.057	0.052	0.06	0.057	0.057	0.063	0.06	0.06
22	0.04	0.039	0.037	0.042	0.042	0.042	0.05	0.05	0.05	0.058	0.058	0.053	0.06	0.057	0.057	0.063	0.06	0.061
22.25	0.04	0.039	0.037	0.042	0.042	0.042	0.05	0.05	0.05	0.059	0.058	0.053	0.061	0.058	0.057	0.064	0.061	0.061
22.5	0.04	0.039	0.038	0.042	0.042	0.042	0.051	0.05	0.05	0.059	0.058	0.054	0.062	0.058	0.057	0.064	0.061	0.062
22.75	0.04	0.039	0.037	0.042	0.042	0.042	0.051	0.05	0.05	0.059	0.059	0.054	0.061	0.058	0.058	0.065	0.062	0.062
23	0.04	0.039	0.038	0.042	0.042	0.042	0.051	0.051	0.051	0.06	0.059	0.055	0.062	0.059	0.058	0.065	0.062	0.063
23.25	0.04	0.039	0.037	0.042	0.042	0.042	0.051	0.051	0.051	0.06	0.06	0.054	0.063	0.059	0.059	0.065	0.063	0.063
23.5	0.04	0.039	0.037	0.042	0.042	0.042	0.051	0.051	0.051	0.061	0.06	0.055	0.063	0.059	0.059	0.066	0.063	0.063
23.75	0.04	0.039	0.037	0.042	0.042	0.042	0.051	0.051	0.051	0.061	0.06	0.055	0.063	0.06	0.059	0.067	0.064	0.064
24	0.04	0.039	0.037	0.042	0.042	0.042	0.051	0.051	0.051	0.061	0.061	0.056	0.064	0.06	0.06	0.067	0.064	0.064
24.25	0.04	0.039	0.037	0.042	0.042	0.042	0.052	0.051	0.051	0.062	0.061	0.056	0.064	0.06	0.06	0.068	0.064	0.065
24.5	0.04	0.039	0.038	0.042	0.042	0.042	0.052	0.051	0.051	0.063	0.062	0.057	0.065	0.061	0.06	0.068	0.065	0.065
24.75	0.04	0.039	0.037	0.042	0.042	0.042	0.052	0.051	0.051	0.063	0.062	0.058	0.065	0.061	0.06	0.069	0.065	0.066
25	0.04	0.039	0.037	0.042	0.042	0.042	0.052	0.051	0.051	0.063	0.062	0.058	0.066	0.061	0.061	0.069	0.066	0.066
25.25	0.04	0.039	0.037	0.042	0.042	0.042	0.052	0.052	0.052	0.064	0.063	0.059	0.066	0.061	0.061	0.07	0.066	0.067
25.5	0.04	0.039	0.038	0.042	0.042	0.042	0.052	0.052	0.052	0.065	0.063	0.059	0.066	0.062	0.061	0.07	0.067	0.067
25.75	0.04	0.039	0.037	0.042	0.042	0.042	0.052	0.052	0.052	0.065	0.063	0.06	0.067	0.062	0.061	0.071	0.067	0.067
26	0.04	0.039	0.037	0.042	0.042	0.042	0.052	0.052	0.052	0.066	0.064	0.06	0.067	0.062	0.061	0.071	0.068	0.068
26.25	0.04	0.039	0.037	0.043	0.042	0.043	0.053	0.052	0.052	0.066	0.064	0.061	0.067	0.062	0.062	0.072	0.068	0.068
26.5	0.04	0.039	0.037	0.043	0.042	0.043	0.053	0.052	0.052	0.067	0.065	0.061	0.068	0.063	0.062	0.072	0.069	0.068
26.75	0.04	0.039	0.037	0.043	0.043	0.043	0.053	0.052	0.052	0.067	0.065	0.062	0.068	0.063	0.062	0.073	0.069	0.069
27	0.04	0.04	0.038	0.042	0.043	0.042	0.053	0.052	0.052	0.067	0.066	0.063	0.069	0.063	0.063	0.073	0.07	0.069
27.25	0.04	0.04	0.037	0.043	0.043	0.043	0.053	0.052	0.052	0.068	0.066	0.063	0.068	0.063	0.063	0.075	0.071	0.07
27.5	0.04	0.04	0.037	0.042	0.043	0.042	0.053	0.052	0.052	0.069	0.066	0.064	0.068	0.063	0.063	0.075	0.071	0.071
27.75	0.04	0.039	0.037	0.043	0.042	0.043	0.053	0.052	0.052	0.069	0.066	0.064	0.068	0.063	0.063	0.076	0.071	0.071
28	0.04	0.039	0.038	0.043	0.043	0.043	0.053	0.052	0.052	0.07	0.067	0.065	0.069	0.064	0.063	0.076	0.072	0.071
28.25	0.04	0.04	0.037	0.043	0.043	0.043	0.053	0.052	0.052	0.07	0.067	0.065	0.069	0.064	0.063	0.077	0.072	0.072
28.5	0.04	0.04	0.037	0.043	0.043	0.043	0.053	0.052	0.052	0.071	0.068	0.066	0.069	0.064	0.063	0.077	0.072	0.073
28.75	0.04	0.04	0.037	0.043	0.043	0.043	0.053	0.052	0.052	0.071	0.068	0.067	0.069	0.064	0.064	0.077	0.073	0.073
29	0.04	0.04	0.038	0.043	0.043	0.043	0.053	0.052	0.052	0.072	0.068	0.068	0.069	0.064	0.063	0.078	0.074	0.074
29.25	0.04	0.04	0.037	0.043	0.043	0.043	0.053	0.052	0.052	0.072	0.068	0.068	0.07	0.064	0.064	0.078	0.074	0.074
29.5	0.04	0.04	0.037	0.043	0.043	0.043	0.053	0.052	0.052	0.073	0.069	0.069	0.07	0.064	0.064	0.079	0.074	0.074
29.75	0.04	0.04	0.038	0.043	0.043	0.043	0.054	0.053	0.053	0.073	0.069	0.07	0.07	0.065	0.064	0.08	0.075	0.075
30	0.04	0.04	0.037	0.044	0.043	0.044	0.054	0.053	0.053	0.074	0.069	0.07	0.071	0.065	0.065	0.081	0.076	0.076
30.25	0.04	0.04	0.037	0.044	0.043	0.044	0.054	0.053	0.053	0.074	0.07	0.07	0.07	0.065	0.065	0.081	0.076	0.076
30.5	0.041	0.04	0.038	0.044	0.043	0.044	0.054	0.053	0.053	0.075	0.07	0.072	0.071	0.065	0.065	0.082	0.076	0.077
30.75	0.04	0.039	0.037	0.044	0.043	0.044	0.054	0.053	0.053	0.075	0.07	0.072	0.071	0.065	0.065	0.082	0.077	0.077
31	0.04	0.039	0.037	0.044	0.043	0.044	0.054	0.053	0.053	0.076	0.07	0.073	0.071	0.065	0.065	0.083	0.077	0.078
31.25	0.04	0.04	0.037	0.043	0.043	0.043	0.054	0.053	0.053	0.076	0.071	0.074	0.071	0.066	0.065	0.084	0.078	0.079
31.5	0.04	0.04	0.037	0.043	0.043	0.043	0.053	0.053	0.053	0.077	0.071	0.074	0.071	0.065	0.065	0.084	0.078	0.079
31.75	0.04	0.04	0.037	0.044	0.044	0.044	0.054	0.053	0.053	0.077	0.071	0.075	0.071	0.066	0.066	0.085	0.079	0.08
32	0.04	0.04	0.037	0.044	0.044	0.044	0.054	0.053	0.053	0.078	0.071	0.076	0.072	0.066	0.066	0.085	0.079	0.08
32.25	0.04	0.04	0.037	0.044	0.043	0.044	0.054	0.053	0.053	0.078	0.072	0.076	0.072	0.066	0.065	0.086	0.08	0.081
32.5	0.04	0.04	0.038	0.044	0.044	0.044	0.054	0.053	0.053	0.079	0.072	0.077	0.072	0.066	0.066	0.086	0.08	0.081
32.75	0.04	0.04	0.037	0.044	0.044	0.044	0.054	0.053	0.053	0.079	0.072	0.078	0.072	0.066	0.066	0.087	0.08	0.081
33	0.04	0.04	0.038	0.044	0.044	0.044	0.054	0.053	0.053	0.079	0.072	0.079	0.072	0.066	0.066	0.087	0.081	0.082
33.25	0.04	0.04	0.038	0.044	0.044	0.044	0.054	0.053	0.053	0.08	0.073	0.08	0.072	0.066	0.066	0.088	0.081	0.083
33.5	0.04	0.04	0.038	0.044	0.044	0.044	0.054	0.053	0.053	0.08	0.073	0.08	0.073	0.067	0.066	0.088	0.082	0.083
33.75	0.04	0.04	0.037	0.044	0.044	0.044	0.054	0.053	0.053	0.08	0.073	0.081	0.073	0.067	0.067	0.089	0.082	0.084
34	0.04	0.04	0.037	0.044	0.044	0.044	0.054	0.053	0.053	0.081	0.073	0.082	0.073	0.067	0.067	0.089	0.083	0.084
34.25	0.04	0.04	0.037	0.044	0.044	0.044	0.054	0.053	0.053	0.081	0.074	0.082	0.073	0.067	0.067	0.09	0.083	0.085
34.5	0.04	0.04	0.037	0.044	0.044	0.044	0.054	0.053	0.053	0.082	0.074	0.083	0.073	0.068	0.067	0.09	0.083	0.085
34.75	0.04	0.04	0.037	0.044	0.044	0.044	0.054	0.053	0.053	0.082	0.074	0.084	0.074	0.068	0.068	0.091	0.084	0.086
35	0.04	0.04	0.037	0.044	0.045	0.044	0.054	0.053	0.053	0.082	0.074	0.085	0.074	0.068	0.068	0.092	0.084	0.086
35.25	0.04	0.04	0.038	0.044	0.045	0.044	0.054	0.054	0.054	0.083	0.075	0.086	0.074	0.068	0.068	0.092	0.085	0.087
35.5	0.04	0.04	0.037	0.045	0.045	0.045	0.055	0.053	0.053	0.084	0.075	0.086	0.074	0.068	0.068	0.093	0.086	0.088
35.75	0.04	0.04	0.038	0.044	0.045	0.044	0.054	0.054	0.054	0.083	0.075	0.087	0.074	0.069	0.068	0.093	0.086	0.088
36	0.04	0.04	0.037	0.045	0.045	0.045	0.055	0.054	0.054	0.084	0.076	0.088	0.075	0.069	0.068	0.094	0.086	0.089
36.25	0.04	0.04	0.037	0.045	0.045	0.045	0.054	0.054	0.054	0.085	0.076	0.089	0.075	0.069	0.068	0.094	0.087	0.09
36.5	0.04	0.04	0.037	0.045	0.045	0.045	0.055	0.054	0.054	0.085	0.076	0.089	0.075	0.069	0.068	0.095	0.087	0.09
36.75	0.04	0.04	0.037	0.045	0.045	0.045	0.055	0.054	0.054	0.085	0.076	0.09	0.075	0.069	0.069	0.096	0.088	0.09
37	0.04	0.04	0.037	0.045	0.045	0.045	0.055	0.054	0.054	0.085	0.077	0.091	0.075	0.069	0.069	0.096	0.088	0.09
37.25	0.04	0.04	0.037	0.045	0.045	0.045	0.055	0.054	0.054	0.086	0.077	0.092	0.075	0.07	0.069	0.097	0.088	0.092
37.5	0.04	0.04	0.037	0.045	0.046	0.045	0.055	0.054	0.054	0.086	0.077	0.093	0.076	0.07	0.069	0.097	0.089	0.092
37.75	0.04	0.04	0.037	0.045	0.046	0.045	0.055	0.054	0.054	0.087	0.078	0.094	0.076	0.07	0.069	0.098	0.09	0.093
38	0.04	0.04	0.037	0.045	0.046	0.045	0.055	0.054	0.054	0.087	0.078	0.095	0.076	0.07	0.069	0.098	0.09	0.093
38.25	0.04	0.04	0.037	0.045	0.046	0.045	0.055	0.054	0.054	0.087	0.078	0.095	0.076	0.071	0.07	0.099	0.09	0.094
38.5	0.04	0.039	0.037	0.045	0.046	0.045	0.055	0.054	0.054	0.088	0.079	0.096	0.077	0.071	0.07	0.099	0.091	0.094
38.75	0.04	0.04	0.037	0.045	0.046	0.045	0.055	0.054	0.054	0.088	0.079	0.097	0.078	0.071	0.07	0.099	0.091	0.094
39	0.04	0.04	0.037	0.045	0.046	0.045	0.055	0.054	0.054	0.088	0.08	0.098	0.077	0.071	0.07	0.101	0.092	0.095
39.25	0.04	0.039	0.037	0.045	0.046	0.045	0.055	0.054	0.054	0.089	0.08	0.099	0.077	0.072	0.07	0.101	0.092	0.096
39.5	0.04	0.04	0.037	0.045	0.047	0.045	0.055	0.054	0.054	0.089	0.081	0.1	0.078	0.072	0.071	0.102	0.093	0.096
39.75	0.04	0.04	0.037	0.045	0.047	0.045	0.055	0.054	0.054	0.09	0.081	0.101	0.079	0.073	0.071	0.102	0.093	0.097
40	0.04	0.04	0.037	0.046	0.047	0.046	0.056	0.055	0.055	0.09	0.082	0.102	0.079	0.073	0.071	0.102	0.094	0.097
40.25	0.04	0.04	0.037	0.046	0.047	0.046	0.056	0.055	0.055	0.091	0.082	0.103	0.079	0.073	0.071	0.103	0.094	0.098
40.5	0.04	0.04	0.037	0.046	0.047	0.046	0.056	0.055	0.055	0.091	0.083	0.104	0.08	0.074	0.072	0.104	0.095	0.099
40.75	0.04	0.04	0.037	0.046	0.047	0.046	0.056	0.055	0.055	0.091	0.083	0.104	0.081	0.075	0.072	0.105	0.095	0.099
41	0.04	0.04	0.037	0.046	0.048	0.046	0.056	0.055	0.055	0.092	0.084	0.105	0.081	0.075	0.072	0.105	0.096	0.1
41.25	0.04	0.04	0.037	0.046	0.048	0.046	0.056	0.055	0.055	0.093	0.085	0.107	0.082	0.076	0.073	0.106	0.097	0.101
41.5	0.04	0.04	0.038	0.046	0.048	0.046	0.056	0.055	0.055	0.093	0.085	0.108	0.083	0.076	0.073	0.107	0.097	0.101
41.75	0.04	0.04	0.037	0.047	0.048	0.047	0.056	0.055	0.055	0.094	0.086	0.108	0.083	0.077	0.074	0.108	0.098	0.102
42	0.04	0.04	0.037	0.047	0.048	0.047	0.057	0.056	0.056	0.095	0.086	0.109	0.084	0.078	0.074	0.108	0.099	0.102
42.25	0.04	0.04	0.037	0.047	0.048	0.047	0.057	0.056	0.056	0.095	0.087	0.11	0.084	0.078	0.075	0.109	0.099	0.103
42.5	0.04	0.04	0.038	0.046	0.048	0.046	0.057	0.056	0.056	0.096	0.088	0.112	0.085	0.078	0.075	0.109	0.1	0.104
42.75	0.04	0.04	0.037	0.047	0.048	0.047	0.057	0.056	0.056	0.097	0.088	0.112	0.085	0.079	0.075	0.11	0.101	0.105
43	0.04	0.04	0.037	0.047	0.049	0.047	0.057	0.056	0.056	0.097	0.089	0.113	0.086	0.079	0.076	0.111	0.101	0.104
43.25	0.04	0.04	0.037	0.047	0.049	0.047	0.057	0.056	0.056	0.098	0.089	0.114	0.087	0.08	0.076	0.112	0.101	0.105
43.5	0.04	0.04	0.037	0.047	0.049	0.047	0.057	0.056	0.056	0.099	0.09	0.115	0.088	0.081	0.077	0.112	0.102	0.106
43.75	0.04	0.04	0.037	0.047	0.049	0.047	0.057	0.056	0.056	0.099	0.091	0.116	0.087	0.081	0.077	0.114	0.103	0.107
44	0.04	0.04	0.037	0.047	0.049	0.047	0.057	0.056	0.056	0.1	0.091	0.117	0.088	0.081	0.078	0.114	0.104	0.107
44.25	0.04	0.04	0.037	0.047	0.049	0.047	0.058	0.056	0.056	0.101	0.092	0.118	0.089	0.082	0.078	0.115	0.105	0.108
44.5	0.039	0.04	0.037	0.047	0.05	0.047	0.058	0.056	0.056	0.102	0.093	0.119	0.089	0.082	0.079	0.116	0.106	0.109
44.75	0.04	0.04	0.037	0.048	0.05	0.048	0.058	0.056	0.056	0.103	0.094	0.12	0.09	0.083	0.079	0.117	0.106	0.11
45	0.04	0.04	0.037	0.048	0.05	0.048	0.058	0.057	0.057	0.103	0.094	0.121	0.09	0.083	0.08	0.118	0.107	0.111
45.25	0.04	0.04	0.037	0.048	0.05	0.048	0.058	0.057	0.057	0.104	0.095	0.122	0.091	0.084	0.08	0.119	0.108	0.111
45.5	0.04	0.04	0.037	0.048	0.05	0.048	0.058	0.057	0.057	0.105	0.096	0.122	0.091	0.084	0.08	0.12	0.109	0.112
45.75	0.04	0.039	0.037	0.048	0.05	0.048	0.059	0.057	0.057	0.106	0.096	0.124	0.092	0.085	0.081	0.121	0.11	0.113
46	0.04	0.04	0.037	0.048	0.05	0.048	0.059	0.057	0.057	0.107	0.097	0.125	0.092	0.085	0.082	0.122	0.11	0.114
46.25	0.04	0.04	0.037	0.048	0.051	0.048	0.059	0.057	0.057	0.108	0.098	0.125	0.092	0.085	0.082	0.122	0.111	0.115
46.5	0.04	0.04	0.037	0.048	0.05	0.048	0.059	0.057	0.057	0.108	0.098	0.126	0.093	0.085	0.082	0.123	0.112	0.115
46.75	0.04	0.04	0.037	0.049	0.051	0.049	0.06	0.058	0.058	0.109	0.099	0.127	0.093	0.086	0.083	0.124	0.113	0.116
47	0.04	0.04	0.037	0.049	0.051	0.049	0.06	0.058	0.058	0.11	0.1	0.128	0.094	0.086	0.083	0.125	0.114	0.117
47.25	0.04	0.04	0.037	0.049	0.051	0.049	0.06	0.058	0.058	0.111	0.1	0.129	0.094	0.086	0.083	0.127	0.115	0.118
47.5	0.04	0.04	0.037	0.049	0.051	0.049	0.06	0.058	0.058	0.112	0.101	0.13	0.094	0.087	0.084	0.127	0.116	0.119
47.75	0.04	0.04	0.037	0.049	0.051	0.049	0.061	0.058	0.058	0.113	0.102	0.131	0.095	0.087	0.084	0.129	0.117	0.12
48	0.04	0.04	0.037	0.049	0.052	0.049	0.061	0.059	0.059	0.113	0.103	0.132	0.094	0.087	0.084	0.129	0.118	0.121
48.25	0.04	0.04	0.037	0.049	0.052	0.049	0.061	0.059	0.059	0.114	0.103	0.133	0.095	0.087	0.085	0.13	0.119	0.122
48.5	0.04	0.04	0.037	0.049	0.052	0.049	0.061	0.059	0.059	0.115	0.104	0.134	0.096	0.088	0.086	0.132	0.12	0.123
48.75	0.04	0.04	0.037	0.05	0.052	0.05	0.062	0.059	0.059	0.116	0.105	0.135	0.096	0.088	0.086	0.132	0.12	0.124
49	0.04	0.04	0.037	0.05	0.052	0.05	0.062	0.059	0.059	0.117	0.105	0.136	0.096	0.088	0.086	0.134	0.122	0.125
49.25	0.04	0.04	0.037	0.05	0.052	0.05	0.062	0.06	0.06	0.117	0.106	0.137	0.096	0.088	0.086	0.135	0.122	0.126
49.5	0.04	0.04	0.037	0.05	0.053	0.05	0.062	0.06	0.06	0.118	0.107	0.138	0.096	0.088	0.086	0.136	0.123	0.127
49.75	0.04	0.04	0.037	0.05	0.053	0.05	0.062	0.06	0.06	0.119	0.107	0.139	0.096	0.089	0.086	0.136	0.124	0.128
50	0.04	0.04	0.037	0.05	0.053	0.05	0.062	0.06	0.06	0.12	0.108	0.14	0.096	0.089	0.087	0.137	0.125	0.129
50.25	0.04	0.04	0.037	0.05	0.053	0.05	0.062	0.06	0.06	0.12	0.109	0.14	0.096	0.089	0.087	0.139	0.126	0.13
50.5	0.04	0.04	0.037	0.05	0.053	0.05	0.063	0.061	0.061	0.121	0.109	0.141	0.096	0.089	0.087	0.139	0.127	0.13
50.75	0.04	0.04	0.037	0.05	0.053	0.05	0.063	0.061	0.061	0.122	0.11	0.142	0.097	0.089	0.087	0.14	0.128	0.132
51	0.04	0.04	0.037	0.05	0.053	0.05	0.063	0.061	0.061	0.123	0.111	0.143	0.097	0.089	0.087	0.141	0.129	0.133
51.25	0.04	0.04	0.037	0.05	0.053	0.05	0.063	0.061	0.061	0.124	0.112	0.144	0.098	0.09	0.088	0.143	0.13	0.134
51.5	0.04	0.04	0.037	0.05	0.053	0.05	0.064	0.061	0.061	0.125	0.112	0.145	0.097	0.09	0.088	0.144	0.131	0.135
51.75	0.04	0.04	0.037	0.05	0.053	0.05	0.064	0.061	0.061	0.125	0.113	0.146	0.097	0.09	0.088	0.144	0.132	0.136
52	0.04	0.04	0.037	0.05	0.053	0.05	0.064	0.061	0.061	0.126	0.114	0.147	0.097	0.09	0.088	0.146	0.133	0.137
52.25	0.04	0.04	0.037	0.05	0.053	0.05	0.064	0.061	0.061	0.127	0.114	0.148	0.098	0.09	0.088	0.146	0.134	0.138
52.5	0.04	0.04	0.037	0.05	0.053	0.05	0.064	0.062	0.062	0.128	0.115	0.149	0.097	0.09	0.088	0.147	0.135	0.139
52.75	0.04	0.04	0.037	0.05	0.053	0.05	0.064	0.062	0.062	0.128	0.116	0.15	0.098	0.09	0.088	0.148	0.136	0.14
53	0.04	0.04	0.037	0.05	0.053	0.05	0.064	0.062	0.062	0.129	0.117	0.151	0.098	0.09	0.088	0.149	0.137	0.141
53.25	0.04	0.04	0.037	0.05	0.053	0.05	0.064	0.062	0.062	0.13	0.117	0.151	0.098	0.09	0.088	0.15	0.138	0.142
53.5	0.04	0.04	0.037	0.05	0.053	0.05	0.065	0.062	0.062	0.131	0.118	0.153	0.098	0.09	0.088	0.151	0.139	0.143
53.75	0.04	0.04	0.037	0.05	0.053	0.05	0.065	0.062	0.062	0.132	0.119	0.154	0.098	0.09	0.088	0.152	0.139	0.144
54	0.04	0.04	0.037	0.05	0.053	0.05	0.065	0.062	0.062	0.133	0.12	0.154	0.098	0.09	0.088	0.153	0.14	0.145
54.25	0.04	0.04	0.037	0.05	0.053	0.05	0.065	0.062	0.062	0.134	0.121	0.155	0.098	0.09	0.089	0.154	0.141	0.146
54.5	0.04	0.04	0.037	0.05	0.053	0.05	0.065	0.063	0.063	0.135	0.122	0.156	0.098	0.09	0.089	0.155	0.142	0.147
54.75	0.04	0.04	0.037	0.05	0.053	0.05	0.065	0.063	0.063	0.135	0.123	0.157	0.098	0.09	0.088	0.157	0.143	0.148
55	0.04	0.04	0.037	0.051	0.054	0.051	0.065	0.063	0.063	0.136	0.124	0.158	0.098	0.09	0.089	0.157	0.144	0.149
55.25	0.04	0.04	0.037	0.051	0.054	0.051	0.065	0.063	0.063	0.137	0.125	0.159	0.098	0.09	0.088	0.158	0.145	0.15
55.5	0.04	0.04	0.037	0.051	0.054	0.051	0.065	0.063	0.063	0.139	0.126	0.161	0.099	0.091	0.089	0.16	0.146	0.152
55.75	0.04	0.04	0.037	0.051	0.054	0.051	0.066	0.064	0.064	0.14	0.127	0.162	0.1	0.092	0.09	0.161	0.147	0.152
56	0.04	0.04	0.037	0.051	0.054	0.051	0.066	0.064	0.064	0.14	0.128	0.163	0.1	0.091	0.089	0.162	0.148	0.153
56.25	0.04	0.04	0.037	0.051	0.054	0.051	0.066	0.064	0.064	0.142	0.129	0.164	0.1	0.092	0.09	0.163	0.149	0.154
56.5	0.04	0.04	0.037	0.051	0.054	0.051	0.066	0.064	0.064	0.142	0.13	0.165	0.1	0.091	0.09	0.164	0.15	0.155
56.75	0.04	0.04	0.037	0.051	0.054	0.051	0.066	0.064	0.064	0.144	0.131	0.166	0.1	0.092	0.089	0.165	0.151	0.156
57	0.04	0.04	0.037	0.051	0.054	0.051	0.066	0.064	0.064	0.145	0.132	0.166	0.099	0.091	0.089	0.166	0.152	0.158
57.25	0.04	0.04	0.037	0.051	0.054	0.051	0.066	0.064	0.064	0.145	0.133	0.167	0.1	0.091	0.089	0.168	0.153	0.159
57.5	0.04	0.04	0.037	0.051	0.054	0.051	0.066	0.064	0.064	0.147	0.134	0.168	0.1	0.092	0.089	0.169	0.154	0.16
57.75	0.04	0.04	0.037	0.051	0.054	0.051	0.066	0.064	0.064	0.148	0.135	0.169	0.1	0.092	0.089	0.17	0.155	0.161
58	0.04	0.04	0.037	0.052	0.055	0.052	0.066	0.064	0.064	0.149	0.136	0.17	0.1	0.092	0.089	0.171	0.156	0.162
58.25	0.04	0.04	0.037	0.052	0.055	0.052	0.066	0.064	0.064	0.15	0.137	0.171	0.1	0.092	0.089	0.172	0.158	0.162
58.5	0.04	0.04	0.037	0.052	0.055	0.052	0.066	0.064	0.064	0.151	0.138	0.172	0.1	0.092	0.089	0.174	0.159	0.164
58.75	0.04	0.04	0.037	0.052	0.055	0.052	0.066	0.064	0.064	0.152	0.139	0.173	0.1	0.092	0.089	0.175	0.16	0.165
59	0.04	0.04	0.037	0.052	0.055	0.052	0.066	0.064	0.064	0.154	0.14	0.174	0.1	0.092	0.09	0.176	0.161	0.166
59.25	0.039	0.04	0.037	0.052	0.055	0.052	0.066	0.064	0.064	0.155	0.142	0.175	0.1	0.092	0.089	0.178	0.162	0.167
59.5	0.039	0.04	0.037	0.052	0.055	0.052	0.066	0.064	0.064	0.156	0.143	0.176	0.1	0.092	0.089	0.179	0.163	0.168
59.75	0.039	0.04	0.037	0.052	0.055	0.052	0.066	0.064	0.064	0.157	0.144	0.177	0.1	0.092	0.09	0.18	0.165	0.169
60	0.04	0.04	0.037	0.053	0.056	0.057	0.066	0.065	0.065	0.158	0.145	0.178	0.1	0.092	0.09	0.182	0.166	0.17
60.25	0.039	0.04	0.037	0.053	0.056	0.057	0.066	0.064	0.064	0.16	0.146	0.179	0.1	0.092	0.089	0.183	0.167	0.172
60.5	0.04	0.04	0.037	0.053	0.056	0.057	0.066	0.065	0.065	0.161	0.148	0.18	0.101	0.092	0.09	0.185	0.169	0.173
60.75	0.039	0.04	0.037	0.053	0.056	0.057	0.066	0.064	0.064	0.162	0.148	0.181	0.1	0.092	0.089	0.186	0.17	0.174
61	0.04	0.04	0.037	0.053	0.056	0.057	0.066	0.065	0.065	0.164	0.15	0.182	0.101	0.092	0.09	0.188	0.171	0.176
61.25	0.04	0.04	0.037	0.053	0.056	0.057	0.066	0.064	0.064	0.165	0.151	0.183	0.101	0.092	0.09	0.189	0.173	0.177
61.5	0.04	0.04	0.037	0.053	0.056	0.057	0.066	0.064	0.064	0.166	0.152	0.185	0.101	0.092	0.089	0.191	0.174	0.178
61.75	0.04	0.04	0.037	0.053	0.056	0.057	0.066	0.065	0.065	0.168	0.153	0.186	0.101	0.092	0.089	0.192	0.175	0.18
62	0.04	0.04	0.037	0.053	0.056	0.057	0.066	0.065	0.065	0.169	0.155	0.187	0.101	0.092	0.09	0.194	0.177	0.181
62.25	0.04	0.04	0.037	0.053	0.056	0.057	0.066	0.065	0.065	0.17	0.156	0.188	0.101	0.093	0.09	0.195	0.178	0.182
62.5	0.04	0.04	0.037	0.053	0.056	0.057	0.067	0.065	0.065	0.172	0.157	0.189	0.101	0.093	0.09	0.197	0.18	0.184
62.75	0.039	0.04	0.037	0.053	0.056	0.057	0.066	0.065	0.065	0.173	0.158	0.19	0.101	0.093	0.089	0.198	0.181	0.185
63	0.039	0.04	0.037	0.054	0.057	0.058	0.066	0.065	0.065	0.174	0.16	0.191	0.101	0.093	0.089	0.2	0.183	0.187
63.25	0.039	0.04	0.037	0.054	0.057	0.058	0.066	0.065	0.065	0.175	0.161	0.192	0.101	0.093	0.09	0.202	0.184	0.188
63.5	0.039	0.04	0.037	0.054	0.057	0.058	0.066	0.065	0.065	0.176	0.162	0.193	0.101	0.093	0.09	0.203	0.186	0.189
63.75	0.039	0.04	0.037	0.054	0.057	0.058	0.066	0.065	0.065	0.178	0.163	0.194	0.101	0.093	0.09	0.205	0.187	0.191
64	0.039	0.04	0.037	0.054	0.057	0.058	0.066	0.065	0.065	0.179	0.165	0.195	0.101	0.093	0.09	0.207	0.189	0.193
64.25	0.039	0.04	0.037	0.054	0.057	0.058	0.066	0.065	0.065	0.18	0.166	0.197	0.102	0.093	0.09	0.208	0.19	0.194
64.5	0.039	0.04	0.037	0.054	0.057	0.058	0.066	0.065	0.065	0.182	0.167	0.197	0.102	0.093	0.09	0.21	0.192	0.196
64.75	0.04	0.04	0.037	0.054	0.057	0.058	0.067	0.065	0.065	0.183	0.169	0.199	0.102	0.093	0.09	0.212	0.194	0.197
65	0.04	0.04	0.037	0.054	0.057	0.058	0.067	0.065	0.065	0.185	0.17	0.2	0.102	0.094	0.093	0.214	0.196	0.199
65.25	0.04	0.04	0.037	0.054	0.057	0.058	0.067	0.065	0.065	0.186	0.171	0.201	0.102	0.093	0.09	0.215	0.197	0.2
65.5	0.04	0.04	0.037	0.054	0.057	0.058	0.067	0.065	0.065	0.187	0.173	0.202	0.102	0.093	0.09	0.217	0.199	0.202
65.75	0.04	0.04	0.037	0.054	0.057	0.058	0.067	0.065	0.065	0.188	0.174	0.203	0.103	0.094	0.09	0.219	0.2	0.204
66	0.04	0.04	0.037	0.055	0.058	0.059	0.067	0.065	0.065	0.19	0.176	0.204	0.103	0.094	0.091	0.221	0.202	0.205
66.25	0.04	0.04	0.037	0.055	0.058	0.059	0.067	0.065	0.065	0.191	0.177	0.205	0.103	0.094	0.09	0.222	0.204	0.207
66.5	0.04	0.04	0.037	0.055	0.058	0.059	0.067	0.066	0.066	0.192	0.178	0.207	0.103	0.094	0.093	0.224	0.205	0.208
66.75	0.04	0.04	0.037	0.055	0.058	0.059	0.067	0.066	0.066	0.194	0.18	0.208	0.103	0.094	0.091	0.226	0.207	0.21
67	0.039	0.04	0.037	0.055	0.058	0.059	0.067	0.066	0.066	0.195	0.181	0.209	0.103	0.094	0.091	0.228	0.209	0.211
67.25	0.039	0.04	0.037	0.055	0.058	0.059	0.067	0.065	0.065	0.196	0.182	0.21	0.103	0.094	0.092	0.229	0.21	0.213
67.5	0.04	0.04	0.037	0.055	0.058	0.059	0.067	0.066	0.066	0.198	0.184	0.212	0.103	0.094	0.091	0.231	0.212	0.215
67.75	0.039	0.04	0.037	0.055	0.058	0.059	0.067	0.066	0.066	0.199	0.185	0.213	0.103	0.094	0.091	0.233	0.213	0.216
68	0.04	0.04	0.037	0.055	0.058	0.059	0.067	0.066	0.066	0.2	0.186	0.214	0.103	0.094	0.091	0.235	0.215	0.218
68.25	0.039	0.04	0.037	0.055	0.058	0.059	0.067	0.066	0.066	0.202	0.188	0.215	0.103	0.094	0.091	0.236	0.217	0.219
68.5	0.039	0.04	0.037	0.055	0.058	0.059	0.067	0.066	0.066	0.203	0.189	0.216	0.103	0.094	0.091	0.238	0.218	0.221
68.75	0.039	0.04	0.037	0.055	0.058	0.059	0.067	0.066	0.066	0.204	0.191	0.218	0.103	0.094	0.091	0.24	0.22	0.223
69	0.039	0.04	0.037	0.056	0.059	0.06	0.067	0.066	0.066	0.206	0.192	0.219	0.104	0.095	0.091	0.242	0.222	0.224
69.25	0.039	0.04	0.037	0.056	0.059	0.06	0.067	0.066	0.066	0.207	0.194	0.22	0.104	0.094	0.093	0.244	0.223	0.226
69.5	0.039	0.04	0.037	0.056	0.059	0.06	0.067	0.066	0.066	0.208	0.195	0.221	0.104	0.095	0.091	0.246	0.225	0.227
69.75	0.04	0.04	0.037	0.056	0.059	0.06	0.067	0.066	0.066	0.21	0.197	0.223	0.104	0.095	0.091	0.248	0.227	0.229
70	0.04	0.04	0.037	0.056	0.059	0.06	0.067	0.066	0.066	0.211	0.199	0.224	0.104	0.095	0.091	0.249	0.228	0.231
70.25	0.039	0.04	0.037	0.056	0.059	0.06	0.067	0.066	0.066	0.213	0.2	0.225	0.104	0.095	0.091	0.251	0.23	0.233
70.5	0.04	0.04	0.037	0.056	0.059	0.06	0.067	0.066	0.066	0.214	0.202	0.227	0.104	0.095	0.095	0.253	0.232	0.235
70.75	0.039	0.04	0.037	0.056	0.059	0.06	0.067	0.066	0.066	0.216	0.203	0.228	0.104	0.095	0.091	0.255	0.234	0.236
71	0.039	0.04	0.037	0.057	0.06	0.061	0.067	0.066	0.066	0.217	0.205	0.229	0.104	0.095	0.094	0.258	0.236	0.238
71.25	0.04	0.04	0.037	0.057	0.06	0.061	0.067	0.066	0.066	0.219	0.207	0.23	0.104	0.095	0.092	0.259	0.238	0.24
71.5	0.04	0.04	0.037	0.057	0.06	0.061	0.067	0.067	0.067	0.22	0.209	0.232	0.104	0.095	0.091	0.262	0.24	0.242
71.75	0.04	0.04	0.037	0.057	0.06	0.061	0.067	0.067	0.067	0.222	0.21	0.233	0.105	0.096	0.092	0.264	0.242	0.244
72	0.04	0.04	0.037	0.058	0.061	0.061	0.067	0.067	0.067	0.224	0.212	0.235	0.105	0.095	0.092	0.266	0.244	0.246
72.25	0.039	0.04	0.037	0.058	0.061	0.061	0.067	0.067	0.067	0.225	0.214	0.236	0.105	0.095	0.092	0.268	0.245	0.248
72.5	0.039	0.04	0.037	0.058	0.061	0.062	0.067	0.067	0.067	0.227	0.216	0.237	0.104	0.095	0.092	0.27	0.248	0.25
72.75	0.039	0.04	0.037	0.058	0.061	0.062	0.067	0.067	0.067	0.228	0.217	0.238	0.105	0.095	0.092	0.272	0.249	0.252
73	0.039	0.04	0.037	0.06	0.061	0.062	0.067	0.067	0.067	0.23	0.22	0.24	0.105	0.095	0.092	0.275	0.252	0.254
73.25	0.039	0.04	0.037	0.06	0.061	0.062	0.068	0.067	0.067	0.232	0.221	0.241	0.105	0.095	0.092	0.277	0.254	0.256
73.5	0.04	0.04	0.037	0.06	0.061	0.062	0.068	0.067	0.067	0.234	0.223	0.243	0.105	0.097	0.092	0.279	0.256	0.258
73.75	0.039	0.04	0.037	0.06	0.061	0.062	0.068	0.067	0.067	0.235	0.225	0.244	0.105	0.096	0.092	0.282	0.258	0.26
74	0.039	0.04	0.037	0.062	0.06	0.063	0.068	0.067	0.067	0.237	0.227	0.245	0.105	0.096	0.092	0.284	0.26	0.263
74.25	0.04	0.04	0.037	0.062	0.06	0.063	0.068	0.067	0.067	0.239	0.229	0.247	0.105	0.096	0.092	0.286	0.262	0.265
74.5	0.039	0.04	0.037	0.062	0.06	0.063	0.068	0.067	0.067	0.24	0.23	0.249	0.105	0.096	0.092	0.289	0.264	0.267
74.75	0.04	0.04	0.037	0.062	0.06	0.063	0.068	0.067	0.067	0.242	0.232	0.25	0.105	0.096	0.092	0.291	0.267	0.269
75	0.039	0.04	0.037	0.062	0.06	0.063	0.068	0.067	0.067	0.243	0.234	0.252	0.105	0.096	0.092	0.293	0.269	0.271
75.25	0.039	0.04	0.037	0.062	0.06	0.063	0.068	0.068	0.068	0.245	0.236	0.253	0.105	0.096	0.092	0.296	0.271	0.273
75.5	0.04	0.04	0.037	0.062	0.06	0.063	0.068	0.067	0.067	0.247	0.238	0.255	0.105	0.096	0.093	0.298	0.273	0.275
75.75	0.039	0.04	0.037	0.062	0.059	0.063	0.068	0.068	0.068	0.249	0.24	0.256	0.105	0.096	0.092	0.301	0.276	0.277
76	0.04	0.04	0.037	0.062	0.059	0.063	0.068	0.068	0.068	0.25	0.242	0.258	0.105	0.096	0.092	0.303	0.278	0.28
76.25	0.04	0.04	0.037	0.062	0.059	0.063	0.068	0.068	0.068	0.252	0.244	0.259	0.105	0.096	0.093	0.306	0.28	0.281
76.5	0.04	0.04	0.037	0.062	0.059	0.063	0.069	0.068	0.068	0.254	0.246	0.261	0.106	0.096	0.093	0.308	0.282	0.284
76.75	0.039	0.04	0.037	0.062	0.059	0.063	0.068	0.068	0.068	0.255	0.248	0.262	0.106	0.096	0.093	0.311	0.285	0.286
77	0.04	0.04	0.037	0.062	0.058	0.063	0.069	0.068	0.068	0.258	0.25	0.264	0.105	0.096	0.092	0.314	0.287	0.288
77.25	0.04	0.04	0.037	0.062	0.059	0.063	0.069	0.068	0.068	0.259	0.252	0.265	0.106	0.096	0.093	0.316	0.29	0.29
77.5	0.039	0.04	0.037	0.062	0.059	0.063	0.069	0.068	0.068	0.261	0.254	0.266	0.106	0.096	0.093	0.319	0.292	0.293
77.75	0.04	0.04	0.037	0.062	0.059	0.063	0.069	0.068	0.068	0.263	0.256	0.268	0.106	0.096	0.093	0.322	0.295	0.295
78	0.039	0.04	0.037	0.062	0.058	0.063	0.069	0.068	0.068	0.264	0.258	0.269	0.106	0.096	0.093	0.325	0.297	0.298
78.25	0.039	0.04	0.037	0.062	0.058	0.063	0.069	0.069	0.069	0.266	0.26	0.271	0.106	0.097	0.093	0.328	0.3	0.3
78.5	0.04	0.04	0.037	0.062	0.058	0.063	0.069	0.069	0.069	0.268	0.262	0.272	0.106	0.097	0.096	0.331	0.303	0.303
78.75	0.04	0.04	0.037	0.062	0.058	0.063	0.069	0.069	0.069	0.27	0.265	0.273	0.107	0.097	0.094	0.334	0.306	0.305
79	0.039	0.04	0.037	0.063	0.058	0.063	0.069	0.069	0.069	0.272	0.267	0.274	0.106	0.097	0.093	0.337	0.309	0.308
79.25	0.039	0.04	0.037	0.063	0.058	0.063	0.069	0.069	0.069	0.274	0.269	0.276	0.106	0.097	0.094	0.34	0.312	0.31
79.5	0.039	0.04	0.037	0.063	0.058	0.063	0.069	0.069	0.069	0.276	0.271	0.277	0.107	0.097	0.094	0.343	0.314	0.313
79.75	0.039	0.04	0.037	0.063	0.058	0.063	0.069	0.069	0.069	0.278	0.274	0.278	0.106	0.097	0.095	0.346	0.317	0.316
80	0.039	0.04	0.037	0.063	0.057	0.063	0.069	0.07	0.07	0.28	0.276	0.279	0.106	0.097	0.094	0.349	0.32	0.319
80.25	0.039	0.04	0.037	0.063	0.057	0.063	0.069	0.07	0.07	0.282	0.278	0.281	0.107	0.097	0.095	0.352	0.323	0.321
80.5	0.039	0.04	0.037	0.063	0.057	0.063	0.069	0.07	0.07	0.284	0.281	0.282	0.107	0.098	0.094	0.355	0.326	0.324
80.75	0.039	0.04	0.037	0.063	0.057	0.063	0.069	0.07	0.07	0.287	0.283	0.283	0.107	0.098	0.095	0.358	0.329	0.327
81	0.039	0.04	0.037	0.063	0.057	0.063	0.069	0.07	0.07	0.289	0.286	0.284	0.107	0.098	0.095	0.362	0.332	0.33
81.25	0.039	0.04	0.037	0.063	0.057	0.063	0.069	0.07	0.07	0.291	0.288	0.284	0.108	0.098	0.095	0.365	0.335	0.333
81.5	0.039	0.04	0.037	0.063	0.057	0.063	0.07	0.07	0.07	0.293	0.291	0.285	0.107	0.098	0.095	0.369	0.338	0.336
81.75	0.039	0.04	0.037	0.063	0.057	0.063	0.07	0.07	0.07	0.295	0.293	0.286	0.108	0.098	0.096	0.372	0.341	0.339
82	0.04	0.04	0.037	0.064	0.055	0.064	0.07	0.071	0.071	0.297	0.296	0.287	0.108	0.098	0.097	0.375	0.345	0.342
82.25	0.039	0.04	0.037	0.064	0.055	0.064	0.07	0.071	0.071	0.299	0.298	0.288	0.108	0.101	0.096	0.379	0.348	0.344
82.5	0.039	0.04	0.037	0.064	0.055	0.064	0.07	0.071	0.071	0.302	0.3	0.288	0.108	0.099	0.097	0.382	0.351	0.348
82.75	0.039	0.04	0.037	0.064	0.055	0.064	0.07	0.071	0.071	0.304	0.303	0.289	0.108	0.1	0.097	0.385	0.354	0.351
83	0.039	0.04	0.037	0.064	0.055	0.064	0.07	0.071	0.071	0.306	0.306	0.29	0.108	0.099	0.098	0.389	0.358	0.354
83.25	0.039	0.04	0.037	0.064	0.055	0.064	0.07	0.071	0.071	0.308	0.308	0.291	0.109	0.102	0.097	0.392	0.361	0.357
83.5	0.039	0.04	0.037	0.064	0.055	0.064	0.07	0.072	0.072	0.31	0.311	0.292	0.109	0.099	0.097	0.396	0.364	0.36
83.75	0.039	0.04	0.037	0.064	0.055	0.064	0.071	0.072	0.072	0.313	0.314	0.293	0.109	0.101	0.098	0.4	0.368	0.363
84	0.039	0.04	0.037	0.064	0.055	0.064	0.071	0.072	0.072	0.315	0.316	0.294	0.11	0.1	0.099	0.403	0.371	0.366
84.25	0.039	0.04	0.037	0.064	0.055	0.064	0.071	0.072	0.072	0.318	0.319	0.295	0.11	0.1	0.098	0.407	0.374	0.369
84.5	0.039	0.04	0.037	0.064	0.055	0.064	0.071	0.072	0.072	0.32	0.322	0.296	0.111	0.1	0.098	0.41	0.378	0.372
84.75	0.04	0.04	0.037	0.064	0.055	0.064	0.071	0.073	0.073	0.322	0.325	0.297	0.111	0.1	0.1	0.414	0.382	0.376
85	0.039	0.04	0.037	0.064	0.055	0.064	0.071	0.073	0.073	0.325	0.327	0.298	0.11	0.1	0.1	0.418	0.385	0.379
85.25	0.039	0.04	0.037	0.064	0.055	0.064	0.071	0.073	0.073	0.327	0.33	0.299	0.11	0.102	0.1	0.421	0.389	0.382
85.5	0.039	0.04	0.037	0.064	0.055	0.064	0.071	0.073	0.073	0.329	0.333	0.3	0.11	0.101	0.1	0.425	0.392	0.385
85.75	0.039	0.04	0.037	0.064	0.054	0.064	0.072	0.074	0.074	0.332	0.336	0.301	0.112	0.101	0.1	0.429	0.396	0.388
86	0.039	0.04	0.037	0.064	0.054	0.064	0.072	0.074	0.074	0.334	0.339	0.302	0.111	0.102	0.101	0.433	0.4	0.392
86.25	0.039	0.04	0.037	0.064	0.054	0.064	0.072	0.074	0.074	0.336	0.342	0.303	0.111	0.102	0.101	0.437	0.403	0.395
86.5	0.039	0.04	0.037	0.064	0.054	0.064	0.072	0.074	0.074	0.339	0.345	0.304	0.112	0.102	0.105	0.44	0.407	0.398
86.75	0.039	0.04	0.037	0.064	0.054	0.064	0.072	0.074	0.074	0.341	0.348	0.306	0.112	0.102	0.101	0.444	0.41	0.401
87	0.039	0.04	0.037	0.064	0.054	0.064	0.072	0.075	0.075	0.344	0.351	0.307	0.112	0.103	0.102	0.448	0.414	0.405
87.25	0.039	0.04	0.037	0.064	0.054	0.064	0.073	0.075	0.075	0.346	0.354	0.308	0.113	0.103	0.102	0.452	0.418	0.408
87.5	0.039	0.04	0.037	0.064	0.054	0.064	0.073	0.075	0.075	0.349	0.357	0.31	0.114	0.103	0.104	0.456	0.422	0.411
87.75	0.039	0.041	0.037	0.064	0.054	0.064	0.073	0.075	0.075	0.352	0.361	0.311	0.113	0.103	0.103	0.46	0.426	0.415
88	0.039	0.041	0.037	0.064	0.054	0.064	0.073	0.076	0.076	0.354	0.364	0.312	0.114	0.105	0.104	0.464	0.43	0.418
88.25	0.04	0.041	0.037	0.064	0.054	0.064	0.073	0.076	0.076	0.357	0.367	0.313	0.113	0.104	0.105	0.468	0.434	0.422
88.5	0.039	0.041	0.037	0.064	0.054	0.064	0.074	0.076	0.076	0.359	0.37	0.314	0.114	0.105	0.105	0.471	0.437	0.423
88.75	0.039	0.041	0.037	0.064	0.054	0.064	0.074	0.077	0.077	0.362	0.373	0.315	0.115	0.105	0.106	0.475	0.44	0.426
89	0.039	0.04	0.037	0.064	0.053	0.064	0.074	0.077	0.077	0.365	0.377	0.316	0.115	0.105	0.107	0.479	0.445	0.429
89.25	0.039	0.041	0.037	0.064	0.053	0.064	0.074	0.077	0.077	0.368	0.38	0.317	0.115	0.107	0.107	0.483	0.449	0.434
89.5	0.039	0.041	0.037	0.064	0.053	0.064	0.074	0.077	0.077	0.37	0.384	0.319	0.116	0.106	0.107	0.486	0.452	0.435
89.75	0.04	0.041	0.037	0.064	0.053	0.064	0.074	0.078	0.078	0.373	0.387	0.32	0.116	0.106	0.107	0.49	0.456	0.439
90	0.039	0.041	0.037	0.065	0.052	0.065	0.074	0.078	0.078	0.376	0.39	0.321	0.116	0.106	0.108	0.494	0.459	0.442
90.25	0.039	0.041	0.037	0.065	0.052	0.065	0.075	0.078	0.078	0.378	0.394	0.322	0.117	0.107	0.109	0.497	0.463	0.443
90.5	0.039	0.041	0.037	0.065	0.052	0.065	0.074	0.079	0.079	0.381	0.397	0.324	0.117	0.108	0.109	0.501	0.466	0.447
90.75	0.039	0.041	0.037	0.065	0.052	0.065	0.075	0.079	0.079	0.383	0.401	0.325	0.118	0.108	0.109	0.505	0.47	0.45
91	0.039	0.04	0.037	0.065	0.052	0.065	0.075	0.079	0.079	0.386	0.404	0.326	0.118	0.108	0.11	0.509	0.475	0.453
91.25	0.039	0.041	0.038	0.065	0.052	0.065	0.075	0.08	0.08	0.389	0.408	0.328	0.118	0.108	0.112	0.512	0.478	0.456
91.5	0.039	0.041	0.037	0.065	0.052	0.065	0.075	0.08	0.08	0.392	0.411	0.328	0.119	0.109	0.111	0.516	0.481	0.457
91.75	0.039	0.041	0.037	0.065	0.052	0.065	0.075	0.08	0.08	0.395	0.416	0.33	0.118	0.109	0.11	0.52	0.486	0.462
92	0.039	0.041	0.037	0.065	0.052	0.065	0.075	0.08	0.08	0.397	0.419	0.331	0.12	0.109	0.112	0.523	0.488	0.462
92.25	0.039	0.041	0.037	0.065	0.052	0.065	0.076	0.081	0.081	0.4	0.423	0.332	0.12	0.109	0.112	0.526	0.492	0.465
92.5	0.039	0.041	0.037	0.065	0.052	0.065	0.076	0.081	0.081	0.403	0.427	0.334	0.119	0.111	0.114	0.53	0.496	0.468
92.75	0.039	0.041	0.037	0.065	0.052	0.065	0.076	0.082	0.082	0.406	0.431	0.335	0.12	0.111	0.113	0.533	0.499	0.47
93	0.039	0.041	0.037	0.065	0.052	0.065	0.076	0.082	0.082	0.41	0.435	0.336	0.121	0.11	0.114	0.538	0.504	0.473
93.25	0.039	0.041	0.037	0.065	0.052	0.065	0.076	0.082	0.082	0.412	0.438	0.337	0.121	0.111	0.115	0.54	0.506	0.473
93.5	0.039	0.04	0.037	0.065	0.052	0.065	0.076	0.083	0.083	0.415	0.442	0.338	0.122	0.115	0.115	0.544	0.51	0.476
93.75	0.039	0.041	0.038	0.065	0.052	0.065	0.077	0.083	0.083	0.419	0.447	0.339	0.124	0.112	0.116	0.547	0.513	0.478
94	0.039	0.041	0.037	0.065	0.052	0.065	0.077	0.084	0.084	0.422	0.451	0.34	0.122	0.112	0.117	0.551	0.517	0.481
94.25	0.039	0.041	0.037	0.065	0.052	0.065	0.077	0.084	0.084	0.425	0.455	0.341	0.123	0.113	0.117	0.554	0.52	0.482
94.5	0.039	0.041	0.037	0.065	0.052	0.065	0.077	0.085	0.085	0.429	0.46	0.342	0.123	0.113	0.118	0.557	0.523	0.486
94.75	0.039	0.041	0.037	0.065	0.052	0.065	0.077	0.085	0.085	0.432	0.464	0.343	0.124	0.117	0.119	0.56	0.527	0.486
95	0.039	0.041	0.037	0.065	0.051	0.065	0.078	0.086	0.086	0.435	0.468	0.343	0.125	0.114	0.12	0.563	0.53	0.488
95.25	0.039	0.041	0.038	0.065	0.051	0.065	0.078	0.086	0.086	0.438	0.472	0.345	0.125	0.116	0.12	0.565	0.531	0.489
95.5	0.039	0.041	0.037	0.065	0.051	0.065	0.078	0.086	0.086	0.442	0.477	0.346	0.125	0.118	0.121	0.568	0.535	0.492
95.75	0.039	0.041	0.037	0.065	0.051	0.065	0.078	0.087	0.087	0.445	0.482	0.347	0.126	0.116	0.123	0.571	0.538	0.495
96	0.039	0.041	0.037	0.065	0.051	0.065	0.078	0.087	0.087	0.449	0.486	0.348	0.127	0.117	0.123	0.575	0.542	0.496
96.25	0.039	0.041	0.037	0.065	0.051	0.065	0.079	0.088	0.088	0.451	0.49	0.349	0.129	0.121	0.124	0.577	0.544	0.496
96.5	0.042	0.041	0.037	0.065	0.051	0.065	0.079	0.089	0.089	0.455	0.494	0.349	0.13	0.118	0.125	0.58	0.547	0.498
96.75	0.039	0.041	0.037	0.065	0.051	0.065	0.079	0.089	0.089	0.457	0.498	0.35	0.128	0.12	0.127	0.582	0.549	0.499
97	0.039	0.041	0.037	0.066	0.05	0.065	0.079	0.089	0.089	0.461	0.503	0.351	0.128	0.119	0.126	0.585	0.553	0.502
97.25	0.039	0.041	0.037	0.066	0.05	0.065	0.079	0.09	0.09	0.464	0.507	0.352	0.129	0.119	0.127	0.588	0.555	0.504
97.5	0.039	0.041	0.037	0.066	0.05	0.065	0.08	0.091	0.091	0.467	0.512	0.353	0.13	0.123	0.128	0.589	0.556	0.504
97.75	0.039	0.041	0.037	0.066	0.05	0.065	0.08	0.091	0.091	0.47	0.516	0.354	0.13	0.123	0.13	0.593	0.56	0.505
98	0.039	0.041	0.037	0.066	0.05	0.066	0.08	0.092	0.092	0.473	0.52	0.355	0.132	0.121	0.13	0.594	0.561	0.506
98.25	0.039	0.041	0.037	0.066	0.05	0.066	0.081	0.092	0.092	0.476	0.524	0.356	0.132	0.122	0.132	0.596	0.564	0.507
98.5	0.039	0.041	0.037	0.066	0.05	0.066	0.08	0.093	0.093	0.477	0.527	0.356	0.131	0.121	0.131	0.596	0.563	0.506
98.75	0.039	0.041	0.037	0.066	0.05	0.066	0.081	0.093	0.093	0.481	0.531	0.356	0.132	0.122	0.131	0.599	0.566	0.507
99	0.039	0.041	0.037	0.066	0.05	0.066	0.081	0.093	0.093	0.483	0.535	0.356	0.133	0.127	0.132	0.601	0.569	0.509
99.25	0.039	0.041	0.037	0.066	0.049	0.066	0.081	0.094	0.094	0.486	0.539	0.357	0.133	0.123	0.133	0.603	0.571	0.51
99.5	0.039	0.041	0.037	0.066	0.049	0.066	0.081	0.095	0.095	0.489	0.542	0.357	0.133	0.124	0.135	0.605	0.572	0.51
99.75	0.038	0.041	0.037	0.066	0.049	0.066	0.081	0.095	0.095	0.49	0.546	0.357	0.134	0.125	0.136	0.607	0.574	0.51
100	0.039	0.041	0.037	0.066	0.049	0.066	0.082	0.096	0.096	0.493	0.549	0.358	0.135	0.125	0.137	0.608	0.576	0.511
